# Supplementary material for: Alterations of the Composition and Neurometabolic Profile of Human Gut Microbiota in Major Depressive Disorder
Source: Biomedicines. 2022 Sep 2;10(9):2162. doi: 10.3390/biomedicines10092162 (PMC9496097; doi:10.3390/biomedicines10092162)
Supplement: Supplementary file 1 [file biomedicines-10-02162-s001.zip › Supplementary Table S1.xlsx]

## Sheet: Supplementary Table S1
Supplementary Table S1. Parameters of metagenomic samples after trimming and decontamination and their assemblies.
Sample id	Volunteer's parameters							Sequence parameters after trimming		Assembly Parameters
	Age, y.o.	Sex	Diagnosis	CES-D	GAD-7	HAMD-17	BMI, kg/m2	Size, Gbp.	Number of reads	Number of contigs	Assembly length, Mbp.	N50, b.p.	Maximum contig length, kbp.
HC_1	45	Male	Healthy	17	10	8	28	8.978	77234300	611321	475.23	1415	548.45
HC_2	44	Male	Healthy	10	4	5	30	8.03705	68444164	547126	414.53	1232	648.94
HC_3	18	Male	Healthy	0	0	0	-	8.03186	67588818	235013	230.52	2571	421.6
HC_4	33	Male	Healthy	1	3	4	26	7.80461	66208170	343919	326.67	2287	525.38
HC_5	24	Female	Healthy	11	2	0	22	7.53015	64400800	230896	221.66	2952	488.86
HC_6	24	Female	Healthy	9	3	3	22	7.54914	63538790	500259	395.22	1503	606.8
HC_7	24	Male	Healthy	5	1	3	23	7.24663	61801170	417686	326.72	1381	685.3
HC_8	29	Female	Healthy	6	2	2	19	7.47015	65685486	408586	349.88	1949	591.12
HC_9	25	Female	Healthy	5	3	3	18	6.97888	62181548	271082	236.37	1969	328.64
HC_10	25	Female	Healthy	0	2	3	23	7.35642	65674262	484405	373.48	1327	369.46
HC_11	24	Female	Healthy	8	0	4	19	5.67885	95197412	406102	368.75	2182	1032.12
HC_12	25	Female	Healthy	3	0	0	22	5.37576	91186296	603367	494.35	1733	684.6
HC_13	30	Male	Healthy	11	3	5	27	11.1162	94681970	645842	506.22	1476	801.76
HC_14	45	Female	Healthy	13	3	2	21	10.399	89692136	349016	336.27	3588	776.21
HC_15	24	Female	Healthy	0	0	0	21	10.1369	88856058	682631	511.15	1236	696.29
HC_16	25	Male	Healthy	7	1	0	25	4.72826	74328462	591147	445.28	1299	636.53
HC_17	40	Male	Healthy	14	5	2	22	5.25947	82679806	323539	283.31	2108	541.45
HC_18	50	Female	Healthy	3	0	1	26	5.18505	81509374	415884	341.22	1638	1130.97
HC_19	22	Male	Healthy	5	0	1	22	4.78039	75148308	253687	262.82	4024	1197.3
HC_20	21	Male	Healthy	0	0	0	30	5.06911	79686898	493086	402.74	1654	331.69
HC_21	38	Female	Healthy	12	4	2	20	5.30561	83405050	507516	424.31	1602	752.4
HC_22	39	Male	Healthy	7	3	2	25	5.30383	83376544	697287	532.52	1295	552.4
HC_23	31	Female	Healthy	0	0	0	-	5.16122	81135020	697287	532.52	1295	552.4
HC_24	35	Male	Healthy	0	0	0	-	4.7704	74990858	492822	404.44	1593	286.54
HC_25	40	Male	Healthy	0	0	0	-	5.42753	85322014	88313	133.92	19927	839.17
HC_27	28	Male	Healthy	0	0	0	-	4.96985	78126410	570713	444.58	1425	714.98
HC_28	37	Female	Healthy	13	4	0	25	5.10858	80307490	399238	340.23	1817	559.42
HC_30	20	Female	Healthy	6	2	2	19	4.9423	77693476	369286	340.98	2237	757.83
HC_31	40	Male	Healthy	3	0	2	39	5.07882	79839568	381936	301.65	1510	472.18
HC_32	35	Female	Healthy	6	3	2	22	5.10317	80222050	456215	410.93	2087	389.74
HC_33	21	Female	Healthy	0	0	0	-	5.37354	84472768	393789	339.37	2360	650.4
HC_34	35	Female	Healthy	11	3	4	32	5.54385	87149986	415457	319.77	1454	320.5
HC_35	52	Male	Healthy	3	2	0	31	4.85366	76300012	486849	415.1	1897	576.7
HC_36	49	Male	Healthy	0	0	0	-	4.64589	73033586	265761	240.73	2017	551.8
HC_37	48	Male	Healthy	0	0	0	-	4.78792	75266516	475863	413.47	2068	713.96
HC_38	54	Male	Healthy	5	4	1	25	4.05648	63767970	579596	365.09	891	542.82
HC_39	47	Female	Healthy	3	2	0	23	5.35142	84124466	381448	362.46	2534	693.19
HC_40	46	Female	Healthy	0	0	0	-	5.27994	83001068	466286	407.29	2221	709.33
PwD_2	38	Male	F32.2	28	5	24	27	6.85242	60401020	352702	263.07	1299	536.94
PwD_3	25	Female	F32.2	31	7	23	20	7.57421	66434600	399228	298.2	1235	390.52
PwD_4	29	Male	F32.1	32	8	18	18	7.77795	68744602	352961	307.23	1767	816.94
PwD_5	49	Male	F33.1	29	4	17	25	8.57098	75794418	425453	328.84	1297	717.85
PwD_6	35	Female	F33.1	28	9	14	18	9.55082	82030450	629473	486.42	1423	598.63
PwD_7	22	Male	F33.2	29	9	15	30	11.363	96809888	431756	398.77	2427	853.13
PwD_8	49	Male	F32.2	27	9	18	27	8.62939	73079200	460884	313.09	1016	628.06
PwD_9	50	Female	F32.2	38	5	27	16	7.00095	61442344	402468	324.53	1443	748.63
PwD_10	18	Male	F32.1	27	3	22	16	7.72579	66487986	532333	389.51	1150	836.45
PwD_11	25	Female	F33.1	28	8	20	17	7.87303	68091834	581981	425.5	1108	616.65
PwD_12	25	Male	F33.2	28	7	19	34	8.10952	70016960	604960	426.03	1066	744
PwD_13	22	Female	F33.1	28	7	20	23	10.0867	86512416	611721	501.91	1729	723.55
PwD_14	20	Female	F32.3	45	8	20	18	10.4078	87952762	418736	385.55	2215	1093.98
PwD_15	37	Male	F32.1	27	3	21	23	9.28212	77636794	478918	399.7	1656	749.22
PwD_16	38	Male	F33.2	28	7	21	20	4.86262	76424766	552778	429.18	1399	537.65
PwD_17	18	Female	F33.2	42	8	26	19	4.93575	77590746	489096	347.6	1044	777.04
PwD_18	43	Male	F32.2	21	9	21	26	4.89611	76967422	431297	411.27	2767	463.78
PwD_19	19	Male	F33.1	29	3	19	24	5.33762	83907630	366707	339	2334	736.96
PwD_20	24	Female	F33.2	31	8	25	21	5.43067	85370764	447577	425.37	2986	530.39
PwD_21	24	Male	F33.1	41	8	22	20	4.96635	78071398	582192	455.14	1522	638.95
PwD_22	20	Male	F32.1	23	9	19	23	5.00824	78729516	705293	523.4	1264	619.58
PwD_23	30	Female	F32.2	28	9	26	18	5.54762	87209398	605578	481.58	1505	805.27
PwD_24	18	Male	F32.2	33	9	24	19	4.98469	78359914	512227	391.75	1381	889.76
PwD_25	35	Male	F33.1	27	9	14	33	5.14375	80860446	505442	431.54	1711	967.62
PwD_26	19	Female	F32.2	36	9	28	20	4.66331	73307690	349548	284.26	1555	790.81
PwD_27	42	Male	F32.1	27	9	24	33	5.1177	80450936	439691	398.7	2392	554.59
PwD_28	45	Female	F33.2	28	2	27	19	4.84602	76180156	393305	372.76	2781	716.01
PwD_29	28	Female	F31.3	26	7	18	23	5.79703	91130650	231938	238.33	6141	664.05
PwD_30	53	Male	F33.1	22	9	20	26	5.38252	84613778	401718	362.43	2114	694.95
PwD_31	25	Male	F33.3	52	9	24	19	5.49202	86334642	358827	312.39	1911	527.94
PwD_32	43	Female	F32.1	30	7	19	22	4.63637	72884254	614958	468.54	1412	702.64
PwD_33	25	Female	F33.2	26	10	20	22	4.7711	75002340	512000	450.43	2036	622.86
PwD_34	23	Female	F33.3	39	9	26	21	4.80133	75477564	527743	430.23	1689	444.28
PwD_35	35	Male	F33.2	30	10	21	24	5.24443	82443002	782814	581.96	1192	549.01
PwD_36	19	Female	F33.2	42	9	23	20	5.30918	83461298	456214	438.71	2630	889.51
PwD_37	40	Female	F33.2	36	5	23	22	5.33301	83835804	428588	383.35	2480	724.66
