# Supplementary material for: Alterations of the Composition and Neurometabolic Profile of Human Gut Microbiota in Major Depressive Disorder
Source: Biomedicines. 2022 Sep 2;10(9):2162. doi: 10.3390/biomedicines10092162 (PMC9496097; doi:10.3390/biomedicines10092162)
Supplement: Supplementary file 1 [file biomedicines-10-02162-s001.zip › Supplementary Table S2.xlsx]

## Sheet: Supplementary Table S2
Supplementary Table S2. The list of bacterial genera used for the creation of the reference catalog.
Phyla	Genera
Actinobacteria	Actinomyces, Bifidobacterium, Collinsella, Eggerthella, Gordonibacter
Bacteroidetes	Alistipes, Bacteroides, Odoribacter, Parabacteroides, Prevotella
Firmicutes	Acidaminococcus, Anaerococcus, Anaerofustis, Anaerostipes, Anaerotruncus, Blautia, Bryantella, Butyrivibrio, Catenibacterium, Clostridium, Coprococcus, Dialister, Dorea, Enterococcus, Eubacterium, Faecalibacterium, Holdemania, Lactobacillus, Leuconostoc, Listeria, Mitsuokella, Megamonas, Megasphaera, Parvimonas, Pediococcus, Roseburia, Ruminococcus, Streptococcus, Subdoligranulum, Turicibacter, V…
Proteobacteria	Citrobacter, Desulfovibrio, Enterobacter, Escherichia, Helicobacter, Klebsiella, Oxalobacter, Proteus, Providencia
