# Supplementary material for: Alterations of the Composition and Neurometabolic Profile of Human Gut Microbiota in Major Depressive Disorder
Source: Biomedicines. 2022 Sep 2;10(9):2162. doi: 10.3390/biomedicines10092162 (PMC9496097; doi:10.3390/biomedicines10092162)
Supplement: Supplementary file 1 [file biomedicines-10-02162-s001.zip › Supplementary Table S4.xlsx]

## Sheet: Supplementary Table S4a
Supplementary Table S4a. Results of taxonomic analysis with Kraken2 and Braken at 'Phylum' level.
	HC_1	HC_2	HC_3	HC_4	HC_5	HC_6	HC_7	HC_8	HC_9	HC_10	HC_11	HC_12	HC_13	HC_14	HC_15	HC_16	HC_17	HC_18	HC_19	HC_20	HC_21	HC_22	HC_23	HC_24	HC_25	HC_27	HC_28	HC_30	HC_31	HC_32	HC_33	HC_34	HC_35	HC_36	HC_37	HC_38	HC_39	HC_40	PwD_2	PwD_3	PwD_4	PwD_5	PwD_6	PwD_7	PwD_8	PwD_9	PwD_10	PwD_11	PwD_12
Firmicutes	60.7693	46.6195	35.781	62.6838	26.606	69.6775	43.652	54.3466	53.1378	53.3274	47.71	44.4843	31.8185	31.9853	47.7577	54.2515	29.0752	44.7045	30.7215	44.2406	30.7511	35.9677	60.3915	49.1224	49.4304	51.1004	35.3803	35.6798	47.7517	27.3403	49.5533	55.368	67.5726	41.0282	59.2341	50.1645	68.131	55.4889	29.7093	38.8157	31.5484	20.0707	38.2773	30.0887	77.5599	23.1204	16.3809	26.5882	21.6985
Bacteroidetes	26.5454	47.288	33.5439	28.3027	19.6694	19.016	43.2996	31.3213	41.0852	41.2966	21.3813	29.0159	24.1206	61.7572	40.0582	16.1959	26.6815	34.7241	58.4536	38.5854	47.2243	50.197	27.0321	45.7959	0.0159744	44.3139	22.1461	37.476	11.9729	58.1112	16.6098	33.1251	20.0119	57.1227	34.2761	19.2775	15.1973	33.8312	6.61373	36.7532	58.7134	75.3853	21.7237	47.6836	8.25964	66.4842	40.3934	51.8448	25.4612
Actinobacteria	7.41274	5.3063	30.4955	8.38583	53.5558	10.9377	11.783	13.8322	2.88971	3.44881	30.7319	18.3395	39.7356	5.74183	5.18081	12.1331	42.3557	2.6082	7.79888	15.3109	20.1793	8.30564	11.5309	3.22978	47.0272	3.84846	42.1066	26.3234	39.3637	8.62358	32.5268	10.5015	8.83259	1.15761	5.81227	28.6515	15.5933	10.23	62.0434	24.1568	7.75176	3.15417	16.4142	21.9597	1.88756	4.7963	19.605	6.48314	12.0076
Proteobacteria	0.0744479	0.332429	0.178643	0.623121	0.166007	0.30196	1.2138	0.496911	2.88524	1.55484	0.16376	4.95165	0.355631	0.292022	0.578439	17.2949	1.8864	15.3939	3.02309	1.86008	0.164986	0.256595	0.961899	1.84596	3.52546	0.724433	0.362247	0.516268	0.895296	5.9177	1.30131	0.995531	0.344407	0.689774	0.671073	1.9035	1.05866	0.379518	1.62634	0.270527	1.97918	0.888773	7.73965	0.208986	8.06482	5.2616	0.248968	15.0154	23.1656
Verrucomicrobia	5.19278	0.44997	0.000667711	0.00188332	0.00210859	0.0644339	0.0467311	0.00190554	0.00106848	0.370501	0.0102422	3.20552	3.9671	0.208009	6.42198	0.0620897	0.00103356	2.5089	0.00183253	0.00155099	1.67911	5.2714	0.0821648	0.00388418	0.00054046	0.00755604	0.00342082	0.00116124	0.0160026	0.00288992	0.000689214	0.00128988	3.2359	0.000768132	0.00541744	0.00170238	0.0158295	0.0683305	0.0033825	0.00205074	0.00559441	0.498616	15.8427	0.00520407	4.22686	0.336298	23.3595	0.00289968	17.6626
Spirochaetes	0.00380356	0.00318449	0.000121402	0.000667233	0.000301228	0.00192401	0.00376905	0.000572649	0.000430985	0.00109311	0.00144795	0.00182305	0.00141267	0.000134486	0.00079498	0.000404459	4.83537e-05	0.000311653	1.37784e-05	0.000523844	0.000707024	0.000992511	0.000865017	0.000280606	0.000253908	0.0015667	0.000943453	0.00291277	0.000263312	0.000929146	0.00189316	0.000528638	0.0020474	0.000591461	0.000455345	0.000960319	0.0026256	0.00167547	0.00159509	0.000907058	0.000551214	0.000835244	0.00141166	0.000363965	7.35462e-05	0.000246837	0.00201971	0.000718505	0.000937776
Fusobacteria	0.00028646	0.000357005	2.27629e-05	0.00172189	0.000240982	0.000177391	5.09331e-05	0.000177719	9.87675e-05	0.000210213	0.000621819	0.000349772	0.00028789	0.0147598	0.000232379	0.000311123	7.85747e-05	0.058279	0.00103338	0.000790902	0.000187153	0.000196052	0.000106646	0.00169841	6.52905e-05	0.00311707	3.85083e-05	0.000474173	3.39758e-05	0.00173532	0.00544392	0.0072952	0.00010237	0.000161308	0.000198484	7.27514e-05	0.00109274	0.000105315	0.000328068	0.000131458	0.000625258	0.000202669	9.87177e-05	0.0525515	0.000688183	0.00011284	8.73912e-05	0.0629461	0.00015329
Synergistetes	0.000254632	0	8.34638e-05	0	0	4.09364e-05	0.000636664	0.000217212	3.59154e-05	0.000409916	0.00056852	0.000158987	0.00057578	4.707e-05	0.0015655	0.0617682	1.81326e-05	2.17432e-05	0	3.08144e-05	0.000197551	0.000355344	0.00026069	4.43063e-05	0	0.000456953	2.56722e-05	0	0.000161385	0.001667	0.000671765	0	0.000221802	0.00011522	0.00023351	0.000203704	0	9.57412e-05	0.00139146	0.000131458	0.000403127	0.000184245	0.000424486	3.83122e-05	6.30396e-05	0.000768722	0.00759333	0.00183048	7.21366e-05
Candidatus Saccharibacteria	4.77434e-05	5.71209e-05	7.58762e-06	4.30473e-05	0	8.18728e-05	6.36664e-05	0	8.97886e-06	0	4.44156e-05	0.000116591	6.69511e-06	8.74157e-05	2.44609e-05	3.11123e-05	1.81326e-05	2.17432e-05	7.57812e-05	4.10858e-05	7.27819e-05	7.35194e-05	5.92477e-05	2.95375e-05	7.61723e-05	0.000146878	3.85083e-05	9.67699e-06	4.24697e-05	0	8.72422e-06	0	0.00020474	3.07253e-05	0.000163457	0	0.000151769	0	1.13127e-05	3.94373e-05	0	6.1415e-06	5.92306e-05	0	5.2533e-06	6.34725e-05	0.000320435	8.55363e-06	0
Tenericutes	4.77434e-05	8.56813e-05	7.58762e-06	1.07618e-05	3.01228e-05	5.45818e-05	2.54666e-05	5.92395e-05	1.79577e-05	2.10213e-05	3.55325e-05	0.000105992	3.34756e-05	6.72428e-06	9.78437e-05	0	0	0	0	1.02715e-05	0	0	1.18495e-05	0	0	3.26395e-05	0.000224632	0	0	1.36639e-05	0	0	1.70617e-05	0	0	2.91006e-05	1.51769e-05	0	3.39381e-05	6.57288e-05	8.22708e-06	6.1415e-06	2.96153e-05	1.91561e-05	5.2533e-06	0	9.71014e-05	3.42145e-05	9.01708e-06
Chloroflexi	0.000811638	1.42802e-05	0	0.000139904	2.25921e-05	1.36455e-05	0	9.87325e-06	0.000341197	2.10213e-05	0	9.53924e-05	0.000160683	0.000591737	1.22305e-05	1.03708e-05	6.04421e-06	0.00170322	0	1.02715e-05	4.15897e-05	2.45065e-05	9.47964e-05	0	0	0	0	0	0	0	0	0.000718948	0	1.53626e-05	0	0	3.03538e-05	7.65929e-05	0.000463821	0.000394373	0	0	0.000246794	0.000664077	0.000325705	4.2315e-05	3.88406e-05	0	0.00329123
Cyanobacteria	9.54868e-05	1.42802e-05	0	5.38091e-05	0	4.09364e-05	0.000152799	6.91128e-05	0	2.10213e-05	1.77663e-05	0.000105992	2.00853e-05	0	7.33827e-05	0	6.04421e-06	0	0	0	1.03974e-05	1.22532e-05	1.18495e-05	2.95375e-05	0	0	0	0	0	6.83196e-06	3.48969e-05	0	0	0	0	1.45503e-05	0	5.74447e-05	0	2.62915e-05	5.75896e-05	3.07075e-05	2.96153e-05	4.46975e-05	1.57599e-05	0	7.76811e-05	1.71073e-05	1.80342e-05
Deinococcus-Thermus	1.59145e-05	0	0	0	1.50614e-05	1.36455e-05	1.27333e-05	9.87325e-06	8.97886e-06	1.05107e-05	8.88313e-06	1.05992e-05	1.33902e-05	6.72428e-06	4.89218e-05	0	0	0	1.37784e-05	0	0	0	0	0	0	0	0	0	0	0	0	0	0	0	0	0	0	0	0	0	8.22708e-06	1.84245e-05	2.96153e-05	6.38536e-06	5.2533e-06	7.0525e-06	3.88406e-05	2.56609e-05	9.01708e-05
Planctomycetes	1.59145e-05	1.42802e-05	7.58762e-06	0	0	1.36455e-05	1.27333e-05	9.87325e-06	0	1.05107e-05	2.66494e-05	4.23966e-05	6.69511e-06	0	0	0	0	0	0	0	0	0	0	0	0	0	0	0	0	0	0	0	0	0	0	0	0	0	0	0	1.64542e-05	0	1.97435e-05	1.91561e-05	0	0	0.00198087	1.71073e-05	9.01708e-06
Acidobacteria	0	0	0	0	1.50614e-05	1.36455e-05	0	9.87325e-06	0	0	8.88313e-06	0	6.69511e-06	0	0	0	0	0	0	0	0	0	0	0	0	0	0	0	0	1.36639e-05	0	0	0	0	0	0	0	0	0	0	0	0	9.87177e-06	6.38536e-06	0	1.4105e-05	0	0	9.01708e-06
Chlorobi	0	0	0	0	0	1.36455e-05	1.27333e-05	0	0	2.10213e-05	0	1.05992e-05	0	0	0	0	0	0	0	0	0	0	0	0	0	0	0	0	0	0	0	0	0	0	0	1.45503e-05	0	0	0	1.31458e-05	0	6.1415e-06	1.97435e-05	6.38536e-06	0	0	0	8.55363e-06	0
Thermotogae	0	0	0	0	0	0	1.27333e-05	0	0	1.05107e-05	0	2.11983e-05	0	0	0	0	0	0	0	0	0	0	0	0	0	0	0	0	0	0	0	0	0	0	0	1.45503e-05	0	0	0	0	0	0	1.97435e-05	6.38536e-06	5.2533e-06	0	0	0	0
Ignavibacteriae	0	0	0	0	0	0	0	0	8.97886e-06	2.10213e-05	8.88313e-06	0	0	6.72428e-06	0	0	0	0	0	0	0	0	0	0	0	0	0	0	0	0	0	0	0	0	0	0	0	0	0	0	0	1.2283e-05	9.87177e-06	0	0	0	0	0	0
Aquificae	0	0	0	0	0	0	0	0	0	0	8.88313e-06	0	0	0	3.66914e-05	0	0	0	0	0	0	0	0	0	0	0	0	0	0	0	0	0	0	0	0	0	0	0	0	0	0	0	9.87177e-06	0	0	7.0525e-06	0	0	9.01708e-06
Kiritimatiellaeota	0	0	0	0	0	0	0	0	0	0	0	0.00025438	0	0	0	0	0	0	0	0	0	0	0	0	0	0	0	0	0	0	0	0	0	0	0	0	0	0	0	0	0	0.00108705	0	0	0	0	0	8.55363e-06	0
Nitrospirae	0	0	0	0	0	0	1.27333e-05	9.87325e-06	0	0	0	0	0	0	0	0	0	0	0	0	0	0	0	0	0	0	0	0	0	0	0	0	0	0	0	0	0	0	0	1.31458e-05	0	0	0	0	5.2533e-06	0	0	0	0
Fibrobacteres	0	0	0	0	0	0	0	0	0	0	0	0	0	0	1.22305e-05	0	0	0	0	0	0	0	0	0	0	0	0	0	0	0	0	0	0	0	0	0	0	0	0	1.31458e-05	0	0	0	6.38536e-06	0	0	0	0	0
Gemmatimonadetes	0	0	0	0	0	0	0	0	0	0	0	0	0	0	0	0	0	0	0	0	0	0	0	0	0	0	0	0	0	0	0	0	0	0	0	0	0	0	0	0	0	6.1415e-06	9.87177e-06	0	0	0	0	0	0
Chlamydiae	0	0	0	0	0	0	1.27333e-05	0	0	0	0	0	0	0	0	0	0	0	0	0	0	0	0	0	0	0	0	0	0	0	0	0	0	0	0	0	0	0	0	0	0	0	0	0	5.2533e-06	0	0	0	0
Elusimicrobia	0	0	0	0	0	0	0	0	0	0	0	0	0	0	0	0	0	0	0	0	0	0	0	0	0	0	0	0	0	0	0	0	0	0	0	0	0	0	0	0	0	0	0	0	0	0	0	0	9.01708e-06
Thermodesulfobacteria	0	0	0	0	7.53069e-06	0	0	0	8.97886e-06	0	0	0	0	0	0	0	0	0	0	0	0	0	0	0	0	0	0	0	0	0	0	0	0	0	0	0	0	0	0	0	0	0	0	0	0	0	0	0	0
Armatimonadetes	0	0	0	0	0	0	0	0	8.97886e-06	0	0	0	0	0	0	0	0	0	0	0	0	0	0	0	0	0	0	0	0	0	0	0	0	0	0	0	0	0	0	0	0	0	0	0	0	0	0	0	0
Caldiserica	0	0	0	0	0	0	0	0	0	0	0	0	6.69511e-06	0	0	0	0	0	0	0	0	0	0	0	0	0	0	0	0	0	0	0	0	0	0	0	0	0	0	0	0	0	0	0	0	0	0	0	0
Candidatus Bipolaricaulota	0	0	0	0	0	0	0	0	0	0	0	0	0	0	1.22305e-05	0	0	0	0	0	0	0	0	0	0	0	0	0	0	0	0	0	0	0	0	0	0	0	0	0	0	0	0	0	0	0	0	0	0
Coprothermobacterota	0	0	0	0	0	0	0	0	0	0	0	0	0	0	0	0	0	0	6.8892e-06	0	0	0	0	0	0	0	0	0	0	0	0	0	0	0	0	0	0	0	0	0	0	0	0	0	0	0	0	0	0
Deferribacteres	0	0	0	0	7.53069e-06	0	0	0	0	0	0	0	0	0	0	0	0	0	0	0	0	0	0	0	0	0	0	0	0	0	0	0	0	0	0	0	0	0	0	0	0	0	0	0	0	0	0	0	0
[truncated: 30 more columns]

## Sheet: Supplementary Table S4b
Supplementary Table S4b. Results of taxonomic analysis with Kraken2 and Braken at 'Genus' level.
	HC_1	HC_2	HC_3	HC_4	HC_5	HC_6	HC_7	HC_8	HC_9	HC_10	HC_11	HC_12	HC_13	HC_14	HC_15	HC_16	HC_17	HC_18	HC_19	HC_20	HC_21	HC_22	HC_23	HC_24	HC_25	HC_27	HC_28	HC_30	HC_31	HC_32	HC_33	HC_34	HC_35	HC_36	HC_37	HC_38	HC_39	HC_40	PwD_2	PwD_3	PwD_4	PwD_5	PwD_6	PwD_7	PwD_8	PwD_9	PwD_10	PwD_11	PwD_12
Faecalibacterium	27.5262	15.0787	14.5586	17.6166	7.5449	19.5492	22.9939	17.331	16.5165	16.7425	21.2394	12.6418	11.4172	4.0456	21.4326	28.2528	6.9709	8.78043	12.213	16.1984	9.00938	5.88052	26.937	24.3752	18.3497	12.8666	8.52356	11.1669	16.4586	7.44719	13.2334	14.2814	30.3174	9.97844	17.857	19.9966	21.1487	24.5835	8.45815	14.514	4.85338	4.73109	6.4375	11.6788	4.32316	1.5654	3.18062	6.00794	5.23037
Roseburia	5.93778	4.77179	1.3884	2.82381	4.93239	2.52215	2.37807	2.41658	1.81094	8.25097	1.99643	0.982783	0.781688	5.85	2.33593	10.7195	1.29101	5.95229	0.621781	10.5091	2.03146	1.56364	5.32279	8.01727	2.38788	5.07571	7.27775	1.9412	2.41938	4.43936	3.07493	18.9679	8.29635	4.21176	4.83958	7.90785	5.20189	2.66841	0.742044	2.81311	0.457026	1.04033	0.736677	2.45327	0.292361	0.882399	0.229144	0.947074	0.606584
Escherichia	0.000206894	0.0114958	0.00512167	0.192574	0.0249418	0.0290789	1.0057	0.214726	2.46352	0.243818	0.0738815	0.302219	0.313384	0.272759	0.376115	17.063	0.829348	8.44608	0.292117	1.71538	0.0137767	0.128612	0.439385	0.107045	2.80785	0.133758	0.251999	0.121169	0.00153741	5.81572	1.27688	0.151319	0.127863	0.681292	0.112051	0.579008	0.0812589	0.00564877	0.770314	0.160223	1.89372	0.737823	7.64209	0.160286	6.16703	0.321229	0.100205	12.9339	20.019
Lachnospira	4.9565	1.50318	2.18245	3.38525	1.00215	0.569596	0.220721	0.118372	0.0943866	1.28025	0.239873	2.7504	1.28312	0.388411	1.56457	0.615437	0.118715	1.57648	0.0999903	0.444532	0.505569	0.44148	1.6017	0.306145	0.0694293	1.55544	0.288653	0.190411	0.340209	1.51167	0.150851	3.16282	0.958168	0.107439	3.74041	1.07396	0.994063	0.325857	0.0572091	0.330936	0.0453974	0.179934	0.248021	0.0515493	0.0428886	0.0366027	0.068985	0.758294	0.0561343
Ruthenibacterium	0.203441	0.147803	0.0797615	0.0788311	0.0256723	0.315501	0.536421	0.189312	0.180908	0.115255	0.0969511	2.30367	0.958951	0.458021	0.25047	0.229642	0.0804125	1.47257	0.0789713	0.0889208	0.134211	0.464173	0.250916	0.0439966	0.00270231	0.200752	0.202465	0.0974076	0.0159602	0.106039	0.434015	0.0378298	0.113684	0.0395514	0.111152	0.317099	0.386792	0.232863	0.436925	0.376132	0.308419	0.475449	4.99157	0.0841787	0.99788	1.15068	1.33482	4.80781	1.46893
Veillonella	0.0102174	0.00744012	0.00622947	0.041089	0.023639	0.889409	0.0858869	0.000671388	0.0150307	0.0180793	0.00980704	0.0237956	0.000917246	0.00185591	0.00964993	0.0911286	0.00660635	0.0126475	2.16356	0.0162085	0.0109486	0.0465509	0.0143736	0.0556345	5.03149	0.0282335	0.00820871	0.287171	0.0040856	0.0403498	0.0592204	0.105264	0.00392426	0.226209	0.0464105	0.0110438	0.00658692	0.00214462	0.000181006	0.0826354	0.00440152	0.00252424	0.00206322	0.000830102	0.00913563	0.0069397	0.000864254	0.0106408	0.000712387
Erysipelatoclostridium	0.0754208	0.0550512	0.0615359	0.0767863	0.0242264	0.100446	0.20446	0.116328	0.63552	0.114919	0.0770794	0.0778523	0.330148	0.0963731	0.0681733	0.135391	0.0518233	0.328348	0.0151356	0.0327149	0.0337607	0.084941	0.0320414	0.0466107	4.06416	0.0557326	0.0283101	0.137294	0.0595258	0.103013	0.297166	0.0177836	0.087784	0.148174	0.100422	0.0549573	0.173203	0.0610354	0.787759	0.197399	1.44669	0.186057	0.789571	0.124222	0.260337	1.77491	0.0425038	4.64116	0.0807432
Gardnerella	0	0	7.58766e-06	0	0	0.014901	2.54668e-05	0	0	0	0	1.1141	1.33905e-05	6.72433e-06	4.89224e-05	0	0	1.44957e-05	0	0	0	0	0	0	0	0	0	0	0	0	0	0.000676666	0	3.07255e-05	0	0	0	9.57418e-06	2.26257e-05	7.88757e-05	8.22714e-06	0	0.00421528	4.46978e-05	5.25338e-06	1.41051e-05	0	0.000940907	3.60702e-05
Actinomyces	0.0104879	0.00988208	0.00616118	0.030693	0.00155886	0.0262815	0.0309549	0.00631895	0.00850305	0.0133282	0.022661	0.0184853	0.00830878	0.00567533	0.0273843	0.0504853	0.00760969	0.00659553	0.0558923	0.0231726	0.00911862	0.0243966	0.0151438	0.0121105	0.00137473	0.0302082	0.0278416	0.0045684	0.00501994	0.00504201	0.0207812	0.00156479	0.0157482	0.0267543	0.00855822	0.0297994	0.0243139	0.00517006	0.0327281	0.0215725	0.0766276	0.0169143	0.0495863	0.0284278	0.00359331	0.0543257	0.0722478	0.0270297	0.0533298
Intestinibaculum	0.0141484	0.00278469	0.000212455	0.000172191	0.0182696	0.00126904	0.00873512	0.000612148	0.000116726	0.000515049	0.000799487	0.000911545	0.000950723	0.000598465	0.0126954	0.000580767	0.000447274	2.17435e-05	0.000675145	0.0202041	0.000322323	0.000134788	0.00107832	0.00233349	7.25451e-06	0.00125664	0.000430011	0.0384152	0.0046547	0.000321104	0.000985843	0.00105729	0.000136496	0.0020202	0.000420322	0.00151325	0.0113374	0.00598386	0.000543017	0.00131459	0.000279723	0.000153543	0.00119449	0.000300114	0.000147095	0.000112841	0.000223347	0.000342148	0.000117228
Faecalibaculum	0.0013846	0.00147089	0.000394558	0.000516572	0.000429252	0.00158289	0.00210101	0.000217214	7.18315e-05	0.00105112	0.000426393	0.00119773	0.000348152	0.000981752	0.000342456	0.000404463	0.000265946	5.07348e-05	0.000144674	0.000544392	0.000467888	0.000453378	0.000545084	0.000280609	0	0.000391679	0.00066748	0.00016454	6.79518e-05	0.00013664	0.00123012	0.000232604	0.000716604	0.000522334	0.000245188	0.000625672	0.000288367	0.000497858	0.000916341	0.000197189	0.000180997	0.000135118	0.000631799	0.000440593	0.000147095	0.000197471	0.000174793	0.000196735	8.1158e-05
Pseudobutyrivibrio	0.000604767	0.00125668	0.000569075	0.000430477	0.000655174	0.000504889	0.000127334	0.000385061	0.000870957	0.000756806	0.000914969	0.000392176	0.000321371	0.00015466	0.00116191	0.000134821	5.43981e-05	0.000420374	2.06677e-05	0.000143802	0.000197553	0.000428871	0.000639881	0.00013292	3.62726e-06	0.000326399	0.000128361	7.74305e-05	7.64458e-05	0.000150304	5.23456e-05	0.000232604	0.000545984	0.000422476	7.00537e-05	0.000160056	0.00027319	4.78709e-05	0.000101816	9.20216e-05	0.000246814	0.000221102	0.00015795	0.000102166	5.25338e-06	0.000148103	9.71072e-06	0.000171074	0.000324632
Kocuria	0.00103447	0	2.2763e-05	0.000215239	0.000271107	0.000423015	2.54668e-05	9.87335e-06	3.59157e-05	0	0.00214085	0.00274523	6.69523e-06	0.000215178	8.56141e-05	0.000394092	4.83539e-05	0.000565331	5.51139e-05	0.000164345	2.0795e-05	4.90138e-05	4.73986e-05	0.000487374	3.62726e-06	0	0.000186124	2.90365e-05	1.6988e-05	0	0	0	0.000238868	0.000215079	0.00189145	0.000203707	0	0	0.000101816	0.000105168	0.000246814	0.000282519	0.00216194	0.000280958	0.000782754	0.00117777	0.00113615	3.42148e-05	0.000378737
Trueperella	0.000779831	0.000128524	0	0.000182953	4.51844e-05	1.36456e-05	7.64005e-05	0.000849108	7.18315e-05	0.000136646	2.66496e-05	0.00154751	0.000763256	0.000215178	0.000428071	0.000165933	1.20885e-05	7.24783e-06	3.44462e-05	5.13577e-05	0.000426298	0.000588166	0.000308091	2.95378e-05	2.90181e-05	0.00138719	6.41807e-06	0	3.39759e-05	2.0496e-05	0.00030535	0.000169166	0.00017062	1.53628e-05	0.00037362	0.000160056	0	0	0.000328073	0.000368086	8.22714e-05	0.000663305	0.00231001	0.000242645	0.000278429	0.00407637	0.00156343	0.0004619	0.000495965
Lancefieldella	0.000572937	0	0.000113815	0.000430477	9.03689e-05	0.000286558	0.000407469	9.87335e-05	0.000215494	0.00070425	0.000151014	0.000540567	0.000147295	6.72433e-05	0.000183459	0.000560026	0.000205504	6.52305e-05	0.000468468	7.19008e-05	3.11925e-05	0.000159295	0.000248842	0.000398761	0.000130581	0.000767037	0.000109107	5.80729e-05	0.000144398	0.00013664	0.000157037	2.11458e-05	0.000375364	6.91324e-05	0.000198485	1.45505e-05	0.00044014	0	0.00187793	0.000302357	0.000699307	0.000128976	0.000463977	0.000740707	0.000598886	0.000183366	9.71072e-05	0.00100934	0.00209207
Fructilactobacillus	0.000111404	0	3.03507e-05	0	0	0	0	0	0	0	0.000177664	3.17981e-05	6.69523e-06	6.72433e-06	0.000244612	0	0.00035661	3.62392e-05	0	0	0	0	0	0	0	0	3.20904e-05	0	0	0	0	0.000126875	0	0	0	0	0	0	1.13128e-05	0.000368086	0.000584127	0.00592061	3.94874e-05	0.00023626	0.00471754	0	6.79751e-05	0	9.01755e-06
Haemophilus	0.0104879	0.0273185	0.000113815	0.00512268	0.0405455	0.00204685	0.0104414	8.88602e-05	0.0139622	0.00277496	0.000959385	0.000455772	0.00110471	0.000578292	0.00534477	0.01706	0.007241	0.0319412	2.5855	0.102582	0.0271375	0.0852841	0.00312831	1.63951	0.000250281	0.0252469	0.00124511	0.291671	0.000118916	0.0177837	0.0039172	0.180945	5.1186e-05	0	0.00290723	0.00213893	7.58861e-05	0.000143613	0	0.0733018	0.000222133	1.84251e-05	0.00160911	0	0	0.00136819	0.000893387	0.00252334	9.01755e-06
Lachnoanaerobaculum	0.0010663	0.000714023	0.0027695	0.00259362	0.00071542	0.00185581	0.00136248	0.00498604	0.0011493	0.00161872	0.00304693	0.00151571	0.00135244	0.000228627	0.00375479	0.000995601	0.000894547	0.000347896	0.000902489	0.001551	0.00170519	0.0010538	0.000853174	0.00121105	0.000221263	0.00146879	0.00219498	0.00049362	0.000441687	0.00075152	0.00184082	0.000782395	0.00105784	0.000553059	0.00151783	0.000916682	0.00101687	0.00214462	0.000950279	0.000723027	0.000279723	0.0011485	0.00212245	0.00163466	0.000446538	9.1683e-05	0.000339875	0.000282272	0.00040579
Corynebacterium	0.00461533	0.00139949	0.000113815	0.00118381	0.000233453	0.000586763	0.000152801	0.000138227	7.18315e-05	0.000378403	0.00140354	0.00632782	0.000107124	0.00107589	0.000452532	0.00193935	5.43981e-05	0.000304409	0.000489136	0.000914168	0.000197553	0.00028183	0.000545084	0.00277656	2.17635e-05	0.000897597	0.000981965	0.000435547	3.39759e-05	6.1488e-05	0.000322798	0.00025375	0.000290054	0.000268848	0.000338593	0.00229898	0.000682975	0.000478709	0.000441201	0.000197189	0.000320859	0.000104409	0.000463977	0.000408666	0.0172311	0.000987355	0.000951651	0.000889585	0.0194328
Hungatella	0.000461533	0.000456975	0.00556176	0.00285191	0.000143084	0.0006277	0.000216468	0.00323846	0.00191251	0.00104061	0.00196319	0.000699558	0.00325388	0.000625362	0.00448863	0.00073633	0.00015715	0.000485605	0.00104027	0.000236246	0.000935776	0.000931263	0.000722828	0.00243687	0.00014509	0.0108364	0.0116745	0.000532335	8.49398e-05	0.000450912	0.00175358	0.000380625	0.00249105	0.00115221	0.000560429	0.00212437	0.0013356	0.0105699	0.00314497	0.000644151	0.00538878	0.00438518	0.0041758	0.000696009	0.00250586	0.00513425	0.00812788	0.173041	0.000586141
Muribaculum	0.00238724	0.00347015	0.00458295	0.011752	0	0.00323402	0.00110781	0.00414681	0.00566571	0.0014085	0.00182994	0.00596744	0.0001406	0.00784057	0.00338787	0.000871151	0.00327598	0.00157278	0.00365129	0.00115041	0.00636328	0.00295308	0.00190779	0.00456359	0	0.000685437	0.00539118	0.000135503	0.000118916	0.0182893	0.00259983	0.048297	0.000665418	0.00204325	0.00467024	0.00283735	0.00349076	0.000909547	0.000690084	0.00446962	0.000904986	0.01049	0.000819364	0.00194755	0.000152348	0.0097184	0.00375805	0.00119752	0.000829615
Eggerthella	0.0361905	0.067518	0.163211	1.02423	0.175813	0.109233	0.896496	0.196006	0.969312	0.19411	0.0256369	0.0532512	0.0129017	0.0431567	0.0487634	0.00774702	0.0102752	1.74802	0.0148739	0.00559799	0.0634768	0.00683743	0.013793	0.00404668	0.00273495	0.00235007	0.0390155	0.0535045	0.000985302	0.010289	2.28872	0.00179739	0.00435081	0.00221992	0.0553074	0.00337572	0.0838542	0.0067881	0.116511	0.0181283	0.047413	0.701046	0.0933088	0.0194308	0.0853832	1.30351	0.0402315	0.911354	0.0970289
Anaerocolumna	0.000572937	0.000542658	6.07013e-05	7.53335e-05	0.000120492	6.82282e-05	0.000127334	0.000138227	4.48947e-05	0.000325847	0.000159897	0.000137792	0.000187466	0.000195005	0.000599299	5.18542e-05	2.41769e-05	2.17435e-05	0	4.10862e-05	5.19876e-05	1.22535e-05	5.92482e-05	5.90756e-05	3.26453e-05	0.00011424	1.28361e-05	4.83941e-05	0	1.3664e-05	8.72427e-06	0.000148021	0.000119434	2.30441e-05	4.67024e-05	0.000189157	0.000470494	1.91484e-05	0.000124441	0.000893924	0.000156316	0.000141259	3.94874e-05	7.02394e-05	1.05068e-05	0.000119893	5.82643e-05	5.13222e-05	0.000117228
Butyricimonas	0.445491	0.472483	0.150152	0.185998	0.00536942	0.018367	0.0286629	0.265425	0.0721637	0.220052	0.0933801	0.589897	0.0452062	0.177744	0.0431984	0.148542	0.0389732	0.00312381	0.212113	0.106413	1.21173	1.61374	0.732675	1.21938	0.000700061	3.36108	0.19733	0.564004	0.242053	0.0293434	0.148993	3.0728	0.111705	0.0278143	0.0393468	1.02532	0.18753	0.470332	0.0198993	0.307536	0.0960601	0.0241308	0.0156568	0.204786	0.00971876	0.0497133	0.082211	0.0691395	0.113044
Raoultella	0.000159149	0	7.58766e-06	0.000957811	0.00208602	0.00569023	0.00542444	9.87335e-06	0	0.119313	0.0179529	0.00217287	6.69523e-06	0.00065226	0	0.0372521	0.000338477	3.41054	0	0.00432432	0	0	0.000177745	0.000782752	0	6.52798e-05	0.00197035	0	0	0	0	0	0	0	0.0825933	0.00029101	0.00531203	0	0	0	0	2.45669e-05	0	0	0	0.000112841	0.000203925	0.00326751	0.00100997
Clostridium	0.134242	0.106732	0.07552	0.13093	0.0661124	0.0335137	0.0970414	0.099474	0.100708	0.0570233	0.149593	0.161036	0.061971	0.0184314	0.242508	0.175827	0.216106	0.0161989	0.0601017	0.366674	0.107334	0.0649924	0.171334	0.191966	0.067039	0.228495	0.050446	0.0667548	0.0641126	0.0340233	0.104613	0.0892987	0.192169	0.0224066	0.188876	0.079795	0.0886502	0.0394361	0.04455	0.0332198	0.0107776	0.0541699	0.148868	0.0598568	0.0625888	0.0249519	0.0621001	0.132728	0.0380541
Anaerococcus	0.000111404	4.28414e-05	7.58766e-06	1.07619e-05	0	0.000177393	0	0	1.79579e-05	3.15336e-05	3.55328e-05	0.00525728	4.01714e-05	0	0.000391379	0	4.23097e-05	7.24783e-06	0	4.10862e-05	5.19876e-05	0	0	0	4.71543e-05	8.15997e-05	0.000109107	0	0	2.0496e-05	0.000235555	0	1.7062e-05	0	0	0	3.03545e-05	0	1.13128e-05	0.000131459	8.22714e-06	0.000816848	9.87186e-06	3.1927e-05	0.000288936	2.11576e-05	9.71072e-06	2.56611e-05	0.00274134
Intestinimonas	0.191648	0.121441	0.0154864	0.0220404	0.00476696	0.0702751	0.0519014	0.0716213	0.0107388	0.0377037	0.0513893	0.186485	0.110317	0.186472	0.140542	0.0666016	0.00498045	0.363935	0.0030726	0.0360737	0.118781	0.130279	0.122063	0.0266136	0.91129	0.207018	0.0218664	0.0198029	0.0107874	0.0514039	0.0832994	0.0491851	0.0938069	0.00433998	0.0440521	0.0840146	0.122829	0.108629	0.012727	0.139334	0.12831	0.223657	0.173478	0.284221	0.0328757	0.0446567	0.349955	0.137304	0.127454
Alistipes	1.75992	5.82891	0.866504	2.39959	0.543049	2.2443	4.44291	3.03519	2.34317	1.91894	1.02548	3.65063	1.79034	10.7397	3.21973	4.94324	0.734792	0.413308	1.09993	2.91902	6.20911	4.73176	1.7895	3.11882	0.00185353	6.54312	1.28806	1.27828	1.01587	3.33369	2.10498	4.44834	3.04391	0.023482	2.38571	3.9163	0.980464	3.41197	2.27755	5.7318	8.49515	25.7053	1.2562	18.0827	0.224109	16.7132	9.46206	2.79521	2.40754
Dialister	0.00187796	0.0102819	0.00323234	0.000968573	0.00142331	0.00191039	0.0140322	9.87335e-06	0.00162519	4.20448e-05	0	0.0430334	2.43706	0.00365131	3.66918e-05	0.0174023	3.02212e-05	0.00130461	0.000227345	0.000451948	0.0150244	0.00888376	0	0.0130705	0	0.0173644	6.41807e-06	0.0010066	5.09639e-05	6.832e-06	0.00322798	0.00723187	0.109026	0.00016899	0.0027788	8.08384	0.00145701	0.00201058	0.00101816	0.000473254	0.000148089	1.22834e-05	0.00010859	0.000466134	0.00254264	0.000324417	9.71072e-06	3.42148e-05	0.00119933
Neisseria	0.000159149	0.000585499	0	0.000236762	2.25922e-05	0.000286558	0.000331069	0.00110582	0.000278347	1.05112e-05	6.21823e-05	0.000233186	0	6.72433e-06	0.000158998	0.00036298	0	0.000587074	0.00208744	0.000287603	0.000571863	0.00035535	0	0.0024221	5.07816e-05	1.63199e-05	1.92542e-05	0.00103563	1.6988e-05	6.832e-06	0.000157037	0.000507499	0	0	4.67024e-05	0.000189157	0.00054638	0	0	5.25838e-05	8.22714e-06	1.22834e-05	9.87186e-06	5.74686e-05	2.10135e-05	1.41051e-05	0	7.69833e-05	0.000171333
Paraprevotella	0.0300633	0.0170509	0.00192727	0.274095	0.00210861	0.0222697	0.0097538	0.0520523	0.000906872	0.299054	0.000239846	0.504275	0.00712372	0.0817745	0.142266	0.0420123	0.00439416	7.24783e-06	0.378336	0.0534531	0.530731	0.283092	0.0381203	0.339493	2.53908e-05	0.106161	0.173615	0.649207	0.0355813	0.11861	0.499883	0.220931	0.209846	0.000514653	0.402155	0.648502	1.52862	0.255832	0.00148198	0.385978	0.156398	0.271476	0.00141168	0.168868	0.00956116	0.000782832	0.232669	0.00163376	0.122161
Dysosmobacter	0.506095	0.354313	0.101273	0.301043	0.0206192	0.415141	0.383352	0.737934	0.223791	0.177892	0.335332	0.474215	0.328709	0.495993	0.606967	0.343161	0.167081	0.0348403	0.0815478	0.149153	0.389751	0.713384	0.619215	0.132403	0.0384526	1.0455	0.517393	0.122815	0.385338	0.225394	0.734837	0.0834836	0.397442	0.0719745	0.354974	0.927741	0.455696	0.250432	0.234165	0.607579	1.36537	0.556906	0.489111	0.447636	0.184315	0.311066	0.417998	0.447692	0.713658
Lacticaseibacillus	0.00127319	0.00357012	0.000660127	0.00346534	0.000820851	0.0109575	0.0722239	0.112793	0.00220882	0.005161	0.0195341	0.00099634	0.00227638	0.00545343	0.00129644	0.00649215	0.459954	0.159242	0.528611	0.00203377	0.0220323	0.00642081	0.00143381	0.00403191	0.0120643	0.0187679	0.000827931	0.000512977	0.000110422	0.00221357	0.0678574	0.00215687	0.00573283	0.00690556	0.000467024	0.0651863	0.000197304	0.0124943	0.0494598	0.00189302	0.0479396	0.0604099	0.146331	0.0312949	0.0479371	0.0233368	0.0714321	0.564818	0.0312819
Pauljensenia	0.000206894	0.000371292	0.000311094	0.00106543	1.50615e-05	0.00053218	0.000853139	9.87335e-06	0.00042201	0.00171333	0.00263831	0.00174889	0.000522228	0.00112969	0.000611529	0.000311125	0.00129951	0.000978457	0.00239056	0.000308146	0.00114373	0.00112732	3.55489e-05	0.000915672	0	0.00102816	0.00056479	0.000116146	0.000365241	0.00047824	0.000654321	8.45832e-05	0.00261049	0.000591466	0.000443673	0.000916682	0.00104723	0.000449987	0.000497765	0.00132774	0.00011518	0.00205133	0.00962506	0.00215188	5.25338e-06	0.00480983	0.00159256	0.000727064	8.1158e-05
Lawsonella	0.000111404	1.42805e-05	1.51753e-05	0	0	1.36456e-05	1.27334e-05	0	0	0	1.77664e-05	0.00898825	2.67809e-05	3.36216e-05	0.000110075	2.07417e-05	8.46193e-05	2.17435e-05	6.88923e-06	6.16293e-05	3.11925e-05	0	2.36993e-05	4.43067e-05	7.25451e-06	3.26399e-05	1.28361e-05	0	0	1.3664e-05	0.000331522	0	6.8248e-05	0	0	2.9101e-05	0	0	1.13128e-05	0.000644151	8.22714e-06	0.000227243	0	7.66248e-05	0.000304696	7.05254e-05	0	6.84296e-05	0.00259706
Akkermansia	5.19162	0.449863	0.000667714	0.00185105	0.00210108	0.0643938	0.0467189	0.00190556	0.00106849	0.370352	0.0102423	3.20475	3.96597	0.207936	6.42022	0.0620902	0.00103356	2.50823	0.00183254	0.001551	1.67881	5.2705	0.0821654	0.00388422	0.000540461	0.00755613	0.00342083	0.00116146	0.0160027	0.00288993	0.000689218	0.00128989	3.23533	0.000768138	0.00541748	0.00170241	0.0158298	0.0683214	0.00338254	0.00202448	0.00559446	0.495741	15.8374	0.00519772	4.22587	0.333564	23.3557	0.0028997	17.6591
Ligilactobacillus	0.00674793	0.0137806	0.00169964	0.00694144	1.17974	0.00600408	0.0054499	0.00324833	0.00520778	0.0042255	0.00864334	1.22205	0.00192823	0.00366476	0.0102615	3.53895	0.0093867	0.00109442	0.00171542	0.00645053	0.00169479	0.00434998	0.0444836	0.00471128	0.000282926	0.00913917	0.00318336	4.90777	5.20862	0.00251417	0.00156165	2.0851	0.0040437	0.0184276	0.0184942	0.0680818	0.0385957	0.0090859	0.584784	0.00181414	0.00622795	0.0045203	0.00632786	0.0161231	1.21666	0.00323711	0.00138863	0.00222396	0.973986
Monoglobus	0.0647738	0.014509	0.000447672	0.00398191	0.000632582	0.00836478	0.00469863	0.11459	0.00289122	0.00690586	0.0207422	0.0159414	0.0113015	0.041126	0.0163401	0.00466688	0.00215175	0.15153	0.00101961	0.00445785	0.0793226	0.0208921	0.037516	0.00747307	0.00945626	0.0172339	0.00429369	0.00723976	0.00565699	0.0188768	0.0038823	0.00852176	0.0164307	0.0112993	0.0145828	0.0158455	0.0253308	0.017425	0.00457039	0.0157751	0.00162075	0.00124677	0.0239195	0.0103316	0.00074598	0.000895672	0.00417561	0.00628697	0.0999505
Phocaeicola	7.4425	23.4409	19.2585	14.132	11.3778	4.15429	22.6389	9.73424	15.4893	9.37667	5.71697	6.47485	10.543	13.7052	21.279	1.10518	9.9361	15.4408	27.3189	22.6701	28.26	29.6665	11.7009	16.1413	0.00603938	9.2058	7.83136	22.2587	5.8144	22.3043	5.99744	11.1747	6.41914	25.9472	14.2578	4.81895	6.49546	13.6956	1.97154	8.95168	6.68037	8.10951	9.33767	8.53639	5.15482	14.7476	5.21579	11.5852	12.8982
Aggregatibacter	0.000159149	0.000199926	0	0	0.000647644	1.36456e-05	0.000152801	0	8.97893e-06	0	0	0	3.34761e-05	0	3.66918e-05	0.000383721	6.64866e-05	0.000297161	0.00779861	0.000575207	0.000842199	0.00216886	2.36993e-05	0.00973271	0	0.000146879	0	0.000483941	0	2.7328e-05	6.10699e-05	0.000888124	0	0	0	0	4.55317e-05	0	0	0.000657297	0	0	0	0	0	7.05254e-06	2.91322e-05	1.71074e-05	0
Mogibacterium	0.000954896	0.000756865	0.000273156	0.00560696	0.00451844	0.00912893	0.00757638	0.00246834	0.00075423	0.0030062	0.0033312	0.006561	0.00137922	0.00236024	0.0037181	0.0227121	0.000616512	0.00445017	0.00329994	0.00800153	0.000467888	0.00624926	0.00111387	0.00598141	0.000903187	0.00775197	0.000783005	0.00199384	0.000399217	0.000901823	0.006866	0.000359479	0.00317353	0.000130583	0.00793941	1.45505e-05	0.00689046	0.00107231	0.00173087	0.00361513	0.00895113	0.0100356	0.0129124	0.00393341	7.88007e-05	0.0144506	0.000281611	0.00990518	0.000315614
Butyricicoccus	0.00792563	0.00556938	0.00102433	0.00255058	0.000519621	0.000709573	0.00137521	0.0285932	0.0482707	0.000420448	0.00181217	0.000105994	0.00499464	0.00255524	0.00457424	0.00665808	0.00190998	0.000645057	0.00433333	0.00497143	0.00129969	0.00186253	0.00737048	0.00107813	0	0.0261772	0.00162377	0.00170347	0.00146946	0.00918903	0.000994567	0.00167052	0.00580108	0.000768138	0.0019615	0.00106219	0.00449246	0.0191005	0.000452514	0.00350997	0.0005759	0.000245669	0.00463977	0.00245199	0.00150247	0.00478867	0.000145661	0.000111198	0.003084
Ezakiella	3.18299e-05	4.28414e-05	0	0	2.25922e-05	0	0	2.96201e-05	0	0	0	0.00147331	6.69523e-06	6.72433e-05	0.000146767	0.0002489	3.02212e-05	0	0	0	0.00020795	0	0	0	4.71543e-05	0	9.62711e-05	0.00016454	0	0	3.48971e-05	0	0	0	0	5.8202e-05	1.51772e-05	0	0	3.94378e-05	0	0.00148015	4.93593e-05	6.3854e-06	3.67737e-05	7.05254e-06	0	0.000102644	0.00137969
Lacrimispora	0.0165993	0.0222347	0.00258739	0.0286805	0.00857751	0.0102888	0.0228947	0.00245846	0.0337877	0.0183946	0.00168781	0.00177009	0.00608596	0.0161586	0.0329125	0.00618102	0.00305838	0.00442118	0.00420243	0.00265006	0.0142758	0.00295308	0.0239481	0.0081229	0.000243026	0.0549819	0.00897247	0.0168218	0.0335512	0.00209059	0.000724115	0.018122	0.0585397	0.00278066	0.00699369	0.00497627	0.00717883	0.00583068	0.00338254	0.00594197	0.00325795	0.00751132	0.00244822	0.00488483	0.00404511	0.00191124	0.00130124	0.0036952	0.00267821
Longibaculum	1.06359	0.575631	1.70974	2.78198	0.147369	5.69923	0.0620627	1.26351	0.0765723	1.79085	1.32754	2.09345	0.799015	1.19292	0.738092	0.0677216	0.0855864	0.799081	0.51836	0.17969	1.46655	0.380409	1.87343	0.676032	0.311734	0.281813	0.66171	0.563094	0.858351	0.627457	0.622433	0.318836	1.58982	0.0662519	7.59138	1.60539	0.156917	1.99737	0.693217	0.177036	0.800633	0.174707	0.131266	1.32088	0.0194428	1.08498	0.0594976	0.50915	0.673404
Schaalia	0.00744819	0.00304174	0.00129749	0.0074903	0.0464496	0.0215328	0.0255687	0.0125885	0.00160723	0.0138538	0.0116281	0.0175101	0.00445902	0.00256869	0.0110442	0.13003	0.00261111	0.00515321	0.0683067	0.0100764	0.00303607	0.00672715	0.00536789	0.0333482	0.0032065	0.0103795	0.00595597	0.00556532	0.00136753	0.00155769	0.0108181	0.00173396	0.0273504	0.00735876	0.00790439	0.00449611	0.00711812	0.00354245	0.0761468	0.0111478	0.00519133	0.0102137	0.0124484	0.00885017	0.00374041	0.00992997	0.00813759	0.00995651	0.000468913
Prevotella	0.107267	0.0490248	0.000113815	0.0742896	0.000271107	0.0162929	0.144741	0.00257695	0.00172396	0.0090081	0.000426393	0.112491	0.000569094	0.00242076	0.0864458	0.0426242	0.00407986	0.000202939	0.000310015	0.0334133	0.148986	0.000134788	0.0310224	0.435491	3.98998e-05	0.111563	0.00104615	0.115101	0.0520256	0.0147571	0.00767736	1.08696	0.159342	0.00115989	0.00774093	0.134563	0.0762504	0.0831901	0.00162905	0.182163	0.00995484	0.000141259	0.00138206	0.0479991	0.00715511	0.000479573	0.00255392	0.000795494	0.019027
Amedibacterium	0.0235859	0.0143519	0.01818	0.0168424	0.0123504	0.0137002	0.0134847	0.0438772	0.0229232	0.100056	0.0293945	0.0395674	0.0129352	0.0138185	0.0189696	0.0173193	0.0177096	0.0303902	0.00823263	0.0101277	0.0154507	0.0401791	0.00910052	0.0121844	0.00036998	0.0436885	0.021892	0.0380281	0.00570795	0.00586868	0.0169164	0.0170858	0.0133084	0.00559973	0.040491	0.0182172	0.0232212	0.0119103	0.0129419	0.00540298	0.0208064	0.00728407	0.0150743	0.00838403	0.0038087	0.00232028	0.027559	0.0115218	0.222634
Anaerostipes	7.17606	4.09481	7.3665	2.75794	3.59354	13.6882	5.81185	1.46388	20.479	7.46887	7.09116	10.2424	4.4291	4.54105	3.87124	1.50283	2.56431	4.22516	1.58915	1.16493	8.66061	16.3353	9.98454	2.66914	3.95727	2.62529	3.49569	4.0301	0.706911	3.49722	1.26697	1.51666	4.50074	5.9055	9.34512	1.03745	4.77943	6.40419	0.803291	6.46249	1.53278	1.24832	4.0887	1.79023	0.0720344	1.35357	2.55186	0.717792	1.84246
Aeromonas	0.00636597	0.0226631	0.00134302	0.000968573	6.02459e-05	0.00402546	0.000789472	0.000839235	4.48947e-05	0.00731579	0.000515225	0.00360378	0.000488752	0.00217196	0.00421955	0.000954118	0.00190998	0.00253674	0.000344462	8.21724e-05	0.00188195	0.00202182	0.0098589	0.00255502	0.000500562	0.260352	0.00159168	0.00160668	0	0.00470724	8.72427e-06	0.00966363	0.00793383	0.00364097	0.00464689	0.00158601	0.0750666	0.0146868	0.000961592	0.00134089	0.00553687	0.00025181	0.00165847	0.000600228	0.000157601	1.41051e-05	0.00603036	0.00155677	0.00747555
Carnobacterium	7.95746e-05	4.28414e-05	2.2763e-05	0.000387429	0.000293699	1.36456e-05	5.09337e-05	9.87335e-06	0.00100564	4.20448e-05	1.77664e-05	0.000837349	0	0.000100865	1.22306e-05	0.000207417	3.02212e-05	0.000681296	4.82246e-05	6.16293e-05	0	0	0.000699129	0.000694139	0	0	5.77627e-05	1.93576e-05	8.49398e-06	6.832e-06	1.74485e-05	0	0.00259342	0.000591466	0.00142442	0.000101854	0	8.61677e-05	0	1.31459e-05	2.46814e-05	0	9.87186e-06	6.3854e-06	0.000399257	0	4.85536e-05	0	3.60702e-05
Olsenella	0.00119362	0.000728304	0.0019045	0.00403572	0.00835912	0.00146008	0.00235568	0.0997505	0.00269368	0.00245962	0.0817609	0.419438	0.0150977	0.00307302	0.013209	0.00606694	0.0380303	0.00253674	0.00789506	0.175099	0.000946174	0.00443575	0.00325865	0.110604	1.4509e-05	0.228039	0.00118093	0.00156797	0.00203856	0.0166701	8.78551	0.00025375	0.00407782	0.0226831	0.00223004	0.0310071	0.0184555	0.00360947	0.173369	0.00483771	0.276012	0.00754817	0.0049458	0.00571493	0.871678	0.021475	0.0407462	0.00195024	0.0594978
Dehalococcoides	0.000811661	0	0	0.000139905	2.25922e-05	0	0	0	0.000332221	2.10224e-05	0	5.29968e-05	0.00015399	0.000585016	1.22306e-05	0	6.04424e-06	0.00170324	0	1.02715e-05	4.159e-05	2.45069e-05	9.47971e-05	0	0	0	0	0	0	0	0	0.000718957	0	1.53628e-05	0	0	0	7.65935e-05	0.000463827	0.000381232	0	0	0.000236925	0.000657696	0.00032571	3.52627e-05	3.88429e-05	0	0.00328239
Fastidiosipila	0.00265779	0.000485536	7.58766e-06	0	0	0	0	0.000562781	0	1.05112e-05	0.00254948	9.53942e-05	0	2.68973e-05	0.00149213	1.03708e-05	0	0	0	5.13577e-05	0.000852596	0.000232816	0	1.47689e-05	1.81363e-05	0.000212159	0	0	3.39759e-05	2.7328e-05	0	0	0	1.53628e-05	0.00171631	2.9101e-05	0.000151772	1.91484e-05	4.52514e-05	0	0	1.84251e-05	9.87186e-06	0.00120046	0.000183868	0	0.000767147	0.00209566	0.000559088
Anaerotignum	0.000190979	0.000428414	0.000538724	0.000785621	6.77767e-05	1.36456e-05	0.000280135	0.00116506	8.08104e-05	0.000273291	0.000337561	0.00015899	0.000334761	0.000558119	0.000892833	0.000238529	0.000108796	0.000152204	0.000110228	0.000215702	0.00029113	0.000526899	0.000142196	0.000369223	0	0.000587518	9.62711e-05	0.000290365	0.000220843	0.000116144	0.00102946	6.34374e-05	0.00136496	0.00027653	0.000513727	1.45505e-05	0.000364253	0.000191484	0.000214944	0.000197189	0.00116825	0.000325511	5.92311e-05	0.000747092	0.000110321	0.000380837	0	5.13222e-05	9.01755e-05
Leuconostoc	7.95746e-05	0.000428414	0.000409734	0.000204477	0.0231118	0.0182715	7.64005e-05	0.000937968	0.00164314	0.0362216	0.00715985	0.00632782	0.000120514	0.00156004	0.00604191	0.0138347	0.0256759	0.0145029	0.00279703	0.00730307	0.000114373	0.000539152	0.0858507	0.0372915	0.164804	0.00153407	0.258603	0.000145182	0	0.00206326	0.00133481	0.00126875	0.00361714	0.00134424	0.0138589	0.0132264	0.00044014	0.000277651	0.010306	0.000617859	0.011444	0.0071551	0.0696953	0.0323421	0.321906	0.000275049	0.0281611	0.00598759	0.00202895
Finegoldia	0.00233949	0.00062834	0.000379383	0.00793154	2.25922e-05	0.00260632	0.000114601	0.000256707	0.000143663	0.000273291	0.000426393	0.0121469	0.000944027	0.00297215	0.0026785	0.000715588	0.00320949	0.0003334	0.000344462	0.000975797	0.00193394	0	0	0.000206765	0.00194421	0.00349247	0.00200244	8.71094e-05	0	1.3664e-05	0.0035595	0.000169166	0.000477736	0.000261167	5.8378e-05	0.000101854	0.000652621	0.000191484	0.00181006	0.000880778	0.000510083	0.00191622	0.00178681	0.000370353	0.00766994	0.00141051	0.000116529	0.00189892	0.101736
Gordonibacter	0.0418722	0.0139377	0.0858468	0.0252475	0.050584	0.664188	0.364036	0.0817711	0.133687	0.13056	0.275068	0.0350097	0.0197308	0.141581	0.0108608	0.00819297	0.0806422	0.0634185	0.0100445	0.010251	0.0220427	0.0124618	0.00870949	0.0777583	0.323102	0.0134966	0.0573391	0.180355	0.000781446	0.0628817	0.318829	0.00194541	0.00382189	0.158774	0.00165794	0.0109711	0.0401438	0.019359	0.0234515	0.00165639	0.189701	0.0731785	0.0997749	0.0115448	0.0272808	0.179515	0.0538751	0.0593541	0.0204969
Oscillibacter	0.43739	0.675466	0.37112	0.396824	0.0413212	0.344935	0.331565	0.476508	0.31983	0.136057	0.129561	0.386845	0.32826	0.86877	0.589735	0.41445	0.155011	0.100266	0.0995425	0.0948269	0.438775	0.520919	0.809674	0.0660761	0.052461	0.998356	0.321982	0.177026	0.117361	0.175651	0.337926	0.0625916	0.291044	0.268303	0.35641	0.428658	1.12923	0.413835	0.20948	0.657139	1.50461	1.12882	0.328397	0.8589	0.189673	0.464826	0.174676	0.256885	0.461473
Chryseobacterium	0	0.0042413	0	0	7.53074e-06	0	0.022067	9.87335e-06	0	0	7.99487e-05	0.006667	7.36475e-05	0	0	0.0028105	4.23097e-05	0	0	0.0020954	0.0109798	0.00270801	0.00612626	0.00447498	0	0.0143942	0	0	0	6.832e-06	0.00036642	0.0806501	0.0012114	0	0	0.00779907	0	0.00380095	0	0	1.64543e-05	6.14172e-06	1.97437e-05	0	0.000210135	0.00476752	0	0	0
Parvimonas	6.36597e-05	0.029532	2.2763e-05	0.000764097	0	0.000109165	8.91339e-05	0.00156986	8.08104e-05	0.00146106	0.00174111	0.00103874	0.00015399	0.000437081	0.00020792	0.00103708	0.000942901	0.00281941	0.00285903	0.00173589	5.19876e-05	0.00191154	0.000296241	0.00336731	0	0.0042595	0.000378666	0.00573954	0.000645542	5.4656e-05	0.00720625	0.00537103	0.000665418	0.000130583	0.00208993	0.00194977	0.0025346	0.000765935	0.0315289	0.00120943	0.00074867	0.00191622	0.00793697	0.00470604	0.000136588	0.000655886	9.71072e-05	0.0155164	0.00198386
Ndongobacter	0.000938981	4.28414e-05	7.58766e-06	0.000161429	5.27152e-05	2.72913e-05	1.27334e-05	0.000513414	8.97893e-06	5.2556e-05	8.88319e-06	0.000572365	3.34761e-05	0	0.000134536	0	6.04424e-06	0	0	0	1.03975e-05	0	0	0	0	0.000228479	0	0	0	6.832e-06	7.85185e-05	2.11458e-05	0	0	2.33512e-05	0.000174606	1.51772e-05	1.91484e-05	1.13128e-05	9.20216e-05	8.22714e-06	4.91337e-05	5.92311e-05	6.3854e-06	1.05068e-05	7.05254e-06	0.000320454	3.42148e-05	0.00108211
Butyrivibrio	0.000763917	0.000856828	0.000136578	0.000215239	0.00010543	0.000259267	0.000267402	0.000424554	0.000386094	0.000430959	0.00677787	0.000317981	0.00130557	0.000383287	0.00133313	0.000352609	2.41769e-05	0.000521844	6.88923e-06	2.05431e-05	0.000862994	0.000379857	0	2.95378e-05	0	9.79196e-05	2.56723e-05	4.83941e-05	0.00016988	0.000211792	0.000104691	0.00040177	0.0102201	0.00332604	0.000198485	0.00794458	0.000227658	4.78709e-05	0.000271508	0.000657297	0.00011518	0.000202677	0.000138206	0.000197947	7.35474e-05	0.000148103	4.85536e-05	0.000196735	0.000234456
Cloacibacillus	0.000222809	0	8.34643e-05	0	0	4.09369e-05	0.000636671	0.00020734	2.69368e-05	0.000409937	0.000568524	0.00015899	0.00057579	4.70703e-05	0.00133313	0.0617687	1.81327e-05	2.17435e-05	0	3.08146e-05	0.000197553	0.00035535	0.000260692	4.43067e-05	0	0.000456958	2.56723e-05	0	0.000161386	0.00166701	0.000671769	0	0.000221806	0.000115221	0.000233512	0.000203707	0	9.57418e-05	0.00139148	0.000131459	0.000394903	0.00017811	0.000404746	2.55416e-05	6.30406e-05	0.000754621	0.00759379	0.00183049	2.70527e-05
Romboutsia	0.00883278	0.0670039	0.00309577	4.30477e-05	0.00800518	0.130793	0.501862	0.00294226	8.97893e-06	0.0135489	0.0164339	0.184312	0.0535484	0.0733153	0.085504	0.016863	0.0838275	0.0316585	0.0898838	0.110748	0.0822547	0.332155	0.13018	0.285468	0.000286553	0.317651	0.0326038	0.0221064	0.0206404	0.0932431	0.199734	0.0632683	0.00882106	0.000122902	0.016159	0.130911	0.362402	0.00765935	0.0682052	0.0276459	0.00540523	0.0250275	0.192185	0.0015325	0.000110321	0.00269407	0.0513406	0.100369	0.113964
Levilactobacillus	0	0	0	0	0	2.72913e-05	0	0	2.69368e-05	0.000735784	0.000106598	0.000116593	0	1.34487e-05	0	0.00107857	0	0	0	4.10862e-05	0	0	3.55489e-05	0	0.000892305	0	1.92542e-05	0	0	0	0.000453662	0	1.7062e-05	7.68138e-06	0.00273209	5.8202e-05	0	1.91484e-05	0	0	8.22714e-06	0.000958108	0.0382238	0.00256055	0.00246384	0	0.0148283	1.71074e-05	9.01755e-06
Blautia	2.75659	3.82712	3.44415	4.35369	4.299	13.0116	2.72751	8.83412	5.69272	4.85865	5.06339	3.43026	1.69178	6.74158	5.48186	3.23863	7.67076	2.26049	4.23832	7.00531	3.47044	3.46291	4.38559	2.30371	0.100072	13.9066	6.48965	3.83431	2.90413	1.00364	1.18869	4.70824	7.76726	7.97909	3.31252	2.29173	18.619	10.143	5.29439	4.56301	10.8606	4.24267	3.22813	2.10674	1.41221	0.717243	4.69377	0.52335	1.30401
Murdochiella	0.00569754	0.000514097	3.03507e-05	0.000150667	0.00344155	0.00121446	0.000700338	0.000750375	0.000107747	0.000599138	0.00148349	0.0111505	0.000455276	0.000376562	0.00999239	0.000933376	8.46193e-05	0.000289913	0	0.000277332	0.000301528	0.00175224	0.00033179	7.38446e-05	3.62726e-06	0.000864957	7.70169e-05	0.000222613	8.49398e-06	0.000116144	0.000401317	0.000951561	5.1186e-05	0.000145946	0.000338593	0.00264819	0.00261048	0.000517006	0.00205894	0.000499546	0.00123407	0.000522046	0.00308989	4.46978e-05	0.000136588	0.000832199	0.00295206	0.00132582	0.0037513
Phascolarctobacterium	0.13612	0.024134	0.000189692	2.90271	7.53074e-06	0.444971	6.36671e-05	1.65774	0.000161621	0.0901861	1.15682	0.000116593	0.000374933	4.70703e-05	0.00118637	0.0111798	9.06636e-05	7.24783e-06	0.649276	0.000205431	0.0493154	0.033795	0.000213294	0.00131443	7.25451e-06	0	0.00431936	0.214908	6.79518e-05	0.527164	0	0.000126875	0.914967	1.53628e-05	3.28793	0.000683874	0.00027319	2.40273	1.45438	2.82571	1.6427	0.903237	5.43067	0.000376739	0.000110321	2.63742	0.122812	1.09765	0.000198386
Bacteroides	15.3902	14.4706	12.0612	8.68198	7.42757	8.106	13.016	15.9523	18.8555	27.2462	9.42384	13.7777	10.2117	35.8363	10.5876	8.44961	15.5889	18.3898	28.2856	4.36504	9.21662	8.36476	9.97061	16.0233	0.00567666	15.9168	11.7221	9.54747	3.93924	28.1974	4.7609	10.9563	8.75827	30.8704	15.4435	4.82303	3.99761	11.3541	1.42054	18.3863	41.4009	38.8943	9.07859	15.5095	2.50554	28.4769	19.6204	34.9717	7.89397
Cryptobacterium	0.000827576	1.42805e-05	4.5526e-05	3.22858e-05	0	5.45826e-05	6.36671e-05	0	8.97893e-06	9.46008e-05	0	0.000148391	2.00857e-05	6.72433e-06	3.66918e-05	7.25959e-05	0.000151106	5.07348e-05	0.000186009	1.02715e-05	2.0795e-05	2.45069e-05	0.00100722	1.47689e-05	3.62726e-06	3.26399e-05	8.34349e-05	3.87153e-05	8.49398e-05	2.0496e-05	0	0	0.000136496	0	3.50268e-05	4.36515e-05	3.03545e-05	3.82967e-05	0.000848464	2.62919e-05	0.000238587	7.37006e-05	0	4.46978e-05	0	0.000162208	0	5.13222e-05	0.000234456
Jeotgalibaca	4.77448e-05	1.42805e-05	0	0	0	1.36456e-05	1.27334e-05	0.00011848	0	2.10224e-05	0	0	0	2.0173e-05	0	0	3.02212e-05	1.44957e-05	1.37785e-05	4.10862e-05	0	1.22535e-05	0	5.90756e-05	3.62726e-06	0	2.56723e-05	4.83941e-05	0.000118916	2.7328e-05	0	0.00126875	0	0	0	0.000145505	1.51772e-05	3.82967e-05	1.13128e-05	9.20216e-05	0	3.68503e-05	3.94874e-05	0	6.8294e-05	0	0.000116529	0.000487561	1.80351e-05
Eubacterium	0.135022	0.409121	0.0286662	0.286665	0.0254012	0.119222	0.100721	0.166099	1.45944	0.209246	0.235067	0.217573	0.110284	0.102808	0.102957	0.0734359	0.0891585	0.0254399	0.027178	0.165547	0.103986	0.167713	0.133273	0.128622	0.0123581	0.274387	0.0612605	0.0613153	0.431783	0.0610439	0.0290169	0.0534777	0.205836	0.0408035	0.137002	0.121409	0.173612	0.0930611	0.183777	0.214581	0.0632009	0.0947912	0.41527	0.0257843	0.0223952	0.0386973	0.0971267	0.235458	0.599081
Microbacterium	1.59149e-05	1.42805e-05	7.58766e-06	0.000129143	0.000316291	0.000122811	7.64005e-05	0.0001481	1.79579e-05	0	7.99487e-05	0.000201388	0	8.06919e-05	0.000232381	0.000165933	4.83539e-05	1.44957e-05	3.44462e-05	0	1.03975e-05	1.22535e-05	1.18496e-05	7.38446e-05	1.81363e-05	6.52798e-05	0.000115525	9.67882e-05	0	6.832e-06	1.74485e-05	0	0.000221806	0.000230441	0	1.45505e-05	3.03545e-05	1.91484e-05	2.26257e-05	2.62919e-05	9.87257e-05	0	0.00010859	8.30102e-05	0.000267923	4.93678e-05	7.76858e-05	2.56611e-05	0.000126246
Parabacteroides	1.13241	1.91305	0.763076	1.25178	0.0348824	4.0452	1.39463	1.87115	1.7416	1.78962	4.63386	3.19535	0.86562	0.560379	4.19775	0.751741	0.213954	0.284673	0.918045	1.32212	1.01918	4.48413	1.90786	7.00899	0.000892305	3.90286	0.652275	2.28432	0.746324	2.77228	2.29657	1.61687	0.974667	0.231824	0.977015	2.44076	1.73518	3.65328	0.836076	2.22992	1.28915	1.78035	1.08796	4.84961	0.314741	6.06519	2.97804	1.04549	1.77633
Porphyromonas	0.00633414	0.000242768	0	1.07619e-05	0	0.0015556	0.000229201	0.0001481	0.00194843	0.000241758	6.21823e-05	0.0510571	0.000220943	0.000188281	0.00585845	0.000300754	2.41769e-05	2.17435e-05	0	0.00254734	0.0164489	7.35208e-05	0.000118496	0.0044159	0	0.000505918	2.56723e-05	0	0	0.00411969	0.000418765	0.0233873	0.00812151	0	0.000163459	0.000247359	0.000561557	2.87226e-05	0.000859776	0.0180494	0.000312631	2.45669e-05	0.000227053	0.000574686	0.00355654	0.000119893	0.000155372	0.00159954	0.0233464
Peptoniphilus	0.00148009	0.00167081	0.00115332	0.00178648	0.00060999	0.00442119	0.00255942	0.00348529	0.000745251	0.00336358	0.0091408	0.00578725	0.000783342	0.00164074	0.00454978	0.002489	0.00143248	6.52305e-05	0.00145363	0.00188996	0.000218348	0.00133563	0.00195519	0.00239256	0.00052958	0.00221951	0.00136063	0.000996918	0.000942832	0.00138006	0.00396082	0.0017551	0.00286642	0.000622192	0.00184475	0.000654773	0.00157843	0.00309246	0.00161774	0.000118313	0.000937894	0.000522046	0.000710774	0.00234344	0.00125556	2.11576e-05	0.000242768	0.000863924	0.00288562
Enterocloster	0.894721	0.234742	0.27695	1.07588	0.0762864	0.212858	0.760465	0.415095	0.971296	0.495456	0.529189	0.229688	0.0832083	0.346377	0.371957	0.124274	0.0704577	3.56721	0.169875	0.456313	0.186771	0.519387	0.247906	0.108049	0.0379991	0.784989	0.119132	0.275101	0.078357	0.289513	0.298623	0.0581721	0.304386	0.432062	0.404817	0.224762	0.615497	0.308921	0.166774	0.384979	0.719324	0.361483	0.727832	1.25054	0.942573	5.0263	0.160431	0.453124	0.34264
Lactiplantibacillus	0.00257822	0.000699743	0.000440084	0.00101162	0.000549744	0.00307027	0.00264855	0.00298175	0.000278347	0.00211275	0.00258501	0.00204568	0.000334761	0.00268973	0.000721605	0.0177756	0.00236934	0.000224683	0.00331372	0.00396482	0.00195473	0.000649433	0.00201444	0.00468174	0.000413507	0.0152428	0.00207304	0.0137342	0.00184319	0.000539728	0.0963509	0.0015225	0.0792359	0.00619119	0.00303566	0.0014114	0.000956165	0.00479667	0.00217207	0.000249773	0.00132457	0.000558896	0.00183617	0.000357582	0.033401	0.00206639	0.00269958	0.00296813	0.0101808
Enterobacter	3.18299e-05	0.00676894	0.00032627	0.00431553	0.0148356	0.00159654	0.102606	0.00179695	0.000125705	0.459844	6.21823e-05	0.00846889	0.000200857	0.00020173	0.0346615	0.0807889	0.00317322	0.778685	0.000792262	0.00461192	0	4.90138e-05	0.027266	0.0309409	0.000268417	0.00628318	0.000872858	0.00505234	0	0.000191296	5.23456e-05	0.000232604	1.7062e-05	0	0.0267021	0.0209527	0.00857513	9.57418e-06	0.00023757	0.00591567	0.000148089	0.000245669	0.00242848	0.000434207	4.20271e-05	0.000479573	0.00630226	0.462362	0.00730422
Rhodococcus	0	1.42805e-05	0.000121403	8.60954e-05	0.000120492	1.36456e-05	2.54668e-05	3.94934e-05	8.97893e-06	4.20448e-05	3.55328e-05	5.29968e-05	4.01714e-05	4.0346e-05	2.44612e-05	0.000528913	2.41769e-05	5.79826e-05	0.000130895	7.19008e-05	7.27826e-05	0.000134788	9.47971e-05	0.000191996	0	9.79196e-05	0.000154034	0.000629123	0	2.0496e-05	6.10699e-05	8.45832e-05	3.4124e-05	8.44952e-05	1.16756e-05	0.000334662	0.00259531	0.000172335	1.13128e-05	1.31459e-05	0.00017277	2.45669e-05	5.92311e-05	1.27708e-05	0.000262669	0.000112841	2.91322e-05	8.5537e-06	1.80351e-05
Enterococcus	0.0333259	0.117285	0.014758	0.00902926	0.115032	0.0852853	0.03955	6.01695	0.108448	0.0423601	0.0206712	0.0133658	0.0333623	0.0432979	0.11849	0.148438	0.00534311	0.704793	0.0114361	0.0241073	0.0791875	0.0191644	0.0290909	0.0377641	0.0163299	0.0840314	2.20271	0.0174509	0.0329821	0.00846484	0.0346354	0.0225626	0.0227095	0.0829666	0.0753544	0.0317347	0.0223105	0.0134422	0.0304542	0.386004	0.0991864	0.0142733	0.199797	0.0242518	64.3037	0.00677749	0.44343	0.24479	0.0443032
Ruminiclostridium	0.000111404	0	0	1.07619e-05	0	0	0.000916806	0	1.79579e-05	4.20448e-05	0.00281597	6.35961e-05	2.67809e-05	0	0	0.00012445	0	0	0	0	0	1.22535e-05	0	0	0	1.63199e-05	5.13446e-05	9.67882e-06	1.6988e-05	0	0.00249514	0	3.4124e-05	0	0	4.36515e-05	0	0	1.13128e-05	0	4.93628e-05	0.000184251	0.000394874	0	0	2.11576e-05	2.91322e-05	0.00016252	6.31229e-05
Macrococcus	7.95746e-05	0.000142805	0	0.00589754	0.000353945	1.36456e-05	0	0	0	0	0.000275379	5.29968e-05	6.69523e-06	0	0.000305765	0.000217788	3.02212e-05	0.000123213	6.20031e-05	0.000236246	0	0	2.36993e-05	1.47689e-05	0	0	0.00289455	1.93576e-05	0	0	8.72427e-06	0	0	0.000468564	0.000630483	0	0	0	0	0.000276065	0.00301113	0.000153543	0.000315899	2.55416e-05	0.000688193	0	4.85536e-05	0	0.000342667
Phoenicibacter	0.000668427	0.00151373	0.000402146	0.000505811	0.00167936	0.00115988	0.00108234	0.000315947	0.000430989	0.000378403	0.00653803	0.00118713	0.00242367	0.0017685	0.00062376	0.00115116	9.67078e-05	8.6974e-05	3.44462e-05	0.00131476	0.00108134	0.000208309	0.000296241	0.000531681	0	0.00109344	0.00176497	7.74305e-05	0.000424699	0.000143472	0.00564461	0.000169166	0.00133084	0.000215079	0.00210161	0.000931233	0.000637444	0.00285311	0.00382374	0.000933362	0.000238587	0.00113008	0.000947698	0.00135371	0.000845795	0.000578308	0.000689461	0.000128305	0.00140674
Peptacetobacter	0	0	0.000189692	0	3.76537e-05	1.36456e-05	1.27334e-05	1.97467e-05	0	3.15336e-05	8.88319e-06	1.05994e-05	7.36475e-05	2.68973e-05	3.66918e-05	0	0	0	0	0	1.03975e-05	7.35208e-05	0	1.47689e-05	0.000137836	4.89598e-05	0	0	8.49398e-06	2.7328e-05	0.000113416	0	0	9.21766e-05	0	8.73031e-05	0.000258013	9.57418e-06	7.91899e-05	5.25838e-05	8.22714e-06	5.52754e-05	8.88467e-05	6.3854e-06	0	2.82101e-05	1.94214e-05	0.00023095	3.60702e-05
Abiotrophia	0	2.85609e-05	0	0	0	1.36456e-05	3.82002e-05	9.87335e-06	0	0	1.77664e-05	0	6.69523e-06	6.72433e-06	0	0.000134821	0.000278035	0.000456613	0	0.00161263	0.00012477	2.45069e-05	0	5.90756e-05	0	0	0	0	0	1.3664e-05	1.74485e-05	0.000190312	0	5.37697e-05	4.67024e-05	2.9101e-05	0.000667798	0	0	0	9.04986e-05	6.14172e-06	9.87186e-06	1.27708e-05	0	0	9.71072e-06	0	0
Cutibacterium	0.000238724	0.000199926	9.1052e-05	0.000914764	0.000534683	0.000955195	0.000216468	0.000286327	0.000341199	0.000851407	0.000328678	0.00049817	0.000341457	0.000658984	0.000819449	0.000466688	0.000151106	2.17435e-05	0.000675145	0.000236246	0.000145565	0.000196055	0.000426587	0.000428298	0.00048968	0.000293759	0.000513446	0.00040651	0.000152892	4.7824e-05	0.000331522	0.000190312	0.000921348	0.000145946	0.000268539	5.8202e-05	0.000607089	3.82967e-05	0.00153855	0.00116999	0.000279723	0.000116693	0.000217181	0.000453363	0.00169159	0.00197471	0.000359297	0.000504668	0.000874703
Listeria	0	0	0	1.07619e-05	1.50615e-05	2.72913e-05	0.000942273	0	0	2.10224e-05	8.88319e-06	2.11987e-05	2.00857e-05	5.37946e-05	0	3.11125e-05	0.000120885	0.000297161	1.37785e-05	0	0	0	0.000402888	0	0.000446153	0	0.000301649	0	0	0	0	0	0	2.30441e-05	3.50268e-05	0	3.03545e-05	1.91484e-05	1.13128e-05	0	4.93628e-05	1.22834e-05	4.93593e-05	6.3854e-06	1.05068e-05	0	3.88429e-05	1.71074e-05	0
Aminipila	0.000238724	0.000171366	1.51753e-05	5.38096e-05	7.53074e-06	6.82282e-05	3.82002e-05	8.88602e-05	1.79579e-05	0.000136646	0.000124365	0.000339179	0.000174076	1.34487e-05	0.000269073	0.00347423	0	7.24783e-06	0.000186009	5.13577e-05	5.19876e-05	0.000208309	0.000118496	0.000177227	0	0.00101184	1.28361e-05	0	0.0362268	0.000143472	3.48971e-05	0	0.00110903	0	5.8378e-05	0.000203707	3.03545e-05	4.78709e-05	0.0014933	0.000197189	0.000139861	7.98423e-05	0.000187565	0.000108552	5.77872e-05	4.23152e-05	0.000660329	0.000111198	0.000126246
Pediococcus	0	0.000199926	0.000113815	0	7.53074e-06	2.72913e-05	0.000203735	4.93668e-05	0.000350178	1.05112e-05	1.77664e-05	1.05994e-05	0.000549009	0.0260366	3.66918e-05	0.311291	4.23097e-05	0.000144957	0.000158452	8.21724e-05	0	0	1.18496e-05	0	0	0	6.41807e-06	0	0	0	0.000174485	0	0.000187682	6.14511e-05	1.16756e-05	2.9101e-05	0	0.00280524	1.13128e-05	0	0	6.14172e-06	0.000187565	0	0.00448639	1.41051e-05	9.71072e-06	0	1.80351e-05
Rothia	0.0202438	0.00328451	0.00032627	0.0121933	0.0235938	0.0170025	0.00367996	0.00284353	0.0128578	0.0151992	0.00586291	0.0249085	0.0137788	0.000316043	0.0109219	0.0876544	0.00309465	0.00535615	0.0403158	0.0120177	0.00320243	0.00345548	0.0235808	0.0579532	0.00109906	0.00765405	0.00408189	0.00677517	0.00134205	0.00685249	0.00408296	0.00769707	0.00467499	0.00885663	0.00646829	0.00260454	0.033314	0.0129922	0.0302392	0.00262919	0.00343072	0.00181795	0.0229225	0.0142394	0.0658354	0.00492972	0.00850659	0.00524342	0.00776411
Turicibacter	0.00200528	0.000185646	0.00148718	0.000581144	0.000256045	0.00646803	0.0634633	0.0225409	8.97893e-05	0.0469535	0.00115481	0.0250039	0.0175415	0.000558119	0.00392602	0.153675	0.589089	0.000971209	0.0342326	0.248387	0.000696633	0.00684968	0.00165895	0.00206765	0	0.0810775	0.0148065	0.101473	0.204161	0.0128373	0.160108	0.0182911	0.000290054	7.68138e-06	0.0332988	0.0566742	0.00315686	0.000957418	0.0921884	0.544978	0.000740443	0.0698129	0.0746312	0.00123877	5.25338e-06	0.000564203	0.186524	1.42049	0.0182064
Paenibacillus	9.54896e-05	9.99632e-05	8.34643e-05	5.38096e-05	2.25922e-05	5.45826e-05	0.000178268	0.00011848	9.87683e-05	0.000189202	9.77151e-05	0.000148391	0.0078602	0.000107589	8.56141e-05	0	6.04424e-06	2.17435e-05	0	4.10862e-05	1.03975e-05	0	1.18496e-05	0	0	3.26399e-05	1.92542e-05	0	0	4.7824e-05	2.61728e-05	8.45832e-05	1.7062e-05	1.53628e-05	0.00709877	0	0	0	0.000101816	6.57297e-05	0.000148089	7.37006e-05	0.000128334	0.00445701	9.45609e-05	0.000119893	0.000106818	0.000128305	7.21404e-05
Cellulosilyticum	0.0067161	0.00402709	0.000189692	4.30477e-05	7.53074e-06	0.00978393	6.36671e-05	9.87335e-06	0.0128129	0.000157668	0.000479692	7.41955e-05	0.000207552	4.0346e-05	0.000305765	0.000197046	1.81327e-05	0.000485605	6.88923e-06	0.000380047	0.00020795	0.00060042	0.00148121	0	3.98998e-05	0.000359039	6.41807e-06	0.00160668	0	0.000710528	0	2.11458e-05	0	0.000368706	0.000350268	7.27526e-05	0.000804393	0.000593599	2.26257e-05	0.000341795	1.64543e-05	0.000147401	0.000138206	0.000293728	1.05068e-05	2.11576e-05	0.000174793	2.56611e-05	1.80351e-05
Streptomyces	0	0	0	2.15239e-05	0	2.72913e-05	0	0	8.97893e-06	0	3.55328e-05	0.000116593	9.37332e-05	0	6.11529e-05	3.11125e-05	0	0	6.88923e-06	9.24439e-05	0	0	4.73986e-05	0	0	8.15997e-05	0	0	5.94579e-05	6.832e-06	0	2.11458e-05	0	0	0	5.8202e-05	0	9.57418e-06	0.000214944	1.31459e-05	0	6.14172e-06	4.93593e-05	1.27708e-05	5.25338e-06	2.11576e-05	2.91322e-05	1.71074e-05	0.000144281
Megasphaera	0.000541108	0.000171366	0.000182104	0.000387429	9.03689e-05	5.45826e-05	1.27334e-05	0.000157974	2.69368e-05	0.000115623	0.00022208	0.0286925	8.7038e-05	0.000235351	0.00516131	0.314952	4.23097e-05	0.000144957	4.13354e-05	0.000195159	0	0.000134788	1.18496e-05	0.00366269	0	0.000848637	0.000115525	0	10.385	3.416e-05	8.72427e-05	0.000169166	0	5.37697e-05	4.67024e-05	0.000538369	3.45353	0.289514	0.0486566	0.000131459	0.142132	0	0.000128334	0.0196862	7.88007e-05	2.82101e-05	6.79751e-05	8.5537e-05	0.0737365
Tannerella	6.36597e-05	0.000942511	3.03507e-05	0.000161429	0	1.36456e-05	8.91339e-05	4.93668e-05	7.18315e-05	7.35784e-05	0.000310912	0.00198208	2.00857e-05	4.0346e-05	4.89224e-05	5.18542e-05	0	0	0.000151563	0.000338961	0.00229785	0.000208309	3.55489e-05	0.000103382	4.71543e-05	6.52798e-05	6.41807e-06	0	8.49398e-06	0.000225456	8.72427e-06	0.000803541	8.531e-05	0	0.000245188	5.8202e-05	1.51772e-05	0	0	0.00368086	0.000131634	1.22834e-05	2.96156e-05	6.3854e-06	5.25338e-06	7.05254e-06	8.73965e-05	5.98759e-05	3.60702e-05
Ruminococcus	2.25233	9.41952	0.0362766	0.00835125	0.708876	5.22889	0.0198641	0.0080764	0.00634811	5.83216	0.78403	0.0405213	0.116577	0.0264468	4.01108	0.023604	0.485086	5.53397	0.0497403	0.016342	0.260728	0.939559	0.0428957	0.0810666	0.00100112	2.05972	0.00804826	0.852772	4.7884	2.33747	0.0158258	7.4839	5.26141	0.0293736	0.598445	0.796917	0.0785725	0.0250844	0.0728547	0.0511114	0.00816132	0.0187261	1.2783	0.0162253	0.00919342	2.23063	0.320415	0.0236253	4.07595
Selenomonas	0	0.001171	1.51753e-05	0.000236762	0	2.72913e-05	2.54668e-05	1.97467e-05	0	1.05112e-05	8.88319e-06	2.11987e-05	2.00857e-05	0	0.000183459	0.00253049	6.04424e-06	2.17435e-05	0.000351351	3.08146e-05	0	0	0	0.000310147	0	0	1.28361e-05	0.000145182	0	0	1.74485e-05	0	3.4124e-05	0.000460883	1.16756e-05	0	1.51772e-05	9.57418e-06	0	0	1.64543e-05	1.84251e-05	6.9103e-05	1.27708e-05	1.05068e-05	7.05254e-06	1.94214e-05	0	1.80351e-05
Acutalibacter	0.00569754	0.00756865	0.0104103	0.000538096	0.00234206	0.0015556	0.00308149	0.00224125	0.00141867	0.00212326	0.00445048	0.00614763	0.00125201	0.00792798	0.00275188	0.00301792	0.00444856	0.000724783	8.956e-05	0.000873081	0.000727826	0.00439899	0.0016945	0.000324916	0.000398998	0.00314975	0.00376741	0.00340694	0.000543615	0.000696864	0.000348971	0.000359479	0.0034124	0.000261167	0.00102745	0.00133865	0.00332381	0.00101486	0.000803212	0.00356255	0.0100947	0.00111165	0.00316887	0.000523603	0.000346723	0.000507783	0.00368036	0.00102644	0.00486948
Mediterraneibacter	0.662491	0.526464	0.896194	1.37946	0.275618	0.185826	0.207466	0.353604	1.58421	0.197348	0.354191	0.208267	3.24559	1.30317	0.449914	0.655282	3.3641	1.85197	0.405734	0.226179	0.413312	0.262469	0.396809	0.588836	0.00764626	0.36072	0.375618	0.320582	0.222432	0.155653	0.725528	0.0947967	1.33655	0.389323	0.364968	0.342679	1.03211	0.442816	3.88842	0.279772	1.09594	0.82229	0.305307	1.00907	0.0600829	0.702644	0.0280057	0.189789	0.0735742
Filifactor	0.0011777	5.71219e-05	3.79383e-05	0.000376667	0.000112961	0.000791447	0.0057173	9.87335e-06	0	1.05112e-05	7.99487e-05	0.00101754	0	6.72433e-05	0.000892833	0.000549655	0	0.0020004	2.75569e-05	0.000164345	0.000176758	9.80277e-05	0.00421847	0.000531681	0	0.00274175	1.28361e-05	0	8.49398e-06	0.000355264	0.00124757	0	6.8248e-05	0	9.34049e-05	1.45505e-05	0	9.57418e-06	0.000712709	1.31459e-05	3.29086e-05	0.000159685	0.00015795	0.000172406	5.25338e-06	7.05254e-06	9.71072e-06	0.000940907	0.000198386
Massilistercora	0.198173	0.108389	0.574234	0.107695	0.0432867	0.156979	0.0491765	0.236743	0.553587	0.0606812	0.136632	0.0695318	0.0637855	0.264858	0.123627	0.0233863	0.260537	0.0704417	0.135656	0.0185401	0.107115	0.284881	0.212654	0.0274997	0.0152671	0.338671	0.855362	0.0861124	0.0426483	0.110706	0.0823746	0.0121165	0.870555	0.0107309	0.222012	0.139292	0.201948	0.876095	0.0578539	0.0307615	0.0876026	0.425738	0.327193	0.0906152	0.0113263	0.133222	0.0791909	0.0719452	0.148258
Barnesiella	0.0153102	0.0174364	0.0185139	0.0100732	0.00297464	0.0064271	0.0130008	0.00617085	0.0394534	0.0030062	0.00791492	0.00906245	0.0206481	0.016757	0.0166091	0.00743589	0.00441229	0.0126402	0.0115257	0.00972715	0.0100024	0.00590617	0.00367339	0.0139862	0	0.00465118	0.00768885	0.00232292	0.00628555	0.0202774	0.0177364	0.000211458	0.0144515	0.00182049	0.00730893	0.0142449	0.00308098	0.0198377	0.00380112	0.0202185	0.0111807	0.0109138	0.00895377	0.00429738	0.00034147	0.0098806	0.0160907	0.0281075	0.00449976
Propionibacterium	0.00754368	0.000357012	7.58766e-06	0.000731811	0.000790728	0.00115988	0.00766552	9.87335e-06	0.00686888	0.00136646	0.00147461	0.00102814	8.7038e-05	0.000470703	0.0016389	0.00150377	0.00075553	0.000913227	0.00217011	0.000164345	0.000842199	0.00149492	0.000568783	0.000324916	2.53908e-05	0.000342719	6.41807e-06	4.83941e-05	0.000883374	0.00453645	0.00018321	2.11458e-05	0.00436787	0.000245804	0.00699369	0.004176	0.00254977	0.000947844	0.000294134	0.00118313	0.00942008	0.000915116	0.00357361	0.000140479	8.40541e-05	0.0032089	0.000252479	0.00128305	0.000423825
Flintibacter	0.00983543	0.008554	0.00295919	0.00365905	0.00208602	0.00493972	0.0056791	0.00898475	0.00828756	0.00559196	0.0116103	0.0113943	0.00755222	0.00503652	0.00675129	0.0042313	0.0025144	0.00134085	0.00150185	0.00330744	0.0029321	0.00241393	0.00261877	0.0063654	0.000678297	0.0110976	0.00516013	0.00148086	0.00298139	0.00159185	0.604531	0.0070627	0.00467499	0.00154396	0.00400473	0.00379768	0.0114133	0.00358074	0.016381	0.0127253	0.3467	0.00725951	0.00928942	0.00614276	0.0023325	0.00664349	0.00166053	0.00256611	0.0464584
Faecalitalea	0.43443	0.841619	0.178454	0.238775	0.170157	0.549264	0.332329	0.218162	0.303587	0.397239	1.97349	0.283713	0.248942	0.231747	0.181294	0.376586	0.155512	0.27591	0.197073	0.484252	0.958921	0.687505	0.677231	0.272221	0.013497	0.48937	0.223625	0.268171	0.0884478	0.3171	0.103374	0.351612	0.3201	0.102646	0.329486	0.232052	0.452448	0.371239	0.221019	0.444057	0.253314	0.197849	2.39695	0.298237	0.0525128	0.0376958	0.105361	0.181484	0.127157
Flavonifractor	0.120492	0.0654759	0.210497	0.262731	0.0250021	0.341209	0.743135	1.30584	0.381353	0.239971	0.0644742	0.161619	0.320775	0.745264	0.121866	0.0575789	0.0853084	0.780062	0.0377323	0.11157	0.0705679	0.0618677	0.154792	0.0619703	0.399187	0.208683	0.131705	0.0447258	0.160409	0.126071	2.34495	0.0244446	0.189405	0.530507	0.146015	0.0746296	2.98037	0.166543	0.239018	0.259185	0.680154	0.200073	0.0992418	0.2305	0.161983	0.122637	0.0359685	0.0722788	0.334145
Lachnoclostridium	0.816786	0.601365	0.278938	0.137182	0.165465	0.3682	0.312567	0.180297	0.133391	0.267626	0.296219	0.225629	0.108583	0.159831	0.339081	0.137123	0.107249	0.433783	0.0618929	0.341447	0.331733	0.226419	0.196052	0.177448	0.00424026	0.334967	0.399968	0.249404	0.126849	0.178486	0.640719	0.127255	0.287717	0.191044	0.372697	0.130285	0.456273	0.264506	0.194966	0.134154	0.163424	0.0547595	0.244931	0.270466	0.0942982	0.853879	0.0424747	0.779199	0.122792
Pseudopropionibacterium	0.000111404	0.000228487	3.03507e-05	0.000656477	6.02459e-05	0.000231976	0.000649404	0.000444301	8.08104e-05	0.00078834	0.000763954	0.000858548	0.000147295	0.00112296	0.000110075	0.00236455	0.000229681	0.000652305	0.00293481	0.00720035	0.00117492	0.00139689	0.000426587	0.00223011	1.08818e-05	0.00174623	0.000173288	0.00136471	4.24699e-05	0.000157136	6.10699e-05	4.22916e-05	0.00209863	0.000207397	0.00058378	0.000145505	0.00122936	0.000172335	0	2.62919e-05	1.64543e-05	3.07086e-05	0.00485695	0.000280958	0.000120828	7.05254e-06	0.002719	2.56611e-05	3.60702e-05
Parascardovia	6.36597e-05	0	7.58766e-06	0	7.53074e-06	0.000122811	7.64005e-05	0	2.69368e-05	0.000494026	7.10655e-05	7.41955e-05	6.02571e-05	1.34487e-05	0.00083168	0.000943747	0.000948945	1.44957e-05	0.000323794	9.24439e-05	1.03975e-05	7.35208e-05	0.000142196	2.95378e-05	0.0172948	0.000146879	0	9.67882e-06	0.000424699	0.000245952	6.10699e-05	0.000126875	0.00104078	0	3.50268e-05	0.000189157	0.000774039	9.57418e-05	0.000181006	0.000210335	0.00540523	0.000141259	0.000602183	0.000932269	5.25338e-05	0	0	0.000735618	0.000468913
Sutterella	0.00557022	0.00351299	0.000895344	9.68573e-05	0.0170872	2.72913e-05	8.91339e-05	3.94934e-05	0.00432785	0.00117725	8.88319e-06	0.00255444	8.03428e-05	0.000121038	6.11529e-05	5.18542e-05	0.000278035	9.42218e-05	0	0.000924439	0.000623851	0.000306337	0	0.00543496	0	0.000228479	0.000757333	0	0.82265	6.832e-06	0.000444938	0.415304	0.0311382	3.07255e-05	0	0.00379768	9.10634e-05	0.0017425	0.000859776	5.25838e-05	0.00275609	0	9.87186e-05	0.00162189	0.002716	0.0015304	9.71072e-05	0.000615866	0.00115425
Collinsella	4.56707	0.943367	2.54333	6.37505	4.36415	0.0304707	0.0152419	13.4118	0.0349909	0.0326373	4.12424	3.13826	4.94798	3.22189	4.46496	7.84684	3.72793	0.749759	3.16969	9.15686	0.757989	0.367334	2.91412	2.04151	0.0129566	2.72517	3.83389	2.94658	2.52002	1.17998	0.00949201	0.662308	3.39988	0.905197	0.767438	3.64621	10.5005	6.778	24.1934	5.95885	0.036438	1.07887	8.84374	5.87653	0.173687	1.92455	5.27287	0.299345	3.7166
Denitrobacterium	0	4.28414e-05	0	2.15239e-05	0	1.36456e-05	3.82002e-05	0	0.0001706	0	8.88319e-06	0.00127192	0.000127209	6.72433e-06	0.000134536	6.22251e-05	0	0	0	0.000421133	0.00012477	3.67604e-05	0	0.000339685	0	6.52798e-05	0	0	8.49398e-05	0	1.74485e-05	0	1.7062e-05	0	8.17293e-05	4.36515e-05	1.51772e-05	0	4.52514e-05	5.25838e-05	4.11357e-05	1.84251e-05	9.87186e-06	3.83124e-05	8.40541e-05	0	0.000155372	6.84296e-05	2.70527e-05
Campylobacter	0.0134481	0.22466	0.00943905	0.0995801	0.0500945	0.12483	0.0689896	0.0081159	0.308067	0.074619	0.0581671	0.0571199	0.0351566	0.00394718	0.0138939	0.00519579	0.0416992	0.013249	0.0557201	0.0133941	0.0245797	0.0155619	0.3717	0.0304978	0.00687365	0.206986	0.0980104	0.0821345	0.0181601	0.0482134	0.0177452	0.167475	0.12759	0.00185889	0.028255	0.0277042	0.0368655	0.0254195	0.012908	0.0143159	0.0468289	0.0122711	0.0418962	0.0241815	0.00442335	0.00466878	0.097651	0.174256	0.0129582
Arabia	6.36597e-05	5.71219e-05	0	0.000161429	5.27152e-05	0.000136456	0.000267402	8.88602e-05	3.59157e-05	9.46008e-05	6.21823e-05	0.000307381	2.00857e-05	4.70703e-05	4.89224e-05	1.03708e-05	1.81327e-05	2.89913e-05	0	3.08146e-05	0	0	4.73986e-05	2.95378e-05	0	3.26399e-05	0	5.80729e-05	0	2.0496e-05	9.5967e-05	0	0	0	3.50268e-05	0	3.03545e-05	0	0.000181006	3.94378e-05	5.759e-05	3.68503e-05	0.00015795	7.66248e-05	4.72804e-05	0.000359679	7.76858e-05	5.98759e-05	1.80351e-05
Staphylococcus	0.00342171	0.00936798	0.000280744	0.00339001	0.000489498	0.00334318	0.00333616	0.000385061	0.000511799	0.00101959	0.000755071	0.00948642	0.000488752	0.000578292	0.000990678	0.0104538	0.000126929	0.00214536	0.00544249	0.0195673	3.11925e-05	0.00159295	0.00911237	0.0262148	0.00010519	0.000571198	0.000596881	0.00455872	9.34338e-05	0.00140739	0.0971448	0.00025375	0.000443612	0.000253486	0.00280215	0.0057911	0.000182127	0.000871251	0.00115391	0.00655983	0.000296177	0.00111165	0.00359336	0.00317993	0.00193325	0.000585361	0.0056128	0.108529	0.0409577
Propionimicrobium	0.000493363	0.000114244	3.79383e-05	0.000182953	3.0123e-05	0.000259267	8.91339e-05	8.88602e-05	3.59157e-05	8.40896e-05	8.88319e-06	0.000784352	8.03428e-05	0.000625362	0.000220151	0.000228159	0.000417052	0.00010147	3.44462e-05	8.21724e-05	1.03975e-05	0.000110281	5.92482e-05	0.000295378	5.80361e-05	3.26399e-05	7.05988e-05	0	5.09639e-05	4.7824e-05	1.74485e-05	0.000761249	0.000290054	1.53628e-05	2.33512e-05	5.8202e-05	1.51772e-05	0	0	9.20216e-05	2.46814e-05	0.000300944	0.00015795	0.000140479	4.20271e-05	2.11576e-05	1.94214e-05	5.98759e-05	0.000468913
Christensenella	0.360569	0.0834836	0.0308363	0.0730089	0.0685674	0.0427382	0.168629	0.294206	0.132655	0.134196	0.101375	0.0996975	0.0622255	0.0995671	0.184584	0.141427	0.0477072	0.0176992	0.0510837	0.0578391	0.0785948	0.0737046	0.0985535	0.0860289	0.0131742	0.305167	0.0459983	0.0422964	0.0667287	0.0326228	0.0518658	0.0403039	0.113138	0.0658755	0.0775611	0.0793148	0.0576583	0.10095	0.290356	0.0305775	0.0872653	0.0718581	0.186213	0.0428652	0.0321139	0.0981008	0.0846581	0.058225	0.10005
Clostridioides	0.47557	0.719293	0.0786461	0.118037	0.10223	0.416479	0.392762	0.199748	0.352037	0.21488	0.539103	0.389675	1.44278	1.27959	0.547808	0.107846	0.0669278	0.261219	0.051683	0.415535	0.233892	0.316139	0.475645	0.102688	0.0702019	0.723773	0.147686	0.0787178	0.0784249	0.200253	0.150738	0.105898	0.327608	0.223328	0.48706	0.305372	0.248876	0.569271	0.136806	0.211176	0.420555	0.081691	0.496278	0.0930098	0.103303	0.0585008	0.257363	0.200234	0.388215
Duncaniella	0.000175064	0.000385573	0.000265568	0.000667239	0.00140072	1.36456e-05	0.00044567	0.000552908	0.000188558	0.00276445	0.00151903	0.00366738	0.00179432	0.00946785	0.00134536	0.00161785	0.0031974	0.00647956	0.000227345	0.000801181	0.000311925	0.000747461	0.0031994	0.00171319	0	0.00226847	0.0005327	0	5.09639e-05	0.00265081	0.00102946	0.0644736	0.000801914	0.0020202	0.00548754	0.000261909	0.000182127	0.00434668	0.00111997	0.00266863	0.000913213	0.00442203	0.000335643	0.000632155	8.93075e-05	0.0158541	0.000155372	0.000444792	0.00124442
Caproiciproducens	0.000254639	0.00029989	3.79383e-05	0.000107619	0.000128023	0.00189674	8.91339e-05	0.000128354	6.28525e-05	0.000168179	0.000728422	0.000222586	0.000227638	5.37946e-05	0.000354687	0.000114079	2.41769e-05	2.17435e-05	1.37785e-05	1.02715e-05	3.11925e-05	0.000110281	0.000177745	7.38446e-05	7.25451e-06	0.000228479	3.85084e-05	0	5.09639e-05	2.0496e-05	0	2.11458e-05	6.8248e-05	0	7.00537e-05	0.000538369	7.58861e-05	5.74451e-05	5.65642e-05	0.000144605	0.000123407	0.000104409	0.00026654	4.46978e-05	7.88007e-05	0.000112841	0.000116529	0.000171074	0.000243474
Petrimonas	0.000302384	4.28414e-05	9.86396e-05	1.07619e-05	0.000218391	0	5.09337e-05	1.97467e-05	0	0	8.88319e-06	2.11987e-05	0	6.72433e-05	0.000513685	0.000632621	0	2.89913e-05	4.13354e-05	0	0.00705991	0.00128661	0.000592482	0	0	0	0.000487774	0.00245842	0	1.3664e-05	0	0.0211247	0.000119434	4.60883e-05	0	0.000116404	0.00532721	0	0	1.31459e-05	0.00023036	7.37006e-05	0.00613042	0.000140479	0.000462298	1.41051e-05	1.94214e-05	8.5537e-06	2.70527e-05
Treponema	0.002244	0.000871108	0.000113815	0.000656477	0.000278637	0.00109165	0.00376909	0.000562781	0.000430989	0.000473004	0.000888319	0.00142031	0.000709694	0.000100865	0.000709374	0.000404463	4.83539e-05	0.000311657	1.37785e-05	0.000523849	0.000259938	0.000649433	0.000865024	0.000118151	0.000253908	0.00156671	0.000943457	0.001597	0.000263313	0.000245952	0.00189317	0.000422916	0.00136496	0.000591466	0.00037362	0.000960334	0.00262566	0.00167548	0.0015838	0.00090707	0.000534764	0.000835273	0.00141168	0.000332041	7.35474e-05	0.000246839	0.00094194	0.000632974	0.000901755
Bifidobacterium	1.85969	3.98441	27.6896	0.897954	48.7034	8.44119	9.29677	0.0134673	1.71431	1.47959	25.9767	12.705	34.5344	1.8026	0.24175	3.95907	38.2901	0.0222291	4.15039	5.57935	19.0906	7.76943	8.48311	0.819099	46.664	0.444392	36.2792	22.0192	36.2627	7.08528	21.078	9.70144	4.67086	0.0228598	4.58972	24.3856	4.06882	3.37909	37.3054	17.9756	7.06034	1.25617	7.20604	15.9526	0.0949654	0.72754	14.0488	4.66015	7.73043
Salmonella	0.0147531	0.0216063	0.00226112	0.00467068	0	0.0142461	0.00640491	0.00986348	0.00486658	0.0444834	0	0.114208	0	0.000262249	0.00650667	0	0	0.70138	0	2.05431e-05	0	1.22535e-05	0	0	0.0141536	0	0.00354919	0	0	0.00198811	0	0	0	0	0.0056977	0	0	0	0	0.000184043	0.0116661	0.000288661	0	0	0.000320456	0.0124336	0	0.0565913	0.832013
Leptotrichia	3.18299e-05	0.000142805	0	1.07619e-05	0.000218391	0	0	0	0	3.15336e-05	0.000586291	3.17981e-05	1.33905e-05	0.000221903	2.44612e-05	0	1.20885e-05	7.24783e-06	8.26708e-05	0	0	0	0	0	0	0.00011424	0	0	0	0.00159869	8.72427e-06	8.45832e-05	0	0	0	0	1.51772e-05	2.87226e-05	2.26257e-05	2.62919e-05	3.29086e-05	1.84251e-05	9.87186e-06	0	0	0	0	5.13222e-05	9.01755e-06
Streptococcus	0.206608	0.368079	0.138915	0.248934	0.609937	1.40002	3.20118	8.5744	0.407904	1.68498	0.314954	3.43411	0.116664	0.19204	0.103312	0.621462	2.54293	3.32917	4.62449	2.9572	0.330818	0.251061	0.96686	5.87524	3.42016	0.374543	1.09934	1.51893	0.350054	0.614169	20.596	0.454402	0.101536	7.96048	2.12925	0.206093	1.29225	0.46498	1.00437	1.29189	0.383722	0.648756	0.304685	0.446755	0.855739	0.332718	0.57972	0.144335	0.477227
Odoribacter	0.212926	1.06417	0.413573	1.27928	0.273057	0.397757	1.58732	0.392476	2.53285	0.427438	0.471848	0.627821	0.634393	0.617636	0.472663	0.699327	0.149395	0.171774	0.218051	7.09767	0.574868	1.03973	0.845709	1.47998	0.000678297	5.14272	0.264784	0.762623	0.119757	1.29294	0.771252	0.309173	0.309692	0.014418	0.740152	1.44391	0.173794	0.871413	0.0782962	0.505856	0.569985	0.57659	0.927224	0.271022	0.02913	0.389624	2.78156	1.34307	0.200929
Desulfovibrio	0.0192093	0.000328451	0.089413	0.29012	0.000384068	0.0427927	0.000802205	0.0132303	0	0.00192355	0.00135913	0.0107477	0.000307981	0.0069664	0.0120838	0.0775532	0.0686202	0.0109805	0.00159141	0.00217757	0.00342078	0.00519547	0.00065173	0.000177227	0	0.0115545	0.000218214	0.00554596	0.0184234	0.0103026	0.000418765	0.0371532	0.00783146	7.68138e-06	0.00189145	1.19786	0.245325	0.279767	0.839017	0.00315503	0.0016372	0.00891777	0.00219155	0.00537651	0.144373	0.0150501	0.00883676	0.0258835	1.15343
Acidaminococcus	3.18299e-05	0.0180791	0	0.000107619	7.53074e-06	0	2.54668e-05	1.97467e-05	8.97893e-06	0.000126134	8.88319e-06	0.0192908	0.000227638	0	0.000183459	0.144217	0	0.000217435	0	0.00040059	0.0021003	0.0012376	0.00031994	0.0127013	0	0.0950473	0	0	0.00928392	0	0	0.00501156	0.00254224	0.000192035	0.000595456	1.14783	0.025437	0.0566409	1.13128e-05	6.57297e-05	0.565739	1.84251e-05	0.0160714	0.78527	0.000992889	0.758148	6.79751e-05	8.5537e-06	0.00724109
Latilactobacillus	0.0702644	0.00449835	0	0	0	0.200564	0.000165534	1.97467e-05	0.00504616	8.40896e-05	0.00391749	0.000455772	0.000368238	0.00407494	9.78447e-05	0.341014	4.23097e-05	7.24783e-06	0	0.0364743	0.000759018	0.00414167	0.00778521	0.0149314	0.00055497	0.00124032	0.00900456	0.000125825	8.49398e-06	0.000122976	0.00463259	0	0.00324178	0.00882591	0.000642159	0.0085848	6.07089e-05	0.100175	0.000486452	0.000604713	0.000106953	0.000128976	0.00864775	0.00169852	0.00164956	0.00229207	0.000650618	0.00343859	0.00279544
Adlercreutzia	0.849077	0.274628	4.5526e-05	0.0012161	0.174261	1.6022	1.13515	0.000977462	0.0001706	1.55856	0.190846	0.249986	0.16955	0.509765	0.338848	0.0241122	0.185909	7.24783e-06	0.271222	0.326255	0.222902	0.103836	0.0581106	0.063654	0.000613006	0.0596494	1.84419	1.10363	0.00074747	0.247721	0.00120395	0.0146329	0.083382	0.000314937	0.357881	0.0430404	0.784693	0.0140166	0.0673906	0.147852	0.0374911	0.000829132	0.0484215	0.0309437	0.00895177	0.549647	0.0474078	0.499827	0.270536
Klebsiella	0.000286469	0.00823983	0.0637667	0.00033362	0.00350179	0.0473777	0.00424023	0.00464048	0.0874638	0.0822606	0.00722203	0.9265	6.69523e-05	0.00184247	0.0945547	0.00500912	0.929465	1.01754	0.0711038	0.00040059	0	0.000208309	0.00778521	0.0111948	0.503144	4.89598e-05	0.000186124	0.00138407	0	0.00150304	4.36214e-05	0	0.000545984	0.00027653	0.0150615	0.0300468	0.604236	0.0113933	9.05028e-05	0.00661241	0.000156316	0.125076	0.0272068	1.91562e-05	1.73921	4.89759	0.011614	0.744428	0.506597
Libanicoccus	0.000127319	0.000742584	7.58766e-05	9.68573e-05	0.000692828	0.000573117	0.000229201	0.000157974	0.00145459	0.000515049	0.000852786	0.00808731	0.00386315	4.70703e-05	0.00141875	0.00101634	0.00412821	0.000210187	0.000158452	0.000154073	0.000135168	0.000441125	0.00066358	4.43067e-05	0	0.00301919	0.000442847	0.00135503	0.00411109	0.000157136	0.000139588	0.00107844	0.00464087	0	0.00010508	0.00547099	0.00821088	0.00161804	0.00874483	0.00169583	0.000238587	0.000626455	0.00129321	0.0010919	0.00595734	0.000176313	0.00202954	0.000256611	0.00453583
Lautropia	0	0.000128524	0	0	0	0	6.36671e-05	0	0.000404052	7.35784e-05	0	6.35961e-05	0	0	0	0.000176304	0	0.000181196	0.000241123	0.00194132	0.00181956	0.00272027	0.000450286	0.00116674	0	0.00435742	0.000109107	5.80729e-05	0	0	0.000340247	0.000549791	0.000136496	0	0.000630483	0	0	0.000382967	0	0	0.000156316	0	0.000128334	0.000172406	3.67737e-05	0	8.73965e-05	0	0
Mageeibacillus	0.00237132	0.00344159	0.000607013	0.00252905	0.000534683	0.00575846	0.0158531	0.000414681	9.87683e-05	0.00191304	0.0031713	0.00469551	0.00124531	0.00289819	0.00406056	0.000767442	0.000253858	0.00120314	9.64493e-05	0.00186942	0.0016532	0.00475434	0.00216848	0.000649832	6.89179e-05	0.00505918	0.000128361	0.000135503	0.000237831	0.00135957	0.00376889	0.000465208	0.000870162	3.84069e-05	0.0038296	0.00119314	0.00347558	0.00199143	0.00128966	0.000801903	0.00208147	0.00068173	0.00256668	0.000989737	0.000162855	0.000183366	0.0012721	0.00264309	0.00228144
Anaerobutyricum	1.19866	1.25177	1.59949	1.64493	1.20862	1.15057	0.605792	1.06361	0.4221	1.97068	3.15356	1.3467	0.734413	1.33185	3.48449	0.889922	0.854528	0.570484	1.07984	1.9961	0.821632	1.55814	3.95735	2.07428	0.0286408	4.90594	1.03869	3.83571	0.956847	2.89808	1.34255	0.836909	1.75706	1.2687	2.05681	1.04288	3.16258	1.55556	2.94374	0.649015	1.25926	1.59629	3.07586	1.17343	0.310412	0.549442	0.397305	0.402272	0.327013
Bacillus	0.0053315	0.000485536	7.58766e-05	0.000322858	0.00030876	0.000204685	0.000191001	0.000631895	0.000296305	0.000210224	0.000310912	0.000307381	4.68666e-05	0.000255524	0.000770527	2.07417e-05	0.000169239	0.0010002	0.000337572	0.00268087	5.19876e-05	4.90138e-05	0.000248842	0.000147689	2.90181e-05	0.00101184	7.70169e-05	9.67882e-06	0.000416205	0.000157136	0.00483325	0.000296041	0.000136496	0.000330299	2.33512e-05	0.00183336	0.000379431	0.000143613	0.00247751	0.000236627	0.000296177	0.000227243	0.000197437	9.5781e-05	0.00262144	7.05254e-05	0.000116529	0.000128305	9.01755e-05
Slackia	6.36597e-05	2.85609e-05	1.51753e-05	1.07619e-05	6.02459e-05	2.72913e-05	0	7.89868e-05	5.38736e-05	0	8.88319e-06	0.000105994	4.01714e-05	6.72433e-06	7.33835e-05	0	1.81327e-05	0	0	0	0	1.22535e-05	0	0	0	0.000195839	0	0	0	0	8.72427e-06	0	0	0	2.33512e-05	1.45505e-05	6.07089e-05	0	0.000124441	3.94378e-05	4.11357e-05	1.22834e-05	8.88467e-05	7.02394e-05	2.10135e-05	0	9.71072e-05	8.5537e-05	4.50878e-05
Pseudomonas	0.000397873	0.000328451	6.07013e-05	0.000258286	0.000210861	0	2.54668e-05	0.000138227	3.59157e-05	0.000168179	3.55328e-05	0.000614763	0.000107124	4.0346e-05	0.000379148	0.000134821	0.00327598	0.0103282	2.06677e-05	0.00799126	0.089533	0.0122412	0.0416515	0.00100429	2.90181e-05	0.0724279	0.000205378	0.000193576	0.0339504	8.88159e-05	7.85185e-05	0	0.0166696	7.68138e-06	1.16756e-05	0.00128044	0	0.0385457	0.000101816	3.94378e-05	0.000148089	1.22834e-05	5.92311e-05	0.0139329	1.57601e-05	2.82101e-05	0.0111091	0.105698	0.00300284
Candidatus Nanosynbacter	4.77448e-05	5.71219e-05	7.58766e-06	4.30477e-05	0	8.18739e-05	6.36671e-05	0	0	0	4.4416e-05	0.000116593	6.69523e-06	8.74163e-05	2.44612e-05	3.11125e-05	1.81327e-05	2.17435e-05	7.57816e-05	4.10862e-05	7.27826e-05	7.35208e-05	5.92482e-05	2.95378e-05	7.61724e-05	0.000146879	3.85084e-05	9.67882e-06	4.24699e-05	0	0	0	0.000204744	3.07255e-05	0.000163459	0	0.000151772	0	0	3.94378e-05	0	0	5.92311e-05	0	0	5.64203e-05	0.000320454	8.5537e-06	0
Weissella	6.36597e-05	0.000199926	1.51753e-05	0.000129143	0.00010543	0.120791	0	2.96201e-05	2.69368e-05	0.0608073	0.00039086	0.0745135	0	7.39676e-05	0.000110075	0.000539284	0.000350566	6.52305e-05	6.88923e-06	0.000421133	0	0	0.000201444	0.00013292	0.000243026	1.63199e-05	0.000442847	1.93576e-05	0	0.000177632	8.72427e-06	0	0.241803	0.000553059	0.00361944	0.0303087	3.03545e-05	1.91484e-05	0.000418575	0.000131459	1.64543e-05	0.000374645	0.00204347	7.02394e-05	0.598628	0.000190419	0.000145661	8.5537e-06	0.000171333
Megamonas	1.54949	0.00435554	5.31136e-05	19.3056	3.76537e-05	0.000204685	1.27334e-05	0.000335694	0.000619546	0.000147157	0.000115481	7.41955e-05	4.01714e-05	1.34487e-05	0	0	1.20885e-05	0	0	4.10862e-05	0	0	0	0	0	0.000146879	0	0	0	0	3.48971e-05	0	0	0	0	0	0	0	3.39385e-05	0	5.759e-05	6.14172e-06	1.97437e-05	2.74353	1.05068e-05	2.11576e-05	2.91322e-05	4.27685e-05	9.91931e-05
Citrobacter	0.000190979	1.42805e-05	0.0051065	0.0175742	0.00355451	0.0284239	0.000280135	0.241482	0.00025141	0.491851	0.00299364	3.51807	0.000100428	0.0012171	0.0265037	0.000145192	0.000332433	0.828833	0.000606252	0.00352314	0	1.22535e-05	0.0582291	0.00177227	0.150698	1.63199e-05	0.00128361	0.00171315	0.000118916	0.00183781	0.000104691	0	0.000187682	0.00178976	0.373234	0.0253179	0	0	7.91899e-05	0.00132774	0.0102181	0.00238299	0.00114514	0.00126431	0.00035723	0.00115662	0.0031657	0.406566	0.578431
Gemella	0.000270554	0.00385573	0.000242805	0.00553163	0.00369006	0.00379349	0.00379456	0.0105349	0.00109543	0.0031954	0.00218526	0.00356138	0.00044858	0.00159367	0.000856141	0.00439724	0.000773662	0.0195909	0.0160244	0.0167734	0.000925379	0.00067394	0.000154045	0.0217398	0.00211469	0.00192575	0.00179706	0.00180994	0.000246325	0.000901823	0.0202752	0.00289698	0.000324178	0.00178976	0.00342095	0.000247359	0.0187135	0.00196271	0.00782849	0.0016301	0.00555332	0.00377715	0.00411656	0.00272657	7.88007e-05	9.1683e-05	5.82643e-05	0.0376277	0.00728618
Parolsenella	0.00141643	8.56828e-05	0.00242046	0.000570382	0.00258304	0.00216966	0.000420203	0.00388023	0.000906872	0.000861918	0.000799487	0.51374	0.000997589	0.00337561	0.0029598	0.000383721	0.000447274	0.000761022	2.06677e-05	0.000523849	0.000551068	0.000330843	0.000497685	0.000280609	0	0.315448	0.00875425	0.00169379	0.561783	0.000970143	0.000924773	0.104355	0.599269	3.07255e-05	0.00121426	0.472266	0.0123998	0.000268077	0.00559986	0.00606028	0.000501856	6.14172e-05	0.00144129	0.00132816	0.522449	0.0023626	0.000854544	0.000290826	0.012336
Fusobacterium	0.000254639	0.000214207	2.2763e-05	0.00171115	2.25922e-05	0.000177393	3.82002e-05	0.000128354	9.87683e-05	0.000157668	2.66496e-05	0.000286183	0.000274504	0.0145245	0.00020792	0.000311125	6.64866e-05	0.0582726	0.000950714	0.000790909	0.000187155	0.000196055	7.10978e-05	0.00168366	6.52906e-05	0.00300287	3.85084e-05	0.000474262	3.39759e-05	4.7824e-05	0.00543522	0.00721072	0.000102372	0.000161309	0.000198485	5.8202e-05	0.00107758	7.65935e-05	0.000305447	9.20216e-05	0.000592354	0.000184251	8.88467e-05	0.0525391	0.000688193	0.000112841	8.73965e-05	0.0628526	2.70527e-05
Acinetobacter	1.59149e-05	1.42805e-05	4.5526e-05	6.45716e-05	0.000376537	0	1.27334e-05	5.92401e-05	1.79579e-05	2.10224e-05	0	6.35961e-05	0	3.36216e-05	8.56141e-05	3.11125e-05	0	1.44957e-05	0	5.13577e-05	0	1.22535e-05	2.36993e-05	0	3.62726e-06	8.15997e-05	0	4.83941e-05	0	0	2.61728e-05	0	3.4124e-05	6.14511e-05	2.33512e-05	0	6.07089e-05	9.57418e-06	0.000169693	2.62919e-05	8.22714e-06	3.07086e-05	0	0.000108552	2.62669e-05	2.82101e-05	0	0.001035	9.91931e-05
Limosilactobacillus	0.000652512	0.000157085	2.2763e-05	9.68573e-05	0.0014459	0.000586763	0	2.96201e-05	0.000475883	0.00105112	7.10655e-05	0.00112353	0.000254419	0.000275697	0.000110075	0.00048743	0.000973122	0.000579826	0.0137165	0.000482763	0	0	0.000616181	0	0	0.00194207	0.000783005	0.000464583	0.00349103	8.88159e-05	0.138986	0.00194541	0.00150146	0.000130583	0.000396971	0.886519	0.000485671	0.0017425	0.0140392	2.62919e-05	0.000510083	0.000110551	7.89749e-05	0.00302668	0.0202098	0	0	0.00531185	0.0518419
Alkalihalobacillus	0	9.99632e-05	0	0	0	2.72913e-05	0	0.000523288	0.000152642	0	8.88319e-06	9.53942e-05	4.01714e-05	6.05189e-05	0.000293534	0	6.04424e-06	0.000152204	0	0.000277332	0	1.22535e-05	2.36993e-05	4.43067e-05	0	0.000195839	5.77627e-05	0	0	3.416e-05	8.72427e-06	0	0.000102372	0	2.33512e-05	0.00100399	0	2.87226e-05	0	2.62919e-05	8.22714e-06	6.14172e-06	6.9103e-05	0	0.00338843	7.05254e-06	0.000165082	0	8.1158e-05
Lactobacillus	0.002244	0.00298462	0.00547829	7.53335e-05	0.000384068	0.0014055	0.00048387	0.000592401	0.0011493	0.0268141	0.00329566	0.166293	0.0123996	0.0140202	0.00297203	0.00403426	0.0265705	0.0312816	0.000192899	0.000493034	0.000842199	0.000159295	0.0050361	0.000118151	0.32715	0.00308447	0.0359605	0.00734622	0.010643	0.0073034	0.00142206	0.0108901	0.000392426	0.000568422	0.0051723	0.0176934	0.00576735	0.000382967	0.0124781	0.000512692	0.00432748	0.00112393	0.0109578	0.0110148	0.00417119	0.00192534	9.71072e-05	0.027158	0.0376663
Lactococcus	0.00647738	0.263703	0.0104558	0.00473525	0.00787715	1.17508	0.0655007	0.145968	0.00356464	0.0776357	0.0638701	0.089077	0.0123862	0.731237	0.0209632	0.0245063	0.315932	0.890845	0.658156	0.1585	0.0931409	0.0144836	0.288942	0.0998526	9.52153	0.0127296	0.348681	0.00455872	0.0433957	0.0513424	0.0857509	0.0334315	0.358183	0.591021	0.448273	0.0217385	0.0718945	0.0243376	0.0619152	0.0201659	0.0639825	0.0943736	0.31743	0.138186	0.400765	0.0358128	0.0412706	0.0193912	0.0469995
Dolosigranulum	0	0	0	0	0	8.18739e-05	0	0	0	3.15336e-05	0	2.11987e-05	1.33905e-05	0	1.22306e-05	0	6.04424e-06	0	0	0	0	0	0	2.95378e-05	9.43087e-05	0	0	4.83941e-05	2.54819e-05	6.832e-06	0	0	0	0	1.16756e-05	0	4.55317e-05	2.87226e-05	0	3.94378e-05	8.22714e-06	3.07086e-05	5.92311e-05	1.27708e-05	5.25338e-06	2.82101e-05	9.71072e-06	8.5537e-06	1.80351e-05
Mycolicibacterium	0	0	0	0	7.53074e-06	0	0	0	0	2.10224e-05	0	0	0	4.70703e-05	0.00160221	0	6.04424e-06	7.24783e-06	0	1.02715e-05	2.0795e-05	0	9.47971e-05	0	0	0	0	0	1.6988e-05	6.832e-06	0	0	1.7062e-05	3.07255e-05	0	0	0	3.82967e-05	0	0	8.22714e-06	1.22834e-05	0	1.91562e-05	5.25338e-06	7.75779e-05	0	1.71074e-05	0
Acidipropionibacterium	4.77448e-05	0	0	0	1.50615e-05	1.36456e-05	1.27334e-05	0	8.97893e-06	0	0.000106598	0	0	2.68973e-05	2.44612e-05	2.07417e-05	0	0	6.88923e-06	0	0	0	1.18496e-05	2.95378e-05	0	0	0	0	8.49398e-06	4.7824e-05	0	0	0	0	0	5.8202e-05	1.51772e-05	0	0	0	0	0	2.96156e-05	4.46978e-05	1.57601e-05	0	3.88429e-05	0	1.80351e-05
Alloprevotella	0	0.000128524	0	0.00089324	0	0	6.36671e-05	0	0.000134684	0	0	8.47949e-05	6.69523e-06	0.00103555	3.66918e-05	0	0	0	0	1.02715e-05	0	9.80277e-05	1.18496e-05	2.95378e-05	0	0.00159935	0	0.000125825	0	1.3664e-05	0	0.000380625	0	0	0	5.8202e-05	3.03545e-05	0	2.26257e-05	0	0	6.14172e-06	0.00010859	1.27708e-05	5.25338e-06	0	0	5.98759e-05	0.000117228
Brachyspira	0.00152783	0.00228487	7.58766e-06	1.07619e-05	7.53074e-06	0.000777802	0	0	0	0.000588627	0.000550758	0.000392176	0.000689609	2.68973e-05	3.66918e-05	0	0	0	0	0	0.000436696	0.000343097	0	0.000162458	0	0	0	0.00130664	0	0.000676368	0	8.45832e-05	0.000665418	0	7.00537e-05	0	0	0	0	0	0	0	0	1.27708e-05	0	0	0.00107789	8.5537e-05	0
Ethanoligenens	3.18299e-05	2.85609e-05	0	0	7.53074e-06	2.72913e-05	0.000165534	1.97467e-05	1.79579e-05	0	8.88319e-06	0	0.00347482	1.34487e-05	0.000122306	0	0	0	0	1.02715e-05	0	0	4.73986e-05	0	0	0	0	0	0	0	0	0	0	0	0	0.00845385	0	0	0	7.88757e-05	0	1.22834e-05	7.89749e-05	0	2.62669e-05	0.000105788	0.000145661	8.5537e-05	8.1158e-05
Scardovia	0	0	0	2.15239e-05	0	4.09369e-05	1.27334e-05	0	0	0	0	5.29968e-05	2.67809e-05	0	1.22306e-05	0.000331867	0.000435185	0	0	0	0	0	0	1.47689e-05	0	0	0	0	0	0	3.48971e-05	0	5.1186e-05	0	3.50268e-05	1.45505e-05	0.000849925	0.000143613	0.000203631	0	0.000427811	0.000565038	1.97437e-05	3.1927e-05	5.25338e-06	0	0	1.71074e-05	1.80351e-05
Shigella	0	0	0	1.07619e-05	0	0	0.00272495	0	0.000655462	0.00192355	0	0	0.00358864	0	0	0.00112005	0	0.0280636	0.00353418	0	0	0	0.000959821	0	0.0415575	0	0	0	0	6.832e-06	8.72427e-06	0	0	0	0	1.45505e-05	0	0	0.000520391	0	0.00496097	0.000620313	0.0107307	0	0.00416593	0	0	0.0730999	0.0418144
Oxalobacter	9.54896e-05	0	0.000424909	0	0	0	0	0	0	2.10224e-05	6.21823e-05	0.000148391	0	0	0.00110075	0	0	0	0	5.13577e-05	0.000488683	7.35208e-05	0.000296241	0	0	6.52798e-05	0	0	0	0.0148664	0	0	0	0	0	0.000407414	0.000364253	0.000363819	0	0	0	0	0.000286284	0	5.25338e-06	0	0.000223347	6.84296e-05	3.60702e-05
Dermabacter	4.77448e-05	1.42805e-05	0	0.000247524	1.50615e-05	8.18739e-05	5.09337e-05	0	0	0	0	0.00458952	0	0	0	0	0	0	1.37785e-05	2.05431e-05	1.03975e-05	0	0	0	7.25451e-06	0	0	0	0	0	1.74485e-05	0	0	0	0	0	0	0	0	0	0	6.14172e-06	1.97437e-05	6.3854e-06	0.000845795	3.52627e-05	0	0.000419131	0.000297579
Loigolactobacillus	3.18299e-05	0	0	0	0	0	0	0	0	0	8.88319e-06	0	2.67809e-05	2.0173e-05	2.44612e-05	1.03708e-05	0	0	0	0	3.11925e-05	1.22535e-05	0	0	0.000134209	0	0	0	0	0	0	0	0	7.68138e-06	0	2.9101e-05	0	0	1.13128e-05	0	8.22714e-06	0	3.94874e-05	1.27708e-05	5.25338e-05	7.05254e-06	9.71072e-06	8.5537e-06	0
Anoxybacillus	0	0	0	0	7.53074e-06	0	0	8.88602e-05	0	0	0	1.05994e-05	0	0	1.22306e-05	0	0	5.79826e-05	0.000124006	0	0	0	1.18496e-05	0	0	0	0	0	0	7.5152e-05	3.48971e-05	4.22916e-05	0	0	0	0	0	9.57418e-06	0	0	8.22714e-06	2.45669e-05	7.89749e-05	1.27708e-05	5.25338e-06	0	5.82643e-05	8.5537e-06	2.70527e-05
Hafnia	1.59149e-05	0.00367008	0	0	0.000225922	4.09369e-05	0	9.87335e-06	0	0.0016923	0	2.11987e-05	0	0	0	0.0004978	0.000108796	0.00406603	0	0.00114014	0	0	0	1.47689e-05	0	4.89598e-05	7.70169e-05	9.67882e-06	0	6.832e-05	0	0	0.0234773	3.07255e-05	0.0168596	0.00448156	0	9.57418e-06	0	0	1.64543e-05	0	0	0	0	7.05254e-06	3.88429e-05	0.00016252	0
Lentilactobacillus	0	0.00029989	0	0	0	2.72913e-05	0	0	8.97893e-06	3.15336e-05	0.000763954	0	0	1.34487e-05	0	0.000321496	6.04424e-06	0.00010147	0	1.02715e-05	1.03975e-05	0	0	2.95378e-05	8.70542e-05	0	6.41807e-06	0	0	0	0	0	0	0	8.17293e-05	0.00275005	0	0	0	0	2.46814e-05	6.14172e-06	0.000148078	7.66248e-05	1.05068e-05	0	1.94214e-05	0	0
Geobacillus	1.59149e-05	1.42805e-05	0	0	0	0	2.54668e-05	0.000108607	7.18315e-05	0	0	0	6.69523e-06	0	0	1.03708e-05	0	0	1.37785e-05	8.21724e-05	0	0	2.36993e-05	0	0	0	6.41807e-06	0	0	0	0	0	0	0	0	0	1.51772e-05	0	2.26257e-05	0	0	6.14172e-06	1.97437e-05	0	0	0	9.71072e-06	0	1.80351e-05
Tissierella	0	0	2.2763e-05	3.22858e-05	2.25922e-05	0	2.54668e-05	9.87335e-06	8.97893e-06	0	8.88319e-06	1.05994e-05	0	6.72433e-06	2.44612e-05	0.00036298	0	0	0	2.05431e-05	0	0	0	0	0	0	0	9.67882e-06	0	2.0496e-05	0	0	0	0	0	0	4.55317e-05	9.57418e-06	3.39385e-05	2.62919e-05	2.46814e-05	0	0.000256668	5.10832e-05	5.25338e-06	0	0	0	4.50878e-05
Capnocytophaga	0	1.42805e-05	0	0.000129143	1.50615e-05	0.000354787	0	0	6.28525e-05	0	0	0.000307381	3.34761e-05	3.36216e-05	0.000146767	0	0	4.3487e-05	6.20031e-05	0	0	0	0	0	0	0	6.41807e-06	0	0	2.0496e-05	4.36214e-05	0	3.4124e-05	0	0	0	0.00878761	0	0	0.000433816	0	6.14172e-06	9.87186e-05	0	0	0.000303259	7.76858e-05	8.5537e-06	0
Cytobacillus	0	1.42805e-05	0	0	0	2.72913e-05	0	4.93668e-05	1.79579e-05	0	0	0	6.69523e-06	0	3.66918e-05	0	0	6.52305e-05	0	2.05431e-05	0	0	0	0	0	3.26399e-05	0	0	0	2.0496e-05	0	0	0	7.68138e-06	0	1.45505e-05	0	0	0	1.31459e-05	0	0	6.9103e-05	0	0.000814274	0	2.91322e-05	0	0
Glaciecola	0.000159149	0	0	0.000107619	0	4.09369e-05	0.000216468	0	0	0	0	3.17981e-05	0	0	0.000183459	4.14834e-05	0	0	0	2.05431e-05	5.19876e-05	0	1.18496e-05	0.000103382	0	6.52798e-05	0	0	0	0	1.74485e-05	0.000190312	0.000204744	0	0	0	7.58861e-05	0.000105316	2.26257e-05	0.000433816	0	0	0	3.83124e-05	1.05068e-05	0	0	0	1.80351e-05
Mobiluncus	0.000254639	0	0	0	0	0	3.82002e-05	0	0	0	0	0.0033494	0	0	0	1.03708e-05	0	5.07348e-05	0	0.000112987	0	0	0	0	0	3.26399e-05	0	0	0	0	1.74485e-05	0	0	0	0	0	0	0	0	2.62919e-05	0	0	0	6.3854e-06	9.45609e-05	7.05254e-06	9.71072e-06	6.84296e-05	0.000162316
Paeniclostridium	0	1.42805e-05	0	0	0	0	0.000114601	9.87335e-06	0	0	0	1.05994e-05	6.69523e-06	2.68973e-05	7.33835e-05	0	0.000132973	0	0	0	0	0	4.73986e-05	1.47689e-05	0	0	0	0	3.39759e-05	0	4.36214e-05	0	0	0	0	0	0	0	1.13128e-05	0	0	6.14172e-06	8.88467e-05	6.3854e-06	0	1.41051e-05	1.94214e-05	7.69833e-05	5.41053e-05
Paraclostridium	0	1.42805e-05	0	0	0	0	2.54668e-05	0	0	1.05112e-05	0	3.17981e-05	2.67809e-05	6.72433e-06	0	0.00100597	6.04424e-06	0	0	1.02715e-05	0	9.80277e-05	0	1.47689e-05	0	0	0	0	0	7.5152e-05	8.72427e-06	0	0	0	0	4.36515e-05	1.51772e-05	0	2.26257e-05	0	0	1.84251e-05	3.94874e-05	0.000242645	0	0	1.94214e-05	8.5537e-05	3.60702e-05
Paucilactobacillus	0	0.000242768	8.34643e-05	0	0	0.000354787	1.27334e-05	0	0	0	2.66496e-05	0	0	0	0	0	6.04424e-06	0	6.88923e-06	0	0	0	0	5.90756e-05	0	0	0	0	0	3.416e-05	6.10699e-05	0	3.4124e-05	1.53628e-05	2.33512e-05	0	0	0	0	0	5.759e-05	0.000264094	0.00297143	0.000370353	1.57601e-05	2.11576e-05	9.71072e-06	0	0
Companilactobacillus	0	0	0	0	0	0	6.36671e-05	0	0.00179579	0	8.88319e-06	0	0	7.39676e-05	0	0.000974859	0	0	2.75569e-05	0	0	0	0	0	0	0	0	0	0	0	8.72427e-06	0	0	1.53628e-05	0	0.000465616	0	9.57418e-06	1.13128e-05	1.31459e-05	0	1.22834e-05	3.94874e-05	1.91562e-05	5.25338e-06	1.41051e-05	0	0	0
Herbinix	1.59149e-05	0	7.58766e-06	4.30477e-05	7.53074e-06	0	0	9.87335e-06	0	5.2556e-05	8.88319e-06	1.05994e-05	2.67809e-05	0	0.000110075	0	0	0	0	0	0	0	0	0	0	1.63199e-05	0	9.67882e-06	0	0	0	0	0	0	4.67024e-05	0	0	3.82967e-05	1.13128e-05	0	0	6.14172e-06	0	6.3854e-06	5.25338e-06	0	0	0	0.000144281
Plantibacter	0	0	0	4.30477e-05	2.25922e-05	0	0	9.87335e-06	0	0	0	5.29968e-05	0	0	0	0	0	0	2.06677e-05	0	0	0	0	5.90756e-05	0	0	1.92542e-05	7.74305e-05	0	0	0	0	0.000136496	8.44952e-05	0	0	3.03545e-05	9.57418e-06	0	3.94378e-05	0	0	9.87186e-06	0	7.88007e-05	0	0	1.71074e-05	9.01755e-06
Cardiobacterium	0	0	0	0	0	4.09369e-05	1.27334e-05	0	0	2.10224e-05	0	5.29968e-05	0	0	0	0.000445946	0	0.00010147	0.000227345	0.000184888	2.0795e-05	2.45069e-05	3.55489e-05	0.000236303	0	0.000146879	0	9.67882e-06	0	1.3664e-05	8.72427e-06	6.34374e-05	0	0	2.33512e-05	0	4.55317e-05	0	0	0	0	0	9.87186e-06	0	0	0	0	0	0
Mycoplasma	4.77448e-05	0	7.58766e-06	1.07619e-05	2.25922e-05	5.45826e-05	0	1.97467e-05	1.79579e-05	1.05112e-05	3.55328e-05	8.47949e-05	3.34761e-05	6.72433e-06	1.22306e-05	0	0	0	0	0	0	0	0	0	0	0	0	0	0	0	0	0	0	0	0	0	1.51772e-05	0	0	5.25838e-05	8.22714e-06	0	2.96156e-05	0	0	0	0	0	0
Petrocella	1.59149e-05	0	1.51753e-05	0	0	2.72913e-05	0	0	2.69368e-05	2.10224e-05	0	1.05994e-05	6.69523e-06	0	1.22306e-05	0	0	0	0	1.02715e-05	1.03975e-05	0	0	0	0	0	0	0	0	2.0496e-05	8.72427e-06	0	0	0	1.16756e-05	0	0	0	3.39385e-05	0	8.22714e-06	6.14172e-06	1.97437e-05	1.27708e-05	0	0	0	0	1.80351e-05
Furfurilactobacillus	0	0	0	0	0	0	0	0	0	7.35784e-05	0	0	0	2.0173e-05	0	0.000155563	6.04424e-06	0	0	3.08146e-05	0	0	0	0.000295378	0	0	0	0	0	0	0	0	5.1186e-05	0	0	0	1.51772e-05	0	0	0	0	6.14172e-06	2.96156e-05	1.91562e-05	2.62669e-05	0	0	0	9.01755e-06
Gordonia	0	0	0	1.07619e-05	0	0	1.27334e-05	0	0	1.05112e-05	8.88319e-06	2.11987e-05	0	1.34487e-05	1.22306e-05	0	0	3.62392e-05	0	0	0	2.45069e-05	0	0	0	0	0	0	0	6.832e-06	0	2.11458e-05	0	1.53628e-05	0	0	1.51772e-05	0	0	0	0	6.14172e-06	0	0	0	0	0	0	9.01755e-06
Hymenobacter	0	0	7.58766e-06	2.15239e-05	7.53074e-06	0	0	1.97467e-05	0	0	0	1.05994e-05	6.69523e-06	0	0	0	0	0	0	0	0	0	0	1.47689e-05	0	1.63199e-05	0	9.67882e-06	8.49398e-06	0	0	0	0	0	0	0	0	0	1.13128e-05	1.31459e-05	8.22714e-06	6.14172e-06	9.87186e-06	6.3854e-06	0	1.41051e-05	0	2.56611e-05	2.70527e-05
Leclercia	0	0	0	0	0	2.72913e-05	0.000305602	0	0	0.0157248	2.66496e-05	0	2.00857e-05	0	4.89224e-05	0.000653363	0	0.0101107	0	0	0	0	0	2.95378e-05	0	0	0	0	0	0	0	0	0	0	3.50268e-05	0	0	0	2.26257e-05	0	0	4.2992e-05	0	0	5.25338e-06	0.000740516	0	0.000513222	7.21404e-05
Micrococcus	1.59149e-05	0	7.58766e-06	1.07619e-05	1.50615e-05	1.36456e-05	1.27334e-05	2.96201e-05	8.97893e-06	0	0	0	0	4.0346e-05	2.44612e-05	0	6.04424e-06	0	0	0	0	0	0	0	7.25451e-06	0	0	0	0	0	1.74485e-05	0	0	0	0	0	0	0	6.78771e-05	0	8.22714e-06	0	0	0	1.05068e-05	2.82101e-05	1.94214e-05	6.84296e-05	2.70527e-05
Paracoccus	0.000604767	0	0	0	2.25922e-05	0	0	0	0	0.000147157	0	0	0.0001406	0	0	0	0	7.24783e-06	0	0	0	0	3.55489e-05	0	3.62726e-06	0	0	0	0	0	0	0	0	0	0	0	1.51772e-05	0	0	0	0	0	0.000355387	0.000102166	1.05068e-05	0	0	0	2.70527e-05
Serratia	1.59149e-05	0	4.5526e-05	0	0	0	1.27334e-05	0	0	0.000273291	0	0	0	0	0.000110075	1.03708e-05	0	0.0895252	0	0	0	0	0	2.95378e-05	3.62726e-05	0.000179519	0	0	0	0	0	0	0	0	0	0	1.51772e-05	0	0	0	0	0	0.000246796	6.3854e-06	0	0.000105788	3.88429e-05	0.020469	0
Aerococcus	0	7.14023e-05	0	0	1.50615e-05	0	1.27334e-05	0.00533161	0	0	0	0.000349779	0	0.000215178	0	0	0	7.24783e-06	0	0	0	0	0	0	0	0	1.92542e-05	0	8.49398e-06	0	1.74485e-05	2.11458e-05	0	0	0	0	0	0	0	1.31459e-05	0	1.22834e-05	0	0	0	1.41051e-05	0	0	0
Lawsonia	4.77448e-05	0	0	4.30477e-05	0	0	5.09337e-05	1.97467e-05	0	1.05112e-05	0	1.05994e-05	1.33905e-05	1.34487e-05	7.33835e-05	2.07417e-05	0	0	2.06677e-05	0	0	0	0	0	0	0	0	0	1.6988e-05	0	0	0	0	0	0	0	0	0	0	0	0	0	0	2.55416e-05	0	2.11576e-05	9.71072e-06	0	0
Ornithobacterium	0	0.00534089	0	0	0.000346414	0	0	0	0	0	0.00359769	0	0	0.000706054	0	0	0	0	0.00687545	0	0	0	0	0	0	0	0	0	0.000755964	2.7328e-05	0	0	0	0	0.00503219	0	0	0	0	0.021796	0.00192515	0	0.000918083	0	0	0.000246839	0	0.00112909	0
Tessaracoccus	0	0	0	0	5.27152e-05	1.36456e-05	0	9.87335e-06	0	0	0	0	0	0	0	0	0	5.07348e-05	0	0	0	0	0	0	0	0	1.28361e-05	9.67882e-06	0	0	0	0	0	0	0	0	1.51772e-05	0	0	0	0	0	9.87186e-06	0	0	0	0	0	0.00183958
Deinococcus	1.59149e-05	0	0	0	0	1.36456e-05	1.27334e-05	9.87335e-06	0	1.05112e-05	8.88319e-06	0	0	6.72433e-06	4.89224e-05	0	0	0	1.37785e-05	0	0	0	0	0	0	0	0	0	0	0	0	0	0	0	0	0	0	0	0	0	8.22714e-06	0	2.96156e-05	6.3854e-06	5.25338e-06	7.05254e-06	3.88429e-05	2.56611e-05	8.1158e-05
Erysipelothrix	1.59149e-05	0	0	1.07619e-05	0	0	3.82002e-05	0	0	0	0	0	6.69523e-06	6.72433e-06	2.44612e-05	0	0	0	0	0	0	0	0	0	0	1.63199e-05	0	0	0	0	0	0	0	0	0	0	0	0	2.26257e-05	1.31459e-05	8.22714e-06	6.14172e-06	0	1.27708e-05	1.05068e-05	0	9.71072e-06	0.000119752	0
Histophilus	0.000397873	0	0	0.000355144	3.76537e-05	0.000395724	0.00296689	0	0	0	0	0	2.00857e-05	0	1.22306e-05	0	0	0.000536339	0	1.02715e-05	0	0	0	0	0	0	0	1.93576e-05	0	0.00010248	0.000645596	0	0	0	0	0	0	0	0	0	0.000189224	1.22834e-05	9.87186e-06	0	0	0	0	0	9.01755e-06
Dermacoccus	0	1.42805e-05	7.58766e-06	0	0	0	1.27334e-05	0	0	0	0	1.05994e-05	0	0	0	0	0	0	0	1.02715e-05	0	0	0	0	0	0	0	0	0	0	0	0	1.7062e-05	2.30441e-05	0.000221837	0	0	0	1.13128e-05	0	0	5.52754e-05	9.87186e-06	0	1.05068e-05	0	0	0	9.01755e-06
Pasteurella	0	0	0	0	0	0	1.27334e-05	0	0	2.10224e-05	0	0.00152631	0	0	0	0	0	0	1.37785e-05	2.05431e-05	0	0.000686194	0	0.000147689	0	0.00203999	0	0.00381345	0	0	0	0.0276587	0	0	0	0	0	0	0	0	0	0	0	0	7.35474e-05	0	0	0	0.000180351
Tetragenococcus	0	0	0	0	7.53074e-06	0	0	0.00154024	1.79579e-05	0	0	0	0	2.0173e-05	0	0	0	0	0	0	0	0	1.18496e-05	0	0	0	3.85084e-05	0	0	0	0	0	0	7.68138e-06	1.16756e-05	0	0	0	0	0	0	0	0.000246796	0	5.25338e-06	0	0	3.42148e-05	0
Yersinia	0	0	0	0	0	2.72913e-05	0	1.97467e-05	0	5.2556e-05	0	0	0	6.72433e-06	0	0	0.000193416	2.17435e-05	0	1.02715e-05	0	0	0	0	0	0	0	0	0	0	0	0	3.4124e-05	0	0	0	0	0	5.65642e-05	1.31459e-05	0	0	0.00042449	6.3854e-06	0	0	0	0.000290826	1.80351e-05
Arcanobacterium	0	0	0	0	0	1.36456e-05	0	0	1.79579e-05	0	0	0.00099634	0	0	2.44612e-05	0	0	0	0	0	0	0	1.18496e-05	0	0	0	0	0	0	0	0	4.22916e-05	0	0	0	0	0	9.57418e-06	1.13128e-05	0	8.22714e-06	0	0	0.00124515	5.77872e-05	2.11576e-05	0	0	9.01755e-06
Brevibacterium	1.59149e-05	0	0	0	2.25922e-05	0	0	0	0	0	0	0	0	0	1.22306e-05	2.07417e-05	0	0	0	0	0	0	0	0	0	0	1.28361e-05	0	0	0.00013664	0	0	0	0	0	0	0	0	0	0	0	0	1.97437e-05	0	5.25338e-06	7.05254e-06	0	0	9.01755e-06
Clavibacter	4.77448e-05	0	0	0	0	0	0	0	8.97893e-06	0	0	0.00385817	0	6.72433e-06	0	0	0	0	0	0	7.27826e-05	1.22535e-05	0	0	0	0	6.41807e-06	0	0	0	0	0	0	0	0	0.00707155	0	9.57418e-06	0	0	5.759e-05	0	0	0	1.57601e-05	0.000232734	0.00039814	0	0
Sphingobacterium	0	0	2.2763e-05	0	0	1.36456e-05	0	9.87335e-06	0	0	0	1.05994e-05	0	0	0	0	0	0	0	3.08146e-05	0	0	0	0	7.25451e-06	0	0	0	0.000390723	0.00243219	0	0	6.8248e-05	0	0	0	0	0	0	0	1.64543e-05	0	9.87186e-06	0	0	7.05254e-05	9.71072e-06	0	0
Moraxella	3.18299e-05	0	0	0	2.25922e-05	0	0	0	8.97893e-06	0	0	0	0	0	1.22306e-05	0	6.04424e-06	0	0	4.10862e-05	0	0	0	2.95378e-05	0	0	0	0	8.49398e-06	1.3664e-05	8.72427e-06	0	0	1.53628e-05	1.16756e-05	0	0	0	0	1.31459e-05	0	0	0	1.27708e-05	0	0	0	8.5537e-06	0
Pantoea	0	0	7.58766e-06	2.15239e-05	0	1.36456e-05	1.27334e-05	0	0	0.000914474	0	1.05994e-05	0	1.34487e-05	0	1.03708e-05	6.04424e-06	7.24783e-06	0	0	0	0	0	0	3.62726e-06	0	0	0	0	0	0	0	0	0	0	7.27526e-05	0	0	0	0	0	0	0	0	5.25338e-06	0	0	0	9.01755e-06
Schleiferilactobacillus	0	0	0	0	7.53074e-06	1.36456e-05	0	0	0	0	8.88319e-06	0	0	6.72433e-06	0	7.25959e-05	0	0	0	4.10862e-05	0	0	0	0.000103382	0	0	0	0	0	0	0	0	0	0	0	0	0	0	0	0	0	1.84251e-05	0	1.27708e-05	0	0	0	4.27685e-05	0
Tumebacillus	0	1.42805e-05	0	0	0	0	0	0	8.97893e-06	1.05112e-05	2.66496e-05	1.05994e-05	6.69523e-06	2.0173e-05	1.22306e-05	0	0	0	0	0	0	0	0	0	0	0	0	0	0	0	0	0	0	0	0	4.36515e-05	0	0	1.13128e-05	1.31459e-05	0	0	0	0	0	7.05254e-06	0	8.5537e-06	0
Vagococcus	1.59149e-05	0	0	0	0	0	1.27334e-05	0	0	0	0	0	0	6.72433e-06	0	0	0	2.89913e-05	0	0	0	0	0	2.95378e-05	0	0	6.41807e-06	0	0	0	0	0	0	1.53628e-05	0	0	0	0	0	0	0	0	9.87186e-06	1.91562e-05	5.25338e-06	0	5.82643e-05	0	0
Vibrio	0	0	7.58766e-06	1.07619e-05	0	0	0	9.87335e-06	0	1.05112e-05	8.88319e-06	1.05994e-05	6.69523e-06	6.72433e-06	0	0	0	5.07348e-05	0	0	0	0	0	0	0	0	0	0	0	0	0	0	0	0	0	0	0	0	0	0	8.22714e-06	1.84251e-05	0	0	0	0	0	8.5537e-06	5.41053e-05
Cruoricaptor	0.000111404	0	0	0	0	0	0	0	0	0	0	0.00416555	6.69523e-06	0	0.000256842	0	0	0	0	0.0014791	0	0	0	0	0	0	0	0	0	0	0	0	0	0	0	0.000669323	0	0	0	0	0	0	0	0	8.40541e-05	0	0	0	0.000342667
Kluyvera	0	0	5.31136e-05	0	0	0	0	0	0	0.00223889	1.77664e-05	1.05994e-05	0	6.72433e-06	0	0	0	0.0003334	0	0	0	0	0	0.000147689	0	0	1.28361e-05	0	0	0	0	0	0	0	0.00010508	0.000145505	0	0	0	0	0	0	0	0	0	0	0	0.000299379	0.000144281
Mucilaginibacter	1.59149e-05	1.42805e-05	0	0	0	1.36456e-05	1.27334e-05	0	8.97893e-06	0	8.88319e-06	2.11987e-05	2.00857e-05	1.34487e-05	0	0	0	0	0	0	0	0	0	0	0	0	0	0	0	0	0	0	0	0	0	0	0	0	0	0	0	1.22834e-05	0	2.55416e-05	5.25338e-06	1.41051e-05	0	0	0
Desulfitobacterium	4.77448e-05	1.42805e-05	0	0	0	0	0	1.97467e-05	0	0	0	0	1.33905e-05	0	0	0	0	0	0	0	0	0	0	0	3.62726e-06	1.63199e-05	0	0	0	0	0	0	0	0	0	0	4.55317e-05	0	0	3.94378e-05	0	6.14172e-06	9.87186e-06	0	0	0	0	1.71074e-05	0
Desulfomicrobium	1.59149e-05	0	0	0	0	0	0	0	0	1.05112e-05	0	0	0	6.72433e-06	0	0.00061188	0	0	0	0	0	0	0	0	0	3.26399e-05	0	0	0.00012741	0	0	0	0	0	0	0	0.000333899	0.00119677	0	0	8.22714e-06	0	0	0	0.00152348	7.05254e-06	0	8.5537e-06	0
Helicobacter	1.59149e-05	0	0	1.07619e-05	7.53074e-06	4.09369e-05	0	0	0	0	0	1.05994e-05	0	0	0	0	0	0	0	0	0	0	0	1.47689e-05	0	0	0	0	0	0	0	0	0	0	0	0	0	1.91484e-05	0	0	0	0	0	0	5.25338e-06	0	1.94214e-05	0	0
Thermoanaerobacter	0	0	0	0	0	0	0	0	0	0	8.88319e-06	0	6.69523e-06	6.72433e-06	0	1.03708e-05	0	0	2.06677e-05	0	0	0	0	0	0	0	6.41807e-06	0	0	0	0	0	0	0	2.33512e-05	0	0	0	0	0	0	3.68503e-05	9.87186e-06	0	0	0	0	5.98759e-05	2.70527e-05
Arthrobacter	1.59149e-05	1.42805e-05	0	0	0	1.36456e-05	0	0	0	1.05112e-05	8.88319e-06	0	6.69523e-06	0	1.22306e-05	0	6.04424e-06	0	0	0	0	0	0	1.47689e-05	0	0	0	0	0	0	0	0	1.7062e-05	0	0	5.8202e-05	0	0	0	0	0	0	0	0	0	0	9.71072e-06	0	0
Brochothrix	9.54896e-05	0	0	0	0	0	0	0	0	0	0	0.000105994	0	6.72433e-06	0	0	0	0	0	0	0	0	9.47971e-05	0	0.000177736	0	0	0	0	0	0	0	0	0	1.16756e-05	0	0	0	0	0	0	0	0	1.91562e-05	5.25338e-05	0	0	0	9.01755e-06
Coriobacterium	0	0	0	2.15239e-05	0	0	0	0	0.000179579	0	0	2.11987e-05	2.00857e-05	0	0	0	0	0	0	0	0	0	0	0	0	3.26399e-05	0	0	0	0	0	0	0	0	0	0	0	0	1.13128e-05	0	4.11357e-05	6.14172e-06	1.97437e-05	0	5.25338e-06	0	0	8.5537e-06	5.41053e-05
Cronobacter	0	0	0	0	0	0	0	0	0	3.15336e-05	0	1.05994e-05	0	0	0.000122306	0.000290384	0.000114841	0	0	0	0	0	0	0	0	0	5.77627e-05	0	0	0	0	0	0	0	2.33512e-05	0.000232808	0	0	0	0	0	0	0	0	0	0	0	0.0004619	2.70527e-05
Dehalobacter	3.18299e-05	0	7.58766e-06	0	0	1.36456e-05	1.27334e-05	0	8.97893e-06	0	0	0	0	0	1.22306e-05	0	0	0	0	0	0	0	0	0	0	0	0	0	0	0	0	0	0	0	0	0	0	9.57418e-06	0	0	0	0	0	1.27708e-05	0	0	9.71072e-06	0	9.01755e-06
Exiguobacterium	0	0	0	0	0	0	0	3.94934e-05	0.000107747	0	8.88319e-06	0	0.000261114	0	1.22306e-05	0	5.43981e-05	0	0	0	0	0	0	0	0	0.00011424	0	0	0	0	0	0	0	3.07255e-05	0	0	0	4.78709e-05	5.65642e-05	0	0	3.68503e-05	0	0	0	0	5.82643e-05	0.000299379	0
Mannheimia	0	0	2.2763e-05	3.22858e-05	0	0	0	0	0	0	1.77664e-05	0	0	0	0	0	0	0	6.88923e-06	0	0	0	4.73986e-05	1.47689e-05	0	0	0	0	0	0	8.72427e-06	6.34374e-05	0	0	0	0	0	0	1.13128e-05	1.31459e-05	0	0	0	6.3854e-06	0	0	0	8.5537e-06	0
Rhizobium	0	1.42805e-05	7.58766e-06	1.07619e-05	0	0	0	0	0	0	0	0	6.02571e-05	0	0	0	0	0	0	0	0	0	0	0	0	0	0	0	0	0	0	0	0	0	0	0	0	0	1.13128e-05	0	0	0	0	6.3854e-06	0	0.000260944	0	0	0
Bradyrhizobium	0	0	0	4.30477e-05	3.76537e-05	0	0	9.87335e-06	8.97893e-06	0	0.000106598	0	0	4.70703e-05	0	0	3.02212e-05	0	0	0	0	0	0	0	0	0	0	0	0	0	0.000218107	0	0	0	0	0	0	0	0	0	4.11357e-05	0	0	0	1.57601e-05	0	0	5.13222e-05	0
Methylobacterium	0	0	0	0	0	0.000150102	0	0	0	1.05112e-05	0	0	4.01714e-05	0	0	2.07417e-05	0	0	0	0	0	0	0	0	0	0	0	0	0	6.832e-06	3.48971e-05	0	0	0	0	0	0	0	2.26257e-05	0	0	0	0	0	5.25338e-06	0	0	0	4.50878e-05
Mucinivorans	0	1.42805e-05	0	0	7.53074e-06	0	0	0	0	5.2556e-05	0	0	0	0	0	0	0	0	2.06677e-05	0	0	0	0	0	0	0	0	0	0	0	0	2.11458e-05	0	0	0	0	0	0	0	1.31459e-05	0	3.07086e-05	9.87186e-06	0	0	0	1.94214e-05	0	0
Pectobacterium	0	0	0	0	7.53074e-06	0	0	0	0	6.30672e-05	0	0.000105994	0	0	0	0	0	0.000152204	1.37785e-05	0	0	2.45069e-05	0	0	0	0	0	0	0	0	0	0	0	0	5.8378e-05	0	0	0	0	0	0	0	0	0	0	0	0	1.71074e-05	1.80351e-05
Streptobacillus	0	0	0	0	0	0	1.27334e-05	0	0	1.05112e-05	0	2.11987e-05	0	0	0	0	0	0	0	0	0	0	3.55489e-05	1.47689e-05	0	0	0	0	0	0	0	0	0	0	0	1.45505e-05	0	0	0	0	0	0	0	0	0	0	0	3.42148e-05	0.000117228
Thermoactinomyces	0	0	0	0	1.50615e-05	0	0	9.87335e-06	0	0	0	0	0	0	0	0	0	5.07348e-05	6.88923e-06	2.05431e-05	0	0	0	0	0	0	0	9.67882e-06	0	6.832e-06	0	0	0	0	0	0	0	0	0	0	0	0	0	0	5.25338e-06	0	0	0	0
Dehalobacterium	0	0	0	0	0	0	0	0	0	0	0	0	0	0	0	0	0	0	6.88923e-06	0	0	0	0	0	0.000250281	0	0	0	0	0	0	0	0	0	0	0	0	0	0	1.31459e-05	8.22714e-06	0	9.87186e-06	0	0	7.05254e-06	2.91322e-05	0	0
Geobacter	4.77448e-05	0	0	0	0	0	0	0	0	0	0	2.11987e-05	0	0	1.22306e-05	0	0	0	0	0	0	0	0	1.47689e-05	0	0	0	0	0	0	0	0	5.1186e-05	0	0	0	0	0	0	0	1.64543e-05	0	0	0	0	0	0	0	9.01755e-06
Liquorilactobacillus	1.59149e-05	0	0	0	0	0	0	0	8.97893e-06	0	0	0	6.69523e-06	0	0	0	0	0	0	7.19008e-05	0	0	0	0	0	0	0	0	0	1.3664e-05	0	0	0	0	0	2.9101e-05	0	0	0	0	0	0	0	0	0.00467026	0	0	8.5537e-06	0
Oscillatoria	0	1.42805e-05	0	2.15239e-05	0	0	0	6.91135e-05	0	0	0	0	0	0	2.44612e-05	0	0	0	0	0	0	0	0	0	0	0	0	0	0	0	3.48971e-05	0	0	0	0	0	0	5.74451e-05	0	2.62919e-05	0	0	0	0	1.05068e-05	0	3.88429e-05	0	1.80351e-05
Pedobacter	0	8.56828e-05	0	0	0	0	0	0	2.69368e-05	0	0	0	0	0	0	0	0	0	0	1.02715e-05	0	0	0.000130346	1.47689e-05	0	3.26399e-05	0	0	0	0	0	0	0	1.53628e-05	0	0	0	0	0	0	0	1.84251e-05	0	0	0	0	0	0	0
Acetobacterium	0.0127001	1.42805e-05	0	0	0	0	0	9.87335e-06	0	1.05112e-05	0	0	0	0	0.00495339	0	0	0	0	0	0	0	0	0	0	0	0	0	0	0	0	0	0	0	0	0	0	0	1.13128e-05	1.31459e-05	0	6.14172e-06	9.87186e-06	0.00395895	0	0	9.71072e-06	0	0
Cellulosimicrobium	0	0	0	0	0	0	0	0	0	0	0	0	0	0	0	0	0	0	0	1.02715e-05	0	0	0	0	0	6.52798e-05	0	0	0	0	0	0	0	0	0	0	0	0	0	0	0	0	0	0	3.15203e-05	0	9.71072e-06	0	0
Cupriavidus	0	0	0	0	0	0	0	9.87335e-06	0	0	0	0	0	0	0.000929525	0	0	0	0	0	0	2.45069e-05	0	0	0	0	0	0	0	0	0	0	8.531e-05	0	0	0	0	0	0	0	0	0.000110551	0	0	0	0.000105788	0.00145661	0	7.21404e-05
Dickeya	0	0	0	0	0	1.36456e-05	1.27334e-05	0	0	4.20448e-05	0	0.00118713	0	0	1.22306e-05	0	0	0.000391383	0	0	0	0	0	0	0	0	0	0	0	0	0	0	0	0	0	0.00180426	0	0	0	0	0	6.14172e-06	0	0	0	0	0	8.5537e-06	0.000243474
Jonquetella	1.59149e-05	0	0	0	0	0	0	0	8.97893e-06	0	0	0	0	0	0.000220151	0	0	0	0	0	0	0	0	0	0	0	0	0	0	0	0	0	0	0	0	0	0	0	0	0	8.22714e-06	6.14172e-06	1.97437e-05	6.3854e-06	0	1.41051e-05	0	0	4.50878e-05
Lelliottia	0	0	0	0	0	0	0	0	0	0.000777829	0	2.11987e-05	0	0	0	0	0	0.000456613	6.88923e-06	7.19008e-05	0	0	0	0	0	0	0	0	0	0	0	0	0	0	0	5.8202e-05	0	0	0	0	0	0	0	0	0	0.00191124	0	6.84296e-05	0
Lysinibacillus	0	0	0	1.07619e-05	7.53074e-06	2.72913e-05	1.27334e-05	9.87335e-06	0	0	0	1.05994e-05	0	0	0	0	0	0	0	0	0	0	0	0	0	0	0	0	0	0	0	0	0	0	0	0	0	0	0	0	0	0	0	0	0	0	0	0	0
Pelosinus	0	0	0	1.07619e-05	0	0	0	0	0	0	0	0	6.69523e-06	2.0173e-05	0.000110075	0	6.04424e-06	0	0	1.02715e-05	0	0	0	0	0	0	0	0	0	0	0	2.11458e-05	0	0	0	0	0	0	0	0	0	0	0	6.3854e-06	0	0	0	0	0
Proteus	0	0	0	0	0	1.36456e-05	0.000114601	0	0	1.05112e-05	0	0	0	0	0	0.00293495	9.06636e-05	0.000144957	0	0	0	0	0	0	0	0	0	0	0	6.832e-05	0	0	0	0	1.16756e-05	0	0	0	0	0	0	0	0	0	0	0	0	8.5537e-06	0
Desulfosporosinus	0	0	0	0	0	0	1.27334e-05	0	0	0	8.88319e-06	0	0	0	0	0	0	0	0	0	0	2.45069e-05	0	0	0	1.63199e-05	0	0	0	0	0	0	0	0	0	0	0	0	0	0	0	0	9.87186e-06	0	3.67737e-05	0	9.71072e-06	0	9.01755e-06
Ereboglobus	0	0.000114244	0	3.22858e-05	0	0	1.27334e-05	0	0	0	0	0	0	0	0.00183459	0	0	0	0	0	0	0	0	0	0	0	0	0	0	0	0	0	0	0	0	0	0	0	0	2.62919e-05	0	0	0.00542952	6.3854e-06	0	0	0	0	0
Hungateiclostridium	3.18299e-05	0	0	1.07619e-05	0	0	0	0	0	1.05112e-05	0	2.11987e-05	0	0.00133142	0	0	0	0	0	0	0	0	0	0	0	0	0	0	0	0	0	0	0	0	0	0	0	0	0	0	8.22714e-06	0	9.87186e-06	0	0	0	0	0	0
Kosakonia	0	0	0	0	0	0	0	0	2.69368e-05	0.000273291	0	0.000127192	0	0	0	0	0	1.44957e-05	0	0	0	0	0	0	0	0	0	0	0	0	0	0	0	0	0	5.8202e-05	0	0	0	0	0	1.22834e-05	0	0	0	0.000218629	0	0.000265165	0
Synechococcus	1.59149e-05	0	0	0	0	4.09369e-05	0	0	0	0	0	1.05994e-05	0	0	3.66918e-05	0	0	0	0	0	0	0	0	0	0	0	0	0	0	0	0	0	0	0	0	0	0	0	0	0	4.93628e-05	3.07086e-05	2.96156e-05	1.27708e-05	0	0	1.94214e-05	0	0
Thermaerobacter	0	0	0	1.07619e-05	0	1.36456e-05	0	0	0	0	0	0	0	0	1.22306e-05	0	0	0	0	0	0	0	0	0	0	0	0	0	0	0	0	0	0	0	0	0	0	0	0	0	0	0	9.87186e-06	0	5.25338e-06	0	9.71072e-06	8.5537e-06	9.01755e-06
Thermoclostridium	0	1.42805e-05	0	0	0	0	0	0	0	0	0	1.05994e-05	0	0	0	0	0	0	0	0	0	0	0	0	0	0	0	0	0	0	0	0	0	0	0	0	0	0	1.13128e-05	0	8.22714e-06	0	2.96156e-05	6.3854e-06	5.25338e-06	8.46304e-05	0	0	0
Alkaliphilus	0	0	0	0	0	0	0	0	1.79579e-05	0.0119512	1.77664e-05	0	5.35618e-05	0	0	0	0	0	0	0	0	0	0	0	0	0	0	0	0	0	0	0	1.7062e-05	0	0	0	0	0	0	0	0	0.0081562	0	6.3854e-06	0	0	0	8.5537e-06	0
Brevibacillus	0	0	0	0	0	0	0	0	8.97893e-06	6.30672e-05	0	0	0	0	1.22306e-05	0	0	0	0	0	0	0	0	0	0	0	0	0	0	0	0	0	0	0	0	0	0	0	0	0	0	6.14172e-06	0	0	7.88007e-05	0	0	0	0
Mycobacterium	0	1.42805e-05	0	0	3.0123e-05	0	0	0	0	0	0	0	0	0	0	0	0	0	0	0	0	0	0	0	0	0	0	9.67882e-06	0	0	0	0	0	0	0	0	0	0	1.13128e-05	0	0	0	0	0	0	0	4.85536e-05	2.56611e-05	0
Ochrobactrum	1.59149e-05	0	0	1.07619e-05	0	0	0	0.000217214	0	0	0	0	0	0	0	0	0	1.44957e-05	0	3.08146e-05	0	0	0	0	0	0	0	0	0	0	0	0	0	0	0	0	0.000182127	0	0	0	0	0	9.87186e-06	0	0	0	0	0	0
Olivibacter	0	0	0	0	0	0	0	0	0	0	0	4.23974e-05	0	0	0.00149213	0	0	0	0	0.00026706	0	0	0	0.000206765	0	0	0	0	0	0	0	0	0	0	0	0	0	0.000392542	0	0	0	0	0	0	0	0	0	0	2.70527e-05
Pseudodesulfovibrio	0	1.42805e-05	0	0	0	0	0	0	0	1.05112e-05	0	2.11987e-05	0	0	1.22306e-05	6.22251e-05	0	0	0	0	0	0	0	0	0	0	0	0	0	0	0	0	0	0	0	0	0	0	2.26257e-05	0	0	0	0	0	0	0	0	0	2.70527e-05
Shewanella	0	0	0	0	0	0	0	9.87335e-06	0	0	8.88319e-06	0	0	0	0	0	0	0	0	0	0	0	0	0	0	0	6.41807e-06	0	0	0	0	0	0	0	0	0	0	0	0	1.31459e-05	0	0	0	0	0	0	1.94214e-05	0	0
Sphaerotilus	0	0	0	0	0.00051209	0	0	0	0	0	0	0	0.000214247	0	0	0	0	0	0	0	4.159e-05	2.45069e-05	0	0	0	0	0	0	0	0	0	4.22916e-05	0	0	0	0	0	0	0	1.31459e-05	0	0	0	0	0	0	0	0	0
Sphingomonas	0	0	0	0	7.53074e-06	0	0	0	0	0	1.77664e-05	0	4.01714e-05	0	0	0	0	0	0	0	0	0	0	0	0	0	0	0	0	0	0	0	0	0	0	0	1.51772e-05	0	0	0	0.00046072	0	9.87186e-06	1.91562e-05	0	0	0	0	9.01755e-06
Azoarcus	0.000222809	0	7.58766e-06	0	0	0	7.64005e-05	0	0	0	0	2.11987e-05	0	0	0.000256842	0	0	0	0	0	0	0	0	0	0	0	0	0	0	0	0	0	0	0	0	0	0	0	0	0	0	3.68503e-05	0.000296156	0	0	0	0	0	0
Burkholderia	0	0	0	0	0	8.18739e-05	0	0	8.97893e-06	0	0	0	6.69523e-06	0	0	0	0	0	0	0	0	0	0	0	0	0	0	0	0	0	0	0	0	0	0	0	0	0	0	0.00207706	8.22714e-06	0	0	0	0	0	0	0	0
Dysgonomonas	1.59149e-05	0	7.58766e-06	0	0	0	1.27334e-05	0	0	0	0	0	0	1.34487e-05	0	0	0	0	0	0	0	0	0	0	0	0	0	0	0	0	0	0	0	0	0	0	0	0	0	5.25838e-05	8.22714e-06	0	0	6.3854e-06	0	0	0	1.71074e-05	0
Geosporobacter	1.59149e-05	0	0	0	0	0	0	0	8.97893e-06	0	0	0	6.69523e-06	0	0	0	0	0	0	0	0	0	0	0	0	9.79196e-05	0	0	0	0	0	0	0	0	0	0	0	0	0.00501159	0	3.29086e-05	0	1.97437e-05	0	0	0	0	0	0
Halomonas	1.59149e-05	0	0	0	0	0	1.27334e-05	0	0	0	8.88319e-06	0	0	0	0	0	0	0	0	0	0	0	0	0	0	0	0	0	0	6.832e-06	0	0.000105729	0	0	0	0	0	0	0	0	1.64543e-05	0	0	0	5.25338e-06	7.05254e-06	0	0	0
Kurthia	0	0	0	0	0	0	0	0.000701008	0	0	0	0	6.69523e-06	0	7.33835e-05	0	0	7.24783e-06	0	0	0	0	0	0	0	0	6.41807e-06	0	0	0	0	0	0	0	0	2.9101e-05	0	0	0	0	8.22714e-06	0	0	0	0	0	0	0	0
Methylomusa	1.59149e-05	0	7.58766e-06	1.07619e-05	0	1.36456e-05	5.09337e-05	0	0	1.05112e-05	0	1.05994e-05	0	0	0	0	0	0	0	0	0	0	0	0	0	0	0	0	0	0	0	0	0	0	0	0	0	0	0	0	0	0	0	0	0	0	0	0	0
Myroides	0	0	0	0	8.28381e-05	0	0	0	0	0	0	0	0	0	0	0	0	0	0	0	0	0	0	0	0	0	0.00150825	0	0	0	0	0	0	0	0	0	0	0.00643385	0	0.000289211	0	0	0	0.00161551	0	0	0	0	0
Obesumbacterium	0	0	0	0	5.27152e-05	0	0	9.87335e-06	0	0	0	0	0	0	0	0	0	0.000181196	0	1.02715e-05	0	0	0	0	0	0	0	0.000106467	0	0	0	0	0.000136496	0	4.67024e-05	0	0	0	0	0	0	0	0	0	0	0	0	0	0
Ottowia	0	0	0	0	0	1.36456e-05	0	0	0	0	0	1.05994e-05	0	0	0	0	0	0	0	0	0	0	0	0	0	0	0	0	0	0	0	0	3.4124e-05	0	0	0.000101854	0	0	2.26257e-05	0	0	3.07086e-05	0	0	0	0	0	7.69833e-05	0
Providencia	0	0	0	0	0	0	0	0	0	0.000115623	0	0	0	0	0	0	2.41769e-05	0.00026817	0	0	0	0	0	0	0	0	0	0	0	0	0	0	0	0	0	0	0	0	0	0	0	6.14172e-06	0	0	0	0	0	0	0
Rathayibacter	0	0	0	0	0	0	0	9.87335e-06	0	0	0	0	0	0	1.22306e-05	0	0	0	0	2.05431e-05	0	0	0	0	0	0	0	9.67882e-06	0	0	0	0	0	0	0	0	0	0	0	1.31459e-05	0	0	0	0	5.25338e-06	0	9.71072e-06	0	0
Stenotrophomonas	0	0	0	0	0.00010543	0	0	0	0	2.10224e-05	0	0	0	0	0	0	0	0	0	0	0	0	0	0	0	0	0	0	0	0	0	0.000126875	0	0	0	0	0	0	0.000135754	0	0	0	9.87186e-06	6.3854e-06	0	0	0	0	0
Thermoanaerobacterium	0	0	0	0	0	0	0	9.87335e-06	0	0	0	0	1.33905e-05	2.0173e-05	1.22306e-05	0	0	0	0	0	0	0	0	0	0	0	0	0	0	0	0	0	0	0	0	0	0	0	0	1.31459e-05	0	0	9.87186e-06	6.3854e-06	0	0	0	0	0
Actinotignum	0	0	0	0	0	0	0	0	0	0	0	2.11987e-05	0	0	0	0	0	0	0	0	0	0	0	0	0	0	0	0	0	0	0	0	0	0	0	0	0	0	0	0	0	0	0	0	0	2.11576e-05	0	0.0004619	0.00307499
Desulfobulbus	0	0	0	0.00108695	0	0	0	0	0	0	0	0	0	0	0	0	0	0	1.37785e-05	0	0	0	0	0	0	0	0	0	0	0	0	0	0	0	0	0	0	0	0	5.25838e-05	0	0	0	0	0.000157601	3.52627e-05	0	8.5537e-06	0
Desulfotomaculum	1.59149e-05	1.42805e-05	0	0	0	0	1.27334e-05	0	0	0	0	0	0	0	0	0	0	0	0	0	0	0	0	0	0	0	0	0	0	0	0	0	0	0	0	0	0	0	0	0	0	0	2.96156e-05	0	0	0	9.71072e-06	8.5537e-06	9.01755e-06
Eikenella	0	0	0	0	0	0	0	0	0	0	0	0	0	0	0	0	0	0	0	0	0	3.67604e-05	0	0	0	3.26399e-05	0	6.77517e-05	0	0	0	0	0	0	0	0	0	0	0	0	0	0	0	0	0	0	0	8.5537e-06	0
Flavobacterium	0	0	0.00545553	7.53335e-05	0	0	0	0	0	0	0	0	0	0	0	0	0	0	0	0	0	0	0	0	0	0	0	0	0	0	0	0	0	0	0	0	0	0	0	0.000341795	0	0	0	0	5.25338e-06	0	0	8.5537e-06	1.80351e-05
Psychrobacter	0	0	0	0	0	0	0	0	0	0	0	0	0	0	0	0	0	0.000159452	6.88923e-06	0	0	0	0	0	0	0	0	0	0	0	0	0	0	0	0	0	0	0	0	0	0	0	0	0	0	0	0	7.69833e-05	0
Sphaerochaeta	1.59149e-05	0	0	0	0	1.36456e-05	0	0	0	0	0	0	6.69523e-06	0	0	0	0	0	0	0	0	0	0	0	0	0	0	0	0	0	0	0	0	0	0	0	0	0	1.13128e-05	0	0	0	0	6.3854e-06	0	0	0	0	2.70527e-05
Sporomusa	0	0	0	0	0	0	0	0	0	0	0	0	0	0	0	0	0	0	0	0	0	0	0	0	0	1.63199e-05	0	0	0	0	0	0	0	0	0	0	0	0	0	1.31459e-05	0	0	0	0	0	0	9.71072e-06	1.71074e-05	0
Thermochromatium	0	0	0	0	0	0	0	0	0	0	0	0	0	0	0	0	0	0	0	0	0	2.45069e-05	0	0	0	0	0	0	0	0	0	0	0	0	0	0	0	0	0	0	0	0	0	0	0	0	0.000194214	0	0
Xanthomonas	0	2.85609e-05	0	0	0	1.36456e-05	0	0	0	0	0	1.05994e-05	0	0	0	0	0	0	0	0	0	0	0	0	0	0	0	0	0	0	0	0	0	0	0	0	0	0	0	0	0	6.14172e-06	0	0	1.05068e-05	0	0	8.5537e-06	0
Acetobacter	4.77448e-05	0	0	0	0	0	0	0	0	0	0	0	0	0	0	0	0	0	0	0	0	0	0	0	0	0	6.41807e-06	0	0	0	0	0	0	0	0	2.9101e-05	0	0	0	0	0	0	0	0	0	0	0.000203925	0	0
Acholeplasma	0	0	0	0	0	0	0	0	0	0	0	0	0	0	1.22306e-05	0	0	0	0	0	0	0	0	0	0	0	0	0	0	0	0	0	0	0	0	0	0	0	0	0	0	6.14172e-06	0	0	0	0	5.82643e-05	0	0
Brachybacterium	0	0	0	0	0	0	0	0	0	0	0	0	0	0	0	0	0	0	0	0	0	0	0	0	0	0	0	0	0	0	0	0	0	0	0	0	0	0	0	0	1.64543e-05	0	9.87186e-06	0	0	0	0	0	1.80351e-05
Brenneria	0	0	0	0	0	0	0	0	1.79579e-05	1.05112e-05	0	0	0	6.72433e-06	0	0	0	0	0	0	0	0	0	1.47689e-05	0	0	0	0	0	0	0	0	0	0	0	0	0	0	0	0	8.22714e-06	0	0	0	0	0	0	0	0.000225439
Caloranaerobacter	0	0	0	0	0	0	0	0	0	0	8.88319e-06	0	6.69523e-06	6.72433e-06	1.22306e-05	0	0	0	0	0	0	0	0	1.47689e-05	0	0	0	0	0	0	0	0	0	0	0	0	0	0	0	0	0	0	0	0	0	0	0	0	0
Comamonas	0	0	0	0	0.00473684	0	0	0	0	0	0	0	0	0.000477427	0	0	0	0	0	0	0	0.000539152	0	0	0	0	0	0	0	0	0	0	0	0	0	1.45505e-05	0	0	0	0	0	0	0	0	0	0	0	0	0.000315614
Edwardsiella	0	0	0	0	0	0	0	0	0.00059261	1.05112e-05	0	0	0	0	0	1.03708e-05	0	0	0.0008956	0	0	0	0	0	0	0	0	0	0	0	0	0	0	0	0	0	0	0	0	0	0	0	4.93593e-05	0	0	0	0	0	1.80351e-05
Erwinia	0	0	0	0	0	0	0	0	0.000152642	1.05112e-05	0	2.11987e-05	0	0	0	0	0	1.44957e-05	0	0	0	0	0	0	0	0	0	0	0	0	0	0	0	0	0	0	0	0	0	2.62919e-05	0	0	0	6.3854e-06	0	0	0	0	0
Francisella	0	0	0	0	0	0	0	0	8.97893e-06	0	8.88319e-06	0	0	0	1.22306e-05	0	0	0	0	0	0	0	0	0	0	0	0	0	0	0	0	0	0	0	0	0	0	0	0	0	0	0	9.87186e-06	0	0	0	0	0	0
Leucobacter	0	0	0	0	3.76537e-05	0	0	0	0	0	0	0	0	0	0	0	0	0	0	0	0	0	0	0	0	0	0	0	0	0	0	0	0	0	0	0	0	0	1.13128e-05	0	0	0	0	0	0	0	0	0	2.70527e-05
Methylorubrum	0	0	0	0.000182953	1.50615e-05	0	0	0	0	0	0	0	0	0	0	0	0	0	0	0	0	0	0	0	0	0	0	0	0	0	0	0	0	0	0	0	0	0	0	0	0	0	0	0	0	0	0	0	0
Nocardiopsis	0	0	0	0	1.50615e-05	0	0	0	0	0	0	1.05994e-05	0	0	0	2.07417e-05	0	1.44957e-05	0	0	0	0	0	0	0	0	0	0	8.49398e-06	0	0	0	0	0	0	0	0	0	0	0	0	0	0	0	0	0	0	0	0
Peptoclostridium	0	0	0	0	0	0	0	0	0	0	0	0	0	0	0	0	1.81327e-05	0	0	0	0	0	0	0	0	0	0	0	0	0	0	0	0	0	0	0	0	0	0	0	0	1.84251e-05	0	0	5.25338e-06	0	0	0	0
Pseudoalteromonas	0	0	0	2.15239e-05	0	0	0	0	0	0	0	0	6.69523e-06	0	3.66918e-05	0	0	7.24783e-06	0	0	0	0	0	0	0	0	0	0	0	0	0	0	0	0	0	0	0	0	0	0	0	0	9.87186e-06	0	0	0	0	0	0
Saccharibacillus	0	0	0	0	0	0	0	0	0	0	1.77664e-05	0	6.69523e-06	0	3.66918e-05	0	0	0	0	0	0	0	0	0	0	0	0	0	0	6.832e-06	0	0	0	0	0	0	0	0	1.13128e-05	0	0	0	0	0	0	0	0	0	0
Sebaldella	0	0	0	0	0	0	0	3.94934e-05	0	0	8.88319e-06	0	0	6.72433e-06	0	0	0	0	0	0	0	0	0	0	0	0	0	0	0	0	0	0	0	0	0	0	0	0	0	0	0	0	0	1.27708e-05	0	0	0	0	0
Sphingobium	0	0	0	1.07619e-05	0.000158146	0	0	0	0	0	0	0	0	0	0	0	0	0	0	0	0	0	0	0	0	3.26399e-05	0	0	0	0	0	0	0	0	0	0	0	0	0	1.31459e-05	0	0	0	0	0	0	0	0	0.000135263
Sporosarcina	0	0	0	0	7.53074e-06	0	0	0	0	0	0	0	6.69523e-06	0	0	0	0	0	0	0	0	0	0	0	0	0	0	0	0	0	0	0	0	7.68138e-06	0	0	0	0	0	0	0	0	0	0	0	0	1.94214e-05	8.5537e-06	0
Steroidobacter	0	0	0	1.07619e-05	0	0	0	0	0	0	8.88319e-06	1.05994e-05	0	0	0	0	0	0	0	0	0	0	0	0	0	0	0	0	0	0	0	0	0	0	0	0	0	0	0	0	0	0	2.96156e-05	0	0	0	9.71072e-06	0	0
Syntrophobotulus	0	0	7.58766e-06	0	0	0	0	0	0	0	0	0	0	0	0	0	0	0	0	0	0	0.000110281	0	0	5.07816e-05	0	0	0	0	0	0	0	0	0	0	0	0	0	0	0	0	0	0	0	0	0	0	0	0
Thermobacillus	0	1.42805e-05	0	0	0	0	1.27334e-05	9.87335e-06	0	0	0	0	0	0	0	0	0	0	0	0	0	6.12673e-05	0	0	0	0	0	0	0	0	0	0	0	0	0	0	0	0	0	0	0	0	1.97437e-05	0	0	0	0	0	0
Acidovorax	0	0	0	0.000193715	0.000557275	0	0.000101867	0	0	0	0	0	0	0	0	0	0	0	0	0	0	0	0	0	0	0	0	0	0	0	0	0	0	0	0	0	0	0	0	0	0	0	9.87186e-06	0	0	0	0	0	0
Agrobacterium	0	0	0	0	9.03689e-05	0	0	0	0	0	0	0	0	0	0.000122306	0	0	0	0	0	0	0	0	0	0	0	0	7.74305e-05	0	0	0	0	0	0	0	0	0	0	0	0	0	0	0	0	3.15203e-05	7.05254e-06	0	0	0
Brevefilum	0	0	0	0	0	0	0	0	0	0	0	2.11987e-05	6.69523e-06	0	0	1.03708e-05	0	0	0	0	0	0	0	0	0	0	0	0	0	0	0	0	0	0	0	0	0	0	0	1.31459e-05	0	0	0	0	0	0	0	0	9.01755e-06
Brevundimonas	0	0	0	0	6.02459e-05	0	0	9.87335e-06	0	0	8.88319e-06	0	0	0	0	0	0	0	0	0	0	0	0	0	0	0	0	0	0	0	0	0	0	0	0	0	0	0	0	0	0	0	0	0	0	0	0	0	0
Caloramator	0	0	0	0	0	0	1.27334e-05	0	0	0	0	0	0	0	0	1.03708e-05	0	7.24783e-06	0	0	0	0	0	0	0	0	0	0	0	0	0	0	0	0	0	0	0	0	0	0	0	0	0	0	0	0	0	0	0.0126967
Desulfatibacillum	0	0	0	0	7.53074e-06	0	0	0	0	0	0	1.05994e-05	0	0	0	0	0	0	0	0	0	0	0	0	0	0	0	0	0	0	0	0	0	0	0	0	0	0	0	2.62919e-05	0	0	0	0	0	0	0	0	0
Dietzia	0	0	0	0	0	0	0	0	0	0	0	0	0	0	0	0	0	2.89913e-05	0	0	0	0	0	0	0	0	0	0	0	0	0	0	0	0	0	0	0	0	2.26257e-05	1.31459e-05	0	0	0	0	0	0	9.71072e-06	0	0
Gilliamella	0	0	0	0	0	0	0	0	0	0	0	0	0	0	0	0	0	0	0	0	0	1.22535e-05	0	0	0	0	0	0	8.49398e-06	6.832e-06	0	0	0	0	0	7.27526e-05	0	0	0	0	0	0	0	0	0	0	0	0	0
Glutamicibacter	0	0	0	0	0	0	0	0	0	0	0	0	0	0	2.44612e-05	0	0	0	0	0	0	0	0	0	0	0	0	0	0	0	0	0	0	0	0	0	0	0	0	2.62919e-05	0	0	0	0	5.25338e-06	0	0	8.5537e-06	0
Kingella	0	0	0	0	0	0	0	0	0	2.10224e-05	0	0	0	0	0	0	0	0	0.000303126	0	0	0	0	0	0	0	0	0	0	0	0	4.22916e-05	0	0	0	0	0	0	0	1.31459e-05	0	0	0	0	0	0	0	0	0
Kitasatospora	0	0	0	0	0	0	0	0	0	0	0	0	0	0	2.44612e-05	0	0	0	0	0	0	0	0	0	2.17635e-05	0	0	0	0	0	0	0	0	0	0	0	0	0	0	0	0	0	0	6.3854e-06	0	0	0	0	0
Micromonospora	1.59149e-05	1.42805e-05	0	0	0	0	0	0	0	0	0	0	0	6.72433e-06	1.22306e-05	0	0	0	0	0	0	0	0	0	0	0	0	0	0	0	0	0	0	0	0	0	0	0	0	0	0	0	0	0	0	7.05254e-06	0	0	0
Morganella	0	0	0	0	0	0	0	0	0	5.2556e-05	0	0	0	0	0	0	0	0	0	0	0	0	0	0	0	0	0	0	0	0	0	0	0	0	0	0	0	0	0	0	0	0	0	0	0	0.0019465	0	0	5.41053e-05
Nocardioides	0	0	0	0	0	0	0	0	0	0	0	0	0	0	0	0	0	0	0	0	0	0	0	0	0	0	0	0	0	0	0	0	3.4124e-05	0	0	0	0	0	1.13128e-05	0	0	0	1.97437e-05	0	1.05068e-05	0	0	0	0
Oenococcus	0.0211987	9.99632e-05	0	0	0	0	0	0	0	0	0	0	1.33905e-05	6.72433e-06	0	0	0	0	0	0	0	0	0	0	0	0	0	0	0	0	0	0	0	0	0	0	0	0	0	0	0	0	0	0	0	0	0	8.5537e-06	0
Salinicoccus	0	0	0	1.07619e-05	0	0	1.27334e-05	0	0	0	0	0	0	0	0	0	0	0	0	0	0	0	0	0	0	0	0	0	0	0	0	0	1.7062e-05	0	0	0	0	0	0	0	0	0	0	0	0	7.05254e-06	0	1.71074e-05	0
Sneathia	0	0	0	0	0	0	0	0	0	0	0	0	0	0	0	0	0	0	0	0	0	0	0	0	0	0	0	0	0	8.19839e-05	0	0	0	0	0	0	0	0	0	0	0	0	0	0	0	0	0	0	0
Solibacillus	0	0	0	1.07619e-05	1.50615e-05	0	0	0	0	4.20448e-05	0	0	0	2.0173e-05	0	0	0	0	0	0	0	0	0	0	0	0	0	0	0	0	0	0	0	0	0	0	0	0	0	1.31459e-05	0	0	0	0	0	0	0	0	0
Spirochaeta	0	1.42805e-05	0	0	0	1.36456e-05	0	0	0	1.05112e-05	0	0	0	0	3.66918e-05	0	0	0	0	0	0	0	0	0	0	0	0	0	0	0	0	0	0	0	0	0	0	0	0	0	1.64543e-05	0	0	0	0	0	0	0	0
Spirosoma	0	0	0	0	0	0	0	0	8.97893e-06	0	0	0	0	0	2.44612e-05	0	0	0	0	0	0	0	0	0	0	0	0	0	0	0	0	0	1.7062e-05	0	0	0	0	0	0	2.62919e-05	0	0	0	0	0	0	0	0	0
Succinivibrio	0	0	0	0.00276582	0	0	0	0	0	0	0	0	0	0	0	0	0	0	0	0	0	0	0	0	0	0	0	0	0	0	0	0	0	0	0	0.00461251	0	0	0.00031676	0	0	0	0	0	0	0	0	0	0
Suicoccus	0	0	0	0	0	0	0	9.87335e-06	0	0	0	1.05994e-05	0	0	0	0	0	0	0	0	0	0	0	0	0	0	0	0	0	0	0	0	0	0	0	0	0	0	0	0	0	0	0	0	0	0	0	0	0
Achromobacter	0	0	0	0	0	0	0	0	0	4.20448e-05	0	0	6.69523e-06	0	0	0	0	0	0	0	0	0	0	0	0	0	0	0	0	0	0	0	0	0	0	0	0	0	0	0	0	0	0	0	0	0	0	0	0
Arachidicoccus	0	0	7.58766e-06	0	0	0	0	9.87335e-06	0	0	0	0	0	0	0	0	0	0	0	0	0	0	0	0	0	0	0	0	0	0	0	0	1.7062e-05	0	0	0	0	0	0	0	0	0	0	0	0	0	0	0	0
Azospirillum	0	0	0	0	0	0	0	0	0	6.30672e-05	0	0	0	0	0	0	0	0	0	0	0	0.000147042	0	0	0	0	0	0	0	0	0	0	0	0	0	0	0	0	0	0	1.64543e-05	0	0	0	0	0	0	0.000128305	0
Candidatus Cardinium	0	0	0	0	0	0	0	0	0	0	0	1.05994e-05	0	0	1.22306e-05	0	0	0	0	0	0	0	0	0	0	0	0	0	0	0	0	0	0	0	0	0	0	0	0	2.62919e-05	0	0	0	6.3854e-06	0	0	0	0	0
Candidatus Desulforudis	0	0	0	0	0	0	0	0	0	0	0	0	0	6.72433e-06	0	0	0	0	0	0	0	0	0	0	0	0	0	0	0	0	0	0	0	0	0	0	0	0	0	0	8.22714e-06	0	0	0	0	0	9.71072e-06	0	9.01755e-06
Cedecea	0	0	0	0	0	0	0	0	0	0	0	0	0	0	0	0	0	0	0	0	0	0	0	0	0	0	0	0	0	0	0	0	0	0	0	0	0	0	0	0	0	0	9.87186e-06	0	0	0	0	8.5537e-06	9.01755e-06
Chromobacterium	0	0	0	0	0	0	0	0	0	5.2556e-05	0	0	0	0	0	0	0	0	0	0	0	0	0	0	0	0	0	0	0	0	0	0	0	0	0	0	0	0	0	0	0	0	0	0.000274572	0	0	9.71072e-06	0	0
Desulfofarcimen	0	0	0	0	0	0	0	0	0	0	0	3.17981e-05	0	0	0	0	0	0	0	0	0	0	0	0	0	0	0	0	0	0	0	0	0	0	0	0	0	0	1.13128e-05	0	0	0	0	0	0	0	0	0	9.01755e-06
Desulfurobacterium	0	0	0	0	0	0	0	0	0	0	0	0	0	0	3.66918e-05	0	0	0	0	0	0	0	0	0	0	0	0	0	0	0	0	0	0	0	0	0	0	0	0	0	0	0	9.87186e-06	0	0	7.05254e-06	0	0	9.01755e-06
Flaviflexus	0	0	0	0	0	0	1.27334e-05	0	0	0	0	1.05994e-05	0	0	0	0	0	0	0	1.02715e-05	0	0	0	0	0	0	0	0	0	0	0	0	0	0	0	0	0	0	0	0	0	0	0	0	0	0	0	0	0
Frischella	0	0	0	0	0	0	0	0	0	0	0	0	0	0	0	0	0	0	0	0	0	0	0	0	0	0	0	0	0	0	0	2.11458e-05	0	0	0	0.000101854	0	0	0	0	0	0	0	0	0	0	0	0	0
Gottschalkia	0	0	1.51753e-05	0	0	0	0	0	0	0	8.88319e-06	0	0	0	0	0	0	0	0	0	0	0	0	0	0	0	0	0	0	0	0	0	0	0	0	0	0	0	0	0	0	0	0	0	0	1.41051e-05	0	0	0
Kiritimatiella	0	0	0	0	0	0	0	0	0	0	0	0.000254385	0	0	0	0	0	0	0	0	0	0	0	0	0	0	0	0	0	0	0	0	0	0	0	0	0	0	0	0	0	0.00108708	0	0	0	0	0	8.5537e-06	0
Kytococcus	1.59149e-05	0	0	0	0	0	0	0	0	0	0	0	0	0	0	0	0	0	0	0	0	0	0	0	0	0	0	0	0	0	0	0	0	0	0	0	0	0	0	0	0	0	0	1.27708e-05	0	0	0	0	0
Marinilactibacillus	0	0	0	0	7.53074e-06	0	0	0.00160936	0	0	0	0	0	0	0	0	0	0	0	0	0	0	0	0	0	0	0	0	0	0	0	0	0	0	0	0	0	0	0	0	0	0	0	0	1.05068e-05	0	0	1.71074e-05	0
Miniimonas	1.59149e-05	0	0	0	0	0	0	0	0	0	0	1.05994e-05	0	0	0	0	0	0	2.06677e-05	0	0	0	0	0	0	0	0	0	0	0	0	0	0	0	0	0	0	0	0	0	0	0	0	0	0	0	0	0	0
Mixta	0	0	0	0	0	0	0	0	0	0	0	0	0	0	0	0	0	2.17435e-05	0	0	0	0	0	0	0	0	0	0	0	0	0	0	0	0	0	0	0	0	0	0	0	0	0	6.3854e-06	0	0	0	0	9.01755e-06
Nitrosomonas	0	0	0	0	0	0	0	0	0	0	0	0	0	0	0	0	0	0	0	0	0	0	0	0	0	0	0	0	0	6.832e-06	0	0	0	0	0	0	0	0	0	0	0	0	9.87186e-06	0	0	0	8.73965e-05	0	0
Paludibacter	0	0	0	0	0	0	0	0	0	0	0	0	6.69523e-06	0	0	0	0	0	0	0	0	0	3.55489e-05	0	0	0	0	0	0	0	0	0	0	0	0	0	0	0	0	1.31459e-05	0	0	0	0	0	0	0	0	0
Pelobacter	0	0	0	0	0	0	0	0	0	0	0	0	0	0	0	0	0	0	0	0	0	0	0	0	0	0	0	0	0	0	0	0	0	0	0	0	0	0	0	0	0	1.22834e-05	0	0	0	0	1.94214e-05	0	0
Prosthecochloris	0	0	0	0	0	0	0	0	0	0	0	1.05994e-05	0	0	0	0	0	0	0	0	0	0	0	0	0	0	0	0	0	0	0	0	0	0	0	1.45505e-05	0	0	0	0	0	6.14172e-06	0	0	0	0	0	8.5537e-06	0
Pseudarthrobacter	0	0	0	0	0	1.36456e-05	0	0	0	0	0	0	0	0	0	0	0	0	0	0	0	0	0	0	0	0	0	0	0	0	0	0	0	0	0	0	0	0	0	0	0	0	0	6.3854e-06	2.62669e-05	0	0	0	0
Pseudoclostridium	0	0	0	0	1.50615e-05	0	0	0	0	0	0	0	6.69523e-06	0	0	0	0	0	0	0	0	0	0	0	0	0	0	0	0	0	0	0	0	0	0	0	0	0	0	0	0	0	0	0	0	0	0	0	0
Pseudonocardia	0	0	0	0	1.50615e-05	0	0	0	0	0	8.88319e-06	0	0	0	0	0	0	0	0	0	0	0	0	0	0	0	0	0	0	0	0	0	0	0	0	0	0	0	0	0	0	0	0	0	0	0	0	0	0
Rodentibacter	0	0	0	0	0	0	0	0	0	0	0	0	0	0	0	0	0	0	0	0	0	2.45069e-05	0	0	0	0	0	1.93576e-05	0	1.3664e-05	0	0	0	0	0	0	0	0	0	0	0	0	0	0	0	0	0	0	0
Saccharomonospora	0	0	0	0	2.25922e-05	0	0	0	0	0	0	0	0	0	0	0	0	0	0	1.02715e-05	0	0	0	0	0	0	0	0	0	0	0	0	0	0	0	0	0	0	0	0	0	0	0	0	0	0	9.71072e-06	0	9.01755e-06
Saccharospirillum	0	0	0	0	0	0	0	0	0	0	0	0	0	0	0	0	0	0	0	0	0	0	0	0	0	0	0	0	0	6.832e-06	0	0	0	0	0	0	0	0	0	0	8.22714e-06	0	0	0	0	0	0	0	9.01755e-06
Secundilactobacillus	0	0	0	0	0	0	0	0	0	0	0	0	0	0	0	0	0	0	0	0	0	0	0	0	0	0	0	0	0	0	3.48971e-05	0	0	0	0	0	0	0	0	0	0	0	0	0	5.25338e-06	0	0	0	0
Sorangium	0	0	0	0	0	0	0	0	0	0	0	0	6.69523e-06	0	1.22306e-05	0	0	0	0	0	0	0	0	0	0	0	0	0	0	0	0	0	0	0	0	0	0	0	0	0	0	0	9.87186e-06	0	0	0	0	0	2.70527e-05
Tenuifilum	0	0	0	0	0	0	0	0	0	0	0	0	0	6.72433e-06	0	0	0	0	0	0	0	0	0	0	0	0	0	0	0	0	0	0	0	0	0	0	0	0	0	0	0	0	9.87186e-06	0	0	7.05254e-06	0	0	0
Thermobifida	0	0	0	0	0	0	0	0	0	0	0	0	0	0	0	3.11125e-05	0	0	0	0	0	0	1.18496e-05	0	0	0	0	0	0	0	0	0	0	0	0	0	0	0	0	0	0	0	0	0	0	0	9.71072e-06	0	0
Ureibacillus	0	0	0	0	0	0	0	0	0	0	0	5.29968e-05	0	0	0	1.03708e-05	0	0	0	0	0	0	0	0	0	0	0	0	0	0	0	0	0	0	3.50268e-05	0	0	0	0	0	0	0	0	0	1.57601e-05	0	0	0	0
Acetoanaerobium	0	0	0	0	0	1.36456e-05	0	9.87335e-06	0	0	0	0	0	0	0	0	0	0	0	0	0	0	0	0	0	0	0	0	0	0	0	0	0	0	0	0	0	0	0	1.31459e-05	0	0	0	0	0	0	0	0	0
Actinobacillus	0	0	0	0	0	0	0	3.94934e-05	0	0	0	0	0	0	0	0	0	0	0	0	0	0	0	1.47689e-05	0	0	0	0	0	0	0	0	0	0	0	0	0	0	0	0	0	0	0.00623901	0	0	0	0	0	0
Aeribacillus	0	0	0	0	0	0	0	9.87335e-06	0	0	0	0	0	0	0	0	0	0	0	0	0	0	0	0	0	0	0	0	0	0	0	0	0	0	0	0	0	1.91484e-05	0	0	0	0	0	0	0	0	0	0	0
Algoriphagus	0	0	0	0	0	0	0	0	0	0	0	0	0	0	0	0	0	0	0	0	0	0	0	0	0	0	0	0	0	0	0	0	0	0	0	0	0	0	0	0	0	0	0	0	0	7.05254e-06	9.71072e-06	8.5537e-06	0
Alicyclobacillus	0	0	0	0	0	0	0	0	0	0	0	1.05994e-05	0	0	0	0	0	0	0	0	0	0	0	0	0	0	0	0	0	0	0	0	0	0	0	0	0	0	0	0	8.22714e-06	0	0	6.3854e-06	0	0	0	0	0
Anaerolinea	0	0	0	0	0	0	0	0	0	0	0	1.05994e-05	0	6.72433e-06	0	0	0	0	0	0	0	0	0	0	0	0	0	0	0	0	0	0	0	0	0	0	0	0	0	0	0	0	0	6.3854e-06	0	0	0	0	0
Anseongella	1.59149e-05	0	0	0	0	0	0	0	0	0	0	0	0	0	0	0	0	0	0	0	0	0	0	0	0	0	0	0	0	0	0	0	0	0	0	0	0	0	0	2.62919e-05	4.11357e-05	0	0	0	0	0	0	0	0
Arcobacter	0	1.42805e-05	0	0	0	0	0	0	0	0	0	0	0	0	1.22306e-05	0	0	0	0	0	4.159e-05	0	0	0	0	0	0	0	0	0	0	0	0	0	0	0	0	0	0	0	0	0	0	0	0	0	0	0	0
Atlantibacter	0	0	0	0	0	0	0	0	0	0	0	0	0	0	0	0	0	7.24783e-06	0	0	0	0	0	0	0	0	0	0	0	0	0	0	0	0	0	0	0	0	0	2.62919e-05	0	0	0	0	0	0	0	0	0
Blattabacterium	0	7.14023e-05	0	0	0	0	0	0	0	0	0	0	0	6.72433e-06	6.11529e-05	0	0	0	0	0	0	0	0	0	0	0	0	0	0	0	0	0	0	0	0	0	0	0	0	0	0	0	0	0	0	0	0	0	0
Bosea	0	0	0	0	7.53074e-06	0	0	0	0	0	0	0.000402776	0	0	0	0	0	0	0	0	0	0	0	0	0	0	0	0	0	0	0	0	0	0	0	0	0	0	0	0	0	0	0	0	2.10135e-05	0	0	0	0
Caldilinea	0	0	0	0	0	0	0	0	0	0	0	1.05994e-05	0	0	0	0	0	0	0	0	0	0	0	0	0	0	0	0	0	0	0	0	0	0	0	0	0	0	0	0	0	0	9.87186e-06	0	0	0	0	0	0
Caulobacter	0	0	0	0	1.50615e-05	0	0	9.87335e-06	0	0	0	0	0	0	0	0	0	0	0	0	0	0	0	0	0	0	0	0	0	0	0	0	0	0	0	0	0	0	0	0	0	0	0	0	0	0	9.71072e-06	0	0
Chlorobaculum	0	0	0	0	0	0	0	0	0	1.05112e-05	0	0	0	0	0	0	0	0	0	0	0	0	0	0	0	0	0	0	0	0	0	0	0	0	0	0	0	0	0	0	0	0	0	6.3854e-06	0	0	0	0	0
Cobetia	0	0	0	0	0	0	0	0	0	0	0	0	0	0	0	0	0	7.24783e-06	0	0	0	0	0	0	0	0	0	0	0	0	0	0	0	0	0	0	0	0	0	0	0	1.84251e-05	0	0	0	4.93678e-05	0	0	0
Curtobacterium	0	0	0	1.07619e-05	0	0	0	0	0	0	0	0	0	0	0	1.03708e-05	0	0	0	0	0	0	0	0	0	0	0	0	0	0	0	0	0	0	0	0	0	0	0	0	0	0	0	0	5.25338e-06	0	0	0	0
Delftia	0	0	0	0	0.000180738	0	0	0	0	0	0	0	0	0	0	0	0	0	0	0	0	0	0	0	0	0	0	0	0	0	0	0	0	0	0	0	0	0	0	0	0	0	0	0	0	0	0	0	0
Desulfobacca	0	0	0	0	0	0	0	0	0	0	0	0	0	0	0	0	0	0	0	0	0	0	0	0	0	0	0	0	0	0	0	0	0	0	0	0	0	0	0	0	0	0	0	0	0	0	9.71072e-06	8.5537e-06	9.01755e-06
Desulfobacter	0	0	0	0	0	0	0	0	0	0	0	0	2.67809e-05	0	0	0	0	0	0	0	6.23851e-05	0	0	0	0	0	0	0	0	0	0	0	0	0	0	0	0	0	0	0	0	0	0	0	0	0	8.73965e-05	0	0
Empedobacter	0	0	0	0	0	0	0	0	0	0	0	0	0	2.0173e-05	0	0	0	0	0	0	0	0	0	0	0	0	0	0	0	0	0	0	0	0	0	0	0	0	0	0	0	0	0	0	0	0	0	0	0
Epidermidibacterium	0	1.42805e-05	0	0	0	0	0	0	0	0	0	1.05994e-05	0	0	0	0	0	0	0	0	0	0	0	0	0	0	0	0	2.54819e-05	0	0	0	0	0	0	0	0	0	0	0	0	0	0	0	0	0	0	0	0
Fibrobacter	0	0	0	0	0	0	0	0	0	0	0	0	0	0	1.22306e-05	0	0	0	0	0	0	0	0	0	0	0	0	0	0	0	0	0	0	0	0	0	0	0	0	1.31459e-05	0	0	0	6.3854e-06	0	0	0	0	0
Frigoribacterium	0	0	0	0	0	0	0	0	0	0	0	0	0	0	0	0	0	0	0	0	0	0	0	0	0	0	0	0	0	1.3664e-05	0	0	0	0	0	0	0	0	0	0	0.000164543	0	0	0	0	0	0	0	0
Gluconobacter	1.59149e-05	1.42805e-05	0	2.15239e-05	0	0	0	0	0	0	0	0	0	0	0	0	0	0	0	0	0	0	0	0	0	0	0	0	0	0	0	0	0	0	0	0	0	0	0	0	0	0	0	0	0	0	0	0	0
Hathewaya	3.18299e-05	0	0	0	0	0	0	0	0	2.10224e-05	0	0	0	0	0	0	0	0	0	0	0	0	0	0	0	0	0	0	0	0	0	0	0	0	0	0	0	0	0	0	0	0	0	0	0	0	0	0	0
Janibacter	0	0	0	0	0	0	0	0	0	0	0	0	0	0	0	0	0	0	0	0	0	0	0	0	0	0	0	0	0	0	0	0	0	0	0	0	1.51772e-05	0	0	0	0	0	0	6.3854e-06	0	0	0	8.5537e-06	0
Kaistella	6.36597e-05	0	0	0	0	0	0	0	0.000700357	0	0	0	0	0	0	0	0	0	0	0	0	0	0	0	0	0	0	0	0	0	0	0	0	0	0	0	0	0	0	0	0	0	0	0	1.57601e-05	0	0	0	0
Komagataeibacter	1.59149e-05	0	0	0	0	0	0	0	0	0	0	0	0	0	0	0	0	0	0	0	0	0	0	0	0	0	0	0	0	0	0	0	0	0	0	0	0	0	0	0	0	0	0	0	5.25338e-06	0	1.94214e-05	0	0
Kroppenstedtia	0	0	0	0	0	0	0	0	0	0	8.88319e-06	0	0	0	0	0	0	0	0	0	0	0	0	0	0	0	0	0	0	0	0	0	0	0	0	0	0	0	2.26257e-05	0	0	0	0	0	0	0	0	0	0
Laceyella	0	2.85609e-05	0	0	0	0	0	0	0	0	0	0	0	0	0	0	0	0	0	0	0	0	0	0	0	0	0	0	0	0	0	0	0	0	0	0	0	0	1.13128e-05	0	0	0	0	0	0	0	0	0	0
Leptospira	0	0	0	0	0	0	0	0	0	0	0	0	0	0	1.22306e-05	0	0	0	0	0	0	0	0	0	0	0	0	0	0	0	0	0	0	0	0	0	0	0	0	0	0	0	0	0	0	0	0	0	9.01755e-06
Limnochorda	1.59149e-05	0	0	0	0	0	0	9.87335e-06	1.79579e-05	0	0	0	0	0	0	0	0	0	0	0	0	0	0	0	0	0	0	0	0	0	0	0	0	0	0	0	0	0	0	0	0	0	0	0	0	0	0	0	0
Massilia	0	0	0	0	1.50615e-05	0	0	0	0	0	0	0	0	0	0	0	0	0	0	0	0	0	0	0	0	0	0	0	0	0	0	0	0	0	0	0	0	0	0	0	8.22714e-06	0	0	0	0	7.05254e-06	0	0	0
Melioribacter	0	0	0	0	0	0	0	0	8.97893e-06	2.10224e-05	8.88319e-06	0	0	0	0	0	0	0	0	0	0	0	0	0	0	0	0	0	0	0	0	0	0	0	0	0	0	0	0	0	0	0	0	0	0	0	0	0	0
Mesorhizobium	0	0	0	0	0	0	0	0	0	0	0	0	0	6.72433e-06	0	0	0	0	0	0	0	0	0	0	0	0	0	0	0	0	0	0	0	0	0	0	0	0	0	0	0	0	0	0	3.15203e-05	0	5.82643e-05	0	0
Microcystis	0	0	0	0	0	0	0	0	0	0	0	0	0	0	0	0	0	0	0	0	0	0	0	0	0	0	0	0	0	0	0	0	0	0	0	0	0	0	0	0	0	0	0	0	0	0	9.71072e-06	0	0
Moorella	0	0	0	0	0	0	0	0	0	0	8.88319e-06	1.05994e-05	0	0	0	0	0	0	0	0	0	0	0	0	0	0	0	0	0	0	0	0	0	0	0	0	0	0	0	0	0	0	0	0	0	0	0	8.5537e-06	0
Muricauda	0	0	0	4.30477e-05	0	0	5.09337e-05	0	2.69368e-05	0	0	0	0	0	0	0	0	0	0	0	0	0	0	0	0	0	0	0	0	0	0	0	0	0	0	0	0	0	0	0	0	0	0	0	0	0	0	0	0
Mycobacteroides	1.59149e-05	0	0	0	0	0	0	0	0	0	0	0	0	0	0	0	0	0	0	0	0	0	0	0	0	0	0	0	0	0	0	0	0	0	0	0	0	0	9.05028e-05	0	0	0	0	0	0	0	0	0	0
Mycoplasmopsis	0	0	0	0	0	0	0	0	0	0	0	0	0	0	0	0	0	0	0	0	0	0	0	0	0	0	6.41807e-06	0	0	0	0	0	0	0	0	0	0	0	1.13128e-05	0	0	0	0	0	5.25338e-06	0	0	0	0
Neobacillus	0	0	0	0	0	0	0	0	1.79579e-05	0	0	0	0	0	0	0	0	0	0	0	0	0	0	0	0	0	0	0	0	0	0	0	0	0	0	0	0	0	0	0	0	0	0	0	0	0	0	0	0
Nonlabens	0	0	0	0	0	0	0	0	0	0	0	0	0	0	1.22306e-05	0	0	0	0	0	0	0	0	0	0	0	0	0	0	0	0	0	0	0	0	0	0	0	0	7.88757e-05	0	0	0	0.00203056	0	0	0	0	0
Nostoc	0	0	0	0	0	0	0	0	0	0	0	7.41955e-05	0	0	0	0	0	0	0	0	0	0	0	0	0	0	0	0	0	0	0	0	0	0	0	0	0	0	0	0	0	0	0	1.27708e-05	0	0	0	0	0
Orientia	0	0	0	0	0	0	3.82002e-05	0	0	0	0	0	0	0	0	0	0	0	0	0	0	0	0	4.43067e-05	0	0	0	0	0.000135904	0	0	0	0	0	0	0	0	0	0	0	0	0	0	0	0	0	0	0	0
Paraburkholderia	0	0	0	0	0	0	0	0	0	0	0	0	0	0	0	0	0	0	0	4.10862e-05	0	0	0	0	0	0	0	0	0	0	0	0	0	0	0	0.000130955	0	0	0	0	0	0	0	0	0	0	0	0	0
Pectinatus	0	0	0	0	0	0	0	0	0	0	0	0	0	0	0	0	0	0	0	0	0	0	0	0	0	0	0	0	0	0	0	0	0	0	0	0	4.55317e-05	0	1.13128e-05	0	2.46814e-05	0	0	0	0	0	0	0	0
Phytohabitans	0	0	0	0	0	0	0	0	0	0	0	1.05994e-05	0	0	0	0	0	7.24783e-06	0	0	0	0	0	0	0	0	0	0	0	0	0	0	0	0	0	0	0	0	0	0	0	0	0	6.3854e-06	0	0	0	0	0
Planococcus	0	0	0	0	0	0	0	0	0	0	0	0	0	0	0	0	0	0	0	0	0	0	0	0	0	0	0	0	0	0	0	0	0	0	0	0	0	0	0	0	0	0	0	0	0	0	0	1.71074e-05	0
Pluralibacter	0	0	0	0	0	0	0	0	0	0	0	0.000434574	0	0	0	0	0	0.00514596	0	0	0	0	0	0	0	0	0	0	0	0	0	0	0	0	0	0.000101854	0	0	0	0	0	0	0	0	0	0	0	0	0
Proteiniphilum	0	0	0	0	0	0	0	9.87335e-06	0	0	0	0	0	6.72433e-06	0	0	0	0	0	0	0	0	0	0	0	0	0	0	0	0	0	0	0	0	0	0	0	0	0	1.31459e-05	0	0	0	0	0	0	0	0	0
Pseudescherichia	0	0	0	0	0	0	0	0	0	7.35784e-05	0	0	0	0	0	0	0	0	0	0	0	0	0	1.47689e-05	0	0	0	0	0	0	0	0	0	0	0	0	0	0	0	0	0	0	0	0	0	0	0	0	0
Pseudoxanthomonas	0	0	0	0	0.000158146	0	0	0	0	0	0	1.05994e-05	0	0	0	0	0	0	0	0	0	0	0	0	7.25451e-06	0	0	0	0	0	0	0	0	0	0	0	0	0	0	0	0	0	0	0	0	0	0	0	0
Rahnella	0	0	0	0	0	0	0	0	0	0.000115623	8.88319e-06	0	0	0	0	0	0	0.000144957	0	0	0	0	0	0	0	0	0	0	0	0	0	0	0	0	0	0	0	0	0	0	0	0	0	0	0	0	0	0	0
Raineyella	0	0	0	0	0	0	0	0	0	0	0	3.17981e-05	0	0	0	0	0	0	0	0	0	0	2.36993e-05	0	0	0	0	0	0	0	0	0	0	0	0	0	0	0	0	0	0	0	0	0	0	0	0	0	0
Ralstonia	0	0	0	1.07619e-05	0	0	0	0	0	0	0	0	0	0	0	0	0	0	0	0	0	0	0	0	0	0	0	0	0	0	0	0	0	0.000384069	0	0	0	0	0	0	0	0	0	0	0	9.87355e-05	0	0	0
Rhodoferax	0	0	0	0	0	1.36456e-05	5.09337e-05	0	0	0	0	4.23974e-05	0	0	0	0	0	0	0	0	0	0	0	0	0	0	0	0	0	0	0	0	0	0	0	0	0	0	0	0	0	0	0	0	0	0	0	0	0
Roseiflexus	0	1.42805e-05	0	0	0	0	0	0	0	0	0	0	0	0	0	0	0	0	0	0	0	0	0	0	0	0	0	0	0	0	0	0	0	0	0	0	3.03545e-05	0	0	0	0	0	0	0	0	0	0	0	0
Rubrobacter	0	0	0	0	0	0	0	0	0	0	0	0	0	0	0	0	0	0	0	0	0	0	0	0	0	0	0	0	0	0	0	0	0	0	0	0	0	0	0	0	0	0	9.87186e-06	0	0	0	0	0	9.01755e-06
Salinibacter	0	0	7.58766e-06	0	0	0	0	0	0	0	0	0	0	0	0	0	0	0	0	0	0	0	0	0	0	0	0	0	0	0	0	0	0	0	0	0	0	0	0	0	0	0	0	0	0	0	0	0	9.01755e-06
Salipiger	0	0	0	0	0	0	0	0	0	0	0	0	0	0	0	0	0	0	0	0	0	0	0	0	0	0	0	0	0	0	0	0	0	0	0	0	0	0	0	0	0	0	0	6.3854e-06	0	0	0	0	0
Simonsiella	0	0	0	0	0	0	0	0	0	0	0	0	0	0	0	0	0	0	6.88923e-06	0	0	0	0	0.000664601	0	0	0	2.90365e-05	0	0	0	0	0	0	0	0	0	0	0	0	0	0	0	0	0	0	0	0	0
Snodgrassella	0	0	0	0	0	0	0	0	0	0	0	0	0	0	2.44612e-05	0	0	0	0	0	0	0	0	0	0	0	0	0	0	0	0	0	0	0	0	0.000451066	0	0	0	0	0	0	0	0	0	0	0	0	0
Spiroplasma	0	0	0	0	0	0	0	0	0	0	0	1.05994e-05	0	0	0	0	0	0	0	0	0	0	0	0	0	0	0	0	0	0	0	0	0	0	0	1.45505e-05	0	0	0	0	0	0	0	0	0	0	0	8.5537e-06	0
Syntrophomonas	0	0	0	0	0	0	1.27334e-05	0	0	0	0	0	6.69523e-06	0	0	0	0	0	0	0	0	1.22535e-05	0	0	0	0	0	0	0	0	0	0	0	0	0	0	0	0	0	0	0	0	0	0	0	0	0	0	0
Thalassospira	0	0	0	0	0	0	0	0	0	0	0	1.05994e-05	0	0	0	0	0	0	0	0	0	0	0	0	0	0	0	0	0	0	0	0	0	0	0	0	0	0	0	0	0	0	0	0	0	0	9.71072e-06	0	0
Thermus	0	0	0	0	7.53074e-06	0	0	0	0	0	0	1.05994e-05	0	0	0	0	0	0	0	0	0	0	0	0	0	0	0	0	0	0	0	0	0	0	0	0	0	0	0	0	0	1.84251e-05	0	0	0	0	0	0	0
Thiomonas	1.59149e-05	0	0	0	0	0	0	0	0	0	0	0	0	0	0	0	0	0	0	0	0	0	0	0	0	0	0	0	0	0	0	0	0	0	0	0	0	0	0	2.62919e-05	0	0	0	0	0	0	0	0	0
Ureaplasma	0	0	0	0	0	0	0	0	0	0	0	0	0	0	0	0	0	0	0	0	0	0	0	0	0	0	0.000218214	0	0	0	0	0	0	0	0	0	0	0	0	0	0	0	0	0	0	0	0	0	0
Acaryochloris	0	0	0	1.07619e-05	0	0	0	0	0	0	0	0	0	0	0	0	0	0	0	0	0	0	0	0	0	0	0	0	0	0	0	0	0	0	0	0	0	0	0	0	0	0	0	6.3854e-06	0	0	0	0	0
Acetohalobium	0	0	0	0	7.53074e-06	0	0	0	0	0	0	0	0	0	1.22306e-05	0	0	0	0	0	0	0	0	0	0	0	0	0	0	0	0	0	0	0	0	0	0	0	0	0	0	0	0	0	0	0	0	0	0
Acidisarcina	0	0	0	0	1.50615e-05	0	0	0	0	0	8.88319e-06	0	0	0	0	0	0	0	0	0	0	0	0	0	0	0	0	0	0	0	0	0	0	0	0	0	0	0	0	0	0	0	0	0	0	0	0	0	0
Acidithiobacillus	0	0	0	0	0	0	0	0	0	0	0	0	0	0	1.22306e-05	0	0	0	0	0	0	0	0	0	0	0	0	0	0	0	0	0	0	0	0	0	0	0	0	0	0	0	0	6.3854e-06	0	0	0	0	0
Actinobaculum	0	0	0	0	0	0	0	0	0	0	0	1.05994e-05	0	6.72433e-06	0	0	0	0	0	0	0	0	0	0	0	0	0	0	0	0	0	0	0	0	0	0	0	0	0	0	0	0	0	0	0	0	0	0	0
Allofrancisella	0	0	0	0	0	0	0	0	0	0	0	0	0	0	1.22306e-05	0	0	0	0	0	0	0	0	0	0	0	0	0	0	0	0	0	0	0	0	0	0	0	0	0	0	0	0	0	0	0	9.71072e-06	0	0
Aminomonas	0	0	0	0	0	0	0	0	0	0	0	0	0	0	0	0	0	0	0	0	0	0	0	0	0	0	0	0	0	0	0	0	0	0	0	0	0	0	0	0	0	0	0	6.3854e-06	0	0	0	0	0
Amniculibacterium	0	0	0	0	0.000240984	0	0	0	0	0	0	0	0	0	0	0	0	0	0	0	0	0	0	0	0	0	0	0	0	0	0	0	0	0	0	0	0	0	0	0	0	0	0	0	0	0	0	0	0.000721404
Amphibacillus	0	1.42805e-05	0	0	0	0	0	0	0	0	0	0	0	0	0	0	0	0	0	0	0	0	0	0	0	0	0	0	0	0	0	0	0	0	1.16756e-05	0	0	0	0	0	0	0	0	0	0	0	0	0	0
Amycolatopsis	0	0	0	0	0	0	0	0	0	0	0	0.000222586	0	0	0	0	0	0	0	0	0	0	0	0	0	0	0	0	0	0	0	0	0	0	0	0	0	0	0	0	0	0	9.87186e-06	0	0	0	0	0	0
Amylolactobacillus	0	0	0	0	0	0	0	0	0	0	0	4.23974e-05	6.69523e-06	0	0	0	0	0	0	0	0	0	0	0	0	0	0	0	0	0	0	0	0	0	0	0	0	0	0	0	0	0	0	0	0	0	0	0	0
Anaerobacillus	0	0	0	0	0	0	0	0	0	2.10224e-05	0	0	0	0	0	0	0	0	0	0	0	0	0	0	0	0	0	0	0	0	0	0	0	0	0	0	0	0	0	0	0	0	0	0	0	0	0	8.5537e-06	0
Anaeromyxobacter	0	0	0	0	0	0	1.27334e-05	0	0	0	0	0	0	0	0	0	0	0	0	0	0	0	0	0	0	0	0	0	0	0	0	0	0	0	0	0	0	0	0	0	0	6.14172e-06	0	0	0	0	0	0	0
Azospira	0	0	0	0	0	0	0	0	0	0	0	0	0	0	0	0	0	0	0	0	0	0	0	0	0	0	0	0	0	0	0	0	0	0	0	1.45505e-05	0	0	0	0	0	0	0	0	0	0	0	0.000239504	0
Bacteriovorax	0	0	0	0	1.50615e-05	0	0	0	0	0	0	0	0	0	0	0	0	0	0	0	0	0	0	0	0	0	0	0	0	0	0	0	0	0	0	0	0	0	0	0	0	0	9.87186e-06	0	0	0	0	0	0
Bartonella	0	0	0	2.15239e-05	0	0	0	0	0	0	8.88319e-06	0	0	0	0	0	0	0	0	0	0	0	0	0	0	0	0	0	0	0	0	0	0	0	0	0	0	0	0	0	0	0	0	0	0	0	0	0	0
Bdellovibrio	0	0	0	0	0	0	0	0	0	0	0	1.05994e-05	0	0	0	0	0	0	0	0	0	0	0	0	0	0	0	0	0	0	0	0	0	0	0	0	0	0	1.13128e-05	0	0	0	0	0	0	0	0	0	0
Bibersteinia	0	0	0	0	0	0	0	0	0	0	0	0	0	0	0	0	0	0	0	0	0	0	0	0	0	0	0	0	0	0	0	0.0027701	0	0	0	0	0	0	0	0	0	0	0	0	0	0	0	0	0
Blastochloris	0	0	0	0	0	0	0	0	0	0	0	1.05994e-05	0	0	7.33835e-05	0	0	0	0	0	0	0	0	0	0	0	0	0	0	0	0	0	0	0	0	0	0	0	0	0	0	0	0	0	0	0	0	0	0
Buchnera	1.59149e-05	0	0	0	0	0	0	0	0	0	8.88319e-06	0	0	0	0	0	0	0	0	0	0	0	0	0	0	0	0	0	0	0	0	0	0	0	0	0	0	0	0	0	0	0	0	0	0	0	0	0	0
Caldicellulosiruptor	0	0	0	0	0	0	0	0	0	0	0	0	6.69523e-06	0	1.22306e-05	0	0	0	0	0	0	0	0	0	0	0	0	0	0	0	0	0	0	0	0	0	0	0	0	0	0	0	0	0	0	0	0	0	0
Candidatus Phytoplasma	0	0	0	0	0	0	0	0	0	0	0	0	0	0	4.89224e-05	0	0	0	0	0	0	0	0	0	0	0	0	0	0	0	0	0	0	0	0	0	0	0	0	0	0	0	0	6.3854e-06	0	0	0	0	0
Candidatus Promineofilum	0	0	0	0	0	0	0	9.87335e-06	0	0	0	0	0	0	0	0	0	0	0	0	0	0	0	0	0	0	0	0	0	0	0	0	0	0	0	0	0	0	0	0	0	0	0	0	0	0	0	0	0
Candidatus Solibacter	0	0	0	0	0	0	0	0	0	0	0	0	0	0	0	0	0	0	0	0	0	0	0	0	0	0	0	0	0	0	0	0	0	0	0	0	0	0	0	0	0	0	0	0	0	0	0	0	0
Candidatus Symbiobacter	0	0	0	0	0	0	0	0	0	0	0	0	0	0	0	0	0	0	0	0	0	0	0	0	0	0	0	0	0	0	0	0	0	0	0	0	0	0	0	0	8.22714e-06	0	0	0	0	0	0	0	0
Cellulomonas	0	0	0	0	0	0	0	0	0	0	8.88319e-06	0	6.69523e-06	0	0	0	0	0	0	0	0	0	0	0	0	0	0	0	0	0	0	0	0	0	0	0	0	0	0	0	0	0	0	0	0	0	0	0	0
Cellvibrio	0	0	0	0	0	0	0	0	0	0	0	0	2.00857e-05	0	0	0	0	0	0	0	0	0	0	0	0	0	0	0	0	0	0	0	0	0	0	0	0	0	0	0	0	0	0	0	5.25338e-06	0	0	0	0
Chitinophaga	0	0	0	0	0	0	0	0	8.97893e-06	0	0	0	0	0	0	0	0	0	0	0	0	0	0	0	0	0	0	0	0	0	0	0	0	0	0	0	0	0	0	0	0	0	0	0	0	0	9.71072e-06	0	0
Chlamydia	0	0	0	0	0	0	1.27334e-05	0	0	0	0	0	0	0	0	0	0	0	0	0	0	0	0	0	0	0	0	0	0	0	0	0	0	0	0	0	0	0	0	0	0	0	0	0	5.25338e-06	0	0	0	0
Cohnella	0	0	0	0	0	0	0	9.87335e-06	0	0	0	0	0	0	0	0	0	0	0	0	0	0	0	0	0	0	0	0	0	0	0	0	0	0	0	0	0	0	0	0	8.22714e-06	0	0	0	0	0	0	0	0
Desulfallas	0	0	0	0	0	0	1.27334e-05	0	0	0	0	0	0	0	0	0	0	0	0	0	0	0	0	0	0	0	0	0	0	0	0	0	0	0	0	0	0	0	0	0	0	0	0	0	5.25338e-06	0	0	0	0
Desulfarculus	0	0	0	0	0	0	0.000127334	0	0	0	0	0	0	0	0	0	0	0	0	0	0	0	0	0	0	0	0	0	0	0	0	0	0	0	0	0	0	0	0	0	0	0	0	1.27708e-05	0	0	0	0	0
Desulfocurvibacter	0	0	0	0	0	0	0	0	0	0	0	0	0	0	0	0	0	0	0	0	0	0	0	0	0	0	0	0	0	0	0	0	0	0	0	0	0	0	0	0	0	0	0	0	0	0	0	0	0
Desulfopila	0	0	0	0	0	0	0	0	0	0	0	0	0	6.72433e-06	0	0	0	0	0	0	0	0	0	0	0	0	0	0	0	0	0	0	0	0	0	0	0	0	0	1.31459e-05	0	0	0	0	0	0	0	0	0
Desulfosarcina	0	0	0	0	0	0	0	0	0	1.05112e-05	0	0	0	0	0	0	0	0	0	0	0	0	0	0	0	0	0	0	0	0	0	0	0	0	0	0	0	0	0	0	0	0	0	0	0	0	0	0	0
Diaphorobacter	0	0	0	0	2.25922e-05	0	0	0	8.97893e-06	0	0	0	0	0	0	0	0	0	0	0	0	0	0	0	0	0	0	0	0	0	0	0	0	0	0	0	0	0	0	0	0	0	0	0	0	0	0	0	0
Echinicola	0	0	0	0	0	0	0	0	0	0	8.88319e-06	0	0	0	0	0	0	0	0	0	0	0	0	0	0	0	0	0	0	0	0	0	0	0	0	0	0	0	0	0	1.64543e-05	0	0	0	0	0	0	0	0
Elizabethkingia	0	0	0	0	0	0	0	0	0	0	0	0	0	0	0	0	0	0	0	0	0	0	0	0	0	0	0	0	0	0	0	0	0	0	0	0	0	0	0	0	0	0	0	0	0	0	0	0.000248057	0
Emcibacter	0	0	0	0	0	0	0	0	0	0	0	0	0	0	0	0	0	0	0	0	0	0	0	0	0	0	0	0	0	0	0	0	0	0	0	0	0	0	0	0	0	0	0	0	0	0	2.91322e-05	0	1.80351e-05
Fervidobacterium	0	0	0	0	0	0	0	0	0	0	0	0	0	0	0	0	0	0	0	0	0	0	0	0	0	0	0	0	0	0	0	0	0	0	0	0	0	0	0	0	0	0	1.97437e-05	0	5.25338e-06	0	0	0	0
Fictibacillus	0	0	0	0	0	0	0	0	0	0	8.88319e-06	0	0	0	0	0	0	0	0	0	0	0	0	0	0	0	0	0	0	0	0	0	0	0	0	0	0	0	0	0	0	0	0	0	5.25338e-06	0	0	0	0
Flammeovirga	1.59149e-05	0	0	0	0	0	0	0	0	0	0	5.29968e-05	0	0	0	0	0	0	0	0	0	0	0	0	0	0	0	0	0	0	0	0	0	0	0	0	0	0	0	0	0	0	0	0	0	0	0	0	0
Frigoriglobus	0	0	0	0	0	0	0	0	0	1.05112e-05	0	0	0	0	0	0	0	0	0	0	0	0	0	0	0	0	0	0	0	0	0	0	0	0	0	0	0	0	0	0	0	0	0	0	0	0	0.00198099	0	0
Gemmatimonas	0	0	0	0	0	0	0	0	0	0	0	0	0	0	0	0	0	0	0	0	0	0	0	0	0	0	0	0	0	0	0	0	0	0	0	0	0	0	0	0	0	6.14172e-06	0	0	0	0	0	0	0
Georgenia	0	0	0	0	0	0	0	0	0	0	0	1.05994e-05	0	0	0	0	0	0	0	0	0	0	0	0	0	0	0	0	0	0	0	0	0	0	0	0	0	0	0	0	0	0	9.87186e-06	0	0	0	0	0	0
Gibbsiella	0	0	0	0	0	0	0	0	0	4.20448e-05	0	0	0	0	0	0	0	0	0	0	0	0	0	0	0	0	0	0	0	0	0	0	0	0	0	0	0	0	0	0	0	0	0	0	0	0	0	0	0
Gramella	7.95746e-05	0	0	0	0	0	0	0	0	0	0	0	0	0	0	0	0	0	0	0	0	0	0	0	0	0	0	0	0	0	0	0	0	0	0	0	0	0	0	0	0	0	0	0	0	5.64203e-05	0	0	0
Gudongella	0	0	0	1.07619e-05	0	0	0	0	0	0	0	0	0	0	0	0	0	0	0	0	0	0	0	0	0	0	0	0	0	0	0	0	0	0	0	0	0	0	0	0	0	0	0	0	5.25338e-06	0	0	0	0
Halanaerobium	0	0	0	0	0	0	0	0	0	0	0	0	0	0	0	0	0	0	0	0	0	0	0	0	0	0	0	0	0	0	0	0	0	0	0	0	0	0	0	0	0	0	0	1.27708e-05	0	0	2.91322e-05	0	0
Halobacillus	0	0	0	0	0	0	0	0	0	0	0	0	0	0	0	0	0	0	0	0	0	0	0	0	0	0	0	0	0	0	0	0	0	0	0	0	0	0	1.13128e-05	0	0	0	0	6.3854e-06	0	0	0	0	0
Halothiobacillus	0	0	0	0	0	0	0	0	0	0	8.88319e-06	0	0	0	0	0	0	0	0	0	0	0	0	0	0	0	0	0	0	0	0	0	0	0	0	0	0	0	0	0	0	0	0	0	0	0	0	0	0
Heliobacterium	0	0	0	0	0	0	0	0	0	0	8.88319e-06	0	0	0	0	0	0	0	0	0	0	0	0	0	0	0	0	0	0	0	0	0	0	0	0	1.45505e-05	0	0	0	0	0	0	0	0	0	0	0	0	0
Herbaspirillum	0	0	0	0	0	0	0	0	7.18315e-05	0	0	0	0	0	0	0	0	0	0	0	0	0	0	0	0	0	0	0	0	0	0	0	0	0	0	0	0	0	0	0	0	6.14172e-06	0	0	0	0	0	0	0
Ignavibacterium	0	0	0	0	0	0	0	0	0	0	0	0	0	6.72433e-06	0	0	0	0	0	0	0	0	0	0	0	0	0	0	0	0	0	0	0	0	0	0	0	0	0	0	0	0	9.87186e-06	0	0	0	0	0	0
Janthinobacterium	0	0	0	0	0	0	0	0	0	0	0	0	0	0	0	0	0	0	0	0	0	0	0	0	0	0	0	9.67882e-06	0	0	0	0	0	0	0	0	0	0	0	0	0	0	0	0	0	0	0	0	0
Jiangella	0	0	0	2.15239e-05	0	0	0	0	0	0	0	0	0	0	0	0	0	0	0	0	0	0	0	0	0	0	0	0	0	0	0	0	0	0	0	0	0	0	0	0	0	0	9.87186e-06	0	0	0	0	0	0
Kinneretia	0	4.28414e-05	0	0	0	0	0	0	0	0	0	0	0	0	0	0	0	0	0	0	0	0	0	0	0	0	0	0	0	0	0	0	0	0	0	0	0	0	0	0	0	0	0	0	0	0.000119893	0	0	0
Kushneria	0	0	0	0	0	0	0	0	0	0	0	1.05994e-05	0	0	0	0	0	0	0	0	0	0	0	0	0	0	0	0	0	0	0	0	0	0	0	0	0	0	0	0	0	6.14172e-06	0	0	0	0	0	0	0
Labilibaculum	0	0	0	0	0	0	0	0	0	0	0	0	6.69523e-06	0	0	0	0	0	0	0	0	0	0	0	0	0	0	0	0	0	0	0	0	0	0	0	0	0	0	0	0	0	0	0	0	0	9.71072e-06	0	0
Legionella	0	0	0	0	0	0	0	0	0	0	0	0	0	0	0	0	0	0	0	0	0	0	0	0	0	0	0	0	0	0	0	0	0	0	0	0	0	0	0	0	0	0	0	0	0	0	0	0	0
Leptospirillum	0	0	0	0	0	0	1.27334e-05	0	0	0	0	0	0	0	0	0	0	0	0	0	0	0	0	0	0	0	0	0	0	0	0	0	0	0	0	0	0	0	0	0	0	0	0	0	5.25338e-06	0	0	0	0
Liberibacter	0	0	0	1.07619e-05	0	0	0	0	0	0	0	0	0	0	0	0	0	0	0	0	0	0	0	0	0	0	0	0	0	0	0	0	0	0	0	0	0	0	0	0	0	0	0	0	0	0	0	0	9.01755e-06
Limnoglobus	0	0	0	0	0	0	0	0	0	0	0	1.05994e-05	0	0	0	0	0	0	0	0	0	0	0	0	0	0	0	0	0	0	0	0	0	0	0	0	0	0	0	0	0	0	0	6.3854e-06	0	0	0	0	0
Lonsdalea	0	0	0	0	0	0	0	0	0	0	0	0	0	0	0	0	0	7.24783e-06	0	0	0	0	0	0	0	0	0	0	0	0	0	0	0	0	0	0	0	0	0	0	0	0	0	0	0	0	0	1.71074e-05	0
Luteolibacter	0	0	0	0	7.53074e-06	0	0	0	0	0	0	0	0	0	0	0	0	0	0	0	0	0	0	0	0	0	0	0	0	0	0	0	0	0	0	0	0	0	0	0	0	1.84251e-05	0	0	0	0	0	0	0
Mahella	0	0	0	0	0	0	0	0	0	0	0	0	0	0	0	0	0	0	0	0	0	0	0	0	0	0	0	0	0	0	0	0	0	0	0	0	0	0	0	0	0	0	0	0	0	7.05254e-06	5.82643e-05	0	0
Mesotoga	0	0	0	0	0	0	0	0	0	0	0	1.05994e-05	0	0	0	0	0	0	0	0	0	0	0	0	0	0	0	0	0	0	0	0	0	0	0	1.45505e-05	0	0	0	0	0	0	0	0	0	0	0	0	0
Methylobacillus	0	0	0	0	0	0	0	0	0	0	0	0	0	0	0	0	0	0	0	0	0	0	0	0	0	0	0	0	0	0	0	0	0	0	0	0	0	0	0	0	0	9.82674e-05	0	0	0	0	0	0	0
Methylomonas	1.59149e-05	0	0	0	0	0	0	0	0	0	0	0	0	0	0	0	0	0	0	0	0	0	0	0	0	0	0	0	0	0	0	0	0	0	0	0	0	0	0	0	0	0	0	0	0	0	0	0	0
Microlunatus	0	0	0	0	0	0	0	0	0	0	0	0	0	0	0	0	0	0	0	0	0	0	0	0	0	0	0	0	0	0	0	0	0	0	0	0	0	0	1.13128e-05	0	0	0	0	0	0	0	0	0	0
Microterricola	0	0	0	1.07619e-05	0	0	0	0	0	0	0	0	0	0	0	0	0	0	0	0	0	0	0	0	0	0	0	0	0	0	0	0	0	0	0	0	0	0	0	0	0	0	9.87186e-06	0	0	0	0	0	0
Moorea	0	0	0	1.07619e-05	0	0	0	0	0	0	0	1.05994e-05	0	0	0	0	0	0	0	0	0	0	0	0	0	0	0	0	0	0	0	0	0	0	0	0	0	0	0	0	0	0	0	0	0	0	0	0	0
Mycetocola	0	0	0	0	0	0	1.27334e-05	0	0	0	0	1.05994e-05	0	0	0	0	0	0	0	0	0	0	0	0	0	0	0	0	0	0	0	0	0	0	0	0	0	0	0	0	0	0	0	0	0	0	0	0	0
Myxococcus	0	0	0	0	0	0	0	0	0	0	0	0	0	0	0	0	0	0	0	0	0	0	0	0	0	0	0	0	0	0	0	0	0	0	0	0	0	0	0	0	0	0	0	0	0	0	0	0	0
Nitrosococcus	0	0	0	0	0	0	0	0	0	0	0	0	0	0	0	0	0	0	0	0	0	0	0	0	0	0	0	0	0	0	0	6.34374e-05	0	0	0	0	0	0	0	0	0	0	0	0	0	0	0	0	0
Nocardia	0	0	0	0	0	0	0	0	0	0	0	0	6.69523e-06	0	0	0	0	0	0	0	0	0	0	0	0	0	0	0	0	0	0	0	0	0	0	0	0	0	0	0	0	0	0	0	0	0	0	0	9.01755e-06
Novosphingobium	0	0	0	0	0	0	0	0	0	0	0	0	0	0	0	0	0	0	0	0	0	0	0	0	0	0	0	0	0	0	0	0	0	0	0	0	0	0	0	1.31459e-05	0	0.000165826	0	0	0	0	0	0	0
Novosphingopyxis	0	0	0	0	0	0	0	0	0	0	0	0	0	0.000107589	0	0	0	0	0	0	0	0	0	0	0	0	0	0	0	0	0	0	0	0	0	0	0	0	0	0	0	3.68503e-05	0	0	0	0	0	0	0
Oceanobacillus	0	0	0	0	0	0	0	0	0	0	0	0	0	0	0	0	0	0	0	0	0	0	0	0	0	0	0	0	0	0	0	0	0	0	0	0	0	0	0	0	0	0	9.87186e-06	0	0	0	0	0	0
Orrella	0	0	0	0	0	0	0	0	0	0	0	0	0	0	0	0	0	0	0	0	0	0	0	0	0	0	0	0	0	0	0	0	0	0	0	0	0	0	1.13128e-05	0	0	0	0	0.000134093	0	0	0	0	0
Paludibaculum	0	0	0	0	0	0	0	0	0	0	0	0	0	0	0	0	0	0	0	0	0	0	0	0	0	0	0	0	0	1.3664e-05	0	0	0	0	0	0	0	0	0	0	0	0	0	0	0	0	0	0	0
Pandoraea	0	0	0	0	0	0	0	0	0	0	0	0	0	0	0	0	0	0	0	0	0	0	0	0	0	0	0	0	0	0	0	0	0	0	0	0	0	0	2.26257e-05	0	0	0	0	0	0	0	0	0	0
Paraflavitalea	0	0	0	0	0	0	0	0	0	0	0	0	0	6.72433e-06	0	0	0	0	0	0	0	0	0	0	0	0	0	0	0	0	0	0	0	0	0	0	0	0	0	1.31459e-05	0	0	0	0	0	0	0	0	0
Peribacillus	0	0	0	0	0	0	0	0	0	0	0	0	6.69523e-06	0	1.22306e-05	0	0	0	0	0	0	0	0	0	0	0	0	0	0	0	0	0	0	0	0	0	0	0	0	0	0	0	0	0	0	0	0	0	0
Photobacterium	0	0	0	0	0	0	0	0	0	0	0	0	0	0	0	0	0	0	0	0	0	0	0	0	0	0	0	0	0	0	0	0	0	0	0	0	0	0	0	0	0	0	0	0	0	0	1.94214e-05	0	0
Planobacterium	0.000334213	0	0	0	0	0	0	0	0	0	0	0	0	0	0	0	0	0	0	0	0	0	0	0	0	0	0	0	0	0	0	0	0	0	0	0	0	0	0	0	0	0	0	0	0	0	0	0	0
Planomicrobium	0	0	0	0	0	0	0	0	0	0	0	0	0	0	0	0	0	0	0	0	0	0	0	0	0	0	0	0	0	0	0	0	0	0	0	0	0	0	0	0	8.22714e-06	0	9.87186e-06	0	0	0	0	0	0
Polaromonas	0	0	0	0	7.53074e-06	0	0	0	0	0	0	0	0	0.000302595	0	0	0	0	0	0	0	0	0	0	0	0	0	0	0	0	0	0	0	0	0	0	0	0	0	0	0	0	0	0	0	0	0	0	0
Pontibacter	0	0	0	0	0	0	0	9.87335e-06	0	0	0	0	0	0	0	0	0	0	0	0	0	0	0	0	0	0	0	0	0	0	0	0	0	0	0	0	0	0	0	0	0	1.22834e-05	0	0	0	0	0	0	0
Pseudopedobacter	0	0	0	0	0	0	0	0	0	0	0	0	6.69523e-06	6.72433e-06	0	0	0	0	0	0	0	0	0	0	0	0	0	0	0	0	0	0	0	0	0	0	0	0	0	0	0	0	0	0	0	0	0	0	0
Pyruvatibacter	0	0	0	0	0	0	0	0	0	0	0	0	0	0	0.000317995	0	0	0	0	0	0	0	0	0	0	0	0	0	0	0	0	0	0.000187682	0	0	0	0	0	0	0	0	0	0	0	0	0	0	0	0
Ramlibacter	0	0	0	0	0	0	0	0	0	0	0	0	0.000174076	0	0	0	0	0	0	0	0	0	0	0	0	0	0	0	0	0	0	0	0	0	0	0	0	0	0	0	0	0	0	0	0	9.87355e-05	0	0	0
Rhodocytophaga	0	0	0	0	0	0	0	0	0	0	0	0	0	0	0	0	0	0	0	0	0	0	0	0	0	0	0	0	0	0	0	0	0	0	0	0	0	0	0	1.31459e-05	0	6.14172e-06	0	0	0	0	0	0	0
Rickettsia	0	0	0	0	0	0	0	0	0	0	0	0	0	0	0	0	0	0	0	0	0	0	0	0	0	0	0	0	0	0	0	0	0	0	0	0	0	0	0	0	0	0	0	0	0	0	0	0	9.01755e-06
Riemerella	0	0	0	0	0	0	0	0	0	0	0	0.000127192	0	0	0	0	0	0	0	0	0	0	0	0	0	0	0	0	0	0	0	0	0	0	0	0	0	0	0	0	0	0	0	0	0	0	0	0	0
Runella	0	0	7.58766e-06	0	0	0	0	0	0	0	0	0	0	2.0173e-05	0	0	0	0	0	0	0	0	0	0	0	0	0	0	0	0	0	0	0	0	0	0	0	0	0	0	0	0	0	0	0	0	0	0	0
Salinivibrio	0	1.42805e-05	0	0	0	0	0	9.87335e-06	0	0	0	0	0	0	0	0	0	0	0	0	0	0	0	0	0	0	0	0	0	0	0	0	0	0	0	0	0	0	0	0	0	0	0	0	0	0	0	0	0
Sanguibacter	0	0	0	0	7.53074e-06	0	0	0	0	0	0	0	0	0	0	0	0	0	0	0	0	0	0	0	0	0	0	0	0	0	0	0	0	0	0	0	0	0	0	0	0	0	0	6.3854e-06	0	0	0	0	0
Scandinavium	0	0	0	0	0	0	0	0	0	0	0	0	0	0	0	0	0	1.44957e-05	0	0	0	0	0	0	0	0	0	0	0	0	0	0	0	0	0	0	0	0	0	0	0	0	0	0	0	0	0	4.27685e-05	0
Shinella	0	0	0	0	7.53074e-05	0	0	0	0	0	0	0	0	0	0	0	0	0	0	0	0	0	0	0	0	0	0	0	0	0	0	0	0	0	0	0	0	0	0	0	0	0	0	0	0	0	0	0	0.000126246
Sinorhizobium	0	0	0	0	7.53074e-06	0	0	0	0	0	0	0	6.02571e-05	0	0	0	0	0	0	0	0	0	0	0	0	0	0	0	0	0	0	0	0	0	0	0	0	0	0	0	0	0	0	0	0	0	0	0	0
Staphylospora	0	0	0	0	0	0	0	0	0	0	0	0	0	0	0	0	0	0	0	0	0	0	0	0	0	0	0	0	0	0	0	0	0	0	0	2.9101e-05	0	0	0	0	0	0	0	0	0	0	0	0	0
Symbiobacterium	3.18299e-05	0	0	0	0	0	0	0	0	0	0	0	0	0	0	0	0	0	0	0	0	0	0	0	0	0	0	0	0	0	0	0	0	0	0	0	0	0	0	0	0	0	0	0	0	0	9.71072e-06	0	0
Tatumella	0	0	0	0	0	0	0	0	0	1.05112e-05	0	0	0	0	0	0	0	0	0	0	0	0	0	0	0	0	0	0	0	0	0	0	5.1186e-05	0	0	0	0	0	0	0	0	0	0	0	0	0	0	0	0
Tenacibaculum	0	0	0	0	0	0	0	0	0	3.15336e-05	0	0	0	0	0	0	0	0	0	0	0	0	0	0	0	0	0	0	0	0	0	0	0	0	0	0	0	0	0	0	0	0	0	0	0	0	0	3.42148e-05	0
Thermosediminibacter	0	0	0	0	0	0	0	0	0	0	0	0	0	0	1.22306e-05	0	0	0	0	0	0	0	0	0	0	0	0	0	0	0	0	0	0	0	0	0	0	0	0	0	0	0	0	0	0	0	0	8.5537e-06	0
Thermotoga	0	0	0	0	0	0	0	0	0	0	0	1.05994e-05	0	0	0	0	0	0	0	0	0	0	0	0	0	0	0	0	0	0	0	0	0	0	0	0	0	0	0	0	0	0	0	6.3854e-06	0	0	0	0	0
Thioalkalivibrio	0	0	0	0	0	0	0	0	0	0	0	0	0	0	0	0	0	0	0	0	0	0	0	0	0	0	0	0	0	0	0	0	0	0	0	0	0	0	0	0	0	0	0	0	0	7.05254e-06	0	0	9.01755e-06
Tropheryma	0	0	0	0	0	0	6.36671e-05	0	0	0	0	0	0	0	0	0	0	0	0	0	0	0	0	0	0	0	0	0	0	0	0	0	0	0	0	0	0	0	1.13128e-05	0	0	0	0	0	0	0	0	0	0
Tsukamurella	0	0	0	1.07619e-05	0	0	0	0	0	0	0	0	0	0	0	0	0	0	0	0	0	0	1.18496e-05	0	0	0	0	0	0	0	0	0	0	0	0	0	0	0	0	0	0	0	0	0	0	0	0	0	0
Variovorax	0	0	0	0	0	2.72913e-05	0	0	0	0	0	0	0	0	0	0	0	0	0	0	0	0	0	0	0	0	0	0	0	0	0	0	0	0	0	0	0	0	0	0	0	0	9.87186e-06	0	0	0	0	0	0
Virgibacillus	0	0	0	0	0	0	0	0	0	0	0	0	0	0	1.22306e-05	0	0	0	0	0	0	0	0	0	0	0	0	0	0	0	0	0	0	0	0	0	0	0	0	0	0	0	0	0	5.25338e-06	0	0	0	0
Winogradskyella	0	0	0	0	0	0	0	0	0	0	0	5.29968e-05	0	0	0	0	0	0	0	0	0	0	0	0	0	0	0	0	0	0	0	0	0	0	0	0	0	0	0	0	0	0	0	0.00172406	0	0	0	0	0
Acidobacterium	0	0	0	0	0	0	0	0	0	0	0	0	6.69523e-06	0	0	0	0	0	0	0	0	0	0	0	0	0	0	0	0	0	0	0	0	0	0	0	0	0	0	0	0	0	0	0	0	0	0	0	0
Actinomadura	0	0	0	0	7.53074e-06	0	0	0	0	0	0	0	0	0	0	0	0	0	0	0	0	0	0	0	0	0	0	0	0	0	0	0	0	0	0	0	0	0	0	0	0	0	0	0	0	0	0	0	0
Actinoplanes	0	0	0	0	0	0	0	0	0	0	0	0	0	0	0	0	0	0	0	0	0	0	0	0	0	0	0	0	0	0	0	0	0	0	0	0	0	0	0	0	0	0	0	0	0	0	0	0	0
Actinopolymorpha	0	0	0	0	0	1.36456e-05	0	0	0	0	0	0	0	0	0	0	0	0	0	0	0	0	0	0	0	0	0	0	0	0	0	0	0	0	0	0	0	0	0	0	0	0	0	0	0	0	0	0	0
Agarilytica	0	0	0	0	0	0	0	0	0	0	0	0	0	0	0	0	0	0	0	0	0	0	0	0	0	0	0	0	0	0	0	0	0	0	0	0	0	0	0	0	0	0	0	0	0	0	0	0	0
Agrococcus	0	0	0	0	0	0	0	0	0	0	0	0	0	0	0	0	0	0	0	0	0	0	0	0	0	0	0	0	0	0	0	0	0	0	0	0	0	0	0	0	8.22714e-06	0	0	0	0	0	0	0	0
Ahniella	0	0	0	0	0	0	0	0	0	0	0	0	0	0	0	0	0	0	0	0	0	0	0	0	0	0	0	0	0	0	0	0	0	0	0	0	0	0	0	0	0	0	9.87186e-06	0	0	0	0	0	0
Alcaligenes	0	0	0	0	0	0	0	0	0	0	0	0	0	0	0	0	0	0	0	0	0	0	0	0	0	0	0	0	0	0	0	0	0	0	0	0	0	0	0	0	0	0	0	0	0	0	0	0	4.50878e-05
Aliarcobacter	0	0	0	0	0	0	0	0	0	0	0	0	0	0	0	0	0	0	0	0	0	0	0	0	0	0	0	0	0	0	0	0	0	0	0	0	0	0	1.13128e-05	0	0	0	0	0	0	0	0	0	0
Alicycliphilus	0	0	0	0	0.000173207	0	0	0	0	0	0	0	0	0	0	0	0	0	0	0	0	0	0	0	0	0	0	0	0	0	0	0	0	0	0	0	0	0	0	0	0	0	0	0	0	0	0	0	0
Alteromonas	0	0	0	0	0	0	0	0	0	0	0	0	0	0	0	0	0	0	0	0	0	0	0	0	0	0	0	0	0	0	0	0	0	0	0	0	0	0	0	0	0	0	0	0	0	0	9.71072e-06	0	0
Aminobacter	0	0	0	0	0	0	0	0	0	0	0	0	0	0	0	0	0	0	0	0	0	0	0	0	0	0	0	0	0	0	0	0	0	0	0	0	0	0	0	0	0	0	0	0	1.57601e-05	0	0	0	0
Anoxybacter	0	0	0	0	0	0	0	0	0	0	0	1.05994e-05	0	0	0	0	0	0	0	0	0	0	0	0	0	0	0	0	0	0	0	0	0	0	0	0	0	0	0	0	0	0	0	0	0	0	0	0	0
Arcticibacterium	0	0	0	0	0	0	0	0	0	1.05112e-05	0	0	0	0	0	0	0	0	0	0	0	0	0	0	0	0	0	0	0	0	0	0	0	0	0	0	0	0	0	0	0	0	0	0	0	0	0	0	0
Asticcacaulis	0	0	0	0	0	0	0	0	0	0	0	0	0	0	0	0	0	0	0	0	0	0	0	0	0	0	0	0	0	0	0	0	0	0	0	0	0	0	0	0	0	0	9.87186e-05	0	0	0	0	0	0
Aurantimicrobium	0	0	0	0	0	0	0	0	0	1.05112e-05	0	0	0	0	0	0	0	0	0	0	0	0	0	0	0	0	0	0	0	0	0	0	0	0	0	0	0	0	0	0	0	0	0	0	0	0	0	0	0
Auritidibacter	0	0	0	0	0	0	0	0	0	0	0	0	0	0	0	0	0	0	0	0	0	0	0	0	0	0	0	0	0	0	0	0	0	0	0	0	0	0	0	0	0	0	0	0	0	0	0	0	0
Avibacterium	0	0	0	0	0	0	0	0	0	0	0	0	0	0	0	0	0	0	0	0	0	0	0	2.95378e-05	0	0	0	0	0	0	0	0	0	0	0	0	0	0	0	0	0	0	0	0	0	0	0	0	0
Azorhizobium	0	0	0	0	0	0	0.000305602	0	0	0	0	0	0	0	0	0	0	0	0	0	0	0	0	0	0	0	0	0	0	0	0	0	0	0	0	0	0	0	0	0	0	0	0	0	0	0	0	0	0
Bacterioplanes	0	0	0	0	0	0	0	1.97467e-05	0	0	0	0	0	0	0	0	0	0	0	0	0	0	0	0	0	0	0	0	0	0	0	0	0	0	0	0	0	0	0	0	0	0	0	0	0	0	0	0	0
Bernardetia	0	0	0	0	0	0	0	0	0	0	0	0	0	0	0	0	0	0	0	0	0	0	0	0	0	0	0	0	0	0	0	0	0	0	0	0	0	0	0	0	0	0	0	0	0	7.05254e-06	0	0	0
Bombilactobacillus	0	0	0	0	0	0	1.27334e-05	0	0	0	0	0	0	0	0	0	0	0	0	0	0	0	0	0	0	0	0	0	0	0	0	0	0	0	0	0	0	0	0	0	0	0	0	0	0	0	0	0	0
Bradymonas	0	0	0	0	0	0	1.27334e-05	0	0	0	0	0	0	0	0	0	0	0	0	0	0	0	0	0	0	0	0	0	0	0	0	0	0	0	0	0	0	0	0	0	0	0	0	0	0	0	0	0	0
Buttiauxella	0	0	0	0	0	0	0	0	0	1.05112e-05	0	0	0	0	0	0	0	0	0	0	0	0	0	0	0	0	0	0	0	0	0	0	0	0	0	0	0	0	0	0	0	0	0	0	0	0	0	0	0
Caldimicrobium	0	0	0	0	7.53074e-06	0	0	0	0	0	0	0	0	0	0	0	0	0	0	0	0	0	0	0	0	0	0	0	0	0	0	0	0	0	0	0	0	0	0	0	0	0	0	0	0	0	0	0	0
Caldisericum	0	0	0	0	0	0	0	0	0	0	0	0	6.69523e-06	0	0	0	0	0	0	0	0	0	0	0	0	0	0	0	0	0	0	0	0	0	0	0	0	0	0	0	0	0	0	0	0	0	0	0	0
Candidatus Arthromitus	0	0	0	0	0	0	0	0	0	0	0	0	0	0	0	0	0	0	0	0	0	0	0	0	0	0	0	0	0	0	0	0	0	0	0	0	0	0	0	0	0	0	0	0	0	0	0	0	0
Candidatus Babela	0	0	0	0	0	0	0	9.87335e-06	0	0	0	0	0	0	0	0	0	0	0	0	0	0	0	0	0	0	0	0	0	0	0	0	0	0	0	0	0	0	0	0	0	0	0	0	0	0	0	0	0
Candidatus Bipolaricaulis	0	0	0	0	0	0	0	0	0	0	0	0	0	0	1.22306e-05	0	0	0	0	0	0	0	0	0	0	0	0	0	0	0	0	0	0	0	0	0	0	0	0	0	0	0	0	0	0	0	0	0	0
Candidatus Desulfofervidus	0	0	0	0	0	0	0	0	0	0	0	0	0	1.34487e-05	0	0	0	0	0	0	0	0	0	0	0	0	0	0	0	0	0	0	0	0	0	0	0	0	0	0	0	0	0	0	0	0	0	0	0
Candidatus Hoaglandella	0	1.42805e-05	0	0	0	0	0	0	0	0	0	0	0	0	0	0	0	0	0	0	0	0	0	0	0	0	0	0	0	0	0	0	0	0	0	0	0	0	0	0	0	0	0	0	0	0	0	0	0
Candidatus Izimaplasma	0	0	0	0	0	0	0	0	0	0	0	0	0	0	1.22306e-05	0	0	0	0	0	0	0	0	0	0	0	0	0	0	0	0	0	0	0	0	0	0	0	0	0	0	0	0	0	0	0	0	0	0
Candidatus Koribacter	0	0	0	0	0	0	0	0	0	0	0	0	0	0	0	0	0	0	0	0	0	0	0	0	0	0	0	0	0	0	0	0	0	0	0	0	0	0	0	0	0	0	9.87186e-06	0	0	0	0	0	0
Candidatus Methylopumilus	0	0	0	0	0	0	0	0	0	1.05112e-05	0	0	0	0	0	0	0	0	0	0	0	0	0	0	0	0	0	0	0	0	0	0	0	0	0	0	0	0	0	0	0	0	0	0	0	0	0	0	0
Candidatus Methylospira	0	0	0	0	0	0	0	0	0	0	0	0	0	0	0	0	0	0	0	0	0	0	0	0	0	0	0	0	0	0	0	0	0	0	0	0	0	0	0	0	0	1.22834e-05	0	0	0	0	0	0	0
Candidatus Paracaedibacter	1.59149e-05	0	0	0	0	0	0	0	0	0	0	0	0	0	0	0	0	0	0	0	0	0	0	0	0	0	0	0	0	0	0	0	0	0	0	0	0	0	0	0	0	0	0	0	0	0	0	0	0
Candidatus Profftella	0	0	0	0	0	0	0	0	0	0	0	0	0	0	0	0	0	0	0	0	0	0	0	0	0	0	0	0	0	0	0	0	0	0	0	0	0	0	0	0	0	0	1.97437e-05	0	0	0	0	0	0
Candidatus Saccharimonas	0	0	0	0	0	0	0	0	0	0	0	0	0	0	0	0	0	0	0	0	0	0	0	0	0	0	0	0	0	0	0	0	0	0	0	0	0	0	0	0	0	0	0	0	0	7.05254e-06	0	0	0
Candidatus Syntrophocurvum	0	0	0	0	0	0	0	0	0	0	0	0	0	0	0	0	0	0	0	0	0	0	0	0	0	0	0	0	0	0	0	0	0	0	0	0	0	0	0	0	0	0	0	0	0	0	0	0	9.01755e-06
Carboxydothermus	0	0	0	0	0	0	0	0	0	1.05112e-05	0	0	0	0	0	0	0	0	0	0	0	0	0	0	0	0	0	0	0	0	0	0	0	0	0	0	0	0	0	0	0	0	0	0	0	0	0	0	0
Castellaniella	0.000318299	0	0	0	0	0	0	0	0	0	0	0	0	0	0	0	0	0	0	0	0	0	0	0	0	0	0	0	0	0	0	0	0	0	0	0	0	0	0	0	0	0	0	0	0	0	0	0	0
Chitinimonas	0	0	0	0	0	0	0	0	0	0	0	2.11987e-05	0	0	0	0	0	0	0	0	0	0	0	0	0	0	0	0	0	0	0	0	0	0	0	0	0	0	0	0	0	0	0	0	0	0	0	0	0
Chloracidobacterium	0	0	0	0	0	0	0	9.87335e-06	0	0	0	0	0	0	0	0	0	0	0	0	0	0	0	0	0	0	0	0	0	0	0	0	0	0	0	0	0	0	0	0	0	0	0	0	0	0	0	0	0
Chlorobium	0	0	0	0	0	0	0	0	0	1.05112e-05	0	0	0	0	0	0	0	0	0	0	0	0	0	0	0	0	0	0	0	0	0	0	0	0	0	0	0	0	0	0	0	0	0	0	0	0	0	0	0
Chondrocystis	0	0	0	0	0	0	0	0	0	0	0	0	0	0	0	0	0	0	0	0	0	0	0	0	0	0	0	0	0	0	0	0	0	0	0	0	0	0	0	0	0	0	0	0	0	0	0	0	0
Colwellia	0	0	0	0	0	0	0	0	0	0	0	0	0	0	0	0	0	0	0	0	0	0	0	0	0	0	0	0	0	0	0	0	0	0	0	0	0	0	0	0	0	0	0	0	0	1.41051e-05	0	0	0
Coprothermobacter	0	0	0	0	0	0	0	0	0	0	0	0	0	0	0	0	0	0	6.88923e-06	0	0	0	0	0	0	0	0	0	0	0	0	0	0	0	0	0	0	0	0	0	0	0	0	0	0	0	0	0	0
Coraliomargarita	0	0	0	0	0	0	0	0	0	0	0	0	0	0	0	0	0	0	0	0	0	0	0	0	0	0	0	0	0	0	0	0	0	0	0	0	0	0	0	0	0	0	0	0	0	0	0	0	0
Crassaminicella	0	0	0	0	0	0	0	0	0	0	0	0	0	0	0	0	0	0	0	0	0	0	0	0	0	0	0	0	0	0	0	0	0	0	0	0	0	0	0	0	0	0	0	0	0	0	0	0	0
Cryobacterium	0	0	0	0	0	0	0	0	0	0	0	1.05994e-05	0	0	0	0	0	0	0	0	0	0	0	0	0	0	0	0	0	0	0	0	0	0	0	0	0	0	0	0	0	0	0	0	0	0	0	0	0
Cyanobacterium	0	0	0	0	0	0	0	0	0	0	0	0	1.33905e-05	0	0	0	0	0	0	0	0	0	0	0	0	0	0	0	0	0	0	0	0	0	0	0	0	0	0	0	0	0	0	0	0	0	0	0	0
Cycloclasticus	0	0	0	1.07619e-05	0	0	0	0	0	0	0	0	0	0	0	0	0	0	0	0	0	0	0	0	0	0	0	0	0	0	0	0	0	0	0	0	0	0	0	0	0	0	0	0	0	0	0	0	0
Cystobacter	0	1.42805e-05	0	0	0	0	0	0	0	0	0	0	0	0	0	0	0	0	0	0	0	0	0	0	0	0	0	0	0	0	0	0	0	0	0	0	0	0	0	0	0	0	0	0	0	0	0	0	0
Dehalogenimonas	0	0	0	0	0	0	0	0	8.97893e-06	0	0	0	0	0	0	0	0	0	0	0	0	0	0	0	0	0	0	0	0	0	0	0	0	0	0	0	0	0	0	0	0	0	0	0	0	0	0	0	0
Desulfobacterium	0	2.85609e-05	0	0	0	0	0	0	0	0	0	0	0	0	0	0	0	0	0	0	0	0	0	0	0	0	0	0	0	0	0	0	0	0	0	0	0	0	0	0	0	0	0	0	0	0	0	0	0
Desulfocapsa	0	0	0	0	0	0	0	0	0	0	0	0	0	0	0	0	0	0	0	0	0	0	0	0	0	0	0	0	0	0	0	0	0	0	0	0	0	0	0	0	0	0	0	6.3854e-06	0	0	0	0	0
Desulfococcus	0	0	0	0	0	0	0	0	0	0	0	0	0	0	0	0	0	0	0	0	0	0	0	0	0	0	0	0	0	0	0	0	0	0	0	0	0	0	0	0	0	0	0	0	0	0	0	0	0
Desulfolutivibrio	0	0	0	0	0	0	0	0	0	0	0	0	0	0	0	0	0	0	0	0	0	0	0	0	0	0	0	0	0	0	0	0	0	0	0	0	0	0	0	0	0	0	0	0	0	0	0	0	0
Desulfurella	0	0	0	0	0	0	0	0	0	0	0	0	0	0	0	0	0	0	0	0	0	0	0	0	0	0	0	0	0	0	0	0	0	0	0	0	0	0	0	0	0	6.14172e-06	0	0	0	0	0	0	0
Devosia	0	0	0	0	0	0	0	0	0	0	7.99487e-05	0	0	0	0	0	0	0	0	0	0	0	0	0	0	0	0	0	0	0	0	0	0	0	0	0	0	0	0	0	0	0	0	0	0	0	0	0	0
Dichelobacter	0	0	0	0	0	0	0	9.87335e-06	0	0	0	0	0	0	0	0	0	0	0	0	0	0	0	0	0	0	0	0	0	0	0	0	0	0	0	0	0	0	0	0	0	0	0	0	0	0	0	0	0
Dokdonia	0	0	0	0	0	0	0	0	0	0	0	0	0	0	0	0	0	0	0	0	0	0	0	0	0	0	0	0	0	0	0	0	0	0	0	0	0	0	0	2.62919e-05	0	0	0	0	0	0	0	0	0
Dolichospermum	0	0	0	0	0	0	0	0	0	0	0	0	0	0	0	0	6.04424e-06	0	0	0	0	0	0	0	0	0	0	0	0	0	0	0	0	0	0	0	0	0	0	0	0	0	0	0	0	0	0	0	0
Draconibacterium	0	0	0	0	0	0	0	0	0	2.10224e-05	0	0	0	0	0	0	0	0	0	0	0	0	0	0	0	0	0	0	0	0	0	0	0	0	0	0	0	0	0	0	0	0	0	0	0	0	0	0	0
Duganella	0	0	0	0	0	0	0	0	0	0	0	0	0	0	0	0	0	0	0	0	0	0	0	0	0	0	0	0	0	0	0	0	0	0	0	0	0	0	0	0	4.11357e-05	0	0	0	0	0	0	0	0
Dyella	0	0	0	0	0	0	0	0	0	0	0	0	0	0	0	0	0	0	0	0	0	0	0	0	0	0	0	0	0	0	0	0	0	0	0	0	0	0	0	0	0	6.14172e-06	0	0	0	0	0	0	0
Edaphobacter	0	0	0	0	0	0	0	0	0	0	0	0	0	0	0	0	0	0	0	0	0	0	0	0	0	0	0	0	0	0	0	0	0	0	0	0	0	0	0	0	0	0	0	0	0	0	0	0	0
Egibacter	0	0	0	0	0	0	0	0	0	0	0	0	0	0	0	0	0	0	0	0	0	0	0	0	0	0	0	0	0	0	0	0	0	0	0	0	0	0	0	0	0	0	0	6.3854e-06	0	0	0	0	0
Elusimicrobium	0	0	0	0	0	0	0	0	0	0	0	0	0	0	0	0	0	0	0	0	0	0	0	0	0	0	0	0	0	0	0	0	0	0	0	0	0	0	0	0	0	0	0	0	0	0	0	0	0
Endomicrobium	0	0	0	0	0	0	0	0	0	0	0	0	0	0	0	0	0	0	0	0	0	0	0	0	0	0	0	0	0	0	0	0	0	0	0	0	0	0	0	0	0	0	0	0	0	0	0	0	9.01755e-06
Endozoicomonas	0	0	0	0	0	0	0	0	0	0	0	0	0	0	0	0	0	0	0	0	0	0	0	0	0	0	0	0	0	0	0	0	0	0	0	0	0	0	0	0	0	0	0	6.3854e-06	0	0	0	0	0
Ensifer	0	0	0	0	0.000120492	0	0	0	0	0	0	0	0	0	0	0	0	0	0	0	0	0	0	0	0	0	0	0	0	0	0	0	0	0	0	0	0	0	0	0	0	0	0	0	0	0	0	0	0
Ferrimonas	0	0	0	0	0	0	0	0	0	0	0	0	0	0	0	0	0	0	0	0	0	0	0	0	0	0	0	0	0	0	0	0	0	0	0	0	0	0	0	0	0	0	0	0	0	0	9.71072e-06	0	0
Ferrovibrio	0.000366043	0	0	0	0	0	0	0	0	0	0	0	0	0	0	0	0	0	0	0	0	0	0	0	0	0	0	0	0	0	0	0	0	0	0	0	0	0	0	0	0	0	0	0	0	0	0	0	0
Fimbriimonas	0	0	0	0	0	0	0	0	8.97893e-06	0	0	0	0	0	0	0	0	0	0	0	0	0	0	0	0	0	0	0	0	0	0	0	0	0	0	0	0	0	0	0	0	0	0	0	0	0	0	0	0
Flagellimonas	0	0	0	0	0	0	0	0	0	0	0	1.05994e-05	0	0	0	0	0	0	0	0	0	0	0	0	0	0	0	0	0	0	0	0	0	0	0	0	0	0	0	0	0	0	0	0	0	0	0	0	0
Flexistipes	0	0	0	0	7.53074e-06	0	0	0	0	0	0	0	0	0	0	0	0	0	0	0	0	0	0	0	0	0	0	0	0	0	0	0	0	0	0	0	0	0	0	0	0	0	0	0	0	0	0	0	0
Fluviicola	0	0	0	0	0	0	0	0	0	0	0	0	0	0	0	0	0	0	0	0	0	0	0	0	0	0	0	0	0	0	0	0	0	0	0	0	0	0	0	0	0	0	0	0	1.05068e-05	0	0	0	0
Formosa	0	0	0	0	0	0	0	0.0049268	0	0	0	0	0	0	0	0	0	0	0	0	0	0	0	0	0	0	0	0	0	0	0	0	0	0	0	0	0	0	0	0	0	0	0	0	0	0	0	0	0
Frankia	0	0	0	0	0	0	0	0	0	0	0	0	0	0	0	0	0	0	0	0	0	0	0	0	0	0	0	0	0	0	0	0	0	0	0	0	0	0	0	0	0	0	0	0	0	0	0	0	0
Friedmanniella	0	0	0	1.07619e-05	0	0	0	0	0	0	0	0	0	0	0	0	0	0	0	0	0	0	0	0	0	0	0	0	0	0	0	0	0	0	0	0	0	0	0	0	0	0	0	0	0	0	0	0	0
Frondihabitans	0	0	0	0	0	0	0	0	0	0	0	0	0	0	0	0	0	0	0	0	0	0	0	0	0	0	0	0	0	0	0	0	0	0	0	0	0	0	0	0	0	0	0	0	0	0	0	0	0
Gallibacterium	0	0	0	0	0	0	0	0	0	0	8.88319e-06	0	0	0	0	0	0	0	0	0	0	0	0	0	0	0	0	0	0	0	0	0	0	0	0	0	0	0	0	0	0	0	0	0	0	0	0	0	0
Gemmatirosa	0	0	0	0	0	0	0	0	0	0	0	0	0	0	0	0	0	0	0	0	0	0	0	0	0	0	0	0	0	0	0	0	0	0	0	0	0	0	0	0	0	0	9.87186e-06	0	0	0	0	0	0
Gimesia	0	0	0	0	0	0	1.27334e-05	0	0	0	0	0	0	0	0	0	0	0	0	0	0	0	0	0	0	0	0	0	0	0	0	0	0	0	0	0	0	0	0	0	0	0	0	0	0	0	0	0	0
Glaesserella	0	0	0	0	0	0	0	0	0	0	0	0	0	0	0	0	0	0	0	0	0	0	0	0	0	0	0	0	0	6.832e-06	0	0	0	0	0	0	0	0	0	0	0	0	0	0	0	0	0	0	0
Gloeothece	0	0	0	1.07619e-05	0	0	0	0	0	0	0	0	0	0	0	0	0	0	0	0	0	0	0	0	0	0	0	0	0	0	0	0	0	0	0	0	0	0	0	0	0	0	0	0	0	0	0	0	0
Glycocaulis	0	0	0	0	0	0	0	0	0	0	0	0	0	0	0	0	0	0	0	0	0	0	0	0	0	0	0	0	0	0	0	0	0	0	0	0	0	0	0	0	0	0	0	0	0	0	0	0	9.01755e-06
Grimontia	0	0	0	0	0	0	0	9.87335e-06	0	0	0	0	0	0	0	0	0	0	0	0	0	0	0	0	0	0	0	0	0	0	0	0	0	0	0	0	0	0	0	0	0	0	0	0	0	0	0	0	0
Haloactinobacterium	0	0	0	0	0	0	0	0	0	0	0	0	0	0	0	0	0	0	0	0	0	0	0	0	0	0	0	0	0	0	0	0	0	0	0	0	0	0	0	0	0	0	0	0	0	0	0	0	9.01755e-06
Halorhodospira	0	0	0	0	0	0	0	0	0	0	0	0	0	0	1.22306e-05	0	0	0	0	0	0	0	0	0	0	0	0	0	0	0	0	0	0	0	0	0	0	0	0	0	0	0	0	0	0	0	0	0	0
Halothece	0	0	0	0	0	0	0.000152801	0	0	0	0	0	0	0	0	0	0	0	0	0	0	0	0	0	0	0	0	0	0	0	0	0	0	0	0	0	0	0	0	0	0	0	0	0	0	0	0	0	0
Humibacter	0	0	0	0	0	0	0	0	0	0	0	0	0	0	0	0	0	0	0	0	0	0	0	0	0	0	0	0	0	0	0	0	0	0	0	0	0	0	0	0	0	0	0	0	0	0	0	0	0
Ilyobacter	0	0	0	0	0	0	0	0	0	0	0	0	0	0	0	0	0	0	0	0	0	0	0	0	0	0	0	0	0	0	0	0	0	0	0	0	0	0	0	1.31459e-05	0	0	0	0	0	0	0	0	0
Kerstersia	0	0	0	0	0	0	0	0	0	0	0	0	0	0	0	0	0	0	0	0	0	0	0	0	0	0	0	0	0	0	0	0	0	0	0	0	0	0	0	0	0	2.45669e-05	0	0	0	0	0	0	0
Ketobacter	0	0	0	0	0	0	0	0	0	0	0	0	0	0	0	0	0	0	0	0	0	0	0	0	0	0	0	0	0	0	0	0	0	0	0	0	0	0	0	1.31459e-05	0	0	0	0	0	0	0	0	0
Kineococcus	0	0	0	0	0	0	0	0	0	0	0	0	0	0	0	0	0	0	0	0	0	0	0	0	0	0	0	0	0	0	0	0	0	0	0	0	0	0	0	0	8.22714e-06	0	0	0	0	0	0	0	0
Labrenzia	0	0	4.5526e-05	0	0	0	0	0	0	0	0	0	0	0	0	0	0	0	0	0	0	0	0	0	0	0	0	0	0	0	0	0	0	0	0	0	0	0	0	0	0	0	0	0	0	0	0	0	0
Lacibacter	0	0	0	0	0	0	0	0	0	0	0	0	0	0	0	0	0	0	0	0	0	0	0	0	0	0	0	0	0	0	0	0	0	0	0	0	0	0	1.13128e-05	0	0	0	0	0	0	0	0	0	0
Lacimicrobium	0	0	0	0	0	0	0	0	0	0	0	0	0	0	0	0	0	0	0	0	0	0	0	0	0	0	0	0	0	0	0	0	0	0	0	0	0	0	0	0	0	0	0	0	0	0	0	8.5537e-06	0
Lacipirellula	0	0	0	0	0	0	0	0	0	0	0	0	0	0	0	0	0	0	0	0	0	0	0	0	0	0	0	0	0	0	0	0	0	0	0	0	0	0	0	0	0	0	0	0	0	0	0	0	0
Laribacter	0	0	0	0.000365905	0	0	0	0	0	0	0	0	0	0	0	0	0	0	0	0	0	0	0	0	0	0	0	0	0	0	0	0	0	0	0	0	0	0	0	0	0	0	0	0	0	0	0	0	0
Leifsonia	0	0	0	0	0	5.45826e-05	0	0	0	0	0	0	0	0	0	0	0	0	0	0	0	0	0	0	0	0	0	0	0	0	0	0	0	0	0	0	0	0	0	0	0	0	0	0	0	0	0	0	0
Leisingera	0	0	0	0	0	0	0	0	0	0	0	0	0	0	0	0	0	0	0	0	0	0	0	0	0	0	0	0	0	0	0	0	0	0	0	0	0	0	0	0	0	0	0	6.3854e-05	0	0	0	0	0
Lentibacillus	0	0	0	0	0	0	0	0	0	0	0	0	6.69523e-06	0	0	0	0	0	0	0	0	0	0	0	0	0	0	0	0	0	0	0	0	0	0	0	0	0	0	0	0	0	0	0	0	0	0	0	0
Limihaloglobus	0	0	0	0	0	0	0	0	0	0	8.88319e-06	0	0	0	0	0	0	0	0	0	0	0	0	0	0	0	0	0	0	0	0	0	0	0	0	0	0	0	0	0	0	0	0	0	0	0	0	0	0
Limnohabitans	0	0	0	0	0	0	0	0	0	0	0	0	0	0	0	0	0	0	0	0	0	0	0	0	0	0	0	0	0	0	0	0	0	0	0	0	0	0	0	0	0	0	9.87186e-06	0	0	0	0	0	0
Luteimonas	0	0	0	0	0	0	0	0	0	0	0	0	0	0	0	0	0	0	0	0	0	0	0	0	0	0	0	0	0	0	0	0	0	0	0	0	0	0	0	0	0	0	0	6.3854e-06	0	0	0	0	0
Luteitalea	0	0	0	0	0	0	0	0	0	0	0	0	0	0	0	0	0	0	0	0	0	0	0	0	0	0	0	0	0	0	0	0	0	0	0	0	0	0	0	0	0	0	0	0	0	1.41051e-05	0	0	0
Lysobacter	0	0	0	0	0	0	0	0	0	0	0	0	0	0	0	0	0	0	0	0	0	0	0	0	0	0	0	0	0	0	0	0	0	0	0	0	0	0	0	0	0	0	0	0	0	0	0	0	0
Magnetospirillum	0	0	0	0	0	0	0	0	0	0	0	0	0	0.000100865	0	0	0	0	0	0	0	0	0	0	0	0	0	0	0	0	0	0	0	0	0	0	0	0	0	0	0	0	0	0	0	0	0	0	0
Malaciobacter	0	0	0	0	0	0	0	0	0	0	0	0	0	0	0	0	0	0	0	0	0	0	0	0	0	0	0	0	0	0	0	0	0	0	0	0	0	0	0	0	0	0	0	0	0	0	0	0	0
Mariniblastus	0	0	0	0	0	0	0	0	0	0	0	0	0	0	0	0	0	0	0	0	0	0	0	0	0	0	0	0	0	0	0	0	0	0	0	0	0	0	0	0	0	0	0	0	0	0	0	0	9.01755e-06
Marinobacter	0	0	0	0	0	0	0	0	0	1.05112e-05	0	0	0	0	0	0	0	0	0	0	0	0	0	0	0	0	0	0	0	0	0	0	0	0	0	0	0	0	0	0	0	0	0	0	0	0	0	0	0
Marinovum	0	0	0	0	0	0	0	0	0	0	0	0	0	0	0	0	0	0	0	0	0	0	0	0	0	0	0	0	0	0	0	0	0	0	0	0	0	0	0	0	0	1.84251e-05	0	0	0	0	0	0	0
Mariprofundus	0	0	0	0	0	0	0	0	0	1.05112e-05	0	0	0	0	0	0	0	0	0	0	0	0	0	0	0	0	0	0	0	0	0	0	0	0	0	0	0	0	0	0	0	0	0	0	0	0	0	0	0
Marivivens	0.000127319	0	0	0	0	0	0	0	0	0	0	0	0	0	0	0	0	0	0	0	0	0	0	0	0	0	0	0	0	0	0	0	0	0	0	0	0	0	0	0	0	0	0	0	0	0	0	0	0
Meiothermus	0	0	0	0	7.53074e-06	0	0	0	0	0	0	0	0	0	0	0	0	0	0	0	0	0	0	0	0	0	0	0	0	0	0	0	0	0	0	0	0	0	0	0	0	0	0	0	0	0	0	0	0
Melaminivora	0	0	0	0	1.50615e-05	0	0	0	0	0	0	0	0	0	0	0	0	0	0	0	0	0	0	0	0	0	0	0	0	0	0	0	0	0	0	0	0	0	0	0	0	0	0	0	0	0	0	0	0
Melittangium	0	0	0	0	0	0	0	9.87335e-06	0	0	0	0	0	0	0	0	0	0	0	0	0	0	0	0	0	0	0	0	0	0	0	0	0	0	0	0	0	0	0	0	0	0	0	0	0	0	0	0	0
Methylococcus	0	0	0	0	0	0	0	0	0	0	0	0	0	0	0	0	0	0	0	0	0	0	0	0	0	0	0	0	0	0	0	0	0	0	0	0	0	0	0	0	0	0	0	0	0	7.05254e-06	0	0	0
Methylophaga	0	0	0	0	0	0	0	0	1.79579e-05	0	0	0	0	0	0	0	0	0	0	0	0	0	0	0	0	0	0	0	0	0	0	0	0	0	0	0	0	0	0	0	0	0	0	0	0	0	0	0	0
Methylovorus	0	0	0	0	0	0	0	0	0	0	0	0	0	0	0	0	0	0	0	0	0	0	0	0	0	0	0	0	0	0	0	0	0	0	0	0	0	0	0	0	0	0	0	0	0	0	0	8.5537e-06	0
Microbulbifer	0	0	0	0	7.53074e-06	0	0	0	0	0	0	0	0	0	0	0	0	0	0	0	0	0	0	0	0	0	0	0	0	0	0	0	0	0	0	0	0	0	0	0	0	0	0	0	0	0	0	0	0
Microcella	0	0	7.58766e-06	0	0	0	0	0	0	0	0	0	0	0	0	0	0	0	0	0	0	0	0	0	0	0	0	0	0	0	0	0	0	0	0	0	0	0	0	0	0	0	0	0	0	0	0	0	0
Micropruina	0	0	0	0	0	0	0	0	0	0	0	0	0	0	0	0	0	0	0	0	0	0	0	0	0	0	0	0	0	0	0	0	0	0	0	0	0	0	0	0	0	0	0	0	0	0	0	0	0
Monaibacterium	0	0	0	0	0	0	0	0	0	0	0	0	0	0	0	0	0	0	0	0	0	0	0	0	0	0	0	0	0	0	0	0	0	0	0	0	0	0	0	0	0	0	0	0	0	0	0	0	9.01755e-06
Muriicola	0	0	0	0	0	0	0	0	0	0	0	0	0	0	1.22306e-05	0	0	0	0	0	0	0	0	0	0	0	0	0	0	0	0	0	0	0	0	0	0	0	0	0	0	0	0	0	0	0	0	0	0
Nakamurella	0	0	0	0	0	0	0	0	0	0	0	0	0	0	0	0	0	0	0	0	0	0	0	0	0	0	0	0	0	0	0	0	0	0	0	0	0	0	0	0	0	0	0	0	0	0	0	0	0
Nautilia	0	0	7.58766e-06	0	0	0	0	0	0	0	0	0	0	0	0	0	0	0	0	0	0	0	0	0	0	0	0	0	0	0	0	0	0	0	0	0	0	0	0	0	0	0	0	0	0	0	0	0	0
Neomicrococcus	0	0	0	0	0	0	0	0	0	0	0	0	0	0	0	0	0	0	0	0	0	0	0	0	0	0	0	0	0	0	0	0	0	0	0	0	0	0	0	0	0	0	0	0	0	0	0	0	0
Niastella	0	0	0	0	0	0	0	0	0	0	0	1.05994e-05	0	0	0	0	0	0	0	0	0	0	0	0	0	0	0	0	0	0	0	0	0	0	0	0	0	0	0	0	0	0	0	0	0	0	0	0	0
Nibribacter	0	0	0	0	0	0	0	9.87335e-06	0	0	0	0	0	0	0	0	0	0	0	0	0	0	0	0	0	0	0	0	0	0	0	0	0	0	0	0	0	0	0	0	0	0	0	0	0	0	0	0	0
Nitrospira	0	0	0	0	0	0	0	0	0	0	0	0	0	0	0	0	0	0	0	0	0	0	0	0	0	0	0	0	0	0	0	0	0	0	0	0	0	0	0	1.31459e-05	0	0	0	0	0	0	0	0	0
Oceanispirochaeta	0	0	0	0	0	1.36456e-05	0	0	0	0	0	0	0	0	0	0	0	0	0	0	0	0	0	0	0	0	0	0	0	0	0	0	0	0	0	0	0	0	0	0	0	0	0	0	0	0	0	0	0
Oceanithermus	0	0	0	0	0	0	0	0	0	0	0	0	0	0	0	0	0	0	0	0	0	0	0	0	0	0	0	0	0	0	0	0	0	0	0	0	0	0	0	0	0	0	0	0	0	0	0	0	0
Oleiphilus	0	0	7.58766e-06	0	0	0	0	0	0	0	0	0	0	0	0	0	0	0	0	0	0	0	0	0	0	0	0	0	0	0	0	0	0	0	0	0	0	0	0	0	0	0	0	0	0	0	0	0	0
Oligella	0	0	0	0	0	0	0	0	0	0	0	0	0	0	0	0	0	0	0	0	0	0	0	0	0	0	0	0	0	0	0	0	0	0	0	0	0	0	0	0	0	0	0	0	0	0	0	0	0
Opitutus	0	0	0	0	0	0	0	0	0	0	0	0	0	0	0	0	0	0	0	0	0	0	0	0	0	0	0	0	0	0	0	0	0	0	0	0	0	0	0	0	0	0	0	0	0	0.00273638	0	0	0
Paenisporosarcina	0	0	0	0	0	0	0	0	0	0	0	0	0	0	0	0	0	0	0	0	0	0	0	0	0	0	0	0	0	0	0	0	0	0	0	0	0	0	0	0	0	0	0	0	0	0	0	0	0
Pelodictyon	0	0	0	0	0	0	0	0	0	0	0	0	0	0	0	0	0	0	0	0	0	0	0	0	0	0	0	0	0	0	0	0	0	0	0	0	0	0	0	0	0	0	1.97437e-05	0	0	0	0	0	0
Pelolinea	0	0	0	0	0	1.36456e-05	0	0	0	0	0	0	0	0	0	0	0	0	0	0	0	0	0	0	0	0	0	0	0	0	0	0	0	0	0	0	0	0	0	0	0	0	0	0	0	0	0	0	0
Phycisphaera	0	0	0	0	0	0	0	0	0	0	0	0	0	0	0	0	0	0	0	0	0	0	0	0	0	0	0	0	0	0	0	0	0	0	0	0	0	0	0	0	1.64543e-05	0	0	0	0	0	0	0	0
Phytobacter	0	0	0	0	0	0	0	0	0	0	0	0	0	0	0	0	0	0.000623313	0	0	0	0	0	0	0	0	0	0	0	0	0	0	0	0	0	0	0	0	0	0	0	0	0	0	0	0	0	0	0
Planctopirus	0	0	0	0	0	0	0	0	0	0	0	0	0	0	0	0	0	0	0	0	0	0	0	0	0	0	0	0	0	0	0	0	0	0	0	0	0	0	0	0	0	0	0	0	0	0	0	0	0
Polaribacter	0	0	0	0	0	0	0	0	0	0	0	0	0	0	0	0	0	0	0	0	0	0	0	0	0	0	0	0	0	0	0	0	0	0	0	0	0	0	0	0	0	0	0	0	0	0	0	0	1.80351e-05
Polynucleobacter	0	0	0	0	0	0	0	0	0	0	0	0	0	0	0	0	0	0	0	0	0	0	0	0	0	0	0	0	0	0	0	0	0	0	0	0	0	0	0	0	0	0	0	0	0	0	0	0	0
Pontibacillus	0	0	0	0	0	0	0	0	0	0	0	0	0	0	0	0	0	0	0	0	0	0	0	0	0	0	0	0	0	0	0	0	0	0	0	0	0	0	1.13128e-05	0	0	0	0	0	0	0	0	0	0
Porphyrobacter	0	0	0	0	7.53074e-06	0	0	0	0	0	0	0	0	0	0	0	0	0	0	0	0	0	0	0	0	0	0	0	0	0	0	0	0	0	0	0	0	0	0	0	0	0	0	0	0	0	0	0	0
Prochlorococcus	0	0	0	0	0	0	0	0	0	0	0	0	0	0	0	0	0	0	0	0	0	0	0	0	0	0	0	0	0	0	0	0	0	0	0	0	0	0	0	0	0	0	0	0	0	0	0	0	0
Propioniciclava	0	0	0	0	0	0	0	0	0	0	0	0	0	0	0	0	0	0	0	0	0	0	0	0	0	0	0	0	0	0	0	0	0	0	0	0	0	0	0	0	0	0	0	0	0	0	0	0	0
Pseudolabrys	0	0	0	0	0	0	0	0	0	0	0	0	0	0	0	0	0	0	0	0	0	0	0	0	0	0	0	0	0	0	0	0	0	0	0	0	0	0	0	0	0	0	0	0	0	0	0	0	0
Pseudoleptotrichia	0	0	0	0	0	0	0	0	0	0	0	0	0	0	0	0	0	0	0	0	0	0	0	0	0	0	0	0	0	0	0	0	0	0	0	0	0	0	0	0	0	0	0	0	0	0	0	0	0
Pseudovibrio	0	0	0	0	0	0	0	0	0	0	0	0	0	0	0	0	0	0	0	0	0	0	0	0	0	0	0	0	0	0	0	0	0	0	0	0	0	0	0	0	0	0	0	0	1.57601e-05	0	0	0	0
Radiobacillus	0	0	7.58766e-06	0	0	0	0	0	0	0	0	0	0	0	0	0	0	0	0	0	0	0	0	0	0	0	0	0	0	0	0	0	0	0	0	0	0	0	0	0	0	0	0	0	0	0	0	0	0
Rhodanobacter	0	0	0	0	0	0	0	0	0	0	0	0	0	0	0	0	0	0	0	0	0	0	0	0	0	0	0	0	0	0	0	0	0	0	0	0	0	0	0	1.31459e-05	0	0	0	0	0	0	0	0	0
Rhodomicrobium	0	0	0	0	0	0	0	0	0	1.05112e-05	0	0	0	0	0	0	0	0	0	0	0	0	0	0	0	0	0	0	0	0	0	0	0	0	0	0	0	0	0	0	0	0	0	0	0	0	0	0	0
Rhodothermus	0	1.42805e-05	0	0	0	0	0	0	0	0	0	0	0	0	0	0	0	0	0	0	0	0	0	0	0	0	0	0	0	0	0	0	0	0	0	0	0	0	0	0	0	0	0	0	0	0	0	0	0
Robiginitalea	0	0	0	0	0	0	0	0	0	0	0	0	0	0	0	0	0	0	0	0	0	0	0	0	0	0	0	0	0	0	0	0	0	0	0	0	0	0	0	0	0	0	0	0	0	0	0	8.5537e-06	0
Ruegeria	0	0	0	0	0	0	0	0	0	0	0	0	0	0	0	0	0	0	0	0	0	0	0	0	0	0	0	0	0	0	0	0	0	0	0	0	0	0	0	0	0	0	5.92311e-05	0	0	0	0	0	0
Rummeliibacillus	0	0	0	0	7.53074e-06	0	0	0	0	0	0	0	0	0	0	0	0	0	0	0	0	0	0	0	0	0	0	0	0	0	0	0	0	0	0	0	0	0	0	0	0	0	0	0	0	0	0	0	0
Salicibibacter	0	0	0	0	0	0	0	0	0	0	0	0	0	0	0	0	0	0	0	0	0	0	0	0	0	0	0	0	0	0	0	0	0	0	0	0	0	0	0	0	0	0	0	0	5.25338e-06	0	0	0	0
Sediminispirochaeta	0	0	0	0	1.50615e-05	0	0	0	0	0	0	0	0	0	0	0	0	0	0	0	0	0	0	0	0	0	0	0	0	0	0	0	0	0	0	0	0	0	0	0	0	0	0	0	0	0	0	0	0
Skermanella	0	0	0	0	0	0.000150102	0	0	0	0	0	0	0	0	0	0	0	0	0	0	0	0	0	0	0	0	0	0	0	0	0	0	0	0	0	0	0	0	0	0	0	0	0	0	0	0	0	0	0
Sphaerobacter	0	0	0	0	0	0	0	0	0	0	0	0	0	0	0	0	0	0	0	0	0	0	0	0	0	0	0	0	0	0	0	0	0	0	0	0	0	0	0	0	0	0	0	0	0	7.05254e-06	0	0	0
Sphingorhabdus	0	0	0	0	0	9.55195e-05	0	0	0	0	0	0	0	0	0	0	0	0	0	0	0	0	0	0	0	0	0	0	0	0	0	0	0	0	0	0	0	0	0	0	0	0	0	0	0	0	0	0	0
Spiribacter	0	0	0	0	0	0	0	0	0	0	0	0	0	0	0	0	0	0	0	0	0	0	0	0	0	0	0	0	0	0	0	0	0	0	0	0	0	0	0	3.94378e-05	0	0	0	0	0	0	0	0	0
Sporolactobacillus	0	0	0	0	0	0	0	0	0	0	0	0	0	0	0	0	0	0	0	0	0	0	0	0	0	0	0	0	0	0	0	0	0	0	0	0	0	0	0	0	0	0	0	0	0	0	0	0	9.01755e-06
Sterolibacterium	0	0	0	0	0	0	0	0	0	0	0	0	0	0	0	0	0	8.6974e-05	0	0	0	0	0	0	0	0	0	0	0	0	0	0	0	0	0	0	0	0	0	0	0	0	0	0	0	0	0	0	0
Streptacidiphilus	0	0	0	0	0	0	0	0	0	0	0	0	0	0	0	0	0	0	0	0	0	0	0	0	0	0	0	0	0	0	0	0	0	0	0	0	0	0	0	0	1.64543e-05	0	0	0	0	0	0	0	0
Streptosporangium	0	0	0	0	0	0	0	0	0	0	0	0	0	0	0	0	0	0	0	0	0	0	0	0	0	0	0	0	0	0	0	0	0	0	0	0	0	0	0	0	0	0	9.87186e-06	0	0	0	0	0	0
Sulfitobacter	0	0	0	2.15239e-05	0	0	0	0	0	0	0	0	0	0	0	0	0	0	0	0	0	0	0	0	0	0	0	0	0	0	0	0	0	0	0	0	0	0	0	0	0	0	0	0	0	0	0	0	0
Sulfuricella	0	0	0	0	0	0	0	0	0	0	0	0	4.01714e-05	0	0	0	0	0	0	0	0	0	0	0	0	0	0	0	0	0	0	0	0	0	0	0	0	0	0	0	0	0	0	0	0	0	0	0	0
Sulfuriflexus	0	0	0	0	0	0	0	0	0	0	0	0	0	0	1.22306e-05	0	0	0	0	0	0	0	0	0	0	0	0	0	0	0	0	0	0	0	0	0	0	0	0	0	0	0	0	0	0	0	0	0	0
Sulfurifustis	0	0	0	0	0	0	0	0	0	0	0	0	0	0	0	0	0	0	0	0	0	0	0	0	0	0	0	0	0	0	0	0	0	0	0	0	0	0	0	0	0	0	0	0	0	0	0	8.5537e-06	0
Sulfurihydrogenibium	0	0	0	0	0	0	0	0	0	0	8.88319e-06	0	0	0	0	0	0	0	0	0	0	0	0	0	0	0	0	0	0	0	0	0	0	0	0	0	0	0	0	0	0	0	0	0	0	0	0	0	0
Sulfurimonas	0	0	0	0	0	0	0	0	8.97893e-06	0	0	0	0	0	0	0	0	0	0	0	0	0	0	0	0	0	0	0	0	0	0	0	0	0	0	0	0	0	0	0	0	0	0	0	0	0	0	0	0
Sulfuritortus	0	0	0	0	0	8.18739e-05	0	0	0	0	0	0	0	0	0	0	0	0	0	0	0	0	0	0	0	0	0	0	0	0	0	0	0	0	0	0	0	0	0	0	0	0	0	0	0	0	0	0	0
Sulfurospirillum	0	0	0	0	0	0	0	0	0	0	0	0	0	0	0	0	0	0	0	0	0	0	0	0	0	0	0	0	0	0	0	0	0	0	0	0	0	0	1.13128e-05	0	0	0	0	0	0	0	0	0	0
Syntrophobacter	0	0	0	0	0	0	0	0	0	0	0	0	0	0	2.44612e-05	0	0	0	0	0	0	0	0	0	0	0	0	0	0	0	0	0	0	0	0	0	0	0	0	0	0	0	0	0	0	0	0	0	0
Syntrophothermus	0	0	0	0	0	0	0	0	0	0	0	0	0	0	0	0	0	0	0	0	0	0	0	0	0	0	0	0	0	0	0	0	0	0	0	0	0	0	0	0	0	0	0	0	0	0	0	8.5537e-06	0
Tepidanaerobacter	0	0	0	0	0	1.36456e-05	0	0	0	0	0	0	0	0	0	0	0	0	0	0	0	0	0	0	0	0	0	0	0	0	0	0	0	0	0	0	0	0	0	0	0	0	0	0	0	0	0	0	0
Teredinibacter	0	5.71219e-05	0	0	0	0	0	0	0	0	0	0	0	0	0	0	0	0	0	0	0	0	0	0	0	0	0	0	0	0	0	0	0	0	0	0	0	0	0	0	0	0	0	0	0	0	0	0	0
Terribacillus	0	0	0	0	0	0	0	0	0	0	1.77664e-05	0	0	0	0	0	0	0	0	0	0	0	0	0	0	0	0	0	0	0	0	0	0	0	0	0	0	0	0	0	0	0	0	0	0	0	0	0	0
Terriglobus	0	0	0	0	0	1.36456e-05	0	0	0	0	0	0	0	0	0	0	0	0	0	0	0	0	0	0	0	0	0	0	0	0	0	0	0	0	0	0	0	0	0	0	0	0	0	0	0	0	0	0	0
Thalassolituus	0	0	0	0	0	0	0	0	0	1.05112e-05	0	0	0	0	0	0	0	0	0	0	0	0	0	0	0	0	0	0	0	0	0	0	0	0	0	0	0	0	0	0	0	0	0	0	0	0	0	0	0
Thauera	0	0	0	0	0	0	0	0	0	0	0	0	0	0	0	0	0	0	0	0	0	0	0	0	0	0	0	0	0	0	0	0	0	0.000322618	0	0	0	0	0	0	0	0	0	0	0	0	0	0	0
Thermacetogenium	0	0	0	0	0	0	0	0	0	0	0	0	0	0	0	0	0	0	0	0	0	0	0	0	0	0	0	0	0	0	0	0	0	0	0	0	0	0	0	0	0	0	0	0	0	0	0	0	0
Thermanaerovibrio	0	0	0	0	0	0	0	9.87335e-06	0	0	0	0	0	0	0	0	0	0	0	0	0	0	0	0	0	0	0	0	0	0	0	0	0	0	0	0	0	0	0	0	0	0	0	0	0	0	0	0	0
Thermincola	0	0	0	0	0	0	0	0	0	0	0	0	0	0	0	0	0	0	0	0	0	0	0	0	0	0	0	0	0	0	0	0	0	0	0	0	0	0	0	0	0	0	0	0	0	0	0	0	1.80351e-05
Thermodesulfatator	0	0	0	0	0	0	0	0	8.97893e-06	0	0	0	0	0	0	0	0	0	0	0	0	0	0	0	0	0	0	0	0	0	0	0	0	0	0	0	0	0	0	0	0	0	0	0	0	0	0	0	0
Thermogutta	0	0	0	0	0	0	0	0	0	0	0	0	0	0	0	0	0	0	0	0	0	0	0	0	0	0	0	0	0	0	0	0	0	0	0	0	0	0	0	0	0	0	0	6.3854e-06	0	0	0	0	0
Thermosipho	0	0	0	0	0	0	0	0	0	1.05112e-05	0	0	0	0	0	0	0	0	0	0	0	0	0	0	0	0	0	0	0	0	0	0	0	0	0	0	0	0	0	0	0	0	0	0	0	0	0	0	0
Thiodictyon	0	0	0	0	0	0	0	0	0	0	0	0	0	0	0	0	0	0	0	0	0	0	0	0	0	0	0	0	0	0	0	0	0	0	0	0	0	0	0	0	0	6.14172e-06	0	0	0	0	0	0	0
Tolumonas	0	0	0	0	0	0	0	0	0	0	0	0	0	0	0	0	0	0	0	0	0	0	0	0	0	0	0	0	0	0	0	0	0	0	0	0	0	0	0	0	8.22714e-06	0	0	0	0	0	0	0	0
Tuwongella	0	0	0	0	0	0	0	0	0	0	0	3.17981e-05	0	0	0	0	0	0	0	0	0	0	0	0	0	0	0	0	0	0	0	0	0	0	0	0	0	0	0	0	0	0	0	0	0	0	0	0	0
Verrucomicrobium	0	0	0	0	0	0	0	0	0	0.000157668	0	0	0	0	0	0	0	0	0	0	0	0	0	0	0	0	0	0	0	0	0	0	0	0	0	0	0	0	0	0	0	0	0	0	0	0	0	0	0
Vogesella	0	0	0	0.000236762	0	0	0	0	0	0	0	0	0	0	0	0	0	0	0	0	0	0	0	0	0	0	0	0	0	0	0	0	0	0	0	0	0	0	0	0	0	0	0	0	0	0	0	0	0
Vulgatibacter	0	0	0	0	0	0	0	0	2.69368e-05	0	0	0	0	0	0	0	0	0	0	0	0	0	0	0	0	0	0	0	0	0	0	0	0	0	0	0	0	0	0	0	0	0	0	0	0	0	0	0	0
Weeksella	0	0	0	0	0	0	0	0	0	0	0	0	0	0	0	0	0	0	0	0	0	0	0	0	0	0	0	0	0	0	0	0	0	0	0	0	0	0	0	0	0	0	0	0	0	0	0	0	0
Wenzhouxiangella	0	0	0	0	0	0	0	0	0	0	0	0	0	0	0	0	0	0	0	0	0	0	0	0	0	0	0	0	0	0	0	0	0	0	0	0	0	0	1.13128e-05	0	0	0	0	0	0	0	0	0	0
Wigglesworthia	0	0	0	0	0	0	0	0	0	0	0	1.05994e-05	0	0	0	0	0	0	0	0	0	0	0	0	0	0	0	0	0	0	0	0	0	0	0	0	0	0	0	0	0	0	0	0	0	0	0	0	0
Wolbachia	0	0	0	0.000365905	0	0	0	0	0	0	0	0	0	0	0	0	0	0	0	0	0	0	0	0	0	0	0	0	0	0	0	0	0	0	0	0	0	0	0	0	0	0	0	0	0	0	0	0	0
Xanthobacter	0	0	0	0	1.50615e-05	0	0	0	0	0	0	0	0	0	0	0	0	0	0	0	0	0	0	0	0	0	0	0	0	0	0	0	0	0	0	0	0	0	0	0	0	0	0	0	0	0	0	0	0
Yokenella	0	0	0	0	0	0	0	0	8.97893e-06	0	0	0	0	0	0	0	0	0	0	0	0	0	0	0	0	0	0	0	0	0	0	0	0	0	0	0	0	0	0	0	0	0	0	0	0	0	0	0	0
Zobellella	0	0	0	0	0	0	0	0	0	0	8.88319e-06	0	0	0	0	0	0	0	0	0	0	0	0	0	0	0	0	0	0	0	0	0	0	0	0	0	0	0	0	0	0	0	0	0	0	0	0	0	0
[truncated: 30 more columns]

## Sheet: Supplementary Table S4c
Supplementary Table S4c. Results of taxonomic analysis with Kraken2 and Braken at 'Species' level.
	HC_1	HC_2	HC_3	HC_4	HC_5	HC_6	HC_7	HC_8	HC_9	HC_10	HC_11	HC_12	HC_13	HC_14	HC_15	HC_16	HC_17	HC_18	HC_19	HC_20	HC_21	HC_22	HC_23	HC_24	HC_25	HC_27	HC_28	HC_30	HC_31	HC_32	HC_33	HC_34	HC_35	HC_36	HC_37	HC_38	HC_39	HC_40	PwD_2	PwD_3	PwD_4	PwD_5	PwD_6	PwD_7	PwD_8	PwD_9	PwD_10	PwD_11	PwD_12
Faecalibacterium prausnitzii	27.5268	15.079	14.5588	17.617	7.545	19.5496	22.9943	17.3312	16.5167	16.7428	21.2398	12.642	11.4173	4.04566	21.433	28.2532	6.97095	8.78053	12.2131	16.1987	9.0095	5.88061	26.9374	24.3757	18.3498	12.8668	8.52364	11.1672	16.4588	7.4473	13.2336	14.2817	30.3179	9.97852	17.8573	19.997	21.1491	24.5838	8.45829	14.5143	4.85344	4.73114	6.43763	11.679	4.3232	1.56542	3.18066	6.00804	5.23047
Roseburia intestinalis	1.81367	2.8459	0.906657	2.30884	4.56123	2.2218	1.7217	1.80439	0.575727	5.51529	1.39931	0.595145	0.459511	5.50845	1.83122	6.24096	1.02549	0.936967	0.344795	9.50756	1.05854	0.831459	0.944253	6.61531	2.33817	1.07593	6.65688	1.44569	1.81377	3.57928	2.47586	16.4732	4.14484	3.31657	3.76368	5.93668	3.06601	0.886198	0.308043	1.40755	0.283601	0.697405	0.398693	0.7676	0.157036	0.0769374	0.115763	0.38985	0.37107
Roseburia hominis	4.12422	1.92599	0.481752	0.515035	0.371218	0.300401	0.656392	0.612216	1.23524	2.73582	0.597147	0.387658	0.322184	0.341621	0.504755	4.47866	0.265525	5.0154	0.276991	1.00167	0.972928	0.732205	4.37861	1.40213	0.0497154	3.99986	0.620942	0.495556	0.605627	0.860141	0.599112	2.49511	4.15165	0.895227	1.07597	1.97133	2.13596	1.78225	0.434002	1.40562	0.173422	0.342932	0.33799	1.68571	0.135328	0.805476	0.113374	0.557232	0.235516
Escherichia coli	0.000238729	0.0115103	0.00512171	0.192578	0.0249421	0.0290795	1.00559	0.214729	2.46328	0.197604	0.0739361	0.302183	0.31358	0.272655	0.376038	17.0632	0.82936	8.4444	0.292072	1.71541	0.0137769	0.128676	0.439391	0.107047	2.80786	0.133826	0.252002	0.121172	0.00153743	5.81575	1.27691	0.151471	0.127882	0.681298	0.112006	0.578933	0.0812604	0.00565842	0.770531	0.160226	1.89371	0.737793	7.64185	0.160308	6.16696	0.321234	0.0997788	12.9286	20.0155
Lachnospira eligens	4.9566	1.50321	2.18247	3.38533	1.00216	0.569608	0.220724	0.118373	0.0943877	1.28028	0.239877	2.75045	1.28313	0.388416	1.56461	0.615447	0.118716	1.5765	0.0999912	0.444539	0.505575	0.441487	1.60173	0.306151	0.0694296	1.55546	0.288656	0.190415	0.340213	1.5117	0.150853	3.16289	0.958184	0.10744	3.74048	1.07398	0.994081	0.325862	0.05721	0.330943	0.0453979	0.179936	0.248026	0.0515501	0.042889	0.0366033	0.0689858	0.758307	0.0561353
Ligilactobacillus ruminis	0.00593639	0.0136238	0.00165412	0.0069416	1.17855	0.00532191	0.00474964	0.00288306	0.00469604	0.00407843	0.00826151	1.22056	0.00137253	0.00359756	0.0087206	3.53364	0.00470849	0.000637817	0.00159143	0.006389	0.00159084	0.00426427	0.00135088	0.00451938	0.000268418	0.00835595	0.00306787	4.90758	5.20396	0.00150989	0.000436219	2.08202	0.00394139	0.0182358	0.0157623	0.00564571	0.0181978	0.00356164	0.576784	0.00152496	0.00204858	0.00408428	0.00156966	0.00510839	0.000661932	0.00294096	0.000825421	0.00176209	0.933009
Ruthenibacterium lactatiformans	0.203445	0.147806	0.0797622	0.0788329	0.0256726	0.315507	0.536429	0.189314	0.18091	0.115258	0.0969528	2.30372	0.958959	0.458027	0.250476	0.229645	0.0804131	1.47259	0.078972	0.0889221	0.134213	0.46418	0.25092	0.0439975	0.00270232	0.200755	0.202466	0.0974097	0.0159604	0.106041	0.434021	0.0378307	0.113686	0.0395518	0.111154	0.317106	0.386799	0.232866	0.436932	0.37614	0.308423	0.475453	4.99167	0.0841799	0.997889	1.1507	1.33483	4.80789	1.46896
Veillonella parvula	0.00128914	0.000899687	0.00291369	0.0201898	0.00368258	0.229838	0.0838508	0.000246837	0.000870967	0.0103748	0.00744424	0.00557537	0.00035485	0.00119695	0.00140655	0.0397209	0.0055003	0.0102631	1.30018	0.00834062	0.0106784	0.0430838	0.0030217	0.0142523	4.9315	0.01743	0.00538481	0.108599	0.00133357	0.0133021	0.0315474	0.0350182	0.000392433	0.00362564	0.0349924	0.00877413	0.00113831	0.000698925	2.26261e-05	0.0275413	0.00182645	0.000915124	0.00148081	0.000344817	0.00255842	0.00542349	0.000844843	0.00977704	0.000568116
Phocaeicola salanitronis	0.0118569	0.0198502	0.0920846	0.0705353	0.111494	0.0232799	0.0187821	0.0175847	0.0270628	0.00847219	0.00942523	0.00694272	0.0106388	0.0229773	0.0174901	0.00576628	0.00679982	0.106189	0.00113673	0.0250732	0.0153261	0.0236741	0.00674254	0.00450461	0	0.0424489	0.0399978	0.00402647	0.0155017	0.00282166	0.0576333	0.00444072	0.0243138	0.00972471	0.0252898	0.591548	0.0991698	0.0157402	0.00127837	0.0648897	0.0137806	0.0076158	0.0219555	0.0677118	0.00242708	0.00496507	0.00266077	0.0211451	0.00812496
Veillonella sp. T1-7	0.00472683	0.00425566	0.0021018	0.0146904	0.0159654	0.408354	0.000827685	0.000207343	0.00997572	0.00294319	0.00103047	0.00802388	4.6867e-05	0.000235355	0.00447649	0.0235526	0.000676959	0.0006958	0.625568	0.00601922	0.000166362	0.000992546	0.00495322	0.0177969	0.0274548	0.00770314	0.00119377	0.119749	0.00177526	0.0109519	0.00450178	0.0351028	0.00226928	0.179677	0.0040048	0.000320118	0.00367296	0.000411695	4.52521e-05	0.030565	0.000822725	0.00082914	0.00028629	0.000319275	0.00357233	0.00101558	0	0.000632984	0
Gardnerella vaginalis	0	0	7.58773e-06	0	0	0.0149013	2.54672e-05	0	0	0	0	1.11412	1.33906e-05	6.72442e-06	4.89234e-05	0	0	1.44958e-05	0	0	0	0	0	0	0	0	0	0	0	0	0	0.000676681	0	3.07258e-05	0	0	0	9.57431e-06	2.26261e-05	7.88773e-05	8.22725e-06	0	0.00421537	4.46984e-05	5.25343e-06	1.41053e-05	0	0.000940923	3.60709e-05
Veillonella atypica	0.00238729	0.00095681	0.00066772	0.00340085	0.00116728	0.165757	0.000369275	8.88615e-05	0.00178683	0.00217586	0.00112819	0.00401724	0.000328069	0.000302599	0.00289871	0.0206902	0.000320347	0.00156555	0.0639395	0.00138668	6.23859e-05	0.00159297	0.00528502	0.0221686	0.0471618	0.00207267	0.000397924	0.0463431	0.000569103	0.0109792	0.0222297	0.0267923	0.000972551	0.0149097	0.00272046	0.000291016	0.00142669	0.000449993	0.000101817	0.00962303	0.000946133	0.000669453	0.000177697	9.57824e-05	0.00227474	0.00023979	0	1.71077e-05	0
Veillonella dispar	0.00179842	0.00129955	0.000485614	0.00273359	0.002809	0.0852051	0.000687615	0.000118482	0.00238843	0.00252274	0.00018655	0.00615835	0.000180773	0.000107591	0.000660466	0.00700043	9.06642e-05	0.000101471	0.172963	0.000410868	2.07953e-05	0.000857755	0.00107833	0.00138831	0.0240053	0.000979213	0.00122586	0.01176	0.000399221	0.00506942	0.000846265	0.00828934	0.000272997	0.0279835	0.00453022	0.00164424	0.000333905	0.000536161	0	0.0148684	0.000781588	0.00010441	8.88485e-05	7.02404e-05	0.000709213	0.000246843	9.71083e-06	0.000196738	0
Christensenella sp. Marseille-P3954	0.0188278	0.0049697	0.000849825	0.00114079	0.000956417	0.00732786	0.0089772	0.0107917	0.00249617	0.00261734	0.00435284	0.00817227	0.0207152	0.00185594	0.025538	0.0203583	0.00369306	0.00756683	0.00142608	0.00316368	0.00472053	0.0245686	0.00824747	0.00122585	0	0.0105592	0.00214366	0.0102694	0.0024378	0.00239807	0.02045	0.000676681	0.00817284	0.00305722	0.00593131	0.0102001	0.00689059	0.00490205	0.00984234	0.00911033	0.0599108	0.0189842	0.0688379	0.00914402	0.000856309	0.0150292	0.0103712	0.0205891	0.0262235
Anaerostipes caccae	0.00030239	0.000285615	5.31141e-05	5.38109e-05	5.27159e-05	0.00073688	0.000585746	0.00234989	0.0138457	0.000273297	0.000222084	0.000264989	0.000187468	0.000901072	0.000978468	0.000736341	0.000157151	0.0569614	0.000344465	0.000287608	1.03976e-05	7.35219e-05	0.000995384	4.43077e-05	6.16636e-05	0.0011261	0.000981974	0.000222617	2.54822e-05	0.000143474	0.136519	0.000148024	0.0301149	0.00308794	0.000653846	0.000232813	0.0195031	0.000220209	0.00109736	0.000841358	0.0515355	0.000632603	0.046063	0.0337793	0.000278432	0.023972	0.000369012	0.216378	0.000775524
Leuconostoc mesenteroides	0	8.56845e-05	0.000121404	3.22865e-05	0.000677776	0.0111214	7.64017e-05	0.000296205	0.000763219	0.00120881	0.00604068	0.00048758	0.000120515	0.000416914	0.000538158	0.0123208	0.00783339	0.0047039	0.000406468	0.000503313	0	0.0005024	0.0029506	0.0163052	0.152048	0.0015341	0.0191645	0	0	0.00184467	0.000977131	0.000444072	0.00225222	0.000660605	0.00036195	0.00120772	0.00042497	9.57431e-05	0.00986496	0.000446971	0.0107941	0.00553374	0.0372275	0.0288624	0.0730437	7.05265e-05	0.0278992	0.00537181	0.00144284
Intestinibaculum porci	0.0141487	0.00278475	0.000212456	0.000172195	0.0182698	0.00126907	0.00873526	0.000612157	0.000116728	0.000515059	0.000799501	0.000911563	0.000950731	0.000598473	0.0126956	0.000580776	0.000447277	2.17438e-05	0.000675151	0.0202044	0.000322327	0.00013479	0.00107833	0.00233354	7.25454e-06	0.00125666	0.000430015	0.038416	0.00465475	0.000321109	0.000985856	0.00105731	0.000136498	0.00202022	0.000420329	0.00151328	0.0113376	0.00598394	0.000543025	0.00131462	0.000279726	0.000153544	0.00119452	0.000300118	0.000147096	0.000112842	0.000223349	0.000342154	0.00011723
Actinomyces oris	0.000923085	0.0018565	0.00170724	0.00407886	0.000248518	0.00427117	0.00364181	0.000523295	0.00167908	0.00160824	0.00744424	0.00230011	0.00180103	0.00122384	0.00583412	0.0163343	0.00104566	0.000195694	0.00659305	0.00216733	0.00333764	0.00735219	0.00279656	0.00277661	0	0.00373733	0.0141584	0.000174222	0.000772961	0.000970158	0.00594131	0	0.00243991	0.00404044	0.00161126	0.00359405	0.00295961	0.000957431	0.00898255	0.00663884	0.0241963	0.00382018	0.0159829	0.00995498	0.000225898	0.00762392	0.0292199	0.00603901	0.0206235
Porphyromonas asaccharolytica	0.000286475	5.7123e-05	0	0	0	0	0	0	0	1.05114e-05	0	0.0377451	0.000174077	0	0.000159001	0	0	2.17438e-05	0	0.000143804	0.000114374	0	0	0	0	6.52809e-05	1.28363e-05	0	0	0	0.000148315	0	5.11869e-05	0	0	0	0	0	0	9.20235e-05	2.46817e-05	1.22835e-05	0	8.30114e-05	0.00350404	0	0	0.000581661	0.0233018
Faecalibaculum rodentium	0.00138463	0.00147092	0.000394562	0.000516584	0.000429258	0.00158293	0.00210105	0.000217217	7.18324e-05	0.00105114	0.000426401	0.00119775	0.000348155	0.000981765	0.000342464	0.000404469	0.000265948	5.07354e-05	0.000144675	0.0005444	0.000467894	0.000453385	0.000545092	0.000280615	0	0.000391685	0.000667486	0.000164543	6.79526e-05	0.000136642	0.00123014	0.000232609	0.000716616	0.000522339	0.000245192	0.000625684	0.000288373	0.000497864	0.000916356	0.000197193	0.000180999	0.000135119	0.000631812	0.000440599	0.000147096	0.000197474	0.000174795	0.000196738	8.11595e-05
Olsenella uli	9.54916e-05	0.000342738	7.58773e-06	3.22865e-05	0.000783207	0	0.000878619	0	3.59162e-05	0	0.00023985	0.000604176	0.000428498	0.000275701	1.22309e-05	0.00072597	0.00228474	0.000485611	0.0021908	0	0	0.000796487	0.000177747	0.00178708	0	0.000228483	0.000263143	0.000290371	0.00045868	0.000225459	0.000436219	0	5.11869e-05	0.000261169	0.000175137	7.2754e-05	0.000318728	0.000191486	0.0047741	9.20235e-05	0.00254222	0.00206364	7.89765e-05	0.000862041	0.000404514	0.00121306	9.71083e-06	0.0006672	0.00184863
Pseudobutyrivibrio xylanivorans	0.00060478	0.00125671	0.000569079	0.000430487	0.000655183	0.000504899	0.000127336	0.000385066	0.000870967	0.000756821	0.000914985	0.000392184	0.000321374	0.000154662	0.00116193	0.000134823	5.43985e-05	0.000420379	2.06679e-05	0.000143804	0.000197555	0.000428878	0.00063989	0.000132923	3.62727e-06	0.000326404	0.000128363	7.74322e-05	7.64467e-05	0.000150306	5.23463e-05	0.000232609	0.000545993	0.00042248	7.00549e-05	0.000160059	0.000273195	4.78715e-05	0.000101817	9.20235e-05	0.000246817	0.000221104	0.000157953	0.000102168	5.25343e-06	0.000148106	9.71083e-06	0.000171077	0.000324638
Trueperella pyogenes	0.000779848	0.000128527	0	0.000182957	4.5185e-05	1.36459e-05	7.64017e-05	0.000849121	7.18324e-05	0.000136648	2.665e-05	0.00154754	0.000763263	0.000215181	0.00042808	0.000165936	1.20886e-05	7.24792e-06	3.44465e-05	5.13585e-05	0.000426303	0.000588175	0.000308095	2.95384e-05	2.90182e-05	0.00138722	6.41813e-06	0	2.54822e-05	2.04963e-05	0.000305353	0.00016917	0.000170623	1.53629e-05	0.000373626	0.000160059	0	0	0.000328078	0.000368094	8.22725e-05	0.000663312	0.00231006	0.000242649	0.000278432	0.00407643	0.00156344	0.000427692	0.000495975
Lancefieldella parvula	0.00057295	0	0.000113816	0.000430487	9.03701e-05	0.000286564	0.000407476	9.8735e-05	0.000215497	0.000704264	0.000151017	0.000540578	0.000147296	6.72442e-05	0.000183463	0.000560034	0.000205506	6.52313e-05	0.000468472	7.19019e-05	3.11929e-05	0.000159297	0.000248846	0.000398769	0.000130582	0.00076705	0.000109108	5.80741e-05	0.000144399	0.000136642	0.000157039	2.11463e-05	0.00037537	6.9133e-05	0.000198489	1.45508e-05	0.000440148	0	0.00187796	0.000302363	0.000699316	0.000128977	0.000463987	0.000740717	0.000598891	0.000183369	9.71083e-05	0.00100935	0.00209211
Kocuria varians	0.00101858	0	2.27632e-05	0.000215243	0.000135555	0.000163751	2.54672e-05	9.8735e-06	2.69371e-05	0	0.00214089	4.23983e-05	0	0.000215181	0	0.000362985	4.83542e-05	0.000565338	5.51143e-05	0.000164347	0	4.90146e-05	3.55494e-05	0.000487384	0	0	0.000179708	0	1.69881e-05	0	0	0	0.000238872	0.000215081	0.000735576	0.00018916	0	0	0.000101817	2.62924e-05	3.2909e-05	0.000122835	0.000848997	0.000280962	0.00070396	0.000980319	0.000903108	3.42154e-05	0.000261514
Lactobacillus sanfranciscensis	0.000111407	0	3.03509e-05	0	0	0	0	0	0	0	0.000177667	0	6.69529e-06	6.72442e-06	0.000244617	0	0.000356613	3.62396e-05	0	0	0	0	0	0	0	0	3.20907e-05	0	0	0	0	0.000126878	0	0	0	0	0	0	1.1313e-05	0.000368094	0.000584135	0.00592067	9.87206e-06	0.000236263	0.00470707	0	6.79758e-05	0	9.01772e-06
Staphylococcus epidermidis	1.59153e-05	0	0	0.000139908	1.50617e-05	0.000477607	0.00220292	0.000128355	0	2.10228e-05	0	0.000169593	1.33906e-05	6.72442e-06	0.000183463	0.000445953	3.62657e-05	7.24792e-05	0.000337575	4.10868e-05	0	0.000171551	4.73993e-05	0.000192	7.61727e-05	8.16011e-05	8.34357e-05	0	5.09644e-05	1.36642e-05	8.72438e-06	0	1.70623e-05	0	3.50274e-05	0	1.51775e-05	5.74459e-05	0.000780599	0.0026161	9.04997e-05	1.22835e-05	0.000128337	7.02404e-05	0.000131336	2.82106e-05	0.000242771	6.84307e-05	0.000378744
Leuconostoc pseudomesenteroides	0	1.42807e-05	7.58773e-05	0.000139908	0.000188271	5.45837e-05	0	0.000118482	3.59162e-05	5.2557e-05	0.0001599	0.000116595	0	0.000759859	0	0.000176307	0.0130073	0.00153656	3.44465e-05	1.02717e-05	0	0	2.36996e-05	0.000265846	5.80363e-05	0	0.000943466	0	0	0.000157138	0.000174488	0.000148024	1.70623e-05	0	0.000105082	0.000771192	0	0	0.000135756	0	0.00014809	0.00102568	0.0249961	0.0020689	0.000388754	0	0.000145663	0.000453354	4.50886e-05
Haemophilus parainfluenzae	0.0102972	0.0243487	9.86404e-05	0.00505822	0.0396951	0.00204689	0.00986855	8.88615e-05	0.0132441	0.00272245	0.000906101	0.000413383	0.00107125	0.000477434	0.00461103	0.0163758	0.00709599	0.0308544	2.49091	0.101258	0.0261085	0.0661575	0.0030928	1.58344	0.000250282	0.0243171	0.00124512	0.283702	0.000118917	0.017579	0.00388235	0.175303	5.11869e-05	0	0.00290728	0.00209531	7.58875e-05	0.000143615	0	0.0723042	0.000222136	1.84253e-05	0.00153017	0	0	0.00131885	0.000893397	0.00242074	0
Corynebacterium variabile	0	0.000371299	2.27632e-05	1.07622e-05	0.000112963	6.82296e-05	0	0	0	2.10228e-05	0.00129697	5.29979e-05	0	0	2.44617e-05	0.000186678	0	0.00013771	3.44465e-05	0.000154076	1.03976e-05	0	0	0.000324923	0	0	1.28363e-05	0	0	0	0	0	3.41246e-05	0	0	0.000465625	0	9.57431e-06	6.78782e-05	6.57311e-05	4.93635e-05	4.29924e-05	6.91044e-05	0.000274576	0.000241658	0.000620633	0.000271903	0	0
[Clostridium] innocuum	0.075311	0.0535528	0.0523629	0.0680062	0.0211541	0.100079	0.142324	0.0965825	0.315569	0.111558	0.0762635	0.0777903	0.329991	0.0868257	0.0680525	0.127823	0.0462629	0.262592	0.0130345	0.0327154	0.0337611	0.0848075	0.0320419	0.0465526	4.01838	0.0556683	0.0268535	0.137268	0.0519328	0.100821	0.275952	0.0177206	0.0876831	0.144703	0.0990926	0.0549293	0.151122	0.0609883	0.787738	0.195484	1.42055	0.121945	0.773614	0.0795121	0.260323	0.899502	0.0424752	4.33586	0.0596702
Streptococcus sp. NSJ-72	0	0	0	0	7.53084e-05	0.00391638	0	0	8.97904e-05	0.000651707	0.000124367	0.00935942	7.36482e-05	6.05198e-05	0	0.00362985	0.000501675	0.000268173	0.000413358	0.00140722	0	0	0.00109018	0.000915692	3.99e-05	0.000114242	0.000372252	0.00019358	0	0	0.00108182	0.000972729	0	0	0	0	0.000500858	0	0.00177615	0	0.000279726	0.000534334	0.000227057	0.001143	0.000288939	7.05265e-05	0.000106819	0.000556	0.000306602
Lachnoanaerobaculum umeaense	0.00106632	0.000714037	0.00276952	0.00259368	0.00071543	0.00185585	0.0013625	0.00498612	0.00114932	0.00161876	0.00304699	0.00151574	0.00135245	0.00022863	0.00375487	0.000995616	0.000894554	0.0003479	0.000902497	0.00155103	0.00170521	0.00105381	0.000853187	0.00121108	0.000221263	0.00146882	0.002195	0.00049363	0.000441692	0.000751531	0.00184085	0.000782412	0.00105786	0.000553064	0.00151786	0.0009167	0.00101689	0.00214465	0.000950295	0.000723042	0.000279726	0.00114851	0.00212249	0.00163469	0.000446542	9.16845e-05	0.000339879	0.000282277	0.000405797
Eubacterium limosum	0.00862607	0.01231	0.00214733	0.043759	0.00115975	0.0258454	0.0028778	0.0332342	0.0219089	0.0232302	0.00955848	0.0074303	0.0134374	0.0133681	0.0049535	0.0104332	0.00835924	0.00845832	0.0192831	0.140188	0.00984657	0.0151087	0.0264725	0.0125243	0.00364541	0.00891084	0.0135936	0.0194161	0.409992	0.00569797	0.00137845	0.00537116	0.00643248	0.00343361	0.0046353	0.0418917	0.0274865	0.0238017	0.00586015	0.0196667	0.00830952	0.022485	0.042746	0.00511478	0.00828991	0.0124197	0.00669077	0.132927	0.0261424
Blautia argi	0.0701227	0.0746597	0.0231881	0.0626143	0.0309442	0.0599602	0.039245	0.0727282	0.0722634	0.0588849	0.0969262	0.0450376	0.03898	0.0692884	0.0681258	0.0328968	0.0387922	0.0377617	0.04611	0.067557	0.0682605	0.034347	0.0590476	0.0354018	0.00571295	0.0595198	0.0347734	0.0533992	0.0244205	0.0308128	0.073058	0.0333688	0.0521594	0.0319164	0.0589629	0.0262496	0.0881358	0.0534246	0.0796551	0.0138561	0.070886	0.0393933	0.034878	0.0329428	0.00724448	0.0104379	0.0159452	0.0358663	0.0241855
Actinomyces naeslundii	0.00030239	0.00208499	0.00185141	0.00163585	0	0.0051718	0.00394742	0.000345572	0.000924842	0.00117728	0.00539219	0.00299968	0.000723091	0.000699339	0.0031311	0.0108377	0.00166218	0.00237007	0.0079778	0.00211597	0.00124772	0.00444807	0.00116128	0.00169846	0	0.00367205	0.00938973	0.000358124	0.000144399	0.000232291	0.00560978	0.000465218	0.000938426	0.00218153	0.00219505	0.00130957	0.0028989	0.00062233	0.00806619	0.00479837	0.0202637	0.00400444	0.0140578	0.0080968	0.000220644	0.00691865	0.0210919	0.00394332	0.0124535
Olsenella sp. oral taxon 807	0.000477458	0.000271334	0.000364211	0.00124841	7.53084e-06	0.000846047	0.0014389	0.000286331	0.000951779	0.00223893	0.0024518	0.00178073	0.00107794	0.000934694	0.00072162	0.00428323	0.00243585	0.00132637	0.00528409	0.00084228	0.000561473	0.00333299	0.00203817	0.000871384	7.25454e-06	0.0015341	0.000237471	0	0.000560609	0.000430422	0.00154422	2.11463e-05	0.0032589	0.00117526	0.00189148	0.000640235	0.00221592	0.000679776	0.00489854	0.00161698	0.00226249	0.00218647	0.000967462	0.00325022	0.00100341	0.0134	0.00481657	0.000863938	0.00674525
Microbacterium oxydans	1.59153e-05	0	0	1.07622e-05	0.000256049	0	6.36681e-05	0.000128355	0	0	6.21834e-05	0	0	8.0693e-05	6.11543e-05	0.000114081	4.83542e-05	7.24792e-06	3.44465e-05	0	0	0	0	0	0	0	1.92544e-05	3.87161e-05	0	0	0	0	1.70623e-05	0.000199718	0	0	3.0355e-05	0	0	0	3.2909e-05	0	8.88485e-05	4.46984e-05	5.25343e-05	3.52633e-05	4.85542e-05	2.56615e-05	9.01772e-05
Streptococcus sp. KS 6	1.59153e-05	0.000157088	3.79386e-05	0.00186186	0.000112963	5.45837e-05	0.000955021	0.00158963	0.000933821	0.00045199	0	0.00717591	6.02576e-05	5.37953e-05	0	0.00669967	0.00346337	0	0.003796	0	7.27835e-05	0.000355356	0.000545092	0	0	0.000522247	7.05995e-05	0	0.0018602	0.000512408	0.000165763	0	0	0.00058379	0.00120261	0	0.00012142	7.65945e-05	0.0208047	0.0021034	0.000995497	0	0.000760148	0.00130903	5.77877e-05	0.000684107	0.00176737	5.13231e-05	0.0287936
Lactobacillus helveticus	0	7.14037e-05	4.55264e-05	2.15243e-05	3.76542e-05	0.000150105	0	1.9747e-05	0	7.35798e-05	0.00220307	3.17987e-05	0.000107125	0.000934694	7.33851e-05	0.000145194	0	7.97271e-05	2.75572e-05	0	0.000811016	2.45073e-05	9.47985e-05	0	0.000203127	0	0.000969138	0	0.00317678	0	0.000898612	0.00363716	1.70623e-05	0.000199718	0	0	9.1065e-05	0	3.39391e-05	0	0	0	0	6.38549e-06	1.57603e-05	0	0	0	0.0012715
Prevotella fusca	0.00210081	0.00149948	0	0.00452011	0	0.00410742	0.000827685	0	0	0.000105114	0.000284267	0.00102816	0	0	0.000477003	8.2968e-05	0	0	6.88929e-06	0.000760106	7.27835e-05	0	0.000485842	0.000369231	0	0.000146882	0.000320907	0.00292306	0.000569103	0	0.00195426	0.00304506	6.82492e-05	0.000975544	0.00273214	5.82032e-05	0.000136598	0.000210635	0	0.023019	7.40452e-05	0	0	0.000140481	1.57603e-05	0	9.71083e-05	8.55384e-06	0.000270532
Anaerococcus mediterraneensis	1.59153e-05	1.42807e-05	0	1.07622e-05	0	0.000163751	0	0	1.79581e-05	3.15342e-05	1.77667e-05	0.00415503	3.34764e-05	0	9.78468e-05	0	3.02214e-05	0	0	2.05434e-05	1.03976e-05	0	0	0	2.90182e-05	8.16011e-05	3.20907e-05	0	0	2.04963e-05	0.000148315	0	0	0	0	0	0	0	1.1313e-05	5.25849e-05	8.22725e-06	0.000816856	0	0	0.000157603	0	9.71083e-06	2.56615e-05	0.00247085
Streptococcus milleri	0	0	0	0.000161433	5.27159e-05	0.000477607	0.000827685	0.000582536	0	0.000504547	0	0.00375225	7.36482e-05	0	0	0	0.000320347	0	0.000668261	0.000184891	0	9.80292e-05	0.00169452	0.000236308	0	0.000114242	0	0.000145185	0	0.000642217	0.000226834	0	0	0.000168992	0.00131937	0	0.000106243	0.000153189	0.010985	0	0.000205681	0.000687879	0.000365266	0.000689633	0.000315206	0.00263769	6.79758e-05	0.000410584	0.000703382
Actinomyces sp. oral taxon 169	0.00744834	0.00391292	0.00192728	0.0201145	0.000263579	0.00996152	0.0114475	0.00167849	0.0046691	0.00278552	0.00570311	0.00775889	0.00343468	0.000786757	0.01579	0.0103192	0.00282872	0.000992965	0.0140473	0.011227	0.00268259	0.0038599	0.00426593	0.000738461	0	0.0178217	0.00255442	0.00186805	0.00273509	0.000895005	0.00559233	0.000549803	0.00803634	0.00986298	0.00109753	0.00234268	0.00514518	0.00121594	0.0111999	0.00604726	0.0286555	0.00393688	0.00637735	0.00802656	0.000436035	0.0176457	0.0162462	0.0124202	0.0125707
Muribaculum sp. TLL-A4	0.00148012	0.00115674	0.000303509	0.0106976	0	0.00279741	0.00110782	0.00203394	0.0011583	0.00131393	0.000586301	0.00592516	8.70387e-05	0.00780032	0.00325341	0.000228162	0.00243585	0.00135536	0.00358932	0.00102717	0.00621779	0.00191157	0.00170637	0.00451938	0	0.000391685	0.00441568	0.000135506	8.49407e-05	0.0179343	0.00186702	0.0482981	0	0.00204327	0.00337431	0.00219717	0.00346047	0.000268081	0.000305452	0.00266868	0.000279726	0.00965487	0.000108593	0.00183902	9.98152e-05	0.00836444	0.00294238	0.00105212	0.000270532
Actinomyces viscosus	1.59153e-05	7.14037e-05	3.79386e-05	0.000215243	0	0.00060042	0.000152803	4.93675e-05	8.97904e-06	0.000105114	0.000248734	0.000169593	4.01717e-05	6.05198e-05	0.000366926	0.001286	6.04428e-05	7.24792e-05	0.000227347	0.000328695	0.000197555	0.000281834	0.000177747	0.000221538	0	0.000440646	0.000121945	0.000106469	8.49407e-06	5.46568e-05	0.000401322	0	0.000665429	4.60887e-05	0.000163461	0.00017461	0.000394615	0	0.000294139	0.000197193	0.00121763	0.00017197	0.00033565	0.000178794	5.25343e-06	0.000155158	0.00110704	0.000290831	0.00391369
Clostridium sp. SY8519	0.122277	0.0976375	0.0746329	0.130384	0.0651493	0.029598	0.0703023	0.0945486	0.0861899	0.0549326	0.148778	0.119659	0.0588583	0.0142423	0.236349	0.146127	0.155997	0.0143074	0.058373	0.357445	0.105224	0.0473481	0.135112	0.154368	0.0126156	0.1908	0.0477766	0.0659916	0.0611828	0.0313183	0.0773242	0.0678161	0.191883	0.0184508	0.183088	0.0361733	0.0795909	0.0391015	0.0383399	0.0247806	0.00768425	0.0496071	0.112729	0.0466205	0.0624002	0.0243105	0.0472141	0.0182796	0.0282886
Eggerthella lenta	0.0323716	0.0665768	0.160647	1.01099	0.170837	0.0963538	0.865516	0.181189	0.828999	0.181963	0.0241361	0.0435642	0.00364224	0.0417721	0.0456333	0.00564183	0.0086131	1.73885	0.0145502	0.00496123	0.0569791	0.00435005	0.0135562	0.00358892	0.00269143	0.00200739	0.0380531	0.0524022	0.000552115	0.00915501	2.26208	0.00179743	0.00351483	0.000276532	0.0545261	0.00291016	0.0585093	0.00634777	0.11106	0.0173004	0.0424855	0.694739	0.0819973	0.0165767	0.0848482	1.293	0.0382995	0.899402	0.0882925
Butyricimonas faecalis	0.4455	0.472493	0.150153	0.186003	0.00536949	0.0183674	0.0286634	0.265429	0.0721646	0.220056	0.0933817	0.589909	0.0452066	0.177747	0.0431994	0.148544	0.0389735	0.00312385	0.212114	0.106415	1.21174	1.61377	0.732686	1.21941	0.000700063	3.36113	0.197332	0.564016	0.242056	0.0293439	0.148995	3.07287	0.111707	0.0278145	0.0393475	1.02534	0.187533	0.470338	0.0198996	0.307543	0.0960613	0.024131	0.0156571	0.204789	0.00971885	0.0497141	0.0822119	0.0691407	0.113046
Streptococcus lutetiensis	0.00205307	0.0080115	0.0222927	0.0700295	0.000436789	0.212221	0.00108236	0.139631	0.020158	0.110748	0.00352669	0.142607	0.013491	0.00766584	0.00458657	0.111478	0.121333	0.0182575	0.105117	0.193868	0.0197971	0.000514653	0.0507646	0.222927	0.00407705	0.0477203	0.00365192	0.0119729	0.00561458	0.0303004	0.147442	0.0340032	0.00933307	0.000330302	0.413312	0.0282431	0.304613	0.000459567	0.0389508	0.0891445	0.0341019	0.00323057	0.0423116	0.0171642	0.00499601	0.0545099	0.00512732	0.00836566	0.018811
Butyricicoccus sp. GAM44	0.0079258	0.00556949	0.00102434	0.00255063	0.000519628	0.000709588	0.00137523	0.00205369	0.0482713	0.000420456	0.0018122	0.000105996	0.00499468	0.00255528	0.00457434	0.00665819	0.00190999	0.000645065	0.00433337	0.0049715	0.00129971	0.00186255	0.00737059	0.00107815	0	0.0261776	0.00162379	0.00170351	0.00146947	0.00918918	0.00099458	0.00167056	0.00580118	1.53629e-05	0.00196154	0.00106221	0.00449254	0.0017138	0.000452521	0.00351004	0.000575907	0.000245671	0.00463987	0.00245203	0.00150248	2.1158e-05	0.000145663	0.0001112	0.00308406
Enterococcus saigonensis	0.00456768	0.00708325	0.00549351	0.00229234	0.00758355	0.0176169	0.00133703	0.00425548	0.060438	0.00467758	0.00370436	0.00380525	0.00443898	0.00178869	0.0052348	0.00170084	3.62657e-05	0.00115242	0.00029624	0.00433466	0.0418089	0.00306341	0.00167082	0.00564184	0.000145091	0.00408005	0.000609723	0.00187773	0.00175827	0.00647683	0.000340251	0.000761266	0.0108346	0.00482395	0.00241689	0.000305567	0.00511482	0.00527544	0.000305452	0.00127518	0.000518317	0.000116694	0.00580477	0.0113534	0.000309952	0.001072	0.000485542	0.00301095	0.00932432
Prevotella ruminicola	0.00163927	0.000714037	7.58773e-06	0.000764114	7.53084e-06	0.000286564	0.00124789	9.8735e-06	0	0.000168182	0	0.00073137	1.33906e-05	0	0.00125978	0.000477066	0	0	0	0.000215706	0.000561473	0	8.29487e-05	0.00187569	0	0.00075073	0	0.000706568	0.000560609	0	6.97951e-05	0.00592096	0.00133086	0	0.000186813	0.00173154	0.000409793	0.000430844	1.1313e-05	0.0040096	8.22725e-05	1.22835e-05	9.87206e-06	0.000338431	6.82946e-05	0	3.88433e-05	0	6.3124e-05
Intestinimonas butyriciproducens	0.191652	0.121443	0.0154865	0.0220409	0.00476702	0.0702765	0.0519022	0.0716223	0.0107389	0.0377044	0.0513902	0.186489	0.110318	0.186475	0.140545	0.0666026	0.00498049	0.36394	0.00307262	0.0360742	0.118783	0.130281	0.122065	0.0266141	0.911294	0.207022	0.0218666	0.0198033	0.0107875	0.0514047	0.0833004	0.0491862	0.0938085	0.00434002	0.0440528	0.0840163	0.122832	0.10863	0.0127272	0.139337	0.128312	0.223659	0.173482	0.284225	0.032876	0.0446574	0.349959	0.137306	0.127456
Streptococcus mitis	0.000381966	9.99652e-05	2.27632e-05	0.00391743	0.000308764	0.00140553	0.0046605	0.00587473	0.00065547	0.00133495	0.00416629	0.00130375	0.000749872	0.000100866	0.00154109	0.00781974	0.00117863	0.00459518	0.0012194	0.00414977	0.000415906	0.000110283	0.00061619	0.0133366	0.00133846	0.000603848	0.000808685	0.0019358	0.000951336	0.00100432	0.00439709	0.0019666	0.000153561	0.0034797	0.00631662	4.36524e-05	0.00361225	0.00146487	0.0023418	0.00280014	0.00102841	0.00115465	0.000187569	0.00110469	0.000325713	7.75792e-05	6.79758e-05	5.13231e-05	0.000586152
Lachnoclostridium sp. YL32	0.143237	0.160316	0.223489	0.0908435	0.0972984	0.213545	0.246803	0.120931	0.0358892	0.175404	0.204992	0.163233	0.056535	0.0367557	0.215214	0.0896988	0.0807879	0.0879752	0.0174299	0.276874	0.118024	0.146627	0.127006	0.146068	0.00151257	0.227879	0.0646049	0.139068	0.0667549	0.133936	0.139119	0.0775434	0.222168	0.114538	0.137296	0.060866	0.199357	0.180083	0.0277396	0.0286193	0.0762254	0.0272695	0.111001	0.119166	0.0770678	0.0294589	0.0227525	0.110576	0.0721327
Paraprevotella xylaniphila	0.0300639	0.0170512	0.00192728	0.274102	0.00210863	0.0222701	0.00975395	0.0520531	0.000906884	0.29906	0.00023985	0.504285	0.00712379	0.0817756	0.142269	0.0420129	0.00439419	7.24792e-06	0.378339	0.0534539	0.530737	0.283096	0.0381209	0.3395	2.53909e-05	0.106163	0.173617	0.64922	0.0355817	0.118612	0.49989	0.220936	0.209849	0.000514657	0.402162	0.648514	1.52865	0.255835	0.00148201	0.385986	0.1564	0.271479	0.0014117	0.168871	0.00956124	0.000782844	0.232672	0.00163378	0.122163
Dysosmobacter welbionis	0.506105	0.35432	0.101273	0.30105	0.0206194	0.41515	0.383358	0.737945	0.223794	0.177895	0.335337	0.474225	0.328712	0.496	0.606981	0.343166	0.167082	0.0348407	0.0815486	0.149155	0.389756	0.713395	0.619224	0.132406	0.0384527	1.04552	0.517398	0.122817	0.385342	0.225398	0.734846	0.0834855	0.397449	0.0719752	0.35498	0.927759	0.455705	0.250435	0.234168	0.607592	1.36539	0.556912	0.489121	0.447642	0.184317	0.311071	0.418003	0.4477	0.713671
Tannerella sp. oral taxon HOT-286	6.36611e-05	1.42807e-05	3.03509e-05	0.000161433	0	1.36459e-05	3.82008e-05	4.93675e-05	3.59162e-05	7.35798e-05	0.000204317	0.000137794	6.69529e-06	1.34488e-05	4.89234e-05	1.0371e-05	0	0	6.88929e-05	0.000338966	0.000114374	7.35219e-05	1.18498e-05	0	4.71545e-05	6.52809e-05	0	0	8.49407e-06	0.000122978	0	0	8.53114e-05	0	0.000175137	5.82032e-05	1.51775e-05	0	0	0.000157755	0	1.22835e-05	0	0	5.25343e-06	7.05265e-06	1.94217e-05	8.55384e-06	0
Peptoniphilus harei	0.000143237	1.42807e-05	0	6.4573e-05	0	0.000218335	0	0	8.97904e-06	2.10228e-05	0.0001066	0.00288308	6.69529e-05	0.000147937	0.000110078	0	1.20886e-05	2.17438e-05	6.88929e-06	1.02717e-05	1.03976e-05	0	0	0	0	0.000146882	0.000179708	0	0	1.36642e-05	8.72438e-05	0	0	0	0	0	0	0	1.1313e-05	7.88773e-05	0	9.21266e-05	8.88485e-05	6.38549e-06	0.000204884	1.41053e-05	0	4.27692e-05	0.00162319
Pauljensenia hongkongensis	0.000206898	0.000371299	0.000311097	0.00106546	1.50617e-05	0.000532191	0.000853152	9.8735e-06	0.000422015	0.00171336	0.00263835	0.00174893	0.000522232	0.0011297	0.000611543	0.00031113	0.00129952	0.000978469	0.00239058	0.000308151	0.00114374	0.00112734	3.55494e-05	0.000915692	0	0.00102817	0.000564796	0.000116148	0.000365245	0.000478247	0.000654329	8.45851e-05	0.00261053	0.000591472	0.000443681	0.0009167	0.00104725	0.000449993	0.000497773	0.00132777	0.000115181	0.00205135	0.00962526	0.00215191	5.25343e-06	0.00480991	0.00159258	0.000727077	8.11595e-05
Peptoniphilus sp. ING2-D1G	0.00132097	0.00164229	0.00115333	0.00172195	0.000609998	0.0041893	0.00255946	0.00348534	0.000736282	0.00334263	0.00903436	0.00281949	0.0007097	0.00149282	0.00442757	0.00248904	0.00141436	3.62396e-05	0.00143986	0.00186945	0.000207953	0.00133565	0.00195522	0.00239261	0.000529581	0.00205635	0.00118094	0.000996939	0.000942842	0.00135959	0.0038649	0.00175514	0.00286646	0.000622197	0.00184478	0.000654786	0.00157846	0.0030925	0.00159514	1.31462e-05	0.000937906	0.000429924	0.000612068	0.00233709	0.00102967	7.05265e-06	0.000242771	0.000821169	0.00122641
Anaerocolumna sp. CTTW	0.000270559	0.000442703	7.58773e-06	1.07622e-05	9.03701e-05	2.72918e-05	2.54672e-05	3.9494e-05	4.48952e-05	0.000178694	0.000115484	0.000105996	0.00012721	0.00016811	0.000440311	3.1113e-05	0	2.17438e-05	0	0	5.19882e-05	0	5.92491e-05	1.47692e-05	0	0.000114242	1.28363e-05	0	0	1.36642e-05	8.72438e-06	0.000148024	0.000119436	2.30443e-05	2.33516e-05	0.000130957	0.000379438	0	5.65652e-05	0.00086765	8.22725e-05	0.000110552	0	0	0	0.00010579	3.88433e-05	8.55384e-06	3.60709e-05
Mogibacterium pumilum	4.77458e-05	1.42807e-05	7.58773e-06	0.000107622	6.77776e-05	0.000191043	0.000152803	0	0	5.2557e-05	2.665e-05	5.29979e-05	0.000602576	1.34488e-05	8.5616e-05	0.000124452	1.20886e-05	8.6975e-05	0.000110229	0.000154076	5.19882e-05	9.80292e-05	0	4.43077e-05	1.08818e-05	3.26404e-05	0	9.67902e-06	0.000254822	6.8321e-06	9.59682e-05	0.000190317	1.70623e-05	0	0.000163461	0	3.0355e-05	9.57431e-06	0.000135756	0.00010517	0.000205681	0.00010441	0.000157953	8.30114e-05	1.05069e-05	0.000373791	2.91325e-05	0.000316492	9.01772e-06
Akkermansia muciniphila	5.19173	0.449872	0.00066772	0.00185109	0.0021011	0.0643951	0.0467196	0.00190558	0.00105953	0.370359	0.0102425	3.20481	3.966	0.207939	6.41984	0.0620912	0.00103357	2.50827	0.00183255	0.00155103	1.67883	5.27047	0.0821666	0.00388431	0.000540463	0.00755626	0.00342087	0.00116148	0.0160028	0.00288998	0.000689226	0.00128992	3.23539	0.000768145	0.00541758	0.00170244	0.0158301	0.0683223	0.0033826	0.00202452	0.00559453	0.495604	15.8377	0.00519779	4.22591	0.333471	23.3548	0.00289975	17.6594
Oscillibacter sp. PEA192	0.308533	0.200702	0.183995	0.364773	0.0199944	0.267201	0.1322	0.331483	0.217868	0.070048	0.0882027	0.156736	0.254481	0.83255	0.388305	0.248883	0.110979	0.0357177	0.074301	0.0450106	0.190859	0.279567	0.588983	0.0437612	0.039316	0.490977	0.203371	0.0897535	0.0945305	0.0967835	0.307805	0.0356315	0.201523	0.243118	0.280255	0.299601	0.998468	0.29846	0.182095	0.502146	1.35212	1.08157	0.128732	0.784905	0.179772	0.346377	0.135107	0.171222	0.39512
Streptococcus sp. I-G2	0.000190983	9.99652e-05	3.79386e-05	0	0.0045411	0.00226522	0.00497884	0.00103672	0	0.00286961	0.000364217	0.00182313	0	6.05198e-05	0	0.000611889	0.000628605	0.00337028	0.00323797	0.00516667	0.000145567	0	0.000118498	0.0174277	0.000145091	0	0.000417179	0.000251655	0.000288798	0.000252788	0.00488566	0.000655535	0.000358308	0.00016131	0.00218338	0	0.00185166	0	0.00897123	0.00165642	0.000123409	0.000491342	0	5.10839e-05	0.001534	0	0	0	0
Campylobacter hominis	0.0032308	0.000242773	3.79386e-05	0	0	5.45837e-05	7.64017e-05	0	8.08114e-05	3.15342e-05	0	0.00383704	0.000723091	0	0.000415849	2.0742e-05	0	0	0	0.00361564	0.000187158	0	0.000130348	0	0	0	0	0	0	2.73284e-05	9.59682e-05	0	0	0	0	0	0	2.87229e-05	4.52521e-05	0.00149867	0.000271499	0	0	0	0.000299446	0	0	7.69846e-05	0.00319227
Lawsonella clevelandensis	0.000111407	1.42807e-05	1.51755e-05	0	0	1.36459e-05	1.27336e-05	0	0	0	1.77667e-05	0.00898844	2.67811e-05	3.36221e-05	0.000110078	2.0742e-05	8.46199e-05	2.17438e-05	6.88929e-06	6.16302e-05	3.11929e-05	0	2.36996e-05	4.43077e-05	7.25454e-06	3.26404e-05	1.28363e-05	0	0	1.36642e-05	0.000331527	0	6.82492e-05	0	0	2.91016e-05	0	0	1.1313e-05	0.000644165	8.22725e-06	0.000227246	0	7.66259e-05	0.000304699	7.05265e-05	0	6.84307e-05	0.0025971
Alistipes finegoldii	0.182421	0.396619	0.074944	0.279666	0.00314036	0.368426	0.0650942	0.595046	0.0773365	0.0501499	0.0116372	0.488767	0.13645	2.74795	0.0563108	0.124245	0.032621	0.088932	0.027757	0.171209	0.26304	0.301942	0.0537271	0.439045	0.000101564	0.427312	0.0402353	0.051473	0.042929	0.0618715	0.196054	0.0053923	0.12969	0.0111074	0.239202	0.107458	0.118202	0.16441	0.173259	0.409308	0.0864519	3.34135	0.0302579	0.0425657	0.0363432	1.47169	1.63767	0.269668	0.0950648
Monoglobus pectinilyticus	0.0647751	0.0145092	0.000447676	0.003982	0.00063259	0.00836495	0.0046987	0.114592	0.00289125	0.00690599	0.0207426	0.0159418	0.0113016	0.0411265	0.0163404	0.00466695	0.00215176	0.151532	0.00101962	0.00445792	0.0793236	0.0208925	0.0375165	0.00747323	0.00945629	0.0172342	0.00429373	0.00723991	0.00565705	0.0188771	0.00388235	0.00852195	0.016431	0.0112994	0.0145831	0.0158458	0.0253313	0.0174252	0.00457046	0.0157755	0.00162077	0.00124678	0.02392	0.0103317	0.000745987	0.000895687	0.00417566	0.00628707	0.0999524
Streptococcus sp. oral taxon 431	0.000238729	7.14037e-05	7.58773e-06	0.000408963	0.000384073	0.000559483	0.000483877	0.000750386	9.87695e-05	0.000714776	0.000373101	0.000455782	0.000120515	6.72442e-06	0.000305771	0.00830718	6.04428e-05	0.000804519	0.000812937	0.00138668	0.000155965	0.000110283	0.000106648	0.00559753	0.000565854	4.89607e-05	0.000166871	0.000483951	5.09644e-05	9.56494e-05	0.00118652	0.000317194	0	9.98588e-05	0.000385302	0	0.00030355	0.000143615	7.91912e-05	0.000262924	0.000271499	0.000178111	9.87206e-05	0.000134095	0.000225898	0	0	1.71077e-05	9.01772e-06
[Eubacterium] cellulosolvens	0.000318305	0.00019993	0.00264812	7.53352e-05	0.000128024	0.00107803	0.000191004	0.000296205	0.000996674	0.000168182	0.000390867	0.000275589	0.000107125	0.000437087	0.000464772	2.0742e-05	6.04428e-05	0.000413131	4.13358e-05	4.10868e-05	0.000249543	0.00040437	8.29487e-05	5.90769e-05	0.000776236	4.89607e-05	6.41813e-05	6.77531e-05	5.09644e-05	2.04963e-05	4.36219e-05	2.11463e-05	0.00877002	4.60887e-05	0.000116758	7.2754e-05	3.0355e-05	0.000191486	0.000169695	0.00202452	0.00677102	0.000214962	0.000236929	0.000166023	4.72809e-05	7.05265e-06	4.85542e-05	7.69846e-05	0.000153301
Blautia hansenii	0.142601	0.0647061	0.0486525	0.0459437	0.0529795	0.0831992	0.0687615	0.0530009	0.148451	0.0882222	0.147135	0.0592834	0.0297405	0.0622076	0.101492	0.0387564	0.0538122	0.0497497	0.265954	0.0534848	0.0628642	0.0663413	0.146487	0.0742449	0.00817587	0.0602706	0.180523	0.0505245	0.0345794	0.0425025	0.10772	0.0343839	0.374893	0.0460964	0.0934649	0.0217825	0.240032	0.212463	0.0894748	0.022296	0.0373682	0.026514	0.0521047	0.0667412	0.019196	0.0238873	0.0146342	0.0208543	0.0186757
Hungatella hathewayi	0.000461543	0.000456984	0.0055618	0.00285198	0.000143086	0.000627712	0.000216471	0.00323851	0.00191254	0.00104063	0.00196322	0.000699572	0.00325391	0.000625371	0.00448872	0.000736341	0.000157151	0.000485611	0.00104028	0.000236249	0.000935788	0.000931277	0.000722839	0.00243692	0.000145091	0.0108366	0.0116746	0.000532346	8.49407e-05	0.000450919	0.0017536	0.000380633	0.00249109	0.00115222	0.000560439	0.00212442	0.00133562	0.01057	0.00314502	0.000644165	0.00538885	0.00438523	0.00417588	0.000696019	0.00250589	0.00513433	0.00812797	0.173044	0.000586152
Prevotella melaninogenica	0.0261329	0.00262766	2.27632e-05	0.0228589	0.000256049	0.00371169	0.00490244	0	0.000772198	0.00408894	0	0.00389004	0.000294593	0.00202405	0.00287425	0.00186678	0.00400736	0	1.37786e-05	0.000749834	9.35788e-05	0	0.00324685	0.00121108	0	0.0134152	1.28363e-05	0.0521118	0.0402619	0	0.00217237	0.0570527	0.000614242	0	0.000163461	0.00123682	0.00349083	0.0160082	0.000248887	0.0529793	0.0045908	0	0	0.00238179	0.000330966	1.41053e-05	0.000194217	8.55384e-05	0.00400387
Lactobacillus sakei	0.0697407	0.0026705	0	0	0	0.199381	0.000152803	9.8735e-06	0.00456135	0	0.00315359	0.000158994	1.33906e-05	0.00114988	0	0.14705	2.41771e-05	7.24792e-06	0	0.030661	0	8.57755e-05	0.0035194	0.00871384	7.25454e-05	0	0.000430015	0.000125827	0	2.04963e-05	1.74488e-05	0	0.000102374	0.00575341	0.000245192	2.91016e-05	0	0.0984718	1.1313e-05	0	8.22725e-06	0	0.000148081	0	0.000709213	1.41053e-05	0	0	0.00172238
Streptococcus canis	0.00305573	0.00137095	0.00185899	0.00351923	0.00143839	0.00710952	0.00273773	0.00653625	0.000359162	0.00422558	0.00635159	0.00626435	0.000642748	0.00151972	0.00359587	0.00402395	0.00145063	0.00374717	0.000792269	0.00266037	0.00070704	0.00273256	0.00163527	0.00245169	0.000246654	0.00886188	0.00232336	0.00247783	0.00219147	0.00133226	0.000191936	0.00319309	0.0032589	0.000714375	0.0134505	0.00320118	0.00329352	0.00280527	0.0044234	0.000407533	0.000641725	0.00038079	0.0012735	0.00174324	0.000856309	0.00373791	0.000475831	0.000581661	0.0128232
Streptococcus sp. oral taxon 061	0.000175068	0.000314176	1.51755e-05	0.00227082	0.000798269	0.00331596	0.000547545	0.000691145	0.000197539	0.00261734	0.000417517	0.00073137	0.000187468	0.000114315	0.000538158	0.0376156	7.85756e-05	0.00147858	0.00279016	0.00508449	6.23859e-05	2.45073e-05	0.00061619	0.0222572	0.00222714	0.000408005	0.000224635	0.00169383	0.000382233	0.000744699	0.00262604	0.000549803	1.70623e-05	7.68145e-05	0.00483379	1.45508e-05	0.000880295	0.000813816	5.65652e-05	0.00114372	4.93635e-05	2.45671e-05	0.000345522	9.57824e-05	0.000840549	3.52633e-05	0	0.000273723	4.50886e-05
Leuconostoc gelidum	0	0	2.27632e-05	1.07622e-05	7.53084e-06	0.000245627	0	0	0.000790156	0.0011037	8.88335e-06	0.000699572	0	0	3.66926e-05	1.0371e-05	0.000725314	3.62396e-05	0.000144675	3.08151e-05	0.000114374	3.67609e-05	0.00177747	0.00347077	7.25454e-06	0	7.05995e-05	0.000145185	0	2.73284e-05	0	0.00057095	5.11869e-05	3.07258e-05	0.00226511	2.91016e-05	1.51775e-05	0	0	0.00010517	0	0	0.000118465	3.8313e-05	0.000730227	0	0	0	0
Streptococcus pneumoniae	4.77458e-05	5.7123e-05	0	0.000710303	0.000120493	0.000313856	0.000547545	0.00243875	0.000430994	0.00784151	0.000755084	0.000794968	8.03434e-05	1.34488e-05	0.000183463	0.00228162	0.00025386	0.00213089	0.00384423	0.00582406	0.000114374	0.000147044	0.000130348	0.058427	0.000232145	0.000146882	0.000359415	0.000658173	0.00195364	6.8321e-05	0.00115162	0.000317194	6.82492e-05	0.000722056	0.000618818	0.001004	0.000941005	7.65945e-05	0.00074666	0.000460118	0.000378453	0.000264096	7.89765e-05	0.000517225	0.000147096	5.64212e-05	1.94217e-05	9.40923e-05	0.00112721
Dehalococcoides mccartyi	0.000811678	0	0	0.000139908	2.25925e-05	0	0	0	0.000332225	2.10228e-05	0	5.29979e-05	0.000153992	0.000585024	1.22309e-05	0	6.04428e-06	0.00170326	0	1.02717e-05	4.15906e-05	2.45073e-05	9.47985e-05	0	0	0	0	0	0	0	0	0.000718974	0	1.53629e-05	0	0	0	7.65945e-05	0.000463834	0.00038124	0	0	0.000236929	0.000657706	0.000325713	3.52633e-05	3.88433e-05	0	0.00328245
Campylobacter ureolyticus	0	0	7.58773e-06	0.000215243	0	0	0	0	0	1.05114e-05	4.44167e-05	0.000339186	1.33906e-05	2.01733e-05	4.89234e-05	0	0	0.000101471	0	0.000154076	2.07953e-05	0	0	0	0	0.000179522	3.85088e-05	0.000154864	0	6.8321e-06	0	0	1.70623e-05	0	0	0	4.55325e-05	0	0	0.000249778	4.11362e-05	3.07089e-05	0.000138209	1.91565e-05	0	0	0	0.000273723	0.00150596
Streptococcus vestibularis	0.00060478	0.000157088	0.00033386	0.0028735	7.53084e-06	0.000982506	0.00311974	0.0154027	0.0126425	0.00951282	0.00611174	0.0173515	4.6867e-05	0.000275701	0.000207924	6.2226e-05	0.0202846	0.000195694	0.00331375	0.00214679	0	0.000196058	0.00355494	0.0424763	3.99e-05	8.16011e-05	0.00462747	0.015651	0	0.0005534	0.00177977	0.00194546	8.53114e-05	0.00185123	0.00516071	1.45508e-05	0.0184407	0.00650096	0.123991	0.0184441	0.00827661	0.0187877	0.000157953	0.00930366	0.00307326	0.00148811	0.000330168	0.000299384	0.00841353
Streptococcus anginosus	0.000222814	0.00634065	0.000204869	0.000796401	0.000481974	0.00424388	0.00268679	0.00386054	0.00341204	0.00382615	0.00269165	0.0939334	0.000595881	0.00186939	0.000354695	0.00443879	0.00199461	0.0108501	0.0070133	0.00206461	0.000270339	0.00063719	0.00331795	0.0207212	7.25454e-05	0.00187683	0.00580841	0.00971774	0.000492656	0.00114096	0.0246202	0.000803559	0	0.0059224	0.00479876	0.000451075	0.00714861	0.0020872	0.0573797	0.00283958	4.11362e-05	0.0123572	0.00110567	0.0114811	0.00609923	0.0168558	0.00211696	0.0118727	0.130252
Streptococcus sp. I-P16	0.000477458	9.99652e-05	8.3465e-05	0.000710303	0.00770405	0.00843318	0.00555186	0.00238939	0.000287329	0.00316393	0.000515234	0.00131435	0.000220944	0	0.000220155	0.0042936	6.04428e-05	0.00445747	0.00522208	0.00603976	7.27835e-05	0	0.00142198	0.0191261	4.71545e-05	0.000473286	0.00103974	0.00164543	9.34348e-05	0.0010863	0.00865459	0.000422926	0	0.000407117	0.00915384	0	0.00104725	0.000315952	0.00875629	0.0010517	0.000559453	0.000307089	0	0.000440599	0.000756494	4.23159e-05	0	0.000119754	0
Streptococcus equinus	0	0.000871126	0.00625987	0.000193719	0.000760615	0.00508993	0.000840419	0.00146128	0.00536049	0.0168393	0.0165408	0.0137052	0.000301288	0.000208457	0.00014677	7.2597e-05	0.00112424	0.00277595	0.00287284	0.0104052	0.00182999	0.00145818	0.00205002	0.0141341	0.000101564	0.000816011	0.00546183	0.0205195	0.00175827	0.00523339	0.00236431	0.00685139	0.000136498	0.00194341	0.00872183	0.00122227	0.00529695	0.00435631	0.000791912	0.020587	0.00032909	0.0101831	0.00111554	0.00166661	0.000667186	0.000176316	0	0.000607323	0.000405797
Bacteroides xylanisolvens	0.0909717	1.31177	0.27743	0.284595	0.0279545	0.157297	1.15912	0.202723	0.162063	0.321596	0.225895	1.07853	0.364096	0.387602	0.476282	0.45424	0.939287	0.304094	0.499467	0.646881	1.60402	0.43384	0.425491	3.35378	0.000170482	3.54157	0.155441	1.06155	0.754359	0.607551	0.162282	5.99442	0.979393	4.31571	0.341307	0.695004	0.645424	0.684649	0.0170148	1.18308	1.28078	0.825454	0.0945151	0.377957	0.0574883	1.05793	0.186671	0.131738	0.194115
Streptococcus pasteurianus	0.0982131	0.0826855	0.0467783	0.0626358	0.129222	0.156873	0.355586	0.344042	0.161982	0.240133	0.161908	0.113903	0.0536895	0.0333531	0.0416583	0.13669	0.153724	0.0852065	0.191695	0.128037	0.0582476	0.111202	0.174382	0.218939	0.00644566	0.0927478	0.100277	0.153248	0.0425638	0.0428236	0.196238	0.0569258	0.0492076	0.151025	0.105246	0.0620446	0.569005	0.154434	0.123244	0.0687679	0.074218	0.0563692	0.0398732	0.0943456	0.0517515	0.0379292	0.0921558	0.0543597	0.0540071
Streptococcus periodonticum	1.59153e-05	0	0.000159342	8.60974e-05	0	0.00141918	0	0	0	7.35798e-05	3.55334e-05	0.00259689	4.01717e-05	8.74174e-05	8.5616e-05	0.000871164	0.000356613	0.000166702	0	0.000143804	0	0	0.000189597	0	0	0	0.000526287	0.000116148	0	4.09926e-05	0.000183212	0.00016917	0	0.000199718	0.000198489	5.82032e-05	0	0	0.0116072	0.00159069	0	0.00129591	7.89765e-05	0.000332046	0.0011505	0.000804002	0.00011653	0.000162523	0
Lachnoclostridium phytofermentans	0.000143237	7.14037e-05	7.58773e-05	7.53352e-05	6.02467e-05	9.55214e-05	5.09345e-05	8.88615e-05	0.000179581	0.000178694	0.00013325	0.000264989	6.02576e-05	0.000181559	0.000207924	0	1.20886e-05	2.17438e-05	0	1.02717e-05	4.15906e-05	3.67609e-05	3.55494e-05	0	3.62727e-06	0.000163202	0	0	8.49407e-06	0	2.61732e-05	8.45851e-05	0.000102374	7.68145e-06	1.16758e-05	5.82032e-05	0.000136598	2.87229e-05	0.000135756	9.20235e-05	0.000131636	3.07089e-05	5.92323e-05	8.30114e-05	3.15206e-05	2.1158e-05	9.71083e-06	4.27692e-05	3.60709e-05
Lacrimispora saccharolytica	0.0165519	0.022178	0.00258741	0.0286597	0.0085475	0.0102481	0.0228823	0.00243875	0.0337612	0.0183109	0.00163454	0.00173833	0.00605923	0.016152	0.0327665	0.00618112	0.00305841	0.00439949	0.00420247	0.0026501	0.014276	0.00295313	0.0239485	0.00812307	0.000235773	0.0549502	0.00896613	0.016735	0.0335261	0.00209062	0.000724124	0.0180801	0.0585407	0.00276532	0.00699381	0.00494727	0.00717896	0.00582118	0.00331472	0.0059158	0.00324154	0.00743155	0.0024384	0.00486574	0.00401362	0.0018619	0.00129154	0.00360117	0.00267826
Mogibacterium diversum	0.00090717	0.000742599	0.00026557	0.00548871	0.00444319	0.00893808	0.0074237	0.00246837	0.00075424	0.00294319	0.00329572	0.00650814	0.000769958	0.00234682	0.00363256	0.0225777	0.000598384	0.00436325	0.00318285	0.00783731	0.000415906	0.00615133	0.00111388	0.00592246	0.000892308	0.00770314	0.000783012	0.0019842	0.000135905	0.000895005	0.00677012	0.00016917	0.00315652	0.000130585	0.00776442	1.45508e-05	0.00686023	0.00106275	0.00158382	0.00349689	0.00874556	0.00992511	0.0127547	0.00384407	6.30412e-05	0.0140771	0.000242771	0.00958886	0.000297585
Longibaculum sp. KGMB06250	1.06362	0.575643	1.70976	2.78204	0.147371	5.69934	0.0620636	1.26353	0.0765733	1.79088	1.32756	2.09349	0.799022	1.19294	0.738107	0.0677227	0.085587	0.79909	0.518364	0.179693	1.46657	0.380415	1.87346	0.676046	0.311735	0.281818	0.661716	0.563106	0.85836	0.627467	0.622441	0.318844	1.58985	0.0662525	7.59151	1.60542	0.15692	1.99739	0.693229	0.17704	0.800643	0.174709	0.131269	1.3209	0.0194429	1.08499	0.0594983	0.509159	0.673416
Phocaeicola vulgatus	5.79064	21.9355	17.8706	3.26653	0.0698862	0.152425	19.613	8.31812	14.4678	4.61018	3.67654	1.72588	9.96771	12.6392	9.02312	0.962927	9.29945	0.374572	16.3036	20.8708	12.7121	9.36055	10.0927	14.7409	0.00487868	8.1739	7.28117	11.5571	2.75385	5.87544	5.35009	9.17721	5.77374	10.5688	12.9313	1.77856	0.783812	12.5882	1.48111	2.24879	2.89334	0.319716	3.22453	6.93799	4.54729	13.6389	4.54158	10.6208	12.3306
Lacticaseibacillus paracasei	4.77458e-05	8.56845e-05	0.000417325	0	0.000579875	0.00398461	3.82008e-05	0.111669	0.00183173	0.000872447	0.00873233	5.29979e-05	0	0.000201733	0.00029354	0.000902277	0.457431	0.157084	0.159019	0.00120179	0.0211696	0.00177678	0.000177747	0.00223015	1.08818e-05	0.0133826	0.000430015	1.9358e-05	0	5.46568e-05	0.0302562	0	0.00232047	0.000714375	0.000198489	0.0631505	0.000151775	0.00963175	0.048318	0.000118316	0.0453897	0.0601648	0.140687	0.0292519	0.0266559	0.0148388	0.0698209	0.55576	0.0185224
Lactobacillus brevis	0	0	0	0	0	2.72918e-05	0	0	2.69371e-05	0.000735798	0.0001066	0.000116595	0	1.34488e-05	0	0.00107858	0	0	0	4.10868e-05	0	0	3.55494e-05	0	0.000892308	0	1.92544e-05	0	0	0	0.000453668	0	1.70623e-05	7.68145e-06	0.00273214	5.82032e-05	0	1.91486e-05	0	0	8.22725e-06	0.000958117	0.0382246	0.00256058	0.00246386	0	0.0148284	1.71077e-05	9.01772e-06
Anaerostipes hadrus	7.1302	4.08398	7.33414	2.74464	3.59214	13.6088	5.7966	1.40795	20.4622	7.45404	7.08586	10.2157	4.41227	4.53634	3.82333	1.49328	2.55697	4.16361	1.57655	1.15555	8.6476	16.2955	9.92716	2.6275	3.95485	2.58848	3.48255	4.02137	0.703505	3.47187	1.12537	1.51344	4.46623	5.89654	9.33548	1.02276	4.72602	6.3725	0.78957	6.44936	1.42679	1.24099	4.00835	1.75238	0.0683576	1.31923	2.53006	0.48153	1.80667
Butyrivibrio hungatei	0.000127322	8.56845e-05	5.31141e-05	6.4573e-05	3.01234e-05	4.09378e-05	3.82008e-05	5.9241e-05	0.000107749	8.40912e-05	3.55334e-05	7.4197e-05	4.6867e-05	6.05198e-05	0.000366926	1.0371e-05	0	0	0	0	1.03976e-05	0	0	0	0	0	2.56725e-05	0	0	0	8.72438e-06	2.11463e-05	3.41246e-05	7.68145e-06	0	0.000101856	0	0	7.91912e-05	0	8.22725e-06	1.84253e-05	3.94882e-05	0	1.57603e-05	1.41053e-05	2.91325e-05	8.55384e-06	2.70532e-05
Oscillibacter valericigenes	9.54916e-05	0.000257053	3.03509e-05	6.4573e-05	2.25925e-05	9.55214e-05	0.000178271	0.000177723	8.08114e-05	0.000199717	5.33001e-05	0.000201392	0.000167382	0.000100866	0.000415849	7.2597e-05	0	4.34875e-05	0	2.05434e-05	2.07953e-05	2.45073e-05	0.000142198	1.47692e-05	0	8.16011e-05	6.41813e-06	0	0	0	5.23463e-05	0	3.41246e-05	0	3.50274e-05	0.00018916	1.51775e-05	0	7.91912e-05	0.000144608	9.04997e-05	7.98431e-05	0.000266546	9.57824e-05	4.20274e-05	0.000253895	0.000679758	0.000136861	0.000378744
Streptococcus koreensis	0.000143237	2.85615e-05	4.55264e-05	0.000290579	0.00468418	0.00226522	0.00556459	0.00124406	0.00046691	0.000777844	0.000151017	0.00073137	3.34764e-05	1.34488e-05	0	0.000383727	0.000120886	0.00224685	0.00143297	0.00750862	8.31811e-05	0	0.000225146	0.00853661	0	3.26404e-05	0.000134781	0.00184869	0	7.51531e-05	0.00356827	0.00057095	6.82492e-05	4.60887e-05	0.00847664	0	0.00154811	0.000852113	0.000429895	0.000723042	0.000131636	0.000159686	0	3.19275e-05	0.00195953	3.52633e-05	0	0	4.50886e-05
Schaalia odontolytica	0.00741651	0.00279903	0.00128233	0.00715684	0.0463448	0.021274	0.0254672	0.0125788	0.00160725	0.0138225	0.0114151	0.0166095	0.0043988	0.00254855	0.0110078	0.129461	0.00223638	0.00513877	0.0678113	0.0100765	0.00281776	0.00600429	0.00536797	0.0312812	0.00312671	0.0103633	0.00536556	0.00528474	0.00136755	0.00136642	0.00990218	0.001734	0.0269755	0.00735883	0.00751922	0.00429248	0.00711825	0.00325527	0.063138	0.010425	0.00496926	0.0093355	0.012419	0.00880559	0.00372994	0.00989487	0.00749676	0.00988824	0.000441868
Amedibacterium intestinale	0.0235864	0.0143522	0.0181802	0.0168428	0.0123506	0.0137005	0.0134849	0.0438778	0.0229235	0.100058	0.029395	0.0395682	0.0129353	0.0138187	0.0189701	0.0173196	0.0177097	0.0303905	0.00823271	0.0101279	0.0154509	0.0401797	0.00910066	0.0121846	0.000369982	0.0436892	0.0218923	0.0380289	0.00570802	0.00586877	0.0169166	0.0170862	0.0133086	0.00559978	0.0404917	0.0182176	0.0232216	0.0119104	0.0129421	0.0054031	0.0208067	0.00728414	0.0150746	0.00838415	0.00380874	0.00232032	0.0275593	0.011522	0.222638
Streptococcus intermedius	0.000222814	0.000157088	0.000584255	0.000753352	3.76542e-05	0.000259272	0.00217745	1.9747e-05	0.000116728	0.000567616	9.77168e-05	0.00580856	5.35623e-05	0.000154662	0.000159001	0.000228162	0.000840155	0.00220337	0.00365821	0.00296852	0.000218351	0.000220566	0.000580641	0.00796061	5.44091e-05	0.0012077	0.000904957	0.00183901	0.00110423	0.000218627	0.000846265	0.000105731	0	7.68145e-06	0.000443681	0	0.00273195	0.000210635	0.00432158	0.000302363	0.000575907	0.00253655	0.000138209	0.00287986	0.000241658	0.000197474	0.00193246	0.00120609	0.00248889
Ndongobacter massiliensis	0.000939001	4.28422e-05	7.58773e-06	0.000161433	5.27159e-05	2.72918e-05	1.27336e-05	0.000513422	8.97904e-06	5.2557e-05	8.88335e-06	0.000572377	2.67811e-05	0	0.000134539	0	6.04428e-06	0	0	0	1.03976e-05	0	0	0	0	0.000228483	0	0	0	6.8321e-06	7.85195e-05	2.11463e-05	0	0	2.33516e-05	0.00017461	1.51775e-05	1.91486e-05	1.1313e-05	9.20235e-05	8.22725e-06	4.91342e-05	5.92323e-05	6.38549e-06	1.05069e-05	7.05265e-06	0.000320458	3.42154e-05	0.00108213
Bacteroides zoogleoformans	0.00159153	0.000157088	0.000235219	0.00049506	8.28392e-05	8.18755e-05	0.000649414	0.00486763	0.000430994	0.000893469	0.000346451	0.00301028	0.00129219	0.000282426	0.00105185	0.00031113	3.02214e-05	0.0003479	0.000206679	0.0025782	0.000311929	0.000257327	0.00150493	0.00109292	0	0.0014525	0.0010975	0.000232296	0.00225093	0.00115462	0.00150059	0.00137451	0.000341246	0.000960181	0.000105082	0.00164424	0.00018213	0.000641479	6.78782e-05	0.00191935	0.00080627	0.000663312	0.000434371	0.000434213	0.000357233	0.00069116	0.000223349	0.00810049	0.000378744
Streptococcus constellatus	4.77458e-05	7.14037e-05	7.58773e-06	0	0	0.0399962	1.27336e-05	0	0	3.15342e-05	8.88335e-06	0.000476981	6.69529e-06	0.000268977	0	0	6.04428e-06	0.000971221	2.75572e-05	2.05434e-05	0.000634256	0.000281834	1.18498e-05	0.000324923	0	0	1.28363e-05	0	1.69881e-05	0	1.74488e-05	0	0	0	4.67033e-05	0	0	0	0.000124443	1.31462e-05	1.64545e-05	1.22835e-05	0	0.00019795	2.62672e-05	8.46318e-05	0	2.56615e-05	9.01772e-06
Bacteroides caccae	0.314342	0.102607	0.00150237	0.00180805	0.004639	0.71974	2.05815	0.347863	0.00716528	1.35375	0.00246957	2.01822	0.543711	4.28851	1.32399	0.0934635	0.285085	0.0252155	1.4638	0.211197	1.41592	0.773524	3.12231	0.0915396	0.00236498	0.0872642	1.00595	0.000154864	0.0464371	0.0251626	0.124916	0.00156482	0.667477	1.92091	2.83156	0.972866	0.00613171	1.79993	0.168406	2.50211	1.25096	0.476688	4.28616	6.59926	0.000882576	0.462774	0.428034	3.94433	1.20008
Ezakiella massiliensis	3.18305e-05	4.28422e-05	0	0	2.25925e-05	0	0	2.96205e-05	0	0	0	0.00147334	6.69529e-06	6.72442e-05	0.00014677	0.000248904	3.02214e-05	0	0	0	0.000207953	0	0	0	4.71545e-05	0	9.6272e-05	0.000164543	0	0	3.48975e-05	0	0	0	0	5.82032e-05	1.51775e-05	0	0	3.94387e-05	0	0.00148017	4.93603e-05	6.38549e-06	3.6774e-05	7.05265e-06	0	0.000102646	0.00137971
Bacteroides sp. HF-5287	0.105566	0.219238	0.0197433	0.0942013	0.00173962	1.21288	0.0968137	0.116221	0.0369488	0.265014	0.263764	0.0136416	0.468456	0.0890784	0.0149339	1.34342	0.0128501	0.0157497	0.0132068	0.30699	0.208764	0.13093	0.139745	2.12553	8.34272e-05	0.28846	0.725763	0.00521699	0.128634	0.0741693	0.19629	0.0734199	0.216793	5.90649	0.231695	0.0378175	0.303186	0.0499683	0.00548682	1.06047	0.0279973	0.015379	0.0460334	0.180377	0.0235879	0.0116651	0.141205	0.0402715	0.0128052
Gordonibacter pamelaeae	0.0389924	0.0117673	0.0748301	0.0222885	0.0224419	0.626484	0.347284	0.0493675	0.125222	0.120187	0.248156	0.0300286	0.00840928	0.0222511	0.00391387	0.00685523	0.00459365	0.0581718	0.00124007	0.00936779	0.0204834	0.0108077	0.00510727	0.074171	0.307651	0.0103307	0.0507418	0.163701	0.000620067	0.0567611	0.287442	0.00139565	0.00238872	0.00776595	0.00163461	0.00942892	0.0116563	0.017722	0.0155328	0.00132777	0.180555	0.0133092	0.0755509	0.00815427	0.0247594	0.153212	0.0477385	0.0559678	0.00649276
Anaerotignum propionicum	0.000190983	0.000428422	0.000538729	0.000785639	6.77776e-05	1.36459e-05	0.00028014	0.00116507	8.08114e-05	0.000273297	0.000337567	0.000158994	0.000334764	0.000558127	0.000892852	0.000238533	0.000108797	0.000152206	0.000110229	0.000215706	0.000291134	0.000526907	0.000142198	0.000369231	0	0.000587528	9.6272e-05	0.000290371	0.000220846	0.000116146	0.00102948	6.34388e-05	0.00136498	0.000276532	0.000513736	1.45508e-05	0.00036426	0.000191486	0.000214948	0.000197193	0.00116827	0.000325514	5.92323e-05	0.000747103	0.000110322	0.000380843	0	5.13231e-05	9.01772e-05
Butyrivibrio proteoclasticus	0.000366051	0.000442703	4.55264e-05	6.4573e-05	7.53084e-06	1.36459e-05	6.36681e-05	0	0.000161623	0.000189205	0.00644043	9.53961e-05	0.00119176	8.74174e-05	0.000599312	0	0	2.17438e-05	0	2.05434e-05	1.03976e-05	0	0	2.95384e-05	0	9.79213e-05	0	2.90371e-05	0.000152893	7.51531e-05	0	8.45851e-05	0.00972551	0	2.33516e-05	1.45508e-05	0.000227663	4.78715e-05	4.52521e-05	1.31462e-05	2.46817e-05	0.000116694	4.93603e-05	0	2.62672e-05	2.82106e-05	0	2.56615e-05	9.91949e-05
Finegoldia magna	0.00233954	0.000628353	0.000379386	0.00793172	2.25925e-05	0.00260637	0.000114603	0.000256711	0.000143665	0.000273297	0.000426401	0.0121471	0.000944036	0.00297219	0.00267856	0.000715599	0.00320951	0.000333404	0.000344465	0.000975812	0.00193396	0	0	0.000206769	0.00194422	0.00349253	0.00200246	8.71112e-05	0	1.36642e-05	0.00355955	0.00016917	0.000477744	0.000261169	5.83791e-05	0.000101856	0.000652633	0.000191486	0.00181008	0.000880797	0.000510089	0.00191623	0.00178684	0.000370359	0.00767001	0.00141053	0.00011653	0.00189895	0.101738
Actinomyces sp. oral taxon 171	0.000238729	0.000899687	0.000128991	0.000269054	0.000353949	0.0036844	0.00686342	0.00175748	0.000502827	0.00352132	0.00230079	0.000773769	0.00106455	0.00109608	0.000452542	0.00744638	0.000815978	0.000260925	0.00111607	0.000451955	0.000863004	0.00498724	0.00104278	0.00231877	0	0.000489607	0.000564796	0.000725926	1.69881e-05	0.000416758	0.00164018	0	0.00182567	0.000944818	0.000758928	0.000378321	0.000576745	0.00055531	0.000441208	0.00097282	0.00138218	0.00253041	0.00457076	0.000389515	8.40549e-05	0.00327948	0.00176737	0.00158246	0.00241675
Aeromonas salmonicida	0.00636611	0.0226635	0.00134303	0.000968596	0	0.00402555	0.000789484	0.000839247	4.48952e-05	0.00731594	0.000515234	0.00360385	0.000488756	0.00215854	0.00421964	0.000954132	0.000145063	0.00246429	0.000323797	8.21736e-05	0.00188197	0.00202185	0.00985905	0.00255508	0.000500563	0.260356	0.0015917	0.00160672	0	0.00470732	0	0.00966385	0.00793396	0.00364101	0.00464697	0.00158604	0.075068	0.014687	0.000961608	0.00130148	0.00553694	0.000251813	0.00165851	0.000600236	0.000147096	1.41053e-05	0.00603043	9.40923e-05	0.00747569
Lacrimispora sphenoides	4.77458e-05	5.7123e-05	0	2.15243e-05	3.01234e-05	4.09378e-05	1.27336e-05	1.9747e-05	2.69371e-05	8.40912e-05	5.33001e-05	3.17987e-05	2.67811e-05	6.72442e-06	0.000134539	0	0	2.17438e-05	0	0	0	0	0	0	7.25454e-06	3.26404e-05	6.41813e-06	8.71112e-05	2.54822e-05	0	0	4.22926e-05	0	1.53629e-05	0	2.91016e-05	0	9.57431e-06	5.65652e-05	2.62924e-05	1.64545e-05	7.98431e-05	9.87206e-06	1.91565e-05	2.62672e-05	4.93686e-05	9.71083e-06	8.55384e-05	0
Streptococcus gallolyticus	0	0.000785441	0	9.68596e-05	4.5185e-05	8.18755e-05	0	0.00230052	0.00466012	0.00121932	0.000151017	0.000466381	4.01717e-05	0.00109608	0	0	0.000102753	0.00320358	0	0.000585487	0	0	0	0.000369231	0	0	0.00017329	0	0	0	0.0262691	0	0	0.000852641	0.000198489	0.00018916	0	0	0	0.00159069	0.000164545	6.75595e-05	3.94882e-05	0	0.00033622	0.000176316	5.8265e-05	4.27692e-05	0.000604187
Enterocloster bolteae	0.584568	0.136567	0.199694	0.480456	0.0594786	0.140116	0.69975	0.365576	0.688271	0.244232	0.38567	0.108052	0.0467532	0.279931	0.112793	0.0795352	0.0414275	2.77647	0.101858	0.434421	0.0866748	0.269078	0.173683	0.0598153	0.0316189	0.191436	0.0706572	0.08805	0.0326257	0.198247	0.267559	0.0467967	0.213381	0.359346	0.353205	0.147327	0.539302	0.281399	0.140429	0.186242	0.655794	0.339769	0.580378	1.21969	0.912736	5.00056	0.0460876	0.2615	0.27504
Erysipelatoclostridium ramosum	6.36611e-05	0.00149948	0.00916597	0.00877117	0.00307258	0.000354794	0.06214	0.0197371	0.31995	0.00336365	0.000817268	5.29979e-05	0.000147296	0.00954195	9.78468e-05	0.00757083	0.00556074	0.0657604	0.00209435	0	0	0.000122536	0	5.90769e-05	0.0457653	4.89607e-05	0.0014505	2.90371e-05	0.00758521	0.00218627	0.0212177	6.34388e-05	8.53114e-05	0.00346433	0.00130769	1.45508e-05	0.0220681	4.78715e-05	3.39391e-05	0.00187991	0.0261133	0.0641078	0.0159631	0.0447048	1.05069e-05	0.875417	2.91325e-05	0.305372	0.0210564
Bacteroides heparinolyticus	0.000509288	0.000171369	0.000227632	0.000484298	0.000173209	0.000245627	0.0061758	0.000296205	0.00484868	0.00475116	0.0001066	0.00339186	0.000301288	0.00232665	0.000256848	0.00495734	0.0187977	0.000333404	0.00161898	0.000626574	0.00410707	0.00199734	0.000450293	0.000398769	0	0.003313	0.000179708	0.000532346	0.0067358	0.011922	8.72438e-05	0.00158597	6.82492e-05	0.00812697	0.000408654	0.00129502	0	0.00733392	0	0.000565287	0.0238179	0.00102568	0.000779893	0.000389515	0.000105069	0.00375201	0.000310747	0.00157391	0.00039678
Gemella sanguinis	0.000127322	0.00141379	0.000212456	0.00346542	0.00345666	0.00286564	0.00334894	0.0101697	0.000736282	0.00264887	0.000870568	0.00210931	0.000180773	0.000114315	0.000587081	0.00409655	0.000302214	0.00716819	0.0104097	0.0139695	0.000613461	0.000220566	0.000130348	0.0197908	0.000856036	0.00135458	0.00119377	0.00121956	1.69881e-05	8.19852e-05	0.0145174	0.000274902	0.000119436	0.00166687	0.00163461	0.00017461	0.0105028	0.00164678	0.00323553	0.0010517	0.0043769	0.00302175	0.0028629	0.000721561	0	2.1158e-05	0	0.0002224	9.01772e-06
Blautia sp. LZLJ-3	0.0318305	0.0119673	0.00437812	0.0159495	0.0205592	0.00664556	0.0212906	0.0349127	0.0410522	0.0429811	0.0162832	0.0163127	0.00512189	0.0170329	0.0413647	0.022308	0.0258816	0.000659561	0.00287284	0.0084228	0.0164803	0.0103298	0.0169808	0.0160098	0.000163227	0.0163529	0.00334385	0.0049847	0.00695665	0.00206329	0.00656946	0.0111441	0.00836052	0.00402508	0.02341	0.0242416	0.00799855	0.0101583	0.0532618	0.00784829	0.00717416	0.00716745	0.0291324	0.00621308	0.00509057	0.00734181	0.00214609	0.00375514	0.0139414
Romboutsia ilealis	0.00819636	0.0618356	0.00294404	2.15243e-05	0.00756096	0.123946	0.475078	0.00247825	0	0.0126662	0.0156436	0.176313	0.0505427	0.0694363	0.0808215	0.0151313	0.0798752	0.0291946	0.0798538	0.103056	0.0776912	0.311365	0.121022	0.265108	0.000257536	0.302724	0.0302808	0.0216326	0.0196893	0.0851211	0.188394	0.0588501	0.00801928	9.21774e-05	0.0151435	0.122445	0.336485	0.00701797	0.0575381	0.0262793	0.00515026	0.023351	0.180165	0.00116854	6.30412e-05	0.00248959	0.0485639	0.0932711	0.107726
Parvimonas micra	6.36611e-05	0.0295326	2.27632e-05	0.000764114	0	0.000109167	8.91353e-05	0.00156989	8.08114e-05	0.00146109	0.00174114	0.00103876	0.000153992	0.000437087	0.000207924	0.0010371	0.000942908	0.00281944	0.00285906	0.00173592	5.19882e-05	0.00191157	0.000296245	0.00336738	0	0.00425958	0.00037867	0.00573966	0.00064555	5.46568e-05	0.00720634	0.00537116	0.000665429	0.000130585	0.00208997	0.00194981	0.00253464	0.000765945	0.0315294	0.00120945	0.000748679	0.00191623	0.00793713	0.00470611	0.000136589	0.000655897	9.71083e-05	0.0155167	0.0019839
Cloacibacillus porcorum	0.000222814	0	8.3465e-05	0	0	4.09378e-05	0.000636681	0.000207343	2.69371e-05	0.000409945	0.000568534	0.000158994	0.000575795	4.70709e-05	0.00133316	0.0617697	1.81328e-05	2.17438e-05	0	3.08151e-05	0.000197555	0.000355356	0.000260696	4.43077e-05	0	0.000456966	2.56725e-05	0	0.000161387	0.00166703	0.000671778	0	0.00022181	0.000115222	0.000233516	0.000203711	0	9.57431e-05	0.0013915	0.000131462	0.000394908	0.000178111	0.000404754	2.5542e-05	6.30412e-05	0.000754634	0.00759387	0.00183052	2.70532e-05
Lactobacillus curvatus	0.000525204	0.00167085	0	0	0	0.00118719	1.27336e-05	9.8735e-06	0.000475889	8.40912e-05	0.000763968	0.000286188	0.000348155	0.0029184	9.78468e-05	0.193959	6.04428e-06	0	0	0.00581378	0.000759028	0.0040437	0.00283211	0.00620307	0.000482427	0.00124034	0.00856821	0	8.49407e-06	9.56494e-05	0.0046152	0	0.0031224	0.00305722	7.00549e-05	0.00851222	6.071e-05	0.00169465	0.000475147	0.000604726	9.8727e-05	0.000128977	0.00849984	0.00169854	0.000940364	0.00227801	0.000650626	0.00343864	0.00106409
Lactococcus garvieae	7.95763e-05	0	2.27632e-05	0	0.000346419	0.00159657	1.27336e-05	0	0	0.00327956	0.000151017	0.00514079	6.69529e-06	0.000262252	0.000195694	0.00062226	3.02214e-05	0.00090599	1.37786e-05	0.000595759	0	0	7.10989e-05	0.000118154	7.97999e-05	0	0.00158528	0	8.49407e-06	6.14889e-05	4.36219e-05	0	8.53114e-05	0.00162847	0.330239	0	0	0	2.26261e-05	0.00717784	2.46817e-05	6.14177e-06	0.00229032	0.000210721	0.00150773	0.000514844	0.0035833	1.71077e-05	0.000279549
Blautia sp. SC05B48	2.40804	3.63722	3.31157	4.19246	4.10731	12.8124	2.55932	8.60418	5.17845	4.45349	4.76397	3.26837	1.56418	6.31469	5.20797	3.12226	7.39981	1.27155	3.85027	6.85879	3.261	3.28272	4.01437	2.13928	0.0812363	13.7124	6.22567	3.68865	2.81181	0.910985	0.899798	4.61389	7.18268	7.50498	3.10585	2.18739	18.2573	9.74644	4.98321	4.41116	10.6793	4.10432	3.0725	1.9191	1.37191	0.217659	4.64972	0.418454	1.22537
Rothia mucilaginosa	0.018971	0.00312748	0.000159342	0.00730752	0.0228561	0.0144783	0.000802218	0.0017871	0.011161	0.0102276	0.00564093	0.0155496	0.0133169	0.000242079	0.00949114	0.0799916	0.00287103	0.00405883	0.0302233	0.00980948	0.00245384	0.00295313	0.0218392	0.0499052	0.00109906	0.00628328	0.00356206	0.00421037	0.000891878	0.00608057	0.00230324	0.00663993	0.0041632	0.00672895	0.00526579	0.00244453	0.0295203	0.0111636	0.0143902	0.00193249	0.00137395	0.00117308	0.0215013	0.00314805	0.06509	0.00454191	0.00802115	0.00221545	0.00674525
Streptococcus thermophilus	0.000525204	0.15269	0.00214733	0.0402936	0.376278	0.0538604	2.41843	7.87783	0.00612371	0.0411416	0.0289064	0.146073	0.0119444	0.0448317	0.00311887	0.0269335	2.07733	2.35142	3.4177	0.110698	0.210032	0.0475074	0.0340682	1.33852	3.3873	0.00856811	0.604235	0.0041523	0.155212	0.042687	19.9185	0.0171073	0.0292277	7.06204	0.0269478	0.0476102	0.00842352	0.0610937	0.131412	0.0404115	0.186668	0.278947	0.0289547	0.208454	0.496985	0.166041	0.421431	0.00180486	0.0937121
Prevotella oris	0.00326263	0.00351306	0	0.00299188	0	0.00129636	0.00119696	9.8735e-06	0	0	8.88335e-06	0.000625375	3.34764e-05	2.68977e-05	0.000697159	0.000269646	0	0.000108719	6.88929e-06	0.000267064	0.00017676	0	0.000165897	0.000354461	0	0.000277444	0	0.0010163	3.39763e-05	1.36642e-05	3.48975e-05	0.0020089	0.000255934	0	3.50274e-05	0.000523829	3.0355e-05	2.87229e-05	0	0.0139876	6.5818e-05	1.84253e-05	5.92323e-05	0.000242649	0.000141843	1.41053e-05	0	1.71077e-05	2.70532e-05
Streptococcus sp. 116-D4	1.59153e-05	1.42807e-05	0	6.4573e-05	7.53084e-06	1.36459e-05	0	0.000167849	0	5.2557e-05	1.77667e-05	0.000148394	6.69529e-06	0	1.22309e-05	0.000549663	4.83542e-05	0.000224685	3.44465e-05	0.000112989	1.03976e-05	0	0	0.000192	1.08818e-05	0	3.85088e-05	0	0	0	9.59682e-05	4.22926e-05	0	0.00010754	0	0	1.51775e-05	9.57431e-06	3.39391e-05	0	8.22725e-06	5.5276e-05	0	6.38549e-06	3.15206e-05	0	0	8.55384e-06	0
Bacteroides ovatus	0.681412	1.07471	1.35306	1.81873	0.0393863	0.167613	2.23581	0.394732	1.97094	2.41299	0.847445	0.704246	1.5805	1.07413	0.590395	0.793382	3.62279	1.43517	7.1009	0.576325	0.572307	0.476067	0.986912	1.61298	0.000565854	2.80977	0.732938	1.59704	0.39201	0.768878	0.401566	1.51858	0.281562	2.514	0.657453	0.709904	0.852005	0.230971	0.113719	2.64526	14.1213	0.685072	0.65275	0.433294	0.0684364	0.61607	1.18183	0.111063	0.116509
Carnobacterium maltaromaticum	6.36611e-05	4.28422e-05	2.27632e-05	0.000312103	0.000135555	1.36459e-05	3.82008e-05	0	3.59162e-05	1.05114e-05	1.77667e-05	0.000116595	0	3.36221e-05	1.22309e-05	0.000176307	6.04428e-06	0.000674056	1.37786e-05	0	0	0	0.000675439	1.47692e-05	0	0	5.77632e-05	9.67902e-06	8.49407e-06	0	0	0	0.00203041	6.9133e-05	0.000548763	1.45508e-05	0	2.87229e-05	0	1.31462e-05	2.46817e-05	0	9.87206e-06	0	0.000173363	0	4.85542e-05	0	1.80354e-05
Bifidobacterium pseudocatenulatum	0.00378783	0.00975375	0.950689	0.23736	0.0569181	0.00342513	0.00370548	0.00388028	0.00166112	0.00379462	22.9107	0.0305692	2.03049	0.000618646	0.0804301	0.00724933	2.1686	0.000340652	0.00221146	0.012439	0.236515	0.333557	0.0391636	0.00158031	0.00090319	0.059683	3.58439	2.34213	0.455112	2.0656	0.0947032	0.281647	0.0126602	0.00108308	0.742909	0.0294072	0.0231002	0.00451907	0.0226939	0.00578434	0.00160431	0.770209	1.58211	0.234175	0.0400206	0.00184779	0.00506906	0.00479015	0.0149153
Murdochiella vaginalis	0.00569766	0.000514107	3.03509e-05	0.00015067	0.00344159	0.00121449	0.000700349	0.000750386	0.000107749	0.00059915	0.00148352	0.0111507	0.00045528	0.000376567	0.00999261	0.00093339	8.46199e-05	0.000289917	0	0.000277336	0.000301532	0.00175227	0.000331795	7.38461e-05	3.62727e-06	0.000864972	7.70176e-05	0.000222617	8.49407e-06	0.000116146	0.000401322	0.000951583	5.11869e-05	0.000145948	0.000338599	0.00264824	0.00261053	0.000517013	0.00205897	0.000499556	0.00123409	0.000522051	0.00308995	4.46984e-05	0.000136589	0.000832213	0.00295209	0.00132585	0.00375137
Lactococcus raffinolactis	0	4.28422e-05	0.00194246	0.000107622	0.000722961	0.00147376	0.000254672	0.000128355	0.000224476	0.000325854	0.00135915	4.23983e-05	0.000401717	0.0241138	0.000330233	0.000269646	0.000834111	0.00249328	0.000316907	0.00195162	1.03976e-05	1.22536e-05	0.000236996	0.000221538	0.154489	0	0.000314489	0	8.49407e-05	0.00133226	0.00145697	0.000782412	0.000494806	0.00749709	0.0017397	0.000101856	0	6.70202e-05	0.000712721	0.000302363	0.00014809	0.00131434	0.000631812	0.000280962	0.0012293	0.00425275	4.85542e-05	2.56615e-05	0.000802577
Gordonibacter urolithinfaciens	0.00286475	0.00217067	0.0110098	0.00294884	0.0281427	0.0377173	0.0167447	0.0324048	0.00846724	0.0103748	0.0269077	0.0049712	0.011315	0.119325	0.00693489	0.00132749	0.0760491	0.00524749	0.00879763	0.000883367	0.00155965	0.00165424	0.00360234	0.00357415	0.0154485	0.0031498	0.00659784	0.0166479	0.000152893	0.00611473	0.0313816	0.000528657	0.00143323	0.151002	1.16758e-05	0.00152783	0.028473	0.00163721	0.00791912	0.000315509	0.0091487	0.0598639	0.0242162	0.0033907	0.00251639	0.0262993	0.00612754	0.00338732	0.0139955
Phocaeicola dorei	1.64015	1.486	1.29593	10.7953	11.1966	3.97866	3.00742	1.39866	0.994582	4.7582	2.0311	4.74215	0.564747	1.04327	12.2388	0.136482	0.629917	14.9603	11.0144	1.77453	15.5329	20.2828	1.6016	1.39616	0.0011571	0.989609	0.510261	10.698	3.04509	16.4264	0.589795	1.99331	0.62117	15.3689	1.30142	2.44894	5.6126	1.09179	0.489164	6.63817	3.77334	7.78226	6.09138	1.53081	0.605148	1.10397	0.671601	0.943369	0.55973
Eggerthella sp. HF-1101	0.000413797	0.000842564	0.00106987	0.00180805	0.00256802	0.00929287	0.00432943	0.00129343	0.00374426	0.00155569	0.000390867	0.000476981	0.000174077	0.000901072	0.000782775	0.000186678	0.000392878	0.00899467	7.57822e-05	7.19019e-05	7.27835e-05	3.67609e-05	8.29487e-05	0.000118154	4.35272e-05	0.000277444	0.000231053	0.000135506	7.64467e-05	0.00038943	0.00328037	0	0.000136498	0.000545383	0.000583791	2.91016e-05	0.000743698	0.00020106	0.000814538	0.00010517	0.000386681	0.0054539	0.00125375	0.000689633	0.000236404	0.00860424	0.000291325	0.00291686	0.0013256
Porphyromonas gingivalis	0.00603189	8.56845e-05	0	1.07622e-05	0	0.00154199	0.000152803	0.000138229	0.00193049	0.000231251	2.665e-05	0.0125817	3.34764e-05	0.000188284	0.00568735	0.000300759	6.04428e-06	0	0	0.00238304	0.0163139	7.35219e-05	1.18498e-05	0.004416	0	0.000375365	6.41813e-06	0	0	0.00410609	0.000270456	0.0233878	0.0080534	0	0.000163461	0.000203711	0.000561568	9.57431e-06	1.1313e-05	0.0179577	0.000263272	6.14177e-06	0.000227057	0.000485297	4.72809e-05	0.00010579	0.000145663	0.00100935	3.60709e-05
Bacteroides caecimuris	0.0109656	0.0171369	0.0543433	0.0220732	0.00539961	0.0127316	0.0314138	0.0250392	0.0253748	0.0181322	0.0148352	0.0151574	0.0376878	0.0361572	0.0617903	0.00700043	0.177925	0.0963901	0.0417353	0.0224334	0.02275	0.0399592	0.0147412	0.042299	1.08818e-05	0.0252963	0.0172519	0.170002	0.0359384	0.198602	0.0275778	0.00515969	0.0141446	0.192221	0.0604223	0.0200655	0.00766464	0.0250081	0.00194584	0.0497716	0.0677678	0.0479857	0.0522331	0.0581782	0.00182819	0.0479298	0.0183243	0.0216241	0.0223639
Ruminococcus bicirculans	2.17422	9.38868	0.0332949	0.00739361	0.707191	5.1741	0.00508071	0.00468004	0.00348387	5.78153	0.755484	0.0209024	0.10221	0.0122452	1.7154	0.00255127	0.478822	5.5137	0.0487486	0.0105901	0.244844	0.863907	0.011755	0.0687655	0.000634772	1.90083	0.00645022	0.837777	4.77275	2.26837	0.0100243	7.47149	5.2452	0.00561514	0.582576	0.754968	0.0225841	0.0078988	0.0362922	0.0088737	0.00153027	0.00747454	1.25822	0.0106127	0.00564218	2.21969	0.295472	0.00638117	3.99341
Anaerostipes rhamnosivorans	0.0456927	0.0106106	0.0323541	0.0132913	0.00138567	0.0788734	0.0147583	0.0535933	0.0031696	0.0146949	0.00519676	0.0266261	0.0166646	0.00386654	0.0470032	0.00882573	0.00719874	0.00463867	0.0122698	0.00910073	0.013101	0.0400327	0.0565236	0.0416344	0.00237223	0.035725	0.012188	0.00857561	0.00338064	0.0252514	0.00508632	0.00308736	0.00445326	0.00590703	0.00913049	0.0144635	0.0339824	0.0315569	0.012614	0.0124232	0.0544726	0.00670068	0.0343548	0.0040931	0.00339372	0.0103815	0.0214609	0.0198877	0.0350429
Bifidobacterium catenulatum	0.00763933	0.00862557	0.0781384	0.0241718	0.31555	0.0118583	0.00267406	0.000829374	0.00388793	0.00252274	1.23914	0.0219835	0.533755	0.000443812	0.00960122	0.0169047	0.107491	0.000529098	0.00981724	0.0675262	4.00968	0.0986786	0.00195522	0.0105895	0.0457689	0.00432486	0.838991	0.321924	0.473392	0.16285	1.03374	3.01772	0.0287329	0.000391754	0.0792204	0.159288	0.0118385	0.0333856	0.0782296	0.0460906	0.00620334	0.0421019	0.0939425	0.0518247	0.00271602	0.000952108	0.0284722	0.00732209	0.0692651
Romboutsia sp. CE17	0.00060478	0.00494114	0.000151755	1.07622e-05	0.000293703	0.00665921	0.0260657	0.000256711	0	0.000840912	0.000772851	0.0075151	0.00295262	0.00376567	0.00445203	0.00173196	0.00392274	0.0024208	0.0100101	0.0076216	0.00450218	0.0205984	0.00911251	0.0201009	2.53909e-05	0.0146392	0.00231695	0.000474272	0.00091736	0.00803455	0.0111759	0.00439843	0.000784865	2.30443e-05	0.000980768	0.0082212	0.0257411	0.000631904	0.0105324	0.00132777	0.00023859	0.00160914	0.0116984	0.000166023	4.20274e-05	0.000204527	0.00274817	0.00668911	0.00591562
Cryptobacterium curtum	0.000827594	1.42807e-05	4.55264e-05	3.22865e-05	0	5.45837e-05	6.36681e-05	0	8.97904e-06	9.46026e-05	0	0.000148394	2.00859e-05	6.72442e-06	3.66926e-05	7.2597e-05	0.000151107	5.07354e-05	0.000186011	1.02717e-05	2.07953e-05	2.45073e-05	0.00100723	1.47692e-05	3.62727e-06	3.26404e-05	8.34357e-05	3.87161e-05	8.49407e-05	2.04963e-05	0	0	0.000136498	0	3.50274e-05	4.36524e-05	3.0355e-05	3.82972e-05	0.000848477	2.62924e-05	0.00023859	7.37013e-05	0	4.46984e-05	0	0.000162211	0	5.13231e-05	0.000234461
Lactobacillus delbrueckii	7.95763e-05	0.000157088	0	4.30487e-05	0.00018074	0.000259272	0.000471144	0.00042456	5.38743e-05	0.000336365	0.000541884	0	3.34764e-05	0.00154662	1.22309e-05	0.00250978	0	0.0311226	0	0.000472498	0	8.57755e-05	0	0.000118154	7.25454e-06	0	0.0345937	0.0037361	0	6.14889e-05	0.000471117	2.11463e-05	0	0.000314939	0	1.45508e-05	0	0	2.26261e-05	9.20235e-05	8.22725e-06	3.68506e-05	0.000325778	0.00203059	0	7.75792e-05	0	0.000196738	0
Campylobacter coli	0.00176659	0.163929	0.00193487	0.0808132	0.0259061	0.0424388	0.0616562	0.00645727	0.22488	0.0372629	0.0375943	0.0412005	0.0011315	0.00255528	0.00724066	0.00234385	0.000779712	0.00525474	4.82251e-05	0.00303015	0.000467894	0.00182579	0.0558719	0.0102794	3.62727e-06	0.025737	0.00885702	0.0667562	0.00296443	0.0304438	0.010888	0.144746	0.0820526	0.000483931	0.0210982	0.0138669	0.0165587	0.00280527	0.00871103	0.00414106	0.0030194	0.00569957	0.0221825	0.011181	0.000388754	0.000895687	0.0887862	0.0147041	0.00497778
Phascolarctobacterium faecium	0.136123	0.0241345	0.000189693	2.90277	7.53084e-06	0.44498	6.36681e-05	1.65776	0.000161623	0.0901879	1.15684	0.000116595	0.000374936	4.70709e-05	0.00118639	0.0111799	9.06642e-05	7.24792e-06	0.649281	0.000205434	0.049316	0.0337956	0.000213297	0.00131446	7.25454e-06	0	0.0043194	0.214913	6.79526e-05	0.527172	0	0.000126878	0.914982	1.53629e-05	3.28799	0.000683887	0.000273195	2.40276	1.4544	2.82577	1.64272	0.903246	5.43078	0.000376744	0.000110322	2.63746	0.122813	1.09767	0.00019839
Olsenella sp. GAM18	0.000477458	2.85615e-05	0.00143408	0.00269054	0.00751578	0.000532191	0	0.00183647	0.000323246	1.05114e-05	0.000897218	0.416722	0.00430507	0.00180887	0.00942999	0.00100599	0.00267762	0.000724792	0.000406468	0.174167	0.00035352	0.000294088	0.000296245	0.107106	7.25454e-06	0.225986	0.000673904	0.000125827	0.000832419	9.56494e-05	8.78352	0.000232609	0.000750741	0	9.34065e-05	0.0191634	0.0106091	0.00254677	0.163009	0.00272127	8.22725e-05	0.0031016	0.00269507	0.00153252	0.870162	0.00634033	0.0357747	0	0.00222738
Alistipes megaguti	0.0332629	0.163829	0.0348352	0.00312103	0.00377295	0.0312355	0.0544871	0.0694205	0.0188919	0.0260578	0.0352758	0.601303	0.0165307	0.000887623	0.329279	0.0624438	0.0372932	0.00744361	0.00983791	0.076781	0.646546	0.0152926	0.0749264	0.703428	4.71545e-05	0.747792	0.00298443	0.298607	0.249038	0.0149896	0.0447561	3.08687	0.539185	0.0103546	0.0474622	0.11418	0.15387	0.324914	0.00074666	0.129254	0.105111	0.0215883	0.0636155	0.0812937	0.0270342	0.00300443	0.00876888	0.215215	0.0166197
Bifidobacterium thermophilum	0	1.42807e-05	0.00479544	2.15243e-05	0.00443566	0	0	1.9747e-05	0.000116728	0	8.88335e-06	0.00519379	0.000100429	0	7.33851e-05	6.2226e-05	0.00492609	0	0.00058559	0.00152021	2.07953e-05	9.80292e-05	0	0	0	0	0.00325399	0.00587516	8.49407e-06	0	8.72438e-06	0.000232609	0	0	0	1.45508e-05	0	9.57431e-06	0.000305452	0	1.64545e-05	0	0.00514334	2.5542e-05	1.05069e-05	0	0	0	0.000441868
Fastidiosipila sanguinis	0.00265785	0.000485545	7.58773e-06	0	0	0	0	0.000562789	0	1.05114e-05	0.00254952	9.53961e-05	0	2.68977e-05	0.00149216	1.0371e-05	0	0	0	5.13585e-05	0.000852607	0.000232819	0	1.47692e-05	1.81364e-05	0.000212163	0	0	3.39763e-05	2.73284e-05	0	0	0	1.53629e-05	5.83791e-05	2.91016e-05	0.000151775	1.91486e-05	4.52521e-05	0	0	1.84253e-05	9.87206e-06	0.00120047	0.00018387	0	9.71083e-06	4.27692e-05	0.000559099
Lactiplantibacillus plantarum	0.00259419	0.000699757	0.000440088	0.000559633	0.00054222	0.00305669	0.00264859	0.0029818	0.000179581	0.00211279	0.00235409	0.00204572	0.000314679	0.00267632	0.00072162	0.017081	0.00236936	0.00021019	0.00331375	0.00207488	0.00195476	0.000649443	0.00201447	0.00468184	0.000413509	0.0152431	0.00207306	0.0137345	0.00184321	0.000539736	0.0959944	0.00152253	0.0792373	0.00619125	0.00291895	0.00135322	0.000956183	0.00473928	0.0021721	0.000249778	0.00132459	0.000558901	0.00181646	0.000357588	0.0331702	0.00206643	0.00269961	0.00296818	0.010181
Bacteroides sp. M10	0.0636451	3.17682	0.206629	0.0878839	7.53084e-06	0.0462051	0.0976668	0.0324739	0.16534	0.171231	0.0476947	0.0574603	0.0850034	0.051388	0.0541093	0.0632735	0.161956	0.152228	0.837311	0.0436239	0.0275226	0.0262106	0.0887907	0.161383	7.25454e-05	0.154389	0.0363523	0.153461	0.0120956	0.0551897	0.0331178	0.440244	0.0403864	0.557589	0.0278818	0.122387	0.0717289	0.0169274	0.0104985	0.194406	1.31833	0.0741189	0.0372177	0.0456052	0.00542679	0.0475208	0.0890872	0.00981126	0.00863897
Enterococcus faecium	0.015597	0.0650202	0.00747391	0.00334704	0.0310346	0.0134003	0.0335913	0.234851	0.0455148	0.022999	0.0105801	0.00465321	0.0232527	0.0312685	0.073275	0.0542092	0.00119072	0.0227657	0.00378911	0.0142058	0.0299764	0.0123394	0.00592491	0.0137797	0.00473721	0.0187519	1.64237	0.0122052	0.012962	0.00109314	0.0264087	0.0145486	0.00489688	0.0403353	0.0198839	0.00694073	0.0139937	0.00628075	0.0272757	0.0324975	0.0456036	0.00725958	0.0346016	0.00745187	63.9089	0.0041258	0.0184797	0.0201614	0.0070248
Aminipila sp. JN-18	0.000206898	0.000142807	0	5.38109e-05	0	6.82296e-05	3.82008e-05	8.88615e-05	0	9.46026e-05	0.0001066	0.000307388	0.000147296	0	0.000269079	0.00346392	0	7.24792e-06	0.000186011	5.13585e-05	5.19882e-05	0.000208312	8.29487e-05	0.000177231	0	0.00101185	1.28363e-05	0	8.49407e-06	0.000143474	0	0	0.00110905	0	5.83791e-05	0.000160059	0	0	0.00147069	0.000157755	0.000139863	5.5276e-05	0.000157953	0.000108553	5.77877e-05	4.23159e-05	0.000660337	0.0001112	0.000126248
Alistipes onderdonkii	0.474418	0.286529	0.590993	1.23129	0.227379	0.0510084	0.107892	1.39645	1.00793	1.01952	0.119188	0.10625	0.151052	7.21681	0.157118	3.08024	0.0902774	0.144292	0.363479	0.350275	0.152533	0.443888	0.0199314	0.0702276	7.61727e-05	2.20449	0.0658051	0.0530894	0.0765486	1.00264	0.181293	0.00446187	0.318195	0.000430161	0.289011	0.392377	0.0381563	0.213086	0.238648	0.110192	4.86943	21.5091	0.239496	14.6563	0.048174	14.2724	1.42679	0.996437	0.152544
Eubacterium callanderi	0.000795763	0.00167085	0.000402149	0.00160356	0.000436789	0.000886985	0.00208831	0.0549855	1.39252	0.0347297	0.00260282	0.00098576	0.00445906	0.00365136	0.00315556	0.00358837	0.000411011	0.00412407	0.000282461	0.00132505	0.000488689	0.000612682	0.00066359	0.00236308	2.17636e-05	0.00453702	0.00543616	0.000106469	0.000815431	0.0011068	0.0107135	0.00329882	0.00177448	0.017168	0.00206662	0.00254639	0.00701201	0.000449993	0.0464061	0.0472475	0.00829307	0.0173444	0.150292	0.00142396	0.000493822	0.00232738	0.00436016	0.00460197	0.384588
Streptococcus pseudopneumoniae	0	0	1.51755e-05	0.000312103	0	0	0.00114603	0.000148102	1.79581e-05	0.000105114	0.00018655	7.4197e-05	1.33906e-05	0	6.11543e-05	0.000238533	6.64871e-05	0.000768279	0.000137786	0.000112989	2.07953e-05	0	0	0.000531692	2.17636e-05	3.26404e-05	4.49269e-05	3.87161e-05	0	4.09926e-05	0.000200661	0.00016917	0	0	7.00549e-05	0	4.55325e-05	0	0.000135756	5.25849e-05	7.40452e-05	5.5276e-05	0	1.91565e-05	9.45617e-05	0	0	0	0
Lachnoclostridium phocaeense	0.0395972	0.0116388	0.00654821	0.00835145	0.00297468	0.0336918	0.0150129	0.0233804	0.0243871	0.0163347	0.0490627	0.0142034	0.0239089	0.0210878	0.0208291	0.00968652	0.00456343	0.0164383	0.0241539	0.00579324	0.0143072	0.0263331	0.020749	0.00329354	2.17636e-05	0.0163855	0.004743	0.00257462	0.00474819	0.00913452	0.0906725	0.00304506	0.0102374	0.0203558	0.0185529	0.0165443	0.0418292	0.00470099	0.0190398	0.0312749	0.0275201	0.0029849	0.0729249	0.0264806	0.00101917	0.0124338	0.00988563	0.0158674	0.0282435
Streptococcus salivarius	0.00706638	0.00669767	0.0218375	0.00681246	0.0154081	0.656996	0.106771	0.101667	0.107766	0.622696	0.0379674	2.47626	0.0140802	0.00419604	0.00693489	0.0180663	0.0871223	0.531635	0.368171	2.05592	0.00580188	0.0421158	0.49422	2.80038	0.00409519	0.0253616	0.262713	0.90855	0.0766675	0.130869	0.107231	0.234618	0.00460682	0.206001	0.851132	0.015482	0.187564	0.195172	0.0368352	0.654156	0.0371213	0.172676	0.100577	0.0370806	0.0345991	0.0131955	2.91325e-05	0.0389114	0.0104606
Streptococcus sp. A12	0	7.14037e-05	7.58773e-06	5.38109e-05	0.00098654	0.00128272	0.00643048	0.000858994	3.59162e-05	0.000967049	0.00112819	0.000826767	0	0.000242079	1.22309e-05	0.000663744	0.000326391	0.0106979	0.000943833	0.0231011	0.000436701	7.35219e-05	0.000201447	0.0956898	0.000322827	1.63202e-05	0.000327325	0.00640751	0	0.000355269	0.00663926	0.000782412	1.70623e-05	3.84072e-05	0.00991277	1.45508e-05	0.00567639	0.00097658	0.000972921	0.000565287	1.64545e-05	0.000165828	0.000315906	8.30114e-05	0.000425528	7.05265e-06	0	4.27692e-05	9.01772e-05
Turicibacter sanguinis	0.00127322	2.85615e-05	2.27632e-05	0	0	0.00322044	0.0497375	3.9494e-05	0	0.0227782	0.000275384	0.0024909	0.00362885	0.000100866	0.000195694	0.000591147	0.567177	2.17438e-05	0.000502918	0.00122233	0.000103976	0.00247524	0.000438443	0.000132923	0	0.0027418	0.00784296	0.0656721	0.00110423	0.0119015	0.0240706	0.000655535	1.70623e-05	0	0.00263873	0.025071	0.00147222	0.000172338	0.0731614	0.029224	0.000279726	0.0212997	0.0445822	0.000114939	0	0.000253895	0.0214124	1.36004	6.3124e-05
Prevotella jejuni	0.00125731	0.0244629	0	0.000613444	0	0.000641358	0.000356541	0.000612157	0	0	0	0.00362505	6.69529e-05	6.72442e-06	0.000207924	0.00152454	1.81328e-05	7.24792e-06	0	0.00563917	0.0030985	0	0.000462143	0.00807876	0	0.00324772	0.000154035	0.019871	0.0073049	1.36642e-05	0.00063688	0.00467333	0.0104933	0	0.000455357	7.2754e-05	0.00540319	0.00013404	0	0.00834785	0.000131636	6.14177e-05	0	0.00210083	0.000514836	0	0	2.56615e-05	0.00450886
Prevotella scopos	0.00133688	0.000528388	7.58773e-06	0.00133451	0	0.00139188	0.000496611	0.00101697	0	0.00345825	0	0.0553404	0	0	0.0783386	0.0125385	0	1.44958e-05	9.64501e-05	0.000154076	0.0356223	1.22536e-05	0.0212586	0.100874	3.26454e-05	0.0819928	0	9.67902e-05	0.000110423	0.000218627	0.000148315	0.632549	0.000801928	0	0	0.0458641	0.00509964	0.000430844	0	0.0151839	0.00332381	0	0	0.0144184	0.00411869	0.00023979	5.8265e-05	2.56615e-05	0.00144284
Bacteroides intestinalis	0.0277562	0.0255054	0.00281505	0.00290579	0.0826133	0.0159521	0.00178271	0.0331552	0.0742567	0.0356652	0.061908	0.0785852	0.00591863	0.0465599	0.0238012	0.180818	0.0190576	0.0220119	0.0195932	0.0161471	0.0648917	0.0350577	0.00378009	0.0352246	0	0.0127298	0.0161994	0.00280692	0.0338404	2.03451	0.00862842	0.0155637	0.101828	0.079672	0.0187864	0.0321718	0.00179095	0.0644064	0.00135756	0.00897887	0.0846831	0.0876861	0.013041	0.022528	0.0113001	0.11261	0.0899418	0.0346773	0.065658
Enterocloster clostridioformis	0.310157	0.0981659	0.0772506	0.595449	0.0168013	0.0727328	0.0607139	0.0495156	0.283037	0.251233	0.143528	0.12163	0.0364558	0.0664507	0.259172	0.0447301	0.0290246	0.790777	0.0680111	0.021889	0.100088	0.250305	0.0742154	0.0482215	0.00637674	0.593566	0.0484762	0.187047	0.0457321	0.09127	0.0310588	0.0113556	0.0909932	0.0727126	0.0516071	0.0774248	0.0762063	0.0275261	0.026348	0.198745	0.063539	0.0217173	0.147469	0.0308547	0.0298395	0.0258198	0.114335	0.191632	0.0675968
Corynebacterium xerosis	1.59153e-05	0	0	1.07622e-05	7.53084e-06	8.18755e-05	0	9.8735e-06	0	3.15342e-05	1.77667e-05	0	0	4.70709e-05	0	0.000114081	3.62657e-05	0	6.88929e-06	4.10868e-05	3.11929e-05	0	2.36996e-05	1.47692e-05	0	9.79213e-05	2.56725e-05	0	0	0	2.61732e-05	0	5.11869e-05	2.30443e-05	0	0.000130957	7.58875e-05	3.82972e-05	1.1313e-05	1.31462e-05	8.22725e-06	6.14177e-06	8.88485e-05	2.5542e-05	6.30412e-05	3.52633e-05	1.94217e-05	0	0
Limosilactobacillus fermentum	0.000477458	2.85615e-05	1.51755e-05	0	2.25925e-05	4.09378e-05	0	1.9747e-05	0.000242434	0.000157671	7.10668e-05	1.05996e-05	0.000174077	0.000248803	1.22309e-05	0.000466695	0.000809934	0.000572586	0.0137166	0.000472498	0	0	0.000331795	0	0	0	0.000776594	0.000116148	0.00287949	2.04963e-05	0.000593258	0	0.00107492	0.000130585	2.33516e-05	0.00742091	0	2.87229e-05	0.0120371	2.62924e-05	0.000427817	9.21266e-05	7.89765e-05	0.00090674	0.0184028	0	0	4.27692e-05	0.000225443
Prevotella intermedia	0.00685948	0.00632637	6.07018e-05	0.00517661	0	0.00402555	0.132239	0.00062203	0.000951779	0.000967049	0.0001066	0.0299014	0.000100429	0.000134488	0.00171232	0.0156395	4.83542e-05	4.34875e-05	0.000165343	0.0135073	0.1093	9.80292e-05	0.00315205	0.252672	3.62727e-06	0.00445542	0.000436433	0.010463	0.00139303	0.0144841	0.00111672	0.318822	0.119368	9.98588e-05	0.00150618	0.0743546	0.0599208	0.0657468	0.000599591	0.0141322	0.0015385	1.84253e-05	0.00112541	0.0265126	0.00110847	9.87371e-05	0.00157316	0.000590215	0.00653785
Alistipes sp. dk3624	0.150176	0.528288	0.000273158	0.16747	6.02467e-05	0.0325865	0.297012	0.00104659	0.000323246	0.0811375	0.106742	0.0163021	0.179983	0.00284443	0.118187	0.000404469	0.000265948	6.52313e-05	0.0194209	0.000164347	0.215138	0.167532	0.000260696	0.0243101	0	0.00114242	0.146398	0	8.49407e-06	0.22494	0	0	0.397364	0	0.00086401	0.00829395	0.00018213	0.000143615	0.252643	0.00211654	0.0743167	0.0442023	0.259487	0.15594	1.57603e-05	0.000197474	0.00536038	0.000436246	0.0165746
Bacteroides coprosuis	0	0.0129812	0	0.00313179	0.000384073	0.000641358	0.0183746	2.96205e-05	0.00151746	0.000126137	0	0.00682612	0	0	0.00309441	0.00106821	0	0.000108719	0.000172232	0.00105799	0.00146607	3.67609e-05	0.00241736	0.00568615	0	0.00122402	6.41813e-06	0.00929186	3.39763e-05	6.8321e-06	5.23463e-05	0.0483615	8.53114e-05	0	0.00740247	4.36524e-05	0.00194272	0.0127817	0.000316765	0.00525849	0	2.45671e-05	9.87206e-06	0.00373551	0.000809028	7.05265e-06	4.85542e-05	0.000239508	3.60709e-05
Gemella morbillorum	4.77458e-05	0.00189934	1.51755e-05	0.00114079	0.000128024	0.000559483	0.000267406	8.88615e-05	0.000251413	0.000315342	0.000204317	0.00099636	6.69529e-06	0.00135833	0.000220155	7.2597e-05	9.06642e-05	0.0106617	0.0053392	0.00205434	0.000197555	0.000281834	1.18498e-05	0.000738461	0.000152345	6.52809e-05	0.000487778	0.000164543	7.64467e-05	0.00064905	0.00519101	0.00192431	0.000204747	6.9133e-05	0.00156456	5.82032e-05	0.00261053	0.000143615	0.00138019	0.00021034	0.000913224	0.000423782	0.00101682	0.00125156	0	6.34739e-05	5.8265e-05	0.0368927	0.00711498
Desulfovibrio fairfieldensis	0.000159153	0	2.27632e-05	0.000129146	0	0	0	6.91145e-05	0	0	0	1.05996e-05	0	2.68977e-05	1.22309e-05	4.1484e-05	2.41771e-05	1.44958e-05	0	6.16302e-05	0	2.45073e-05	2.36996e-05	0	0	6.52809e-05	0	0	0	0.00474831	0	0	5.11869e-05	0	0	0.000814845	3.0355e-05	5.74459e-05	2.26261e-05	0.00299734	0	0.000147403	0	4.46984e-05	3.6774e-05	0.000126948	0	0.000299384	1.80354e-05
Clostridiales bacterium Choco116	0.0126845	0.00614072	0.000614606	0.00315332	0.0028316	0.00238804	0.000904087	0.02654	0.00934719	0.011941	0.00278937	0.015751	0.0112481	0.00131126	0.00494126	0.00630557	0.00366888	0.00038414	0.0003858	0.00493042	0.00377434	0.00525682	0.014753	0.00355938	0.00264428	0.0179686	0.0122779	0.0102985	0.0362187	0.00399678	0.00206768	0.000951583	0.0124384	0.000752782	0.00165797	0.00359405	0.00860565	0.0173869	0.00500036	0.00266868	0.0255209	0.00813171	0.0144231	0.00395262	0.0151141	0.00476759	0.000757445	0.00205292	0.0126879
Streptococcus australis	4.77458e-05	0.000157088	6.07018e-05	0.000667255	0.00238728	0.0038618	0.00683795	0.00248812	0.000368141	0.0044253	0.00151905	0.0025545	2.67811e-05	5.37953e-05	0.000134539	0.00352614	0.000598384	0.00808143	0.00886652	0.0189102	0.000655052	0	0.00151678	0.0442929	0.000148718	0.000310084	0.00153393	0.0036006	0.000789949	9.56494e-05	0.0042226	0.000888144	0.000102374	0.000322621	0.00649175	0	0.00503893	0.000306378	0.0103854	0.00253722	0.000345544	0.000411499	0.000187569	0.00038313	0.00921452	2.82106e-05	0	5.98769e-05	8.11595e-05
Megasphaera stantonii	0.00030239	7.14037e-05	1.51755e-05	8.60974e-05	7.53084e-06	5.45837e-05	1.27336e-05	0.000138229	2.69371e-05	0.000105114	0.000222084	0.000169593	2.67811e-05	0.000235355	0.000159001	0.00202235	0	0.000144958	2.75572e-05	5.13585e-05	0	0.000110283	1.18498e-05	0	0	0.00075073	0	0	8.49407e-06	3.41605e-05	8.72438e-05	0	0	2.30443e-05	3.50274e-05	5.82032e-05	0	0.00191486	0.00127837	0.00010517	0.000197454	0	0.000118465	0.000491683	0	2.82106e-05	6.79758e-05	3.42154e-05	0.000234461
Actinomyces sp. oral taxon 414	0.000334221	0.000585511	0.000212456	0.00219548	0	0.000150105	0.000229205	0.000523295	0.000224476	0.000998583	0.000737318	0.00317987	0.000415108	0.00063882	0.000550388	0.000404469	0.000610472	0.000978469	0.0242159	0.00470444	0.000436701	0.00208312	0.00127978	0.000280615	0	0.00166466	0.000410761	7.74322e-05	0.00022934	0.000997487	0.000575809	0.00016917	0.000580118	0.00913324	0.00157623	0.000451075	0.00453807	0.000718073	0.000316765	0.00124889	0.000493635	0.00093355	0.00199416	0.000804572	3.6774e-05	0.0176316	0.00232089	0.000213846	0.00063124
Streptococcus sp. FDAARGOS_192	0	0	0.00110022	0.000419725	0.000519628	0.0165798	0.00361635	0.00201419	0.00843132	0.0286436	0.0018122	0.0671377	8.03434e-05	0.000316048	0.000244617	0.000331872	0.00289521	0.0595489	0.00877696	0.0705563	0.000135169	0.00077198	0.0066122	0.10241	0.000362727	0.000799691	0.00483927	0.0819813	0.0028625	0.00841715	0.00663053	0.00374289	0	0.0123748	0.0715961	0.00176065	0.00787713	0.003801	0.00166302	0.0602886	0.000913224	0.0140217	0.0012735	0.0029948	0.00413445	0.000775792	0	0.0007784	7.21418e-05
Lactobacillus vaginalis	7.95763e-05	0.000128527	0	6.4573e-05	7.53084e-06	0.000545837	0	9.8735e-06	0.000170602	0.000830401	0	0.000869165	5.35623e-05	0	8.5616e-05	0	0.000145063	0	0	1.02717e-05	0	0	0.000165897	0	0	0.00151778	0	0	0.000161387	5.46568e-05	0	0	5.11869e-05	0	0.000338599	0.00200801	0.00036426	1.91486e-05	0.00157251	0	0	0	0	0.00200504	5.25343e-06	0	0	0.00519218	0.00376039
Prevotella sp. oral taxon 299	0.000222814	0.0049697	7.58773e-06	0.00064573	0	0.000218335	0.000305607	6.91145e-05	0	5.2557e-05	0	0.00170653	0	6.72442e-06	0.000122309	0	0	0	0	2.05434e-05	1.03976e-05	0	0.00157603	0.000147692	0	0.0012893	0.000109108	0.0138216	0.000288798	6.8321e-06	7.85195e-05	0.00917749	3.41246e-05	0	0.00086401	4.36524e-05	0.00012142	5.74459e-05	0.000509086	0.00357577	0	0	0	0.000759874	0.000530596	0	0	8.55384e-06	0.000342673
Alistipes shahii	0.372274	3.38025	0.0125122	0.191072	0.0183225	0.205112	2.2729	0.541571	1.08861	0.0112787	0.38273	0.336505	0.738504	0.379223	1.46957	1.38251	0.391125	0.00143509	0.590337	1.87552	1.95196	0.751222	0.843458	1.66115	0.000714572	2.08429	0.654906	0.0111793	0.475702	0.720042	1.65393	0.0020089	0.146309	0.00016131	0.923604	2.02047	0.302594	1.74145	0.19007	2.50198	0.946216	0.345733	0.509813	0.208116	0.0943674	0.545516	4.42207	0.0946397	1.36981
Bifidobacterium angulatum	0.00264193	0.0011139	0.0150237	0.009729	7.25001	0.000204689	1.27336e-05	0.00185622	0.00155337	0.000231251	0.0526694	0.244617	0.0703608	0.000726237	0.000697159	0.000923019	0.022388	7.24792e-06	0.00215635	0.00745726	0.00911873	0.00026958	0.000319945	8.86153e-05	0.000105191	0.000326404	0.0789687	0.078129	0.127343	0.00360052	0.00825327	0.00750693	0.00081899	3.07258e-05	0.00224176	0.025624	0.00191237	0.00116807	0.01818	0.00558714	0.00032909	0.000153544	0.0028629	0.00706874	0.00116626	1.41053e-05	0.00469033	0.00154825	0.00698873
Bifidobacterium adolescentis	0.712892	3.27435	14.3376	0.0338578	24.2203	0.0196638	0.00778024	0.00144153	0.00246924	0.0110685	0.200426	6.77156	23.4032	0.000342945	0.00634781	2.79802	16.5089	0.00847282	0.836167	4.36054	9.65788	4.49427	5.6926	0.00521353	0.0327724	0.00261123	20.2052	11.481	33.574	2.25101	17.845	5.58084	3.94871	0.0050928	3.14774	17.4681	4.00119	3.01911	9.27004	7.46125	0.00161254	0.00400444	0.0277997	9.3884	0.0117151	0.000183369	9.68449	1.55588	7.24603
Phoenicibacter congonensis	0.000668441	0.00151376	0.000402149	0.000505822	0.00167938	0.0011599	0.00108236	0.000315952	0.000430994	0.000378411	0.00653814	0.00118715	0.00242369	0.00176852	0.000623773	0.00115118	9.67085e-05	8.6975e-05	3.44465e-05	0.00131478	0.00108135	0.000208312	0.000296245	0.000531692	0	0.00109345	0.00176499	7.74322e-05	0.000424704	0.000143474	0.00564468	0.00016917	0.00133086	0.000215081	0.00210165	0.000931251	0.000637455	0.00285314	0.0038238	0.000933382	0.00023859	0.00113009	0.000947718	0.00135372	0.000845802	0.000578317	0.000689469	0.000128308	0.00140676
Eggerthella sp. YY7918	0.00340587	7.14037e-05	0.00149478	0.011451	0.00240234	0.00357523	0.0266642	0.0135168	0.136571	0.010585	0.00109265	0.00920043	0.00907881	0.000477434	0.00233609	0.00190826	0.00126325	0.000188446	0.000241125	0.000554672	0.00640495	0.00243848	0.000154048	0.000324923	0	4.89607e-05	0.000725249	0.000958223	0.000348257	0.000731035	0.0233726	0	0.000699554	0.00139034	0.000186813	0.000421973	0.0245876	0.000229783	0.00462703	0.00069675	0.00454144	0.000847565	0.0100498	0.00215191	0.000294192	0.00190422	0.00164113	0.00904141	0.00740355
Alistipes indistinctus	0.0185095	0.0195646	0.00392285	0.44931	0.000903701	0.581316	0.505614	0.117159	0.000251413	0.00270143	0.0133961	0.328629	0.000448584	0.0020106	0.301429	0.0219554	0.00291939	0.169797	0.0051463	0.197412	1.12888	0.177543	0.000853187	0.0227151	0	0.675722	0.0369299	0.00126795	0.0485946	0.0417715	0.0187749	1.33222	0.0240749	0.000307258	0.486181	0.683844	0.0070879	0.178973	0.606107	1.78155	0.00677102	0.000908983	0.0010958	2.20046	0.000598891	0.00131885	0.852116	0.0848798	0.253786
Streptococcus macedonicus	0	0.00217067	0	0.000118384	0.000120493	0.000259272	0	0.000256711	0	0.0105535	0.000195434	0.000264989	0	0.00136506	0	0	0.000145063	0.00578384	0.000502918	0.0030507	0	0	0	0.00168369	0.000678299	0	0.000500614	0	0	0	0.000532187	0	0	0.00175137	0	0	0	0.000172338	0.00109736	0.0115818	0	0	0.000227057	0.000114939	0.000851056	0.00351927	0.000514674	0	0.00228148
Streptococcus pyogenes	3.18305e-05	0	3.79386e-05	0	0.000783207	2.72918e-05	0.0211633	0.00446282	0	0.000105114	0.00029315	0.00116595	2.00859e-05	7.39686e-05	0	6.2226e-05	0.000991262	0.000152206	0	0.000205434	0.00121652	3.67609e-05	0.00111388	0.0113723	1.45091e-05	0	0.00246456	0.0228618	0	0	0.00253007	0	0	8.44959e-05	0.0350508	0	0.000561568	0	4.52521e-05	3.94387e-05	0	3.68506e-05	9.87206e-06	0.000427828	0.00101917	0	1.94217e-05	0.000102646	0.00719614
Bifidobacterium dentium	0.0104563	2.85615e-05	6.82895e-05	9.68596e-05	0.00201073	0.00170574	3.82008e-05	2.96205e-05	0.000341204	0.0546278	0.000381984	0.00140974	0.00966799	0	0.000709389	0.00744638	0.00572393	0.00458068	0.025263	0.0149659	4.15906e-05	9.80292e-05	0.00061619	0.000118154	6.33541	0.000522247	0.000134781	0.000677531	0.0220166	0.00360052	0.00156166	0.000126878	0.000341246	7.68145e-06	0.00349107	0.312085	0.00125973	0.00611798	0.00178746	0.00354948	0.000403135	0.000202679	0.000779893	0.000434213	0.00201206	0.00129064	0.000165084	0.000624431	0.00806184
Bacteroides sp. CBA7301	0.00507697	0.0110961	0.00359658	0.00164661	0.000376542	0.00320679	0.0252508	0.00390003	0.0413844	0.0206759	0.00501021	0.0131647	0.00626009	0.0206843	0.0122798	0.009085	0.00322765	0.490836	0.00501541	0.00697449	0.0117077	0.00817318	0.0105463	0.00655753	1.08818e-05	0.00972685	0.00806759	0.000329087	0.000705008	0.00731035	0.00315823	0.00209348	0.00532343	0.0769451	0.0163928	0.00762462	0.00262571	0.00943069	0.00213816	0.0179446	0.00924743	0.0155817	0.00975359	0.0398774	0.00018387	0.0150927	0.00801144	0.0351477	0.00318325
Streptococcus sp. 1643	0	5.7123e-05	1.51755e-05	3.22865e-05	0.000105432	0.000504899	5.09345e-05	0.000148102	2.69371e-05	0.000136648	9.77168e-05	0.000148394	7.36482e-05	0	7.33851e-05	0.0031839	0.000114841	0.000413131	0.00039269	0.000154076	0	0	0	0.000206769	0	3.26404e-05	0.000231053	0.000125827	0	0	4.36219e-05	0	0	3.84072e-05	0.000537087	0	0.00084994	0.000143615	9.05042e-05	0	0	3.07089e-05	5.92323e-05	2.5542e-05	0.000682946	2.1158e-05	0	6.84307e-05	0.000144284
Ligilactobacillus agilis	0.000525204	0.000114246	3.03509e-05	0	0.00102419	0.000231981	0.000534812	0.000345572	0.000386099	4.20456e-05	0.000204317	0.00131435	0.000482061	3.36221e-05	0.000954006	0.0051855	6.04428e-06	0.000405883	6.88929e-06	6.16302e-05	6.23859e-05	7.35219e-05	0.000177747	0	0	0.000375365	9.6272e-05	0.000154864	0.00457831	0	0.001108	0.00179743	0.000102374	0.00010754	0.000105082	0.00036377	0.000682988	3.82972e-05	0.00135756	0.000236632	0.000345544	0.000343939	0.000424498	0.000140481	3.6774e-05	0.000246843	0.000543807	0.0004448	0.000982931
Caproiciproducens sp. 7D4C2	0.000190983	0.000299896	2.27632e-05	5.38109e-05	0.000128024	0.00137824	3.82008e-05	7.8988e-05	6.28533e-05	0.000168182	0.000568534	0.000222591	0.000153992	2.68977e-05	0.000195694	5.1855e-05	0	0	0	1.02717e-05	3.11929e-05	1.22536e-05	0.000177747	0	7.25454e-06	0.000228483	3.85088e-05	0	0	2.04963e-05	0	2.11463e-05	6.82492e-05	0	7.00549e-05	0.000203711	7.58875e-05	5.74459e-05	3.39391e-05	6.57311e-05	9.8727e-05	4.91342e-05	0.000128337	4.46984e-05	7.88015e-05	7.05265e-05	0	0.000119754	5.41063e-05
Bacteroides sp. HF-162	0.183439	0.220023	0.338132	0.138692	0.118626	0.183388	0.448605	1.04966	0.753997	0.981786	0.140099	0.0885382	0.2682	0.821367	0.297626	0.244279	0.458906	0.872019	1.01317	0.143208	0.191348	0.224462	0.332814	0.534601	0.000145091	0.486865	0.323885	0.50056	0.138538	0.591441	0.299744	0.00596325	0.258681	1.47982	0.668522	0.102932	0.129661	0.779397	0.028984	0.827633	0.437254	2.54508	0.120508	0.29522	0.171546	0.937812	0.653267	0.0700816	0.0925488
Acidaminococcus fermentans	0	0.000928249	0	9.68596e-05	0	0	1.27336e-05	0	0	5.2557e-05	8.88335e-06	0.00834186	0.00022764	0	0.00014677	0.0110866	0	0	0	0.000390325	0.00210032	0.00123762	0.000319945	0.00137354	0	0.0119301	0	0	0.00689719	0	0	0.00446187	0	0.000192036	0.000373626	0.000698438	0.0174238	0.0010436	1.1313e-05	6.57311e-05	0.000106954	1.22835e-05	1.97441e-05	7.02404e-05	0.000162856	0.000190422	2.91325e-05	0	0.000306602
Streptococcus parauberis	0.000127322	0	0.000303509	3.22865e-05	0.000707899	1.36459e-05	0.00091682	0.000187596	6.28533e-05	7.35798e-05	0.00243404	0	6.69529e-06	0.000699339	7.33851e-05	0.000466695	0.000350568	0.000565338	0.000103339	0.00164347	0	4.90146e-05	8.29487e-05	0.0315471	0	0	0.000160453	0	7.64467e-05	6.14889e-05	0.000122141	2.11463e-05	8.53114e-05	0.00380232	0.000198489	0.000683887	0	0	9.05042e-05	3.94387e-05	6.5818e-05	0.000337798	0.000602196	0.000153252	0.000236404	0.00184074	0	0	0.00147891
Butyrivibrio fibrisolvens	0.000254644	0.000299896	3.03509e-05	7.53352e-05	6.02467e-05	0.000204689	0.00014007	0.000365319	0.000107749	0.000157671	0.00029315	0.000137794	5.35623e-05	0.000235355	0.000354695	0.000342243	2.41771e-05	0.000492858	0	0	0.000842209	0.000379863	0	0	0	0	0	9.67902e-06	1.69881e-05	0.000136642	8.72438e-05	0.000274902	0.00044362	0.00331839	0.000163461	0.00782833	0	0	0.000135756	0.000631019	7.40452e-05	6.75595e-05	2.96162e-05	0.00019795	2.62672e-05	0.00010579	9.71083e-06	0.000153969	0.000108213
Leuconostoc citreum	0	0.000242773	0.000144167	0	0.000775676	0.000259272	0	5.9241e-05	0	0.00250171	0.000577418	0.000794968	0	0.000147937	0.00544273	0.000300759	0.00221825	0.0076538	0	0.00232141	0	0	0.000722839	0.00878769	0.00186079	0	0.00703427	0	0	0	0	0	0	0.000115222	0.00308242	0.00106221	0	0	0	0	0.000444271	0.000577327	0.00521245	0.000574694	0.0554237	0.000197474	6.79758e-05	7.69846e-05	0
Bacteroides sp. A1C1	0.205991	1.29411	0.285966	0.121785	0.0868833	0.0965585	0.334423	0.534561	0.501623	0.72227	0.152918	0.0548422	0.156342	0.735927	0.34502	0.2116	0.523664	0.588683	0.908553	0.0851627	0.700593	1.02565	0.213368	0.309164	4.71545e-05	0.168049	0.705006	0.187347	0.114475	0.605051	0.194807	0.00560376	0.0529272	0.649267	0.473408	0.0873775	0.0644285	0.151542	0.0193792	0.488343	0.381456	2.1125	0.184706	0.200453	0.0619642	1.53337	0.391182	0.0526746	0.0576413
Bacteroides helcogenes	0.00280109	0.0101679	0.00987922	0.000376676	0.000105432	0.00266095	0.00112056	0.00218204	0.00197539	0.00406791	0.000310917	0.0116277	0.000555709	0.00152644	0.000489234	0.000923019	0.000894554	0.000275421	0.00101962	0.000143804	0.000218351	0.000661697	0.00263066	0.000177231	0	0.000342725	0.000539123	0.00019358	0.000968324	0.000355269	0.000226834	6.34388e-05	0.000341246	0.0014902	0.0010158	0.000392872	0.000394615	0.00048829	0.000101817	0.000736188	0.00137395	0.00483972	0.00100695	0.000229878	8.93083e-05	0.00223569	0.00377751	0.000829723	0.000586152
Bifidobacterium pullorum	1.59153e-05	0.000928249	0.00621435	4.30487e-05	0.0243623	0	2.54672e-05	0	8.97904e-06	0	0.00415741	0.00189732	0.00854319	6.72442e-06	2.44617e-05	0.00180455	0	7.24792e-06	0.00370644	0.00133532	0.00595785	0.000612682	0	0	0	0.000554887	0.00020538	0.00168415	0.0017158	0.00195398	1.74488e-05	0.00107846	3.41246e-05	0	8.17307e-05	0.00333213	0	0.000191486	0.00834902	2.62924e-05	0.402238	0.00101339	0.0104743	0.00878644	5.25343e-06	0	0	0.00152258	0.000405797
Bifidobacterium breve	0.0385627	0.0247628	0.0638735	0.00692008	0.0917708	0.0678202	0.008939	0.00350509	0.0336535	0.013381	0.394287	0.034438	0.071104	0.00942091	0.00423187	0.0121237	0.131282	0.00678405	0.0576772	0.00944997	0.0273354	0.0212601	0.020275	0.00946707	4.21395	0.0163855	0.079771	0.225076	0.0153233	0.0323295	0.00657819	0.0807154	0.308094	0.00399435	0.021752	0.0551912	0.0173934	0.0683893	0.0261331	0.0470766	0.075304	0.0100602	0.0885326	0.0831774	0.000619905	0.00631918	0.00727342	0.0435904	0.00572625
Prevotella dentalis	0.060478	0.0011139	0	0.0331798	0	8.18755e-05	0.000649414	7.8988e-05	0	2.10228e-05	1.77667e-05	0.0113521	0	0.000188284	0.000366926	0.0101325	0	7.24792e-06	6.88929e-06	0.0119152	0	2.45073e-05	0.000485842	0.0691052	0	0.00246435	0	0.0136958	0.000492656	0	0.0014308	0.0525908	0.026293	8.44959e-05	0.00177472	0.0102583	0.00159364	3.82972e-05	0.000226261	0.0289085	3.2909e-05	1.22835e-05	9.87206e-05	0.000734332	0.000225898	9.87371e-05	0.00058265	8.55384e-06	0.000775524
Actinomyces pacaensis	0.00117773	0.00038558	0.000250395	0.00147442	0.000685306	0.00236074	0.00420209	0.00139216	0.000430994	0.00298524	0.000719551	0.000773769	0.00081013	0.00102884	0.000905083	0.00376467	0.000314303	0.0015583	0.00107473	0.00204407	0.000249543	0.00115184	0.00423038	0.00330831	0.00137474	0.00225219	0.000564796	0.000629136	0.000993807	0.00111363	0.00091606	0.000211463	0.0010408	0.000506976	0.000899038	4.36524e-05	0.00204896	0.00042127	0.00302058	0.00152496	0.000255045	0.00129591	0.00468923	0.000753488	0.00249538	0.000112842	0	0.00242074	0
Parabacteroides distasonis	0.965515	1.79396	0.722716	1.02912	0.0333014	3.11311	1.13234	1.83706	1.6232	1.68734	4.50586	2.95132	0.777075	0.492557	3.34624	0.732276	0.212735	0.161875	0.893686	1.04299	0.552271	3.97489	1.73779	6.97416	0.000892308	3.13187	0.54255	2.27107	0.67933	2.65522	2.25751	1.52065	0.451741	0.185254	0.941538	1.96893	1.37007	3.28164	0.825376	2.18317	0.95715	1.74839	1.08405	4.69092	0.253883	4.9353	2.38717	0.727616	1.75272
Dialister pneumosintes	0.000143237	0.0102821	3.79386e-05	0.000290579	0.00142333	2.72918e-05	0.0140324	0	0.00162521	4.20456e-05	0	0.000264989	2.67811e-05	0.000652268	3.66926e-05	4.1484e-05	3.02214e-05	0.00130463	0.000227347	0.000102717	0.000311929	1.22536e-05	0	1.47692e-05	0	9.79213e-05	6.41813e-06	0	3.39763e-05	6.8321e-06	0.00322802	0.000613242	0	0	0	0.000130957	9.1065e-05	6.70202e-05	0	0.000473264	4.11362e-05	1.22835e-05	4.93603e-05	4.46984e-05	0.000110322	1.41053e-05	0	3.42154e-05	0.000802577
Parabacteroides sp. CT06	0.166919	0.119116	0.0403667	0.222691	0.00158148	0.932153	0.2623	0.0341031	0.118407	0.102297	0.12808	0.244076	0.0885452	0.0678292	0.851598	0.0194664	0.00122094	0.122794	0.0243605	0.279154	0.466927	0.509298	0.170092	0.0349735	0	0.771049	0.109731	0.013299	0.0669928	0.117095	0.0390852	0.0962579	0.522942	0.0465726	0.0354828	0.471868	0.365125	0.371684	0.0107134	0.0467874	0.332011	0.0319802	0.00392908	0.158756	0.060861	1.12998	0.590904	0.317886	0.0236445
Treponema succinifaciens	0.0020849	0.000442703	9.10527e-05	0.00059192	0.000256049	0.000982506	0.00373095	0.000444307	0.000116728	0.000325854	0.000781734	0.000953961	0.000495451	9.41418e-05	0.000452542	0.000300759	3.02214e-05	0.000108719	1.37786e-05	0.000513585	0.000207953	0.000649443	0.000805787	5.90769e-05	0	0.0014525	0.000937047	0.00157768	0.000220846	0.000177635	0.000532187	0.000422926	0.00121142	0.000560746	0.000175137	0.000902149	0.00261053	0.00117764	0.00136888	0.00086765	0.000493635	0.000700162	0.00128337	3.8313e-05	4.20274e-05	0.000134	0.000864264	0.000427692	0.000748471
Romboutsia hominis	1.59153e-05	0.000214211	0	0	0.000143086	0.000163751	0.000713082	0.000207343	0	2.10228e-05	8.88335e-06	0.00048758	4.6867e-05	0.000107591	0.000207924	0	2.41771e-05	3.62396e-05	6.88929e-06	6.16302e-05	4.15906e-05	0.000183805	2.36996e-05	0.000236308	0	0.000277444	6.41813e-06	0	1.69881e-05	8.19852e-05	0.000148315	2.11463e-05	1.70623e-05	0	1.16758e-05	0.000232813	0.000151775	0	0.000124443	2.62924e-05	8.22725e-06	6.14177e-05	0.000315906	0.000191565	0	0	1.94217e-05	0.000410584	0.000306602
Olsenella umbonata	0	1.42807e-05	5.31141e-05	2.15243e-05	7.53084e-06	2.72918e-05	0	0.00211293	0.000305288	0.000115625	0.000541884	0.000180193	0.000870387	2.01733e-05	0.00014677	2.0742e-05	6.04428e-06	0	0	8.21736e-05	2.07953e-05	0	0.000710989	0	0	0.000114242	0	0	0.000178376	0	3.48975e-05	0	0	0.0211547	2.33516e-05	4.36524e-05	0.00295961	6.70202e-05	0.000576965	0.000223486	4.93635e-05	0	0.000118465	3.19275e-05	2.10137e-05	7.05265e-06	1.94217e-05	0	0.000658293
Bifidobacterium bifidum	0.000779848	0.00588367	2.52551	0.0120859	7.49909	0.00373898	9.2566	0.000503548	0.000915863	0.000714776	0.0302833	0.0124757	3.01167	6.05198e-05	0.00138209	0.00424174	6.50869	0.000376892	0.000633815	0.0125315	0.0254014	0.00544062	2.55877	0.00186092	9.53697	0.000603848	2.34293	4.68397	0.0505992	0.00237757	0.0156864	0.00467333	0.00382195	7.68145e-05	0.00135439	3.68381	0.00233734	0.000852113	25.4784	3.47081	0.00341431	0.000958117	0.0014117	3.44049	0.0303648	9.16845e-05	0.00338908	0.00202726	0.0168
Duncaniella dubosii	0.000143237	0.000328457	0.000197281	0.000182957	0.00138567	1.36459e-05	0.000445676	0.000365319	8.97904e-06	0.00261734	0.000932751	0.00365685	0.00178095	0.00909141	0.00134539	0.00144157	0.00318534	0.00647964	0.000213568	0.000739563	8.31811e-05	0.000220566	0.00310465	0.00160985	0	0.00226851	0.000372252	0	5.09644e-05	0.00189932	0.000846265	0.0644116	0.000801928	0.00202022	0.00538255	0.000247364	0	0.00406908	0.00106342	0.00235317	0.00089677	0.00440365	0.00028629	9.57824e-05	8.40549e-05	0.015269	0.000126241	0.0004448	0.00116329
Streptococcus sp. HSISS3	0	0	0.000227632	0	9.03701e-05	0.00281106	0.00138796	0.00117495	0.00105953	0.00823043	0.00023985	0.00898844	0.000153992	2.68977e-05	8.5616e-05	0.00020742	0.00111215	0.0139957	0.00368577	0.0171846	6.23859e-05	0.000722965	0.000699139	0.00794584	0.000206754	0	0.00184842	0.00392968	0.0130979	0.00135959	0.00271328	0.000888144	0	0.00109077	0.00378296	0	0.00188201	0.00458609	0.00366542	0.00369409	0.00316749	0.00856163	0	0.000945053	0.000215391	7.75792e-05	0	0.000230954	0.0196676
Filifactor alocis	0.00117773	5.7123e-05	3.79386e-05	0.000376676	0.000112963	0.000791463	0.00571739	9.8735e-06	0	1.05114e-05	7.99501e-05	0.00101756	0	6.72442e-05	0.000892852	0.000549663	0	0.00200043	2.75572e-05	0.000164347	0.00017676	9.80292e-05	0.00421853	0.000531692	0	0.0027418	1.28363e-05	0	8.49407e-06	0.000355269	0.00124759	0	6.82492e-05	0	9.34065e-05	1.45508e-05	0	9.57431e-06	0.000712721	1.31462e-05	3.2909e-05	0.000159686	0.000157953	0.000172408	5.25343e-06	7.05265e-06	9.71083e-06	0.000940923	0.00019839
Streptococcus mutans	0.000970831	0.000528388	0.00169206	0.000860974	1.50617e-05	0.00762807	0.00486424	0	0.00238843	0.00761026	0.00137692	0.00196092	0.000220944	0.000208457	2.44617e-05	0.000217791	0.0144579	0.000463867	0.00155009	0.00128396	0.000259941	0.000612682	0.00298615	0.0100874	1.45091e-05	0.00163202	0.000327325	0.00102598	0.00278606	0.0155294	0.000793919	0.00107846	1.70623e-05	0.00053002	0.0719347	0.00494727	0.00896991	0.00164678	0.0114262	0.0163933	0.00398199	0.00223561	0.000414626	0.00125794	1.57603e-05	0.000846318	0.0052924	5.13231e-05	0.000595169
Actinomyces sp. oral taxon 897	0	4.28422e-05	1.51755e-05	0.000656493	0	2.72918e-05	0.000178271	0	2.69371e-05	9.46026e-05	4.44167e-05	0.000392184	0	7.39686e-05	0.00029354	6.2226e-05	0.000217594	6.52313e-05	0.000564922	1.02717e-05	2.07953e-05	0.000171551	0.000118498	0.000694153	0	3.26404e-05	3.85088e-05	0.000542025	8.49407e-05	0.000286948	8.72438e-05	0.000105731	1.70623e-05	1.53629e-05	0.000210165	0.00279375	0.00563086	0.000651053	0.000339391	9.20235e-05	0.000131636	0.000159686	0.00146106	7.02404e-05	0	0.000162211	3.88433e-05	3.42154e-05	0.000234461
Acutalibacter muris	0.00569766	0.0075688	0.0104104	0.000538109	0.00234209	0.00155563	0.00308153	0.00224128	0.00141869	0.0021233	0.00445056	0.00614775	0.00125202	0.00792809	0.00275194	0.00301796	0.00444859	0.000724792	8.95608e-05	0.000873095	0.000727835	0.00439906	0.00169452	0.000324923	0.000399	0.0031498	0.00376744	0.00340701	0.000543621	0.000696874	0.000348975	0.000359487	0.00341246	0.000261169	0.00102747	0.00133867	0.00332387	0.00101488	0.000803225	0.00356263	0.0100948	0.00111166	0.00316893	0.00052361	0.000346726	0.000507791	0.00368041	0.00102646	0.00486957
[Ruminococcus] gnavus	0.662505	0.526474	0.896201	1.3795	0.275621	0.18583	0.207469	0.353609	1.58423	0.197352	0.354197	0.208271	3.24562	1.30319	0.449924	0.655292	3.36412	1.852	0.405738	0.226183	0.413317	0.262473	0.396815	0.588849	0.00764629	0.360726	0.375621	0.320588	0.222434	0.155656	0.725537	0.0947988	1.33657	0.389327	0.364974	0.342686	1.03213	0.442821	3.88848	0.279778	1.09595	0.822298	0.305313	1.00908	0.0600835	0.702656	0.028006	0.189793	0.0735756
Streptococcus oralis	0.000620695	0.000171369	0.000197281	0.00429411	0.000707899	0.00278377	0.00394742	0.00297192	0.00228068	0.00223893	0.00152794	0.0112673	0.000656138	2.01733e-05	0.000391387	0.17639	0.00119677	0.0074871	0.0151564	0.0078784	0.00053028	0.00107832	0.000770238	0.0182843	0.00632233	0.00261123	0.00147617	0.00212938	0.00248027	0.000717371	0.00625538	0.00351028	0.000255934	0.000330302	0.0289443	0.00017461	0.00827174	0.00122551	0.0123086	0.00257666	0.000839179	0.00168285	0.0014117	0.00100891	0.000782761	0.00071937	0.000126241	0.000684307	0.00453591
Corynebacterium matruchotii	3.18305e-05	5.7123e-05	7.58773e-06	0.000365914	0	9.55214e-05	0	0	0	0.000115625	8.88335e-06	0.000190792	0	0	0	0.000974874	6.04428e-06	0.000115967	0.000220457	0.000184891	2.07953e-05	0.000281834	0.000177747	0.000132923	0	6.52809e-05	6.41813e-06	0	8.49407e-06	1.36642e-05	0.000104693	4.22926e-05	0.000119436	0	0.000256868	0.00017461	0.000197308	0.000296804	2.26261e-05	0	0.000213908	0	0.000138209	4.46984e-05	0	7.05265e-06	6.79758e-05	0	1.80354e-05
Rothia aeria	0	4.28422e-05	0	2.15243e-05	0.000195802	9.55214e-05	0.000127336	0	8.97904e-06	0.00014716	2.665e-05	0.000434582	8.03434e-05	0	9.78468e-05	0.000186678	0	0.000166702	0.000564922	0.00172565	0.000124772	0.000122536	0.000106648	0.00107815	0	4.89607e-05	1.28363e-05	8.71112e-05	0	6.14889e-05	0.000549636	0.000105731	3.41246e-05	0.000445524	0.000198489	0	0.000258018	9.57431e-05	0.000181008	3.94387e-05	9.04997e-05	0.000116694	0.000157953	0.000102168	0.000283685	4.93686e-05	2.91325e-05	3.42154e-05	9.01772e-06
Bacillus cereus	0.00526795	0.000342738	0	0.000290579	0.000135555	0	0.00014007	0	0.000215497	0.000210228	0.000151017	5.29979e-05	0	0.00016811	0.000513696	0	0.000157151	0.000963973	0.000337575	0.0026501	0	4.90146e-05	0.000248846	0.000103385	0	0.000995533	0	0	0.00041621	0.000109314	0.00480714	0.000296048	0.000119436	0.000253488	0	0.000305567	0	0	0	0.000144608	5.75907e-05	0.000190395	6.91044e-05	0	0.00149723	0	8.73975e-05	4.27692e-05	8.11595e-05
Massilistercora timonensis	0.198177	0.108391	0.574239	0.107697	0.0432873	0.156983	0.0491772	0.236747	0.553594	0.0606823	0.136635	0.0695332	0.063786	0.264861	0.123629	0.0233866	0.260539	0.0704425	0.135657	0.0185404	0.107117	0.284885	0.212657	0.0275003	0.0152672	0.338677	0.85537	0.0861142	0.0426487	0.110707	0.0823756	0.0121168	0.870569	0.010731	0.222016	0.139295	0.201952	0.876107	0.0578548	0.0307622	0.0876037	0.425742	0.327199	0.0906165	0.0113264	0.133225	0.0791919	0.0719464	0.14826
Streptococcus sp. LPB0220	0.000700272	0.00057123	0.00103952	0.00637121	0.00433776	0.0228433	0.00233025	0.00433446	0.00317858	0.0458718	0.00274495	0.0102922	0.00147966	0.000100866	0.00143101	0.000798567	0.00244793	0.0013771	0.0558653	0.0249808	0.000145567	0.00063719	0.0152863	0.0595938	0.00120063	0.000261123	0.00596886	0.00839171	0.00383083	0.00376449	0.0107135	0.00245297	0.000102374	0.00501599	0.054421	0.000712989	0.0118688	0.00126381	0.11123	0.0184704	0.00228717	0.00445893	0.00148081	0.0046231	0.039054	4.23159e-05	0	0.000299384	0.0016773
Barnesiella viscericola	0.0153105	0.0174368	0.0185141	0.0100734	0.00297468	0.00642723	0.013001	0.00617093	0.0394539	0.00300626	0.00791506	0.00906263	0.0206483	0.0167572	0.0166095	0.00743601	0.00441232	0.0126404	0.0115258	0.0097273	0.0100025	0.00590626	0.00367344	0.0139865	0	0.00465126	0.00768892	0.00232296	0.00628561	0.0202777	0.0177367	0.000211463	0.0144518	0.0018205	0.00730906	0.0142452	0.00308103	0.019838	0.00380118	0.0202189	0.0111808	0.0109139	0.00895396	0.00429744	0.000341473	0.00988077	0.0160909	0.0281079	0.00449984
Turicibacter sp. H121	0.000716187	0.000157088	0.00146443	0.000581157	0.000256049	0.00324773	0.0137268	0.0225017	8.97904e-05	0.0241657	0.000870568	0.0225029	0.0139061	0.000450536	0.00371818	0.153076	0.0219166	0.000949477	0.03373	0.247158	0.000582268	0.00437455	0.00122053	0.00193477	0	0.0783207	0.00695726	0.0358027	0.203051	0.000929166	0.136031	0.017636	0.000272997	7.68145e-06	0.0306607	0.0315898	0.00166953	0.000785093	0.0190285	0.515766	0.000460726	0.0485077	0.0300505	0.00112385	5.25343e-06	0.000303264	0.165113	0.0604586	0.0181346
Schaalia meyeri	1.59153e-05	0	7.58773e-06	0.000333627	9.79009e-05	6.82296e-05	0.000101869	9.8735e-06	0	2.10228e-05	0.000204317	0.000635974	6.02576e-05	1.34488e-05	1.22309e-05	0.000570405	0.000368701	0	0.000496029	0	0.000218351	0.000600429	0	0.000635076	0	1.63202e-05	0.00058405	0	0	2.73284e-05	0.000907336	0	0.00037537	0	0.000105082	0	0	0.000277655	0.0029527	0.000407533	3.2909e-05	0.000872132	1.97441e-05	3.19275e-05	1.05069e-05	3.52633e-05	0.000631204	5.98769e-05	9.01772e-06
Streptococcus gordonii	9.54916e-05	0.000742599	0.00026557	0.00430487	0.000527159	0.00341148	0.00965208	0.000138229	0.00190356	0.0329112	0.000435284	0.0191852	0.000522232	0.000141213	0.00122309	0.00183567	0.0020067	0.0152714	0.0460618	0.00206461	0.00167402	0.00530583	0.00261881	0.0165711	3.62727e-05	0.0129746	0.00437717	0.00289403	0.00410264	0.00152356	0.00162274	0.0039755	6.82492e-05	0.000445524	0.0190666	0.000436524	0.0131589	0.000938282	0.0326494	0.00758537	0.00275613	0.00114237	0.000661428	0.00137927	0.00142893	0.000923897	0.00181593	0.00132585	0.0046802
Muribaculum intestinale	0.000891255	0.0022992	0.00427948	0.00105469	0	0.000423024	0	0.00211293	0.00450748	8.40912e-05	0.00124367	3.17987e-05	4.6867e-05	4.03465e-05	0.000122309	0.000632631	0.000834111	0.00021019	5.51143e-05	0.000112989	0.000145567	0.00102931	0.000189597	4.43077e-05	0	0.000293764	0.000969138	0	2.54822e-05	0.000348437	0.000724124	0	0.000665429	0	0.00129602	0.000640235	1.51775e-05	0.000631904	0.000384643	0.00180103	0.000625271	0.000835281	0.000700916	0.000108553	5.25343e-05	0.00135411	0.000805999	0.000136861	0.000550081
Streptococcus sp. NPS 308	0	0	0	9.68596e-05	1.50617e-05	0.000245627	2.54672e-05	0	0	4.20456e-05	4.44167e-05	0.000105996	2.00859e-05	0	3.66926e-05	0.00184604	6.04428e-05	0.000195694	0.000117118	0.000174619	0	0	0	0.000605538	1.81364e-05	0	1.28363e-05	2.90371e-05	0	0	0.000122141	0	1.70623e-05	1.53629e-05	0.000490384	0	0.000151775	5.74459e-05	0.000124443	0	1.64545e-05	0	4.93603e-05	1.2771e-05	0	0	0	8.55384e-06	1.80354e-05
Streptococcus gwangjuense	0	1.42807e-05	0	6.4573e-05	1.50617e-05	0.000395732	0.00245759	0.000375193	1.79581e-05	0.00014716	0.000515234	0.00049818	0.000187468	6.72442e-06	0.000183463	0.00202235	1.81328e-05	0.000934981	0.000399579	0.002722	2.07953e-05	0	7.10989e-05	0.00143261	0.000275673	0.000489607	0.000224635	3.87161e-05	0.000891878	0.000198131	0.000523463	6.34388e-05	0	4.60887e-05	0.000175137	0	0.000349083	1.91486e-05	0.00011313	0.000723042	8.22725e-05	0.000540476	0	0.000185179	0.000157603	0	0	0	0
Bacteroides fragilis	8.61824	0.421982	3.02291	1.01923	5.85315	2.14946	1.12933	0.892436	4.56403	3.83055	0.623264	1.06523	4.12768	9.83932	0.669358	0.64406	1.45918	2.67764	2.40389	0.391876	0.410863	0.805947	0.448918	0.676002	0.000330082	1.10798	0.543455	0.842781	0.397514	13.1183	0.480644	0.387315	0.389071	1.51335	0.905343	0.514662	0.414999	1.4486	0.693975	0.768988	0.612584	2.71079	0.379541	0.516197	0.146718	2.68188	0.613987	28.0444	1.95571
Christensenella minuta	0.341733	0.0723605	0.0299867	0.0687057	0.0676119	0.0353975	0.159654	0.283409	0.120813	0.131582	0.097015	0.0757763	0.030256	0.0977058	0.15905	0.121061	0.0403456	0.0101253	0.049658	0.0497459	0.0738649	0.0438803	0.0755426	0.0848049	0.0131742	0.294613	0.0438487	0.0217197	0.0642831	0.0262216	0.0314078	0.0386554	0.0925117	0.0628112	0.0716311	0.0655077	0.0421479	0.0960495	0.280518	0.0187991	0.0273556	0.0528684	0.102956	0.0337154	0.0161438	0.0830661	0.0742782	0.0376369	0.0738281
Cellulosilyticum sp. WCF-2	0.00671624	0.00402717	0.000189693	4.30487e-05	7.53084e-06	0.00978412	6.36681e-05	9.8735e-06	0.0128131	0.000157671	0.000479701	7.4197e-05	0.000207554	4.03465e-05	0.00028131	0.000197049	1.81328e-05	0.000485611	6.88929e-06	0.000380053	0.000207953	0.000600429	0.00148123	0	0	0.000359045	0	0.00160672	0	0.000710538	0	2.11463e-05	0	0.00036871	0.000350274	7.2754e-05	0.000804408	0.000593607	2.26261e-05	0.000341802	1.64545e-05	0.000147403	0.000138209	0.000293733	1.05069e-05	2.1158e-05	0.000174795	2.56615e-05	1.80354e-05
Streptococcus sp. oral taxon 064	0	0	0	0.000947071	0.000173209	0	0	0.000118482	7.18324e-05	0.000210228	8.88335e-05	0.00105996	2.00859e-05	0	0	0.0295055	0	0.000326156	0.00137097	0.000380053	0	0	0.000248846	0.00174277	0	0.000571208	7.05995e-05	0.000145185	0	0	0.000235558	0.00211463	0	0	0.000805631	7.2754e-05	0.000941005	0	0.00265856	0	0	0.00017197	4.93603e-05	0.000108553	0	4.93686e-05	0	0.000153969	0.00031562
Streptococcus sp. HSISM1	0.000779848	0.000171369	0.000478027	0.00579005	0.00345666	0.0187768	0.00174451	0.00368281	0.00332225	0.0384192	0.00280714	0.00852206	0.000863692	6.05198e-05	0.00136986	0.000383727	0.00252047	0.000659561	0.0389383	0.019393	7.27835e-05	0.000257327	0.0126201	0.0388578	0.00112445	0.000489607	0.00575707	0.00783033	0.00279455	0.00374399	0.00526953	0.00148024	3.41246e-05	0.00321085	0.0354127	0.000654786	0.00519071	0.00155104	0.108843	0.0148026	0.0017524	0.00350081	0.00160915	0.00462948	0.0478115	0	0	0.0001112	0.00138873
Streptococcus acidominimus	0.000397882	0	0.000902939	0.00738285	0.000918762	2.72918e-05	5.09345e-05	0.000345572	0.0147975	0.00556053	0.00246957	0.000699572	0.00034146	6.72442e-06	0.000819467	6.2226e-05	7.85756e-05	0.000101471	0	1.02717e-05	0.000696642	8.57755e-05	4.73993e-05	0.0156554	0	0.00393317	0	0.000125827	0	0.000526072	6.97951e-05	0.0164095	6.82492e-05	1.53629e-05	0	8.73048e-05	0.000394615	0.000114892	1.1313e-05	1.31462e-05	0	5.5276e-05	1.97441e-05	0.000108553	5.25343e-05	0.000409054	0.000106819	2.56615e-05	1.80354e-05
Faecalitalea cylindroides	0.434439	0.841636	0.178456	0.23878	0.170159	0.549276	0.332335	0.218165	0.30359	0.397247	1.97352	0.283719	0.248944	0.23175	0.181298	0.376592	0.155513	0.275914	0.197075	0.484259	0.958933	0.687516	0.677241	0.272226	0.0134971	0.489378	0.223627	0.268177	0.0884488	0.317105	0.103375	0.35162	0.320106	0.102647	0.329491	0.232056	0.452457	0.371244	0.221023	0.444066	0.253317	0.197851	2.39699	0.298241	0.0525133	0.0376964	0.105363	0.181487	0.127159
Flavonifractor plautii	0.120494	0.0654772	0.210499	0.262737	0.0250024	0.341216	0.743146	1.30586	0.381358	0.239975	0.0644753	0.161622	0.320778	0.745274	0.121868	0.0575798	0.085309	0.780072	0.0377327	0.111571	0.0705688	0.0618687	0.154794	0.0619716	0.399188	0.208687	0.131707	0.0447267	0.160411	0.126073	2.34498	0.0244451	0.189408	0.530512	0.146018	0.074631	2.98042	0.166545	0.239022	0.259191	0.680163	0.200074	0.0992438	0.230503	0.161984	0.122639	0.0359689	0.07228	0.334152
Streptococcus sp. HSISS2	0.000429712	0	9.10527e-05	0	0.000150617	0.00292023	0.000165537	0.00105646	0.00109544	0.00381564	0.00283379	0.00347666	0.000107125	3.36221e-05	8.5616e-05	0.0017527	0.00165009	0.000579833	0.000785379	0.00658416	0	0	0.00255956	0.0122732	0.000217636	0	0.00202813	0.000464593	0.00665086	0.000307445	0.00077647	0.00183973	0	0.000921774	0.00516071	0.000101856	0.00339976	0.00151274	0.00325815	0.00119631	0.0021144	0.000601894	0.000167825	0.000925896	0.0013081	0.000141053	3.88433e-05	8.55384e-05	0.00840451
Pseudopropionibacterium propionicum	0.000111407	0.000228492	3.03509e-05	0.000656493	6.02467e-05	0.000231981	0.000649414	0.000444307	8.08114e-05	0.000788355	0.000763968	0.000858565	0.000147296	0.00112298	0.000110078	0.00236459	0.000229683	0.000652313	0.00293484	0.00720046	0.00117493	0.00139692	0.000426593	0.00223015	1.08818e-05	0.00174626	0.00017329	0.00136474	4.24704e-05	0.000157138	6.10707e-05	4.22926e-05	0.00209866	0.000207399	0.000583791	0.000145508	0.00122938	0.000172338	0	2.62924e-05	1.64545e-05	3.07089e-05	0.00485705	0.000280962	0.000120829	7.05265e-06	0.00271903	2.56615e-05	3.60709e-05
Leuconostoc carnosum	7.95763e-05	5.7123e-05	1.51755e-05	0	7.53084e-06	0.000177397	0	0	3.59162e-05	8.40912e-05	0.000142134	0.00407024	0	6.72442e-06	0	0.000601518	0.000459365	4.34875e-05	0.00197723	0.000380053	0	0	0.0734926	0.000221538	0.000282927	0	7.05995e-05	0	0	6.8321e-06	0.000174488	6.34388e-05	0.000238872	5.37701e-05	0.000256868	0	0	0.000181912	0.000135756	0	3.2909e-05	0	8.88485e-05	0	0.000341473	0	3.88433e-05	6.84307e-05	5.41063e-05
Propionibacterium freudenreichii	0	0.000142807	7.58773e-06	0	7.53084e-06	1.36459e-05	0.00467324	9.8735e-06	0	1.05114e-05	3.55334e-05	0	0	1.34488e-05	0.00107632	4.1484e-05	1.20886e-05	3.62396e-05	0.001867	0.000164347	0	1.22536e-05	0	0	2.53909e-05	0	0	0	0	0.00103165	0.000130866	0	0.00022181	9.21774e-05	2.33516e-05	0	0	0	0	0	1.64545e-05	1.22835e-05	8.88485e-05	1.2771e-05	2.62672e-05	0.00314548	9.71083e-06	1.71077e-05	0.000162319
Collinsella aerofaciens	4.56717	0.943386	2.54335	6.3752	4.3642	0.0304713	0.0152421	13.412	0.0349913	0.0326379	4.12432	3.13832	4.94802	3.22193	4.46506	7.84696	3.72796	0.749768	3.16972	9.157	0.757999	0.36734	2.91417	2.04155	0.0129566	2.72522	3.83392	2.94664	2.52005	1.18	0.00949213	0.662323	3.39993	0.905205	0.767451	3.64628	10.5007	6.77808	24.1938	5.95897	0.0364385	1.07888	8.84392	5.87661	0.173689	1.92458	5.27293	0.29935	3.71667
Peptacetobacter hiranonis	0	0	0.000189693	0	3.76542e-05	1.36459e-05	1.27336e-05	1.9747e-05	0	3.15342e-05	8.88335e-06	1.05996e-05	7.36482e-05	2.68977e-05	3.66926e-05	0	0	0	0	0	1.03976e-05	7.35219e-05	0	1.47692e-05	0.000137836	4.89607e-05	0	0	8.49407e-06	2.73284e-05	0.000113417	0	0	9.21774e-05	0	8.73048e-05	0.000258018	9.57431e-06	7.91912e-05	5.25849e-05	8.22725e-06	5.5276e-05	8.88485e-05	6.38549e-06	0	2.82106e-05	1.94217e-05	0.000230954	3.60709e-05
Ruminococcus champanellensis	0.0538891	0.00892547	0.00281505	0.000904023	0.000466912	0.0262684	0.0077293	0.00229065	0.0028284	0.0375152	0.00922091	0.0193654	0.0113485	0.0112163	2.01627	0.0207939	0.00621352	0.0156265	0.000399579	0.00574188	0.0128723	0.0745635	0.0308688	0.0119778	0.000362727	0.0950979	0.00148259	0.0132215	0.000857901	0.0642012	0.00405684	0.0121803	0.013974	0.000145948	0.0130536	0.0395054	0.0549122	0.00406908	0.00829245	0.0182075	0.0054958	0.00251813	0.0149068	0.00501261	0.00292091	0.00339938	0.0196159	0.0138401	0.0788149
Enterobacter hormaechei	0	0.00616928	0.00026557	0.00241073	0.00710911	0	0.0921659	0.000878741	0.000125707	0.0458297	0	0.000869165	0	0.000127764	0.0258805	0.0602037	0	0.491836	0	0.00425249	0	0	0	0.0252849	3.99e-05	0.00628328	0.000673904	0.00230361	0	0	0	0	0	0	0.0234567	0.0109567	0.00084994	0	0	0.0054031	0	0.000184253	0.000217185	0.000434213	2.62672e-05	0	0.00585563	0.363496	0.00494171
Bifidobacterium animalis	4.77458e-05	0.000342738	7.58773e-06	0.0168643	1.54502	0.0010098	0.00375642	4.93675e-05	0.000107749	0.000777844	0.00572976	0.00280889	0.00174077	0.00370515	0.135616	0.0616038	0.0044365	0.000739288	1.37786e-05	0.0122644	1.03976e-05	6.12682e-05	0.0115773	0.0084923	0.141282	0.000114242	0.525696	0.00480079	0.00263316	0	0.000506014	0.00448301	6.82492e-05	0.0105466	0.00874519	0.0275738	0.00150257	0.0113551	0.0469717	0.0453939	8.22725e-06	0	0.326765	0.571751	0.00463353	0.0707734	0.00023306	0.00424271	0.0245823
Streptococcus agalactiae	0.00374009	0.0459697	0.0204869	0.0106546	0.0420447	0.0555662	0.157095	0.00513422	0.0195025	0.0407843	0.0111397	0.130322	0.00692962	0.0681183	0.0241315	0.00406543	0.0231496	0.0326809	0.0330755	0.0377074	0.0216375	0.0155009	0.117538	0.093371	0	0.00620168	0.0505492	0.178423	0.00708406	0.300749	0.0070493	0.0139354	0.00168917	0.43404	0.153876	0.00516553	0.0166042	0.00479673	0.0276038	0.058264	0.00568503	0.0152316	0.0501698	0.025542	0.0522244	0.0140841	0.0126047	0.00733064	0.0384335
Parascardovia denticolens	6.36611e-05	0	7.58773e-06	0	7.53084e-06	0.000122813	7.64017e-05	0	2.69371e-05	0.000494036	7.10668e-05	7.4197e-05	6.02576e-05	1.34488e-05	0.000831698	0.000943761	0.000948952	1.44958e-05	0.000323797	9.24453e-05	1.03976e-05	7.35219e-05	0.000142198	2.95384e-05	0.0172948	0.000146882	0	9.67902e-06	0.000424704	0.000245956	6.10707e-05	0.000126878	0.0010408	0	3.50274e-05	0.00018916	0.000774053	9.57431e-05	0.000181008	0.00021034	0.0054053	0.000141261	0.000602196	0.000932282	5.25343e-05	0	0	0.00073563	0.000468921
Bifidobacterium longum	1.08216	0.658371	9.70779	0.556738	7.68924	8.33186	0.0133194	0.00132305	1.6695	1.39246	1.13877	5.57759	5.39066	1.78685	0.00256848	1.04864	12.8279	0.000355148	3.21215	1.07932	5.11876	2.81512	0.156892	0.781646	26.357	0.359208	8.62006	2.8743	1.53784	2.56142	2.07168	0.721659	0.36701	0.00160542	0.582179	2.62115	0.00824139	0.233833	2.35467	6.89017	6.56896	0.427375	5.06625	2.166	0.00167059	0.64603	4.31509	3.0385	0.337254
Clostridioides difficile	0.47558	0.719307	0.0786468	0.11804	0.102231	0.416487	0.392768	0.199751	0.352041	0.214885	0.539113	0.389683	1.44279	1.27961	0.54782	0.107848	0.0669283	0.261222	0.0516835	0.415542	0.233895	0.316144	0.475652	0.10269	0.0702022	0.723785	0.147688	0.0787195	0.0784258	0.200256	0.15074	0.105901	0.327613	0.22333	0.487068	0.305378	0.248881	0.569279	0.136808	0.211181	0.42056	0.0816917	0.496288	0.0930111	0.103303	0.0585017	0.257366	0.200237	0.388222
Bifidobacterium scardovii	0.000684356	0.000228492	0	1.07622e-05	0.00289937	4.09378e-05	1.27336e-05	0	1.79581e-05	0	1.77667e-05	0.000561777	1.33906e-05	0.000396741	0	0	3.62657e-05	0	0	0	0	2.45073e-05	0.00100723	0	3.62727e-06	0	0	0	0.00295594	0.000403094	0	0.000613242	0.00059718	0	0	0.000334668	7.58875e-05	0.000162763	0.000124443	0.000131462	0.00023859	5.5276e-05	1.97441e-05	0.000159637	0	7.05265e-06	0	5.13231e-05	0
Streptococcus parasanguinis	0.000795763	0.00105678	0.00185899	0.00413267	0.00689825	0.0253132	0.00396015	0.00626967	0.0039867	0.0443792	0.003198	0.0394622	0.00147296	2.01733e-05	0.000990699	0.000694857	0.0024842	0.0150394	0.123566	0.0204201	0.000103976	0.000661697	0.0280367	0.426461	0.000837899	0.00132194	0.00847835	0.0246718	0.00669333	0.00584145	0.013549	0.00765495	6.82492e-05	0.00284214	0.0400364	0.00110586	0.0081655	0.00351377	0.0723921	0.0192198	0.00478003	0.0135549	0.00221134	0.00505092	0.0208088	8.46318e-05	0	0.0008896	0.000892754
Propionimicrobium sp. Marseille-P3275	0.000493373	0.000114246	3.79386e-05	0.000182957	3.01234e-05	0.000259272	8.91353e-05	8.88615e-05	3.59162e-05	8.40912e-05	8.88335e-06	0.000784368	8.03434e-05	0.000625371	0.000220155	0.000228162	0.000417055	0.000101471	3.44465e-05	8.21736e-05	1.03976e-05	0.000110283	5.92491e-05	0.000295384	5.80363e-05	3.26404e-05	7.05995e-05	0	5.09644e-05	4.78247e-05	1.74488e-05	0.000761266	0.000290059	1.53629e-05	2.33516e-05	5.82032e-05	1.51775e-05	0	0	9.20235e-05	2.46817e-05	0.000300947	0.000157953	0.000140481	4.20274e-05	2.1158e-05	1.94217e-05	5.98769e-05	0.000468921
Flintibacter sp. KGMB00164	0.00983563	0.00855417	0.00295921	0.00365914	0.00208604	0.00493982	0.00567919	0.00898488	0.00828766	0.00559207	0.0116105	0.0113945	0.00755228	0.00503659	0.00675143	0.00423137	0.00251442	0.00134086	0.00150187	0.00330749	0.00293214	0.00241397	0.00261881	0.00280615	0.000678299	0.0110977	0.00516018	0.00148089	0.00298142	0.00159188	0.604539	0.00706286	0.00467507	0.00154397	0.0040048	0.00379776	0.0114135	0.00358079	0.0163813	0.0127255	0.346704	0.00725958	0.00928961	0.00614284	0.00233252	0.0066436	0.00166055	0.00256615	0.0464593
Treponema phagedenis	3.18305e-05	0.000357019	0	0	1.50617e-05	8.18755e-05	3.82008e-05	1.9747e-05	8.97904e-05	0.000105114	4.44167e-05	0.000307388	4.6867e-05	0	0.00014677	3.1113e-05	1.81328e-05	9.42229e-05	0	0	1.03976e-05	0	1.18498e-05	4.43077e-05	3.62727e-06	0	0	1.9358e-05	0	6.14889e-05	1.74488e-05	0	0.000153561	3.07258e-05	5.83791e-05	4.36524e-05	0	0.000449993	5.65652e-05	0	2.46817e-05	2.45671e-05	1.97441e-05	0.000159637	1.05069e-05	9.16845e-05	4.85542e-05	3.42154e-05	7.21418e-05
Slackia heliotrinireducens	6.36611e-05	2.85615e-05	1.51755e-05	1.07622e-05	6.02467e-05	2.72918e-05	0	7.8988e-05	5.38743e-05	0	8.88335e-06	0.000105996	4.01717e-05	6.72442e-06	7.33851e-05	0	1.81328e-05	0	0	0	0	1.22536e-05	0	0	0	0.000195843	0	0	0	0	8.72438e-06	0	0	0	2.33516e-05	1.45508e-05	6.071e-05	0	0.000124443	3.94387e-05	4.11362e-05	1.22835e-05	8.88485e-05	7.02404e-05	2.10137e-05	0	9.71083e-05	8.55384e-05	4.50886e-05
Oscillibacter sp. NSJ-62	0.12877	0.474506	0.187091	0.0319852	0.0213047	0.0776316	0.199179	0.144854	0.101876	0.0658014	0.0413076	0.229915	0.0736147	0.0361236	0.201014	0.16549	0.0440265	0.0644992	0.0252355	0.0497972	0.24789	0.241336	0.220549	0.0223015	0.0131452	0.507298	0.118601	0.0872757	0.0228321	0.0788698	0.0300642	0.0269615	0.0894746	0.0251798	0.0761263	0.128862	0.130754	0.11537	0.0273097	0.154849	0.152418	0.047175	0.199396	0.0739121	0.00985544	0.118195	0.0388919	0.0855213	0.0659736
Streptococcus sp. HSISS1	0	0	0	0	0	0.0192544	0.00227932	0.00391978	0.0117625	0.0184685	0	0.0269441	0.000328069	0	0	0	0.00105775	0.00560989	0.0455382	0.0811362	0	0.00305116	0	0.0333046	0	0	0	0.0177997	0	0.00754947	0	0.0188625	0	0.00141339	0.0689574	0.00107676	0.00356671	0	0.00410663	0.0337595	0	0.0087336	0.000789765	0.000842885	0.00105594	0	0	0	0
Desulfovibrio piger	0.0189232	0.000285615	0.0893455	0.289847	0.000376542	0.0425616	0.00073855	0.0130034	0	0.00172387	0.00135915	0.0106632	0.000294593	0.00685891	0.0119618	0.0774818	0.0685784	0.000833511	0.00158454	0.00197217	0.00340003	0.00514653	0.00061619	0.000132923	0	0.0107877	0.000218217	0.00554608	0.0167248	0.00519923	0.000401322	0.037154	0.00776334	0	0.00189148	1.19705	0.245269	0.279675	0.838307	6.57311e-05	0.00159609	0.000399215	0.00218172	0.00524249	0.143398	0.00313138	0.00880773	0.00157391	1.15311
Macrococcus caseolyticus	4.77458e-05	0.000142807	0	0.00584386	0.000353949	0	0	0	0	0	0.000275384	5.29979e-05	6.69529e-06	0	0.000305771	0.000217791	2.41771e-05	0.000123215	4.82251e-05	0.000215706	0	0	2.36996e-05	1.47692e-05	0	0	0.00288816	1.9358e-05	0	0	8.72438e-06	0	0	0.000468568	0.000630494	0	0	0	0	0.000236632	0.0029289	0.000153544	0.000315906	2.5542e-05	0.000682946	0	4.85542e-05	0	0.000342673
Weissella confusa	3.18305e-05	0	1.51755e-05	1.07622e-05	7.53084e-05	0.000805109	0	0	0	0.000210228	4.44167e-05	0.00379465	0	0	2.44617e-05	0	6.04428e-06	0	0	0.000112989	0	0	0.000118498	1.47692e-05	0	0	6.41813e-05	9.67902e-06	0	0.00012981	0	0	0	0.000276532	0.000618818	5.82032e-05	3.0355e-05	0	0.000350704	2.62924e-05	1.64545e-05	0.000350081	0.000157953	1.91565e-05	0.0467976	7.05265e-06	0.000106819	0	0.000126248
[Clostridium] scindens	0.633571	0.429265	0.0487511	0.0377429	0.0650514	0.120603	0.0505015	0.0322666	0.072829	0.0717509	0.0418494	0.0477511	0.0279461	0.101626	0.101467	0.0376882	0.0217896	0.328628	0.0202821	0.0587233	0.19795	0.0534014	0.0481932	0.0280763	0.00270232	0.090365	0.329212	0.107679	0.0552794	0.0325208	0.410849	0.0465007	0.0507262	0.056136	0.201151	0.0513934	0.214838	0.0796104	0.147533	0.0740001	0.0592938	0.024346	0.0335058	0.124626	0.016065	0.811831	0.00964286	0.0599624	0.0223098
Streptococcus infantarius	0	0.0498684	0.000128991	0	0.000692837	0.00938839	0.00527172	0.0144449	0.000906884	0.264824	0.00162565	0.0049606	0.000274507	0.0214845	0.00125978	0.00269646	0.00190999	0.0942809	0.000957612	0.00164347	0	0	0	0	0	0	0.00157244	0	0	0	0.0548677	0	0	0.0118986	0.00114423	0.000291016	0.00428006	0.00227869	0	0.110547	0.000575907	0.00698934	0	0.00131541	0.0357864	0.00251074	0	0	0.00908986
Alistipes dispar	0.127465	0.0101393	0.0403363	0.00124841	0.156468	0.00446222	0.167383	0.00794816	0.0463319	0.00536082	0.0922891	0.00396424	0.070267	0.0101068	0.552247	0.147133	0.0624012	0.000942229	0.0295757	0.000575215	0.172996	0.0144103	0.0185094	0.0798572	7.25454e-06	0.0327873	0.0071498	0.00303921	0.000662538	0.000785692	0.000881163	0.000697827	0.562151	0.000192036	0.00112088	0.0335541	0.144019	0.0126094	0.726104	0.301062	0.98481	0.0111596	0.00199416	0.36283	0.000546357	0.00214401	0.233303	0.734681	0.0914126
Eubacterium maltosivorans	0.00611146	0.0077116	0.00301233	0.00138832	0.00278641	0.0144101	0.00702895	0.0172589	0.00968839	0.00260683	0.0162388	0.00625375	0.0169525	0.0189494	0.00465995	0.0010371	0.00184351	0.00584907	0.00144675	0.00212624	0.00357679	0.0111018	0.0101079	0.00420923	0.000210382	0.0043575	0.00248382	0.00288435	0.00244629	0.00220677	0.00905591	0.000549803	0.0089577	0.00217385	0.00697046	0.00579122	0.00661739	0.0185837	0.00657287	0.00967562	0.00867975	0.00353766	0.0452634	0.00657067	0.000152349	0.00123421	0.00738995	0.0113082	0.0293887
Gemella haemolysans	7.95763e-05	0	7.58773e-06	0.000785639	9.79009e-05	0.000259272	0.000114603	0.000266584	8.97904e-05	9.46026e-05	0.00103047	0.000360385	0.000140601	4.70709e-05	2.44617e-05	0.000217791	0.000326391	0.001754	0.000261793	0.000729291	9.35788e-05	2.45073e-05	0	0.00113723	0.00110269	6.52809e-05	0.00010269	9.67902e-05	0.000135905	0.000170803	0.000549636	0.000676681	0	0	0.000210165	0	0.00558532	0.000153189	0.000362017	0.000368094	0.000164545	0.00027638	0.000148081	0.000593851	5.25343e-06	0	0	0.000248061	5.41063e-05
Arabia massiliensis	6.36611e-05	5.7123e-05	0	0.000161433	5.27159e-05	0.000136459	0.000267406	8.88615e-05	3.59162e-05	9.46026e-05	6.21834e-05	0.000307388	2.00859e-05	4.70709e-05	4.89234e-05	1.0371e-05	1.81328e-05	2.89917e-05	0	3.08151e-05	0	0	4.73993e-05	2.95384e-05	0	3.26404e-05	0	5.80741e-05	0	2.04963e-05	9.59682e-05	0	0	0	3.50274e-05	0	3.0355e-05	0	0.000181008	3.94387e-05	5.75907e-05	3.68506e-05	0.000157953	7.66259e-05	4.72809e-05	0.000359685	7.76867e-05	5.98769e-05	1.80354e-05
Petrimonas mucosa	0.00030239	4.28422e-05	9.86404e-05	1.07622e-05	0.000218394	0	5.09345e-05	1.9747e-05	0	0	8.88335e-06	2.11991e-05	0	6.72442e-05	0.000513696	0.000632631	0	2.89917e-05	4.13358e-05	0	0.00706	0.00128663	0.000592491	0	0	0	0.000487778	0.00245847	0	1.36642e-05	0	0.0211251	0.000119436	4.60887e-05	0	0.000116406	0.00532731	0	0	1.31462e-05	0.000230363	7.37013e-05	0.00613055	0.000140481	0.000462302	1.41053e-05	1.94217e-05	8.55384e-06	2.70532e-05
Bacteroides sp. PHL 2737	0.0389924	0.0790582	0.331348	0.532641	0.0718291	0.110641	0.270144	0.12722	0.0822391	0.294771	0.169423	0.458294	0.151387	0.292431	0.840883	0.102932	0.285078	0	0.0801294	0.0923118	0.0690196	0.083962	0.371006	0.14177	0	0.51456	0.127541	0	0.058745	0.44134	0.0211305	0.110236	0.0813701	0.951301	0.0803646	0.072172	0.034969	0.215049	0.0416772	1.60848	1.54549	0.954309	0.13427	0.337761	0.156652	0.233556	0.116044	0.0353872	0.315142
Klebsiella pneumoniae	0	0.0065263	0.0230667	0	0.000813331	0.0434077	0.00031834	0.00461092	0.0555713	0.0300942	0.00111042	0.216634	6.69529e-05	0.00149954	0.0887593	0.00151417	0.929465	0.58827	0.0702088	0.000400596	0	0.000208312	0.00592491	0.000723692	0.334151	0	0	0.00089047	0	0.00148257	4.36219e-05	0	0	0.000276532	0.0101346	0.013314	0.376448	0	0	0.00661255	0.000156318	0.123959	0.0226465	0	1.73822	0.0109316	0.00134981	0.675805	0.489464
Megasphaera elsdenii	0.000238729	9.99652e-05	0.00016693	0.000301341	8.28392e-05	0	0	1.9747e-05	0	1.05114e-05	0	0.0285234	5.35623e-05	0	0.00499019	0.312924	4.231e-05	0	1.37786e-05	0.000143804	0	2.45073e-05	0	0.00366277	0	8.16011e-05	0.000115526	0	10.3852	0	0	0.00016917	0	3.07258e-05	1.16758e-05	0.000480176	3.4536	0.287593	0.0473677	2.62924e-05	0.141928	0	9.87206e-06	0.0191884	7.88015e-05	0	0	4.27692e-05	0.0734944
Streptococcus dysgalactiae	0	0.000514107	0	0	0.000233456	0.00229251	0.00706716	0.00234002	0.000915863	0.0252063	0.000639601	0.00909443	0	0.000463985	0.000354695	0.000321501	0.000646738	0.00103645	0.001867	0.0011607	0	0.000992546	0	0.0113132	0	9.79213e-05	0.00182917	0.000503309	0.000373739	0	0.00284415	0.00154368	0.000853114	0.00142107	0.000887362	0	0	5.74459e-05	0.000972921	0.00561344	0.000674634	0.00197151	0.000345522	0.000555538	0.00278957	0.000916845	0.000213638	0.000230954	0.00508599
Bacteroides sp. HF-5141	0.0162336	0.0500683	0.0279456	0.0238059	9.03701e-05	0.0021697	0.049903	0.00829374	0.0339857	0.0321439	0.0131385	0.0281949	0.0264866	0.0309861	0.00747305	0.0211776	0.0529963	0.0508804	0.165081	0.0212213	0.0279177	0.0238946	0.0159143	0.0410584	1.45091e-05	0.054281	0.010699	0.0284176	0.00217448	0.0499427	0.00552254	0.0153945	0.00361721	0.277423	0.0162177	0.0164278	0.0091065	0.0140742	0.00186665	0.0429224	0.199914	0.0472487	0.0166937	0.011347	0.000845802	0.0649831	0.0205384	0.0100593	0.0160425
Odoribacter splanchnicus	0.21293	1.06419	0.413577	1.27931	0.273061	0.397765	1.58735	0.392481	2.53288	0.427446	0.471857	0.627834	0.634399	0.617644	0.472674	0.699338	0.149396	0.171776	0.218053	7.09778	0.574875	1.03975	0.845721	1.48001	0.000678299	5.14281	0.264787	0.762639	0.119758	1.29296	0.771262	0.30918	0.309698	0.0144181	0.740165	1.44393	0.173798	0.871425	0.0782975	0.505867	0.569992	0.576596	0.927243	0.271026	0.0291303	0.389631	2.78159	1.34309	0.200933
Staphylococcus aureus	0.00175068	4.28422e-05	0.000250395	0.000473536	0.000384073	0.000109167	0.000955021	0.000246837	0.000439973	0.000861935	0.000666251	0.00767409	0.000261116	5.37953e-05	0.000636004	0.00902277	2.41771e-05	0.000985717	0.00493962	0.0193827	3.11929e-05	0.00140917	0.00906511	0.0259052	1.45091e-05	0.000326404	0.000263143	0.00452978	0	8.19852e-05	0.0970762	0.000253755	0.000341246	0.000230443	0.00220673	0.00574756	7.58875e-05	5.74459e-05	0.0002602	0.00368094	0.00014809	0.00101953	0.00203364	0.00200504	0.00111373	0.00010579	0.00534096	0.108446	0.0405617
Streptococcus cristatus	1.59153e-05	0.00038558	0.00016693	0.00227082	5.27159e-05	0.000777817	0.00091682	1.9747e-05	0.000601596	0.00120881	0.00118149	0.00269229	0.0007097	1.34488e-05	3.66926e-05	0.000342243	0.000132974	0.00126114	0.00148809	0.00131478	0.000135169	0	3.55494e-05	0.00330831	0	0.000669129	0.000154035	0.000425877	0.000297293	0.000505575	0.00387363	0.000148024	0	0.000222762	0.00951579	0.000116406	0.00084994	2.87229e-05	0.00248887	0.000670457	0.00313458	0.00206978	0.000276418	0.000351202	0	0	7.76867e-05	0	9.01772e-06
Denitrobacterium detoxificans	0	4.28422e-05	0	2.15243e-05	0	1.36459e-05	3.82008e-05	0	0.000170602	0	8.88335e-06	0.00127195	0.00012721	6.72442e-06	0.000134539	6.2226e-05	0	0	0	0.00042114	0.000124772	3.67609e-05	0	0.000339692	0	6.52809e-05	0	0	8.49407e-05	0	1.74488e-05	0	1.70623e-05	0	8.17307e-05	4.36524e-05	1.51775e-05	0	4.52521e-05	5.25849e-05	4.11362e-05	1.84253e-05	9.87206e-06	3.8313e-05	8.40549e-05	0	0.000155373	6.84307e-05	2.70532e-05
Abiotrophia defectiva	0	2.85615e-05	0	0	0	1.36459e-05	3.82008e-05	9.8735e-06	0	0	1.77667e-05	0	6.69529e-06	6.72442e-06	0	0.000134823	0.000278037	0.000456619	0	0.00161266	0.000124772	2.45073e-05	0	5.90769e-05	0	0	0	0	0	1.36642e-05	1.74488e-05	0.000190317	0	5.37701e-05	4.67033e-05	2.91016e-05	0.00066781	0	0	0	9.04997e-05	6.14177e-06	9.87206e-06	1.2771e-05	0	0	9.71083e-06	0	0
Bacteroides thetaiotaomicron	0.546721	0.315819	0.516299	2.69734	0.0107089	1.17085	1.73692	1.63616	3.83111	0.503917	1.1728	1.59924	0.222859	2.63153	0.900668	0.179947	0.460943	0.405224	0.549276	0.625393	0.416623	0.225063	0.811321	1.40282	0.000533209	3.47918	0.310888	0.666391	0.0957537	1.0508	0.965126	1.24232	4.40596	1.80907	0.92497	0.408354	0.515671	1.5341	0.0433289	1.87742	0.377244	1.59048	0.27704	2.08991	0.165352	1.1449	0.394425	0.705376	0.380764
Adlercreutzia sp. 8CFCBH1	0.747126	0.0773017	4.55264e-05	0.000613444	0.124327	1.43541	0.850236	0.000928109	9.87695e-05	1.18389	0.0761836	0.224775	0.123649	0.230103	0.205307	0.0154424	0.116002	0	0.253044	0.22797	0.145494	0.0607046	0.0332032	0.0183877	0.000569481	0.0440972	1.38415	0.933251	0.00073049	0.0731171	0.00116907	0.00137451	0.0429799	0.000314939	0.163018	0.0372209	0.687162	0.0128966	0.0626629	0.0840964	0.0311566	0.000792289	0.0056172	0.00372274	0.00687149	0.311114	0.0215969	0.39328	0.198209
Candidatus Nanosynbacter lyticus	4.77458e-05	5.7123e-05	7.58773e-06	4.30487e-05	0	8.18755e-05	6.36681e-05	0	0	0	4.44167e-05	0.000116595	6.69529e-06	8.74174e-05	2.44617e-05	3.1113e-05	1.81328e-05	2.17438e-05	7.57822e-05	4.10868e-05	7.27835e-05	7.35219e-05	5.92491e-05	2.95384e-05	7.61727e-05	0.000146882	3.85088e-05	9.67902e-06	4.24704e-05	0	0	0	0.000204747	3.07258e-05	0.000163461	0	0.000151775	0	0	3.94387e-05	0	0	5.92323e-05	0	0	5.64212e-05	0.000320458	8.55384e-06	0
Enterococcus durans	0	0.025177	1.51755e-05	1.07622e-05	0.00667985	0.00476243	0	5.71347	1.79581e-05	0.00844066	0.00302034	0	2.00859e-05	0.00422293	6.11543e-05	0.00549663	0	0.0240776	0	0.0005444	0	2.45073e-05	2.36996e-05	0.00292431	0	0	0.346085	3.87161e-05	0.0164785	2.73284e-05	0.00177105	0	0.000170623	0	0.00102747	8.73048e-05	0	0	1.1313e-05	0.000473264	0.00133281	0.00543547	0.00481756	0.000159637	0.00141317	1.41053e-05	0.000602072	0.161933	2.70532e-05
Bacteroides cellulosilyticus	2.26054	3.00153	0.0120721	0.0180805	0.00563307	0.650487	0.0163627	2.98698	0.248262	1.55529	3.01981	5.27187	0.221761	4.40313	0.230331	0.0725141	0.066197	0.00273971	0.0387454	0.0270146	0.197628	0.913889	0.0736348	0.127325	1.45091e-05	0.120182	0.042886	0.132264	0.390744	0.483344	0.0345747	0.00164941	0.254484	0.00165919	0.00567445	0.137345	0.00764946	1.27878	0.0358057	0.0554902	9.96677	0.149755	0.210403	0.00306504	0.21548	2.95687	7.756	0.777467	0.00591562
Campylobacter jejuni	0.00826002	0.060279	0.00745115	0.0182742	0.0241589	0.0822576	0.00724543	0.00164887	0.0831011	0.0365902	0.0204317	0.0115959	0.0332823	0.00136506	0.00600535	0.0027898	0.0409137	0.00781326	0.0552384	0.00639927	0.0236754	0.0129766	0.315608	0.019008	0.00680113	0.180763	0.0891029	0.0143443	0.0151874	0.0176405	0.00675267	0.0216538	0.0454539	0.00122903	0.00705219	0.0138378	0.0202316	0.0225571	0.00411794	0.00832156	0.043481	0.00651642	0.0195664	0.0129753	0.00367215	0.00370969	0.00871062	0.159187	0.00323736
Libanicoccus massiliensis	0.000127322	0.000742599	7.58773e-05	9.68596e-05	0.000692837	0.000573129	0.000229205	0.000157976	0.00145461	0.000515059	0.000852801	0.00808747	0.00386318	4.70709e-05	0.00141878	0.00101636	0.00412824	0.00021019	0.000158454	0.000154076	0.000135169	0.000441131	0.00066359	4.43077e-05	0	0.00301924	0.000442851	0.00135506	0.00411113	0.000157138	0.00013959	0.00107846	0.00464094	0	0.000105082	0.0054711	0.00821103	0.00161806	0.00874497	0.00169586	0.00023859	0.000626461	0.00129324	0.00109192	0.00595739	0.000176316	0.00202956	0.000256615	0.00453591
Alistipes communis	0.401367	1.04377	0.108671	0.0764437	0.13298	0.970129	0.972555	0.306552	0.103483	0.722743	0.264208	1.76895	0.497098	0.38003	0.235615	0.124359	0.117863	0.00038414	0.0543634	0.247096	1.67804	2.85995	0.77781	0.118095	0.000895936	0.369653	0.333653	0.859623	0.122374	1.26668	0.00930892	0.0167479	0.926943	0.000906411	0.398285	0.556161	0.216325	0.7764	0.0899612	0.496414	1.42212	0.431546	0.15044	0.375441	0.0170211	0.417178	0.876044	0.399285	0.41174
Rothia dentocariosa	0.00124139	0.000114246	0.00016693	0.00476764	0.00053469	0.00238804	0.00269953	0.00104659	0.00167908	0.00482473	0.000195434	0.00890364	0.000374936	6.72442e-05	0.0013087	0.00746712	0.000217594	0.00111618	0.00950034	0.00048277	0.000613461	0.000355356	0.00158788	0.00682338	0	0.00130562	0.000494196	0.00246815	0.000441692	0.000703706	0.00120397	0.000930436	0.000460682	0.00167456	0.000945741	0.000145508	0.003506	0.00169465	0.0156572	0.000631019	0.00194986	0.000515909	0.00118465	0.010983	0.000409768	0.000317369	0.000446698	0.00298529	0.00100097
Treponema pedis	0.000127322	0	2.27632e-05	6.4573e-05	0	0	0	7.8988e-05	0.000197539	0	8.88335e-06	7.4197e-05	0.000147296	0	3.66926e-05	5.1855e-05	0	9.42229e-05	0	0	1.03976e-05	0	3.55494e-05	0	0.000250282	8.16011e-05	6.41813e-06	0	3.39763e-05	0	0.00132611	0	0	0	0.000116758	0	1.51775e-05	2.87229e-05	0	0	0	2.45671e-05	4.93603e-05	0	0	0	0	0.000153969	6.3124e-05
Streptococcus suis	0.082457	0.00271334	0.00323996	0.000764114	0.000640121	0.00242897	0.00794578	0.00206356	0.000951779	0.0136123	0.0012259	0.00466381	0.00314679	0.000860725	0.00492903	0.0135549	0.000683004	0.000333404	0.000496029	0.00136614	0.00194436	0.00378638	0.00143383	0.000576	0.00110994	0.143732	0.0014505	0.00019358	0.00176677	0.00152356	0.0017536	0.00596325	0.000972551	0.00304185	0.0014011	0.027923	0.0043863	0.00180954	0.00380118	0.00673086	0.00290422	0.000264096	0.0242556	0.00203697	0.000288939	0.00326538	0.0304046	0.0102133	0.003562
Bacteroides sp. CACC 737	0.18223	0.266022	0.153925	0.129028	0.0735838	0.110518	0.282533	0.394081	0.31318	0.488349	0.110775	0.0616789	0.125764	1.01808	0.425939	0.117182	0.222569	1.06685	1.1686	0.354004	0.100244	0.121054	0.100972	0.285046	9.4309e-05	0.161391	0.293854	0.173235	0.0773131	0.596941	0.0683294	0.00828934	0.0735726	0.529951	0.423809	0.0828231	0.0468378	0.239568	0.0113809	0.206198	0.534129	1.42313	0.160451	0.259072	0.100435	1.49682	0.286751	0.0534102	0.0962191
Streptococcus equi	0	7.14037e-05	2.27632e-05	0	0	0	1.27336e-05	0	3.59162e-05	6.30684e-05	2.665e-05	3.17987e-05	0.00178095	6.72442e-05	1.22309e-05	0.000248904	1.20886e-05	0.000369644	0	1.02717e-05	0	0.000110283	0	0.000132923	0	0	0	0	8.49407e-06	0	0.000514739	0	0	7.68145e-06	7.00549e-05	0	3.0355e-05	8.61688e-05	4.52521e-05	1.31462e-05	4.93635e-05	0.000110552	0	6.38549e-06	1.05069e-05	5.64212e-05	0	2.56615e-05	9.01772e-06
Anaerobutyricum hallii	1.19869	1.25179	1.59951	1.64497	1.20863	1.1506	0.605802	1.06362	0.422105	1.97072	3.15361	1.34673	0.734419	1.33186	3.48457	0.889936	0.854534	0.570491	1.07985	1.99613	0.821643	1.55816	3.95741	2.07432	0.0286409	4.90602	1.0387	3.83579	0.956857	2.89813	1.34257	0.836927	1.75709	1.26871	2.05685	1.0429	3.16264	1.55558	2.94379	0.649029	1.25928	1.5963	3.07593	1.17344	0.310415	0.549451	0.397309	0.402279	0.327019
Eubacterium sp. NSJ-61	0.119142	0.387194	0.0198267	0.239824	0.0180439	0.0769766	0.0885241	0.0603172	0.0343269	0.148495	0.206271	0.2026	0.0753153	0.0663969	0.0897133	0.0520313	0.0784789	0.00658111	0.00573189	0.0218582	0.0860197	0.140451	0.0959124	0.109455	0.00505279	0.238536	0.0273926	0.0388322	0.0184661	0.0519991	0.00780832	0.0441957	0.179871	0.0179669	0.123192	0.0710806	0.132454	0.0500258	0.124749	0.135945	0.00561921	0.0511917	0.17672	0.0125028	0.0134015	0.0226954	0.0786189	0.0865307	0.158802
Clostridium botulinum	0.00456768	0.000656914	0	0.000107622	9.79009e-05	0.000259272	0.000101869	0	0	0	0.0001599	0.0255132	0.000167382	0.000403465	0.000318002	9.3339e-05	0	0	0	0.00042114	0	0.00139692	0.000142198	0.000472615	1.45091e-05	0.00225219	0.000109108	0	0.000433198	0	2.61732e-05	0.00137451	0	2.30443e-05	0	0.000669337	0.000227663	0	0.000135756	0.000394387	0.00014809	0.000251813	0.00217185	0	9.98152e-05	4.93686e-05	0.00283556	0.000641538	9.91949e-05
Prevotella denticola	0.00227588	0.00175653	0	0.00116231	0	0.000491253	0.00220292	9.8735e-05	0	0.000105114	0	0.0024803	4.6867e-05	0	0.000256848	0	0	0	0	2.05434e-05	0	0	0	0.000738461	0	0.00316612	0	0.000232296	0.000832419	0	0	0.000422926	0	0	0	0.000116406	0	0	0	0.0038124	7.40452e-05	6.14177e-06	6.91044e-05	0.000210721	7.3548e-05	0	0	0	0.000135266
[Clostridium] hylemonae	0.000222814	7.14037e-05	6.82895e-05	0.000161433	7.53084e-05	0.000245627	0.000191004	0.00362357	9.87695e-05	0.00394178	0.0001599	0.000158994	0.00012721	0.00016811	0.00134539	4.1484e-05	9.06642e-05	0.000717544	2.06679e-05	3.08151e-05	0.00139328	1.22536e-05	5.92491e-05	1.47692e-05	0	0.000163202	0.00140557	6.77531e-05	5.09644e-05	0.00288998	4.36219e-05	6.34388e-05	0.0044362	0	0.0156806	0.00139688	9.1065e-05	7.65945e-05	0.000497773	0.000157755	0.00023859	0.000116694	0.0274344	0.000108553	0.000105069	0.000134	0.000165084	0.592756	6.3124e-05
Mageeibacillus indolicus	0.00237137	0.00344166	0.000607018	0.00252911	0.00053469	0.00337054	0.0158533	0.000414687	9.87695e-05	0.00191308	0.00317135	0.00469561	0.00124532	0.00289822	0.00406064	0.000767454	0.00025386	0.000819015	9.64501e-05	0.00186945	0.00165323	0.00475442	0.00216852	0.000649846	6.89181e-05	0.00505927	0.000128363	0.000135506	0.000237834	0.00135959	0.00376893	0.000465218	0.000870177	3.84072e-05	0.00382967	0.00119317	0.00347565	0.00199146	0.00128969	0.000801919	0.00208149	0.000681737	0.00256674	0.000989751	0.000162856	0.000183369	0.00127212	0.00264314	0.00228148
Fusobacterium nucleatum	0.000143237	1.42807e-05	2.27632e-05	0.000936309	0	0.000136459	3.82008e-05	4.93675e-05	9.87695e-05	0.000157671	0	0.000233191	3.34764e-05	0.000430363	0.000207924	0.000238533	6.64871e-05	0.000543594	0.000661372	0.000503313	0.000135169	0.000183805	7.10989e-05	0.00144738	6.52909e-05	0.00297028	3.85088e-05	0.000474272	2.54822e-05	4.78247e-05	3.48975e-05	0.00693598	0	0.000153629	7.00549e-05	0	0.000941005	7.65945e-05	0.00011313	5.25849e-05	0.000551226	0.00017197	3.94882e-05	0.000312889	0.000688199	0.000112842	5.8265e-05	0.0604243	2.70532e-05
Lautropia mirabilis	0	0.000128527	0	0	0	0	6.36681e-05	0	0.000404057	7.35798e-05	0	6.35974e-05	0	0	0	0.000176307	0	0.000181198	0.000241125	0.00194135	0.00181959	0.00272031	0.000450293	0.00116677	0	0.0043575	0.000109108	5.80741e-05	0	0	0.000340251	0.000549803	0.000136498	0	0.000630494	0	0	0.000382972	0	0	0.000156318	0	0.000128337	0.000172408	3.6774e-05	0	8.73975e-05	0	0
Enterococcus faecalis	0.000143237	0.0112675	0.00016693	0.00109774	0.0672504	0.0321225	0.00146437	0.00111571	0.000457931	0.000925004	0.0012259	0.000307388	0.00196172	0.00291167	0.00107632	0.0754387	9.67085e-05	0.61624	0.00620036	0.000174619	0.0026306	0.000343102	0.00655295	0.00240738	0.011016	0.0514087	0.202646	0.000764643	0	6.8321e-05	0.00339379	0.000253755	0	0.0128587	0.0468901	0.0142743	0	0	0.00114262	0.333467	0.0337811	0.000128977	0.12038	5.10839e-05	0.0982654	0.000155158	0.417508	0.0135322	0.0197037
Propionibacterium acidifaciens	0.00754384	0.00019993	0	0.000710303	0.000783207	0.00111897	0.00297967	0	0.00686897	0.00135597	0.0014391	0.00102816	8.70387e-05	0.000443812	0.000550388	0.00145194	0.000737402	0.000876998	0.00029624	0	0.000842209	0.00147044	0.000568791	0.000324923	0	0.000342725	6.41813e-06	4.83951e-05	0.000883384	0.00349804	5.23463e-05	2.11463e-05	0.00411201	0.000145948	0.00697046	0.00417608	0.00254982	0.000947857	0.000294139	0.00118316	0.00938729	0.000896699	0.00348484	0.00012771	5.77877e-05	6.34739e-05	0.00023306	0.00125741	0.000252496
Ruminococcus albus	0.000350136	0.00038558	2.27632e-05	0	6.77776e-05	0.0096886	2.54672e-05	3.9494e-05	2.69371e-05	0.00022074	0.00156347	0.000137794	0.000120515	0.000598473	0.00249509	0	0	0.00413131	1.37786e-05	0	0.000228748	0.000208312	2.36996e-05	0	0	0.000538567	0	0.00162608	0.00163086	0.00400361	0.000104693	0.000401779	0.000324184	0	0.00127266	2.91016e-05	0.000804408	4.78715e-05	5.65652e-05	6.57311e-05	0.000246817	0.000122835	0.00072066	0.00045337	1.57603e-05	0.000423159	6.79758e-05	4.27692e-05	0.000216425
Sutterella faecalis	0.000811678	0.00342738	0	0	0.0170875	0	2.54672e-05	0	0.00417526	0.00112472	0	0.0025439	8.03434e-05	0.00012104	0	3.1113e-05	0.000278037	0	0	0.000112989	0.00057187	0.000183805	0	0.000590769	0	0.000228483	0.00075734	0	0.822642	6.8321e-06	8.72438e-05	0.414636	0.0311387	3.07258e-05	0	0.000480176	0	0.000277655	0.00085979	0	0.00275613	0	0	0.000964209	0.00264773	0.000507791	9.71083e-05	0.000171077	0.00108213
Weissella cibaria	0	2.85615e-05	0	9.68596e-05	2.25925e-05	0.119688	0	0	2.69371e-05	0.0595892	8.88335e-06	0.0706673	0	6.72442e-06	8.5616e-05	2.0742e-05	0.000120886	0	0	0.000205434	0	0	0	0	0	0	4.49269e-05	0	0	4.09926e-05	8.72438e-06	0	0.241773	9.98588e-05	0.00293063	0.0294799	0	1.91486e-05	0	0.00010517	0	1.84253e-05	0.00172761	1.91565e-05	0.55006	0.000183369	2.91325e-05	0	3.60709e-05
Acidaminococcus intestini	3.18305e-05	0.0171512	0	1.07622e-05	7.53084e-06	0	1.27336e-05	1.9747e-05	8.97904e-06	6.30684e-05	0	0.0109494	0	0	3.66926e-05	0.133122	0	0.000217438	0	1.02717e-05	0	0	0	0.011328	0	0.0831189	0	0	0.00237834	0	0	0.000528657	0.00254228	0	0.00022184	1.14716	0.00801372	0.055598	0	0	0.56564	6.14177e-06	0.016052	0.785211	0.000824789	0.75797	2.91325e-05	8.55384e-06	0.00692561
Olsenella timonensis	0.000127322	1.42807e-05	2.27632e-05	2.15243e-05	3.76542e-05	1.36459e-05	2.54672e-05	0.0955063	0.000861988	7.35798e-05	0.0775783	0.000105996	0.00815486	2.68977e-05	0.00288648	0	0.0306143	0	0	0	0	0	1.18498e-05	0.000827076	0	0.000130562	0	0.00113245	0	0.0159051	4.36219e-05	0	0	7.68145e-06	2.33516e-05	0.0109859	0.00203379	0.000105317	5.65652e-05	0.000131462	0.271014	0.000184253	0.00105631	2.5542e-05	5.25343e-05	0.000493686	3.88433e-05	0.000384923	0.0470725
Blautia producta	0.104006	0.0386009	0.0563844	0.0368174	0.0872448	0.0496166	0.0389139	0.0694107	0.252545	0.215158	0.0391489	0.0413171	0.0537699	0.278424	0.0630011	0.0224325	0.152509	0.900793	0.073123	0.0171537	0.0618556	0.0691964	0.148739	0.0387987	0.00477711	0.0582795	0.00827297	0.0368093	0.0263826	0.0172784	0.101543	0.0155425	0.149261	0.392123	0.0308592	0.0320845	0.0258928	0.120608	0.0888639	0.10793	0.065999	0.0652993	0.0395475	0.0817471	0.00877323	0.457915	0.011352	0.0444116	0.0218409
Ligilactobacillus salivarius	0.000286475	1.42807e-05	7.58773e-06	0	1.50617e-05	0.000409378	0.00014007	9.8735e-06	0.000107749	9.46026e-05	0.000168784	4.23983e-05	6.69529e-05	2.01733e-05	0.00057485	1.0371e-05	0.00466618	3.62396e-05	0.000117118	0	2.07953e-05	0	0.0429319	0.000177231	1.08818e-05	0.000391685	1.92544e-05	0.000135506	6.79526e-05	0.00100432	8.72438e-06	0.00118419	0	2.30443e-05	0.00261538	0.0620155	0.0197004	0.0054765	0.00655025	3.94387e-05	0.00380922	7.98431e-05	0.00429435	0.0108106	1.21596	4.93686e-05	9.71083e-06	8.55384e-06	0.0399575
Salmonella enterica	0.0147535	0.0216068	0.00226114	0.00467078	0	0.0142463	6.36681e-05	0.00986362	0.000511806	0.0444843	0	0.0922587	0	0.000262252	0.00650681	0	0	0.701193	0	2.05434e-05	0	0	0	0	0.0141536	0	0.00354923	0	0	0.00198814	0	0	0	0	0.0056978	0	0	0	0	0.000184047	0.0116662	0.000288663	0	0	0.000320459	0.0123704	0	0.041546	0.828782
Clostridium perfringens	0.00319897	0.00228492	0.000318684	0.000279816	0.000587405	0.00233345	0.0119951	0.0010071	0.0144563	0.00145057	0.000426401	0.00650814	0.00166043	0.00309323	0.00209148	0.0292566	0.059923	0.00150757	0.00163965	0.00730318	0.00179879	0.0127806	0.00855557	0.0210904	0.0543873	0.0225709	0.00209873	0.000483951	0.00168183	0.00157822	0.026304	0.00581523	0.000290059	0.00392522	0.00562774	0.0268608	0.00666293	0.000258506	0.00506824	0.00415421	0.00278904	0.00312002	0.0171379	0.0124262	6.82946e-05	0.000514844	0.00495253	0.0687643	0.00557295
Lactococcus petauri	0	0	7.58773e-06	1.07622e-05	0.000489505	0.00036844	1.27336e-05	0	0	0.0118358	0.00268277	0.0206904	2.67811e-05	0.00215181	0.000550388	0.00261349	1.20886e-05	0.0055664	0	0.000380053	1.03976e-05	0	1.18498e-05	0.00119631	7.97999e-05	0	0.000487778	0	0	6.8321e-06	1.74488e-05	0	0	0.000184355	0.0611229	1.45508e-05	0	2.87229e-05	0	0.000144608	8.22725e-06	0	0.00111554	7.66259e-05	0.00053585	2.82106e-05	0.00300065	3.42154e-05	0.00225443
Citrobacter freundii	0	0	0.000273158	0.00294884	0.000557282	0.026282	7.64017e-05	0.22791	0	0.264236	0.000302034	2.05649	0	0.000988489	0.000599312	0	0	0.37729	0	0.00352319	0	0	0.0577442	0.00147692	0.1072	0	0.00107183	0.000406519	0	0.00104531	0	0	0	0	0.28921	0.0100109	0	0	0	0.000302363	0.00819434	8.59848e-05	0.00114516	7.02404e-05	0	0	0.000446698	0.370698	0.340482
Citrobacter portucalensis	0.000190983	0	0.00479544	0.00964291	0.00256802	0	0.000101869	0.000750386	0.000170602	0.0247649	0.000533001	0.0228633	0.000100429	0	0.010543	0.000145194	0.000332435	0.0473869	0.000606258	0	0	0	0.000473993	0.000280615	0	0	0	0.00105501	0.000118917	0.000792524	0.000104693	0	0.000187685	0.00178978	0.00163461	0.000902149	0	0	7.91912e-05	0	0.00159609	0.00229088	0	0.00119409	0.000294192	0.000486633	0.000864264	0.00504677	0.01019
Lactobacillus iners	4.77458e-05	0	9.86404e-05	0	1.50617e-05	0	1.27336e-05	9.8735e-06	0	1.05114e-05	0	0.16246	0.000214249	0.00939401	0	0	6.04428e-06	1.44958e-05	0.000151564	0	2.07953e-05	0	0	0	3.62727e-06	0	0	4.83951e-05	0	0.000273284	0	0	1.70623e-05	4.60887e-05	0	0.000829395	0	0	0	0	0	0.000534334	5.92323e-05	0	1.05069e-05	7.05265e-06	0	0.000171077	1.80354e-05
Enterococcus cecorum	0.0130028	0.00804006	0.00159342	0.00120536	0.00138567	0.00320679	0.00187184	0.00377168	0.00201131	0.00201819	0.00201652	0.00434582	0.00275176	0.00012104	0.0383193	0.00238533	0.0040134	0.00824088	0.00115051	0.0037389	0.00477252	0.00322271	0.0140183	0.0127754	6.16636e-05	0.00757258	0.000397924	0.00254558	0.00156291	0.000778859	0.00268711	0.00697827	0.0067396	0.00284982	0.0046353	0.00845401	0.00318728	0.000392547	0.00152726	0.0162882	0.015895	0.000577327	0.00168812	0.00307142	0.00320985	0.00136116	0.00122357	0.000915261	0.008143
Bacteroides uniformis	2.03335	2.85976	5.44315	1.68313	1.04422	1.29271	3.01554	7.15957	6.03495	14.2286	2.55191	1.14618	1.81743	10.0657	4.30796	3.90401	6.81753	10.1832	11.9742	0.789832	3.1684	3.01414	2.80339	5.06908	0.00118974	2.88886	6.66411	4.01577	1.24995	7.47579	1.73159	1.07719	0.930799	8.08464	7.7509	0.799639	0.881145	2.79048	0.223002	4.84057	9.1595	25.1268	2.40112	4.03477	1.31603	15.0488	7.24087	0.883877	3.3493
Clostridium bornimense	4.77458e-05	7.14037e-05	1.51755e-05	0	0	9.55214e-05	0.00266133	9.8735e-06	0	1.05114e-05	0	0.000773769	6.69529e-06	0.000174835	0.000122309	0.000114081	6.04428e-05	7.24792e-06	1.37786e-05	4.10868e-05	0	0.000257327	0	0.000103385	0	0.000848651	5.77632e-05	0	0	0.000177635	0.000881163	8.45851e-05	0	0	4.67033e-05	0.000116406	0	0	1.1313e-05	0	1.64545e-05	6.14177e-06	0.000868741	0	0	0	0.000388433	0.000256615	0.000162319
Lactobacillus gasseri	0.00130505	0.00142807	0.00151755	0	0	0.000573129	0	0.000128355	0.0009428	0.0252904	0	0.00130375	0.00409082	0.0019837	0.00138209	0.00102673	0.0226056	0	0	0	0	0	0.00228701	0	0	0.00071809	0	0	0.00400071	0.00119562	0	0.00207234	0	0	0.00493887	0.0111314	0.00302032	0.000296804	0.00523793	0	0.00150559	0	0.0021916	0.0056767	0.00181769	0	0	0.0261577	0.00506796
Lactobacillus manihotivorans	0.00120956	0.000899687	0.000151755	0.00308874	9.03701e-05	0.00403919	0.00267406	0.00109596	0.000341204	0.00417303	0.0107844	0.000604176	0.0022764	0.00522487	0.000954006	0.00272757	0.00252651	0.000855254	0.00108851	0.00048277	0.000634256	0.00458286	0.00109018	0.00159508	0	0.00517351	0.000385088	0.00049363	0.000110423	0.000416758	6.10707e-05	0.00215692	0.00249109	0.00209704	0.000245192	0.00146963	3.0355e-05	0.00169465	0.00110868	0.00177474	0.00254222	0.000178111	0.00366253	0.0012771	0.00018387	0.00165737	0.001612	0.00347286	0.00217327
Parolsenella catena	0.00141646	8.56845e-05	0.00242048	0.000570395	0.00258308	0.0021697	0.000420209	0.00388028	0.000906884	0.000861935	0.000799501	0.513751	0.000997598	0.00337566	0.00295987	0.000383727	0.000447277	0.000761031	2.06679e-05	0.000523857	0.000551075	0.000330849	0.000497692	0.000280615	0	0.315454	0.00875433	0.00169383	0.561789	0.000970158	0.000924785	0.104357	0.599279	3.07258e-05	0.00121428	0.472275	0.0124	0.000268081	0.00559995	0.00606041	0.000501862	6.14177e-05	0.00144132	0.00132818	0.522454	0.00236264	0.000854553	0.000290831	0.0123362
Lactococcus piscium	0	0	0.00150237	0	0.000225925	0.00106438	0.000203738	0	0.00146358	0.00395229	0.00018655	0.000169593	2.00859e-05	0.00576955	8.5616e-05	0	0.004231	0.000681304	0.000895608	0.000647117	0	0.000208312	0.000296245	0.000649846	0.0748959	0	5.77632e-05	0	0	0.00124344	0.00200661	0.000444072	0	0.00213544	0.0110803	0	6.071e-05	0	0.00116524	0.000617872	0.000197454	0.000786147	0.00464974	0.000478912	0.00253741	0.000444317	0	0	0.000838648
Alkalihalobacillus clausii	0	9.99652e-05	0	0	0	2.72918e-05	0	0.000523295	0.000152644	0	8.88335e-06	9.53961e-05	4.01717e-05	6.05198e-05	0.00029354	0	6.04428e-06	0.000152206	0	0.000277336	0	1.22536e-05	2.36996e-05	4.43077e-05	0	0.000195843	5.77632e-05	0	0	3.41605e-05	8.72438e-06	0	0.000102374	0	2.33516e-05	0.001004	0	2.87229e-05	0	2.62924e-05	8.22725e-06	6.14177e-06	6.91044e-05	0	0.00338846	7.05265e-06	0.000165084	0	8.11595e-05
Streptococcus sanguinis	0.00122548	0.00117102	0.000607018	0.000634968	0.000188271	0.00525368	0.0251489	0.00174761	0.00155337	0.00370001	0.00167007	0.0223227	0.000549014	0.00114315	0.000733851	0.000373356	0.00203088	0.00950927	0.101893	0.0653486	0.0022147	0.0094108	0.000533242	0.0177378	0.000148718	0.00829067	0.00850403	0.0174319	0.00170731	0.00143474	0.00778215	0.00463104	0.000341246	0.00286518	0.0411923	0.000945802	0.0421935	0.00075637	0.000871103	0.00602097	0.000839179	0.000749296	3.94882e-05	0.000587465	0.000372994	0.00339938	0.00252482	0.00156535	5.41063e-05
Ruminococcus sp. JE7A12	0.0239047	0.0216925	0.000136579	4.30487e-05	0.00114469	0.0189269	0.00701622	0.00104659	8.97904e-06	0.0130026	0.0177578	0.000116595	0.00289236	0.00236699	0.27698	0.000248904	5.43985e-05	0.000565338	0.000571811	1.02717e-05	0.00277617	0.000882263	0.000225146	0.000310154	0	0.0632735	0.000109108	0.000154864	0.0132083	0.000922334	0.00163146	0	0.00197923	0.0236051	0.00152953	0.00241543	0.000258018	0.0130594	0.0282034	0.0239524	0.000872088	0.00859848	0.0044523	0.000134095	0.000609398	0.00714434	0.00525356	0.00335311	0.00358003
Lactobacillus rhamnosus	1.59153e-05	0.00255625	9.10527e-05	0.000376676	0.000150617	0.00292023	0.0694873	0	2.69371e-05	9.46026e-05	8.88335e-06	0.000328587	0	2.01733e-05	3.66926e-05	0.00285203	0	0.000239181	0.350114	0.000338966	0.000135169	4.90146e-05	0.000154048	0.000192	0.0120534	0.000179522	1.28363e-05	0	0	0.00172852	0.03748	0	0.000904301	0.00357956	1.16758e-05	0.00055293	0	0.000124466	2.26261e-05	0	0	6.75595e-05	0.00196454	0.000759874	0.0208719	0.00684107	0	0.00557711	0.0105778
Pseudomonas aeruginosa	0.000397882	0.000328457	0	0.000258292	0.000188271	0	0	0.000118482	1.79581e-05	0.000168182	0	0.000529979	0.000107125	0	0.000379156	0.000134823	0.003276	0.00118866	0	0.00799139	0.0895341	0.0122414	0.0416521	0.00100431	2.90182e-05	0.0722822	0.000192544	0.00019358	0.0339423	8.19852e-05	6.10707e-05	0	0.0166699	0	0	0.00113496	0	0.0384121	0	0	0.000123409	0	5.92323e-05	0.0139268	1.05069e-05	2.82106e-05	0.0110995	0.105589	0.0030029
Adlercreutzia equolifaciens	0.101953	0.197331	0	0.00059192	0.049937	0.166821	0.284915	4.93675e-05	6.28533e-05	0.37469	0.114657	0.0252058	0.0458962	0.279662	0.133536	0.00867016	0.0699081	0	0.018174	0.0982899	0.0774001	0.0431206	0.0249083	0.0452529	4.35272e-05	0.0155532	0.460065	0.170399	8.49407e-06	0.174601	3.48975e-05	0.0132587	0.0404035	0	0.194858	0.00582032	0.0975307	0.00112019	0.00472885	0.063746	0.00632675	3.07089e-05	0.0427954	0.0272214	0.00207511	0.238542	0.0258114	0.106555	0.0723311
Lactococcus lactis	0.00639794	0.263637	0.00682895	0.00459545	0.00599455	1.17057	0.0649414	0.145832	0.00162521	0.0582122	0.0594474	0.0630145	0.0117636	0.697423	0.0197651	0.0209909	0.30963	0.881209	0.656887	0.154795	0.0931213	0.014251	0.288318	0.0974916	9.29194	0.0127298	0.34622	0.00455882	0.0432943	0.0486377	0.0822012	0.0321846	0.357574	0.579412	0.043002	0.0216079	0.07182	0.0242422	0.059993	0.0119105	0.0630043	0.0920836	0.307929	0.13626	0.394948	0.0305591	0.0346191	0.0192975	0.0427981
Clostridium septicum	0.000318305	0.000856845	0.000121404	0	0.000105432	0.000927923	0.00519531	0.00378155	0	0.000304831	8.88335e-06	0.00108116	2.00859e-05	0.000201733	0.000171232	0.00020742	6.64871e-05	0.000108719	3.44465e-05	0.00132505	8.31811e-05	0.00120086	0.00516652	0.00113723	0	0.000456966	0.000314489	0	0.000755973	0.000211795	3.48975e-05	0.00530772	0	0	1.16758e-05	0.00862862	0.00189719	4.78715e-05	0.000429895	0.00268183	5.75907e-05	0.000964259	0.00260622	6.38549e-06	0	2.1158e-05	0.00133038	0.0221545	0.00348986
Cutibacterium acnes	0.000238729	0.000128527	9.10527e-05	0.000527346	0.000225925	0.000955214	0.000216471	0.000286331	0.000332225	0.000840912	0.000328684	0.000466381	0.000220944	0.000658993	0.000819467	0.000383727	0.000151107	2.17438e-05	0.000668261	0.000195162	0.000135169	0.000196058	0.000426593	0.000428307	0.000489681	0.000293764	0.000507033	0.000241975	0.000152893	4.78247e-05	0.000331527	0.000126878	0.000921364	0.000145948	0.000268544	5.82032e-05	0.00054639	3.82972e-05	0.00142544	0.00110428	0.000271499	0.000116694	0.000217185	0.000217107	0.00123981	0.000331475	0.000359301	0.000496123	0.000171337
Anaerocolumna cellulosilytica	0.000143237	9.99652e-05	5.31141e-05	2.15243e-05	1.50617e-05	2.72918e-05	7.64017e-05	3.9494e-05	0	1.05114e-05	8.88335e-06	0	4.01717e-05	2.01733e-05	0.000134539	0	1.20886e-05	0	0	0	0	0	0	2.95384e-05	3.26454e-05	0	0	1.9358e-05	0	0	0	0	0	0	1.16758e-05	4.36524e-05	7.58875e-05	0	2.26261e-05	2.62924e-05	4.11362e-05	2.45671e-05	9.87206e-06	2.5542e-05	5.25343e-06	7.05265e-06	0	8.55384e-06	0
Bifidobacterium subtile	0	1.42807e-05	2.27632e-05	0	0.00240234	0	0	0	0	0	0.000550767	0	0.00336103	1.34488e-05	0	1.0371e-05	0	0	1.37786e-05	2.05434e-05	2.07953e-05	0	0	0	1.08818e-05	0	0	2.90371e-05	5.94585e-05	0.000204963	0.00049729	0.000126878	0	0	1.16758e-05	1.45508e-05	0	0	2.26261e-05	0	8.22725e-06	2.45671e-05	1.97441e-05	0.000517225	5.25343e-06	2.1158e-05	9.71083e-06	0	0
Campylobacter gracilis	0	1.42807e-05	0	4.30487e-05	7.53084e-06	0	0	9.8735e-06	0	2.10228e-05	4.44167e-05	0	0	0	4.89234e-05	1.0371e-05	0	3.62396e-05	0.000406468	3.08151e-05	4.15906e-05	0	2.36996e-05	5.90769e-05	0	4.89607e-05	0	9.67902e-06	0	3.41605e-05	0	4.22926e-05	1.70623e-05	7.68145e-06	1.16758e-05	0	1.51775e-05	1.91486e-05	0	0	0	0	0	0	1.05069e-05	2.1158e-05	0	8.55384e-06	0
Veillonella rodentium	0	0	5.31141e-05	5.38109e-05	7.53084e-06	0.000245627	0.00014007	0	0	4.20456e-05	0	1.05996e-05	0	0	0.000195694	0.000145194	6.04428e-06	7.24792e-06	0.000909387	2.05434e-05	0	1.22536e-05	0	0	0.00132758	0	0	0.000125827	0	3.41605e-05	8.72438e-05	2.11463e-05	0	0	0.000128434	0	0	2.87229e-05	0	1.31462e-05	8.22725e-06	0	0	0	1.05069e-05	0	0	8.55384e-06	0.000144284
Dolosigranulum pigrum	0	0	0	0	0	8.18755e-05	0	0	0	3.15342e-05	0	2.11991e-05	1.33906e-05	0	1.22309e-05	0	6.04428e-06	0	0	0	0	0	0	2.95384e-05	9.4309e-05	0	0	4.83951e-05	2.54822e-05	6.8321e-06	0	0	0	0	1.16758e-05	0	4.55325e-05	2.87229e-05	0	3.94387e-05	8.22725e-06	3.07089e-05	5.92323e-05	1.2771e-05	5.25343e-06	2.82106e-05	9.71083e-06	8.55384e-06	1.80354e-05
Enterococcus casseliflavus	0	0.000442703	0	0	0	0.00176032	0	0.000286331	0	0.00133495	0	3.17987e-05	2.00859e-05	0.00022863	2.44617e-05	0	0	0.00287018	0	0	0	0	1.18498e-05	0.000132923	9.06818e-05	0	0.000224635	0	0	0	0	0	0	0.000937137	0.000303571	0.00017461	0	0	0	0.000236632	5.75907e-05	2.45671e-05	0.00308995	0	0.000178617	0	0.00046612	0.0400491	9.01772e-06
Prevotella enoeca	0.00162336	0.00144236	0	0.00099012	0	0	0.000241939	1.9747e-05	0	0	0	0.00175953	0	2.01733e-05	8.5616e-05	4.1484e-05	0	0	0	0.00012326	1.03976e-05	0	5.92491e-05	1.47692e-05	0	0.000293764	0	0.000135506	0.000144399	0	0	0.000634388	0	0	0	0.000247364	0	5.74459e-05	0	0.0141585	8.22725e-06	0	0	0.000134095	0	0	0	0	0.000883736
Streptococcus pseudoporcinus	0	0	0	0	0	0	0	0	0	0.000189205	8.88335e-06	0.00277709	0	6.72442e-06	0.000134539	0	0	7.24792e-06	4.82251e-05	3.08151e-05	0	0	0	7.38461e-05	0	0	0	9.67902e-06	0	0	6.10707e-05	0	0	0	0	0	1.51775e-05	0	0	0	8.22725e-06	6.14177e-05	9.87206e-06	6.38549e-06	0.000194377	7.05265e-06	3.88433e-05	8.55384e-06	0.000414815
Tannerella forsythia	0	0.000928249	0	0	0	0	5.09345e-05	0	3.59162e-05	0	0.0001066	0.00184433	1.33906e-05	2.68977e-05	0	4.1484e-05	0	0	8.26715e-05	0	0.00218351	0.00013479	2.36996e-05	0.000103385	0	0	6.41813e-06	0	0	0.000102482	8.72438e-06	0.000803559	0	0	7.00549e-05	0	0	0	0	0.00351004	0.000131636	0	2.96162e-05	0	0	0	6.79758e-05	5.13231e-05	3.60709e-05
Aggregatibacter aphrophilus	0.000159153	0.00018565	0	0	0.000549751	1.36459e-05	2.54672e-05	0	0	0	0	0	2.67811e-05	0	3.66926e-05	0.000331872	4.83542e-05	7.97271e-05	0.00546321	0.00042114	0.000519882	0.00138466	2.36996e-05	0.00908307	0	0.000146882	0	0.000406519	0	1.36642e-05	3.48975e-05	0.000655535	0	0	0	0	0	0	0	0.000578434	0	0	0	0	0	0	2.91325e-05	1.71077e-05	0
Bacillus coagulans	4.77458e-05	0	1.51755e-05	0	0	0	1.27336e-05	0	1.79581e-05	0	0.000142134	0	1.33906e-05	5.37953e-05	1.22309e-05	2.0742e-05	0	0	0	0	3.11929e-05	0	0	0	0	0	3.85088e-05	0	0	0	0	0	0	1.53629e-05	0	2.91016e-05	0.000379438	9.57431e-05	0.00204766	1.31462e-05	8.22725e-06	6.14177e-06	0	6.38549e-06	5.25343e-05	2.82106e-05	2.91325e-05	2.56615e-05	0
Clostridium butyricum	0.000175068	9.99652e-05	0.00016693	0	2.25925e-05	0	2.54672e-05	9.8735e-06	1.79581e-05	0	0	0.000572377	6.02576e-05	8.74174e-05	7.33851e-05	0	0	0	0	1.02717e-05	0	0.000232819	0.000450293	0.000118154	0	6.52809e-05	0	0	0	0.000170803	0	0	0	0	0	0.00148418	0.000106243	0	0	0.00010517	0	2.45671e-05	0.000276418	0	0	0	0.000126241	0.0202897	0.000108213
Clostridium chauvoei	0.00160744	0.000599791	0.000159342	0	0	0	0	0	0	0	8.88335e-06	0.000370985	1.33906e-05	0	0.00014677	1.0371e-05	6.04428e-06	0	0	0	0.000114374	0.00123762	0.0139591	0.0129526	0	0.00450438	5.13451e-05	0	0	0.000225459	0	0.00158597	0	0	5.83791e-05	0.000145508	0	0	0.000158382	3.94387e-05	0	2.45671e-05	0.000819381	0	0	0	0.00248597	0.000384923	4.50886e-05
Corynebacterium flavescens	0	0	7.58773e-06	0	0	0	0	0	2.69371e-05	0	1.77667e-05	0	6.69529e-06	1.34488e-05	0	0.000217791	0	0	0	5.13585e-05	0	0	1.18498e-05	0.00217108	0	0	6.41813e-06	0	0	0	0	0	0	0	0	2.91016e-05	0	0	0	0	0	0	0	0	0.000267925	7.05265e-05	9.71083e-05	0	1.80354e-05
Corynebacterium provencense	0	1.42807e-05	0	0	0	0	0	0	0	0	0	0	0	5.37953e-05	8.5616e-05	3.1113e-05	1.20886e-05	1.44958e-05	6.88929e-06	3.08151e-05	0	0	1.18498e-05	0	0	0	3.20907e-05	0	0	2.04963e-05	0	0	0	9.21774e-05	0	0.000378321	0	1.91486e-05	0	1.31462e-05	0	1.84253e-05	2.96162e-05	0	0.000898337	1.41053e-05	0	0	1.80354e-05
Desulfovibrio vulgaris	3.18305e-05	4.28422e-05	1.51755e-05	8.60974e-05	7.53084e-06	0	1.27336e-05	4.93675e-05	0	1.05114e-05	0	2.11991e-05	6.69529e-06	2.01733e-05	1.22309e-05	3.1113e-05	0	2.17438e-05	6.88929e-06	1.02717e-05	2.07953e-05	0	0	0	0	0	0	0	0	0	8.72438e-06	0	0	0	0	0	3.0355e-05	0	1.1313e-05	3.94387e-05	2.46817e-05	0	9.87206e-06	6.38549e-06	2.10137e-05	2.1158e-05	2.91325e-05	0.0001112	1.80354e-05
Jeotgalibaca arthritidis	4.77458e-05	0	0	0	0	0	1.27336e-05	0	0	2.10228e-05	0	0	0	2.01733e-05	0	0	3.02214e-05	0	1.37786e-05	4.10868e-05	0	0	0	5.90769e-05	3.62727e-06	0	1.92544e-05	4.83951e-05	0.000118917	2.73284e-05	0	0.00126878	0	0	0	0.000145508	1.51775e-05	1.91486e-05	1.1313e-05	0	0	3.68506e-05	3.94882e-05	0	0	0	0.00011653	0.000479015	0
Lactobacillus paragasseri	0	0	0.00380145	0	0	0.000231981	0	0	0	2.10228e-05	0	0.00196092	0.0034079	1.34488e-05	0.000611543	0	0.00370514	2.17438e-05	0	0	0	0	0.00240551	0	0	0.00233379	0	0	0.000806937	0.000314277	4.36219e-05	0.00433499	0	0	0	0.00494727	0.00254982	0	0.00394825	0.000420679	0.00116827	0	0.00138209	0.000996137	3.6774e-05	0	0	0.000590215	0.029019
Sutterella megalosphaeroides	0.00474275	7.14037e-05	0.000895352	0	0	0	5.09345e-05	0	0.000143665	5.2557e-05	0	1.05996e-05	0	0	6.11543e-05	1.0371e-05	0	9.42229e-05	0	0.000811465	5.19882e-05	0.000110283	0	0.00482954	0	0	0	0	1.69881e-05	0	0.000348975	0.000655535	0	0	0	0.00330303	0	0.00145529	0	0	0	0	0	0.000657706	6.82946e-05	0.00102263	0	0.000436246	6.3124e-05
Weissella paramesenteroides	0	0.000157088	0	1.07622e-05	0	0	0	9.8735e-06	0	0	0	0	0	1.34488e-05	0	0	1.81328e-05	7.24792e-06	0	1.02717e-05	0	0	5.92491e-05	0	0.0001995	0	0.000192544	9.67902e-06	0	0	0	0	0	1.53629e-05	0	0	0	0	5.65652e-05	0	0	0	0.000128337	2.5542e-05	8.40549e-05	0	0	8.55384e-06	0
Alloprevotella sp. E39	0	0.000128527	0	0.00089326	0	0	6.36681e-05	0	0.000134686	0	0	8.47966e-05	6.69529e-06	0.00103556	3.66926e-05	0	0	0	0	1.02717e-05	0	9.80292e-05	1.18498e-05	2.95384e-05	0	0.00159938	0	0.000125827	0	1.36642e-05	0	0.000380633	0	0	0	5.82032e-05	3.0355e-05	0	2.26261e-05	0	0	6.14177e-06	0.000108593	1.2771e-05	5.25343e-06	0	0	5.98769e-05	0.00011723
Caproiciproducens sp. NJN-50	6.36611e-05	0	7.58773e-06	5.38109e-05	0	0.000518545	3.82008e-05	3.9494e-05	0	0	0.000151017	0	6.69529e-05	2.68977e-05	0.000159001	5.1855e-05	0	2.17438e-05	0	0	0	8.57755e-05	0	0	0	0	0	0	5.09644e-05	0	0	0	0	0	0	0.000320118	0	0	1.1313e-05	6.57311e-05	1.64545e-05	4.91342e-05	0.000128337	0	0	4.23159e-05	0.00011653	4.27692e-05	0.000180354
Carnobacterium divergens	1.59153e-05	0	0	7.53352e-05	0.000158148	0	1.27336e-05	0	0.000960758	3.15342e-05	0	0.000710171	0	6.05198e-05	0	2.0742e-05	2.41771e-05	7.24792e-06	3.44465e-05	6.16302e-05	0	0	2.36996e-05	0.000679384	0	0	0	9.67902e-06	0	6.8321e-06	1.74488e-05	0	0.000545993	0.000514657	0.00086401	8.73048e-05	0	5.74459e-05	0	0	0	0	0	6.38549e-06	0.000178617	0	0	0	1.80354e-05
Corynebacterium jeikeium	0.00159153	0.000685476	2.27632e-05	2.15243e-05	0	0	0	0	0	5.2557e-05	0	8.47966e-05	0	6.72442e-06	6.11543e-05	0	0	0	9.64501e-05	3.08151e-05	0	0	0	0	0	0	6.41813e-06	0	0	0	0.000130866	0	0	0	4.67033e-05	0	3.0355e-05	9.57431e-06	9.05042e-05	0	0	0	0	0	0.00374044	0	0	0.000179631	0.0142029
Cutibacterium avidum	0	5.7123e-05	0	0.000365914	0.000301234	0	0	0	8.97904e-06	0	0	1.05996e-05	0.000120515	0	0	5.1855e-05	0	0	0	3.08151e-05	1.03976e-05	0	0	0	0	0	6.41813e-06	0.000164543	0	0	0	4.22926e-05	0	0	0	0	4.55325e-05	0	1.1313e-05	5.25849e-05	0	0	0	0.000236263	0.000415021	0.00164327	0	8.55384e-06	0.000703382
Ethanoligenens harbinense	3.18305e-05	2.85615e-05	0	0	7.53084e-06	2.72918e-05	0.000165537	1.9747e-05	1.79581e-05	0	8.88335e-06	0	0.00347485	1.34488e-05	0.000122309	0	0	0	0	1.02717e-05	0	0	4.73993e-05	0	0	0	0	0	0	0	0	0	0	0	0	0.00845401	0	0	0	7.88773e-05	0	1.22835e-05	7.89765e-05	0	2.62672e-05	0.00010579	0.000145663	8.55384e-05	8.11595e-05
Lactobacillus kefiranofaciens	0	0.00125671	0	0	0	0.000163751	0	0	8.97904e-06	0	0.000230967	0	0	8.0693e-05	0	0	0.000187373	1.44958e-05	6.88929e-06	0	0	0	0	0	0.000130582	0	1.28363e-05	0	0	1.36642e-05	0	0	0	0	0	0	0	0	0	0	1.64545e-05	1.22835e-05	0.0010958	3.19275e-05	5.25343e-06	0	0	0	0
Leuconostoc lactis	0	0	1.51755e-05	1.07622e-05	0.0211165	0.00384815	0	0.000454181	0	0.023966	0.000124367	0.000127195	0	6.72442e-05	0	0.000155565	1.81328e-05	5.79833e-05	6.88929e-06	0.00401624	0	0	0.000473993	0.00821169	0	0	0.211766	0	0	0	0	0	0.0010408	0	0.00776442	0.0101419	0	0	3.39391e-05	5.25849e-05	0	0	6.91044e-05	1.2771e-05	0.176295	0	0	0	0
Scardovia inopinata	0	0	0	2.15243e-05	0	4.09378e-05	1.27336e-05	0	0	0	0	5.29979e-05	2.67811e-05	0	1.22309e-05	0.000331872	0.000435188	0	0	0	0	0	0	1.47692e-05	0	0	0	0	0	0	3.48975e-05	0	5.11869e-05	0	3.50274e-05	1.45508e-05	0.00084994	0.000143615	0.000203635	0	0.000427817	0.000565043	1.97441e-05	3.19275e-05	5.25343e-06	0	0	1.71077e-05	1.80354e-05
Streptococcus sobrinus	0.000175068	0	0	0	0	0	0	0	0	3.15342e-05	0	0.000837366	0	0	0.000415849	0	0.00592944	7.24792e-06	1.37786e-05	1.02717e-05	0	0	0.000106648	0	0	1.63202e-05	6.41813e-05	2.90371e-05	0.000135905	8.19852e-05	0	0.000274902	0	0	0.00242857	1.45508e-05	0.0138874	0.00210635	0.00291876	0	0	0	2.96162e-05	0.000478912	0	0	0	0	0.00270532
Anaerococcus prevotii	7.95763e-05	1.42807e-05	7.58773e-06	0	0	1.36459e-05	0	0	0	0	1.77667e-05	0.00109176	6.69529e-06	0	0.00029354	0	6.04428e-06	7.24792e-06	0	2.05434e-05	3.11929e-05	0	0	0	1.45091e-05	0	7.05995e-05	0	0	0	7.85195e-05	0	1.70623e-05	0	0	0	3.0355e-05	0	0	7.88773e-05	0	0	0	3.19275e-05	0.000126082	2.1158e-05	0	0	0.000261514
Enterobacter cloacae	0	0	0	0.00015067	0	0.000777817	0.000191004	8.88615e-05	0	0.151017	0	0	0	0	0.000452542	0.0179522	0.00317325	0.0192577	0	0.000246521	0	0	0.00100723	0	0	0	5.77632e-05	0	0	0.00012981	0	0	0	0	0	0.000640235	0.00538802	0	0	0	0	0	0.000187569	0	1.57603e-05	0	0.000145663	0.0453097	0.000180354
Enterobacter roggenkampii	0	0	0	0.000516584	0	0	0	0	0	0.00116677	0	0.000211991	0	0	0.00414626	0.000477066	0	0.0217727	0.000496029	0	0	0	0.00129163	0.00401723	6.16636e-05	0	0.000134781	0.000600099	0	5.46568e-05	0	0	0	0	0	0	0.00224627	0	0	0.000512703	7.40452e-05	1.84253e-05	0.000375138	0	0	2.82106e-05	0.000291325	0.0130446	0.00103704
Enterococcus gilvus	0	0	0	0	7.53084e-06	4.09378e-05	0	0	0	0	5.33001e-05	1.05996e-05	0	2.01733e-05	0	0.000362985	0	0.0209247	0	0	0	0	0	0	3.62727e-06	1.63202e-05	0.000218217	0	0	6.8321e-06	0	0	0	1.53629e-05	0	1.45508e-05	0	0	0	1.31462e-05	0	0	0	1.91565e-05	0.000415021	2.1158e-05	0.000155373	1.71077e-05	2.70532e-05
Haemophilus haemolyticus	0.000143237	0.000242773	0	5.38109e-05	0.000248518	0	0	0	0.000161623	0	4.44167e-05	0	0	0	0	0.00010371	9.67085e-05	0.000159454	0.0176504	0.000400596	6.23859e-05	0.000257327	0	0.00673476	0	0.000179522	0	0.00190677	0	0.000109314	0	0.00124763	0	0	0	4.36524e-05	0	0	0	0.000499556	0	0	1.97441e-05	0	0	0	0	6.84307e-05	9.01772e-06
Lactobacillus crispatus	0.000206898	0	0	0	0	0	0	0	8.97904e-06	0.000935515	8.88335e-06	0.000402784	0.00443898	0	0.000770544	0.00020742	0	0	0	0	0	0	2.36996e-05	0	0	0	0	0	0	0.00541786	0	0.00074012	0.000341246	0	0.000198489	0.000145508	0	9.57431e-06	0.000972921	0	0.00136572	0	1.97441e-05	0.00194757	0.00221169	0	0	0	0.00206506
Lactobacillus johnsonii	3.18305e-05	2.85615e-05	0	0	0.000112963	0	0	0	7.18324e-05	0.000105114	2.665e-05	0.000116595	6.02576e-05	2.01733e-05	7.33851e-05	3.1113e-05	4.231e-05	1.44958e-05	0	1.02717e-05	0	2.45073e-05	0.000201447	0	0	1.63202e-05	0	0	0	0	0	0	0	0	1.16758e-05	7.2754e-05	0	0	0.000441208	0	0	0	3.94882e-05	4.46984e-05	1.57603e-05	0	0	2.56615e-05	0.00011723
Oxalobacter formigenes	9.54916e-05	0	0.000424913	0	0	0	0	0	0	2.10228e-05	6.21834e-05	0.000148394	0	0	0.00110078	0	0	0	0	5.13585e-05	0.000488689	7.35219e-05	0.000296245	0	0	6.52809e-05	0	0	0	0.0148667	0	0	0	0	0	0.000407422	0.00036426	0.000363824	0	0	0	0	0.00028629	0	5.25343e-06	0	0.000223349	6.84307e-05	3.60709e-05
Pediococcus acidilactici	0	0	0	0	7.53084e-06	0	0	3.9494e-05	0	0	8.88335e-06	1.05996e-05	0	0.000208457	0	0.000943761	4.231e-05	0.000144958	7.57822e-05	8.21736e-05	0	0	1.18498e-05	0	0	0	6.41813e-06	0	0	0	0.000130866	0	0.000136498	4.60887e-05	0	1.45508e-05	0	0	1.1313e-05	0	0	0	1.97441e-05	0	4.72809e-05	7.05265e-06	9.71083e-06	0	1.80354e-05
Brachyspira pilosicoli	0.00152787	0.00228492	0	1.07622e-05	0	0.000777817	0	0	0	0.000578127	0.000550767	0.000392184	0.000689615	2.68977e-05	1.22309e-05	0	0	0	0	0	0.000436701	0.000343102	0	0.000162461	0	0	0	0.00130667	0	0.000676378	0	8.45851e-05	0.000665429	0	7.00549e-05	0	0	0	0	0	0	0	0	1.2771e-05	0	0	0.0010779	8.55384e-05	0
Haemophilus influenzae	0	0.000528388	0	0	0.000323826	0	0.000254672	0	0.000305288	3.15342e-05	0	0	2.67811e-05	0.000100866	0	0.000373356	2.41771e-05	0.000891494	0.0518006	0.000749834	0.000114374	0.00220566	0	0.0126868	0	0.000571208	0	0.00518795	0	6.14889e-05	0	0.00103617	0	0	0	0	0	0	0	0.000170901	0	0	2.96162e-05	0	0	4.23159e-05	0	0	0
Limosilactobacillus reuteri	0	0	0	3.22865e-05	0.000579875	0	0	0	1.79581e-05	2.10228e-05	0	0.000233191	0	2.68977e-05	1.22309e-05	1.0371e-05	0	0	0	0	0	0	9.47985e-05	0	0	0	0	0.000348445	0.000356751	0	0.000654329	0.00033834	0.000358308	0	0	0	9.1065e-05	9.57431e-06	0.000350704	0	0	0	0	5.10839e-05	0.000614651	0	0	6.84307e-05	0.047821
Listeria monocytogenes	0	0	0	0	0	2.72918e-05	0.000942287	0	0	2.10228e-05	0	2.11991e-05	2.00859e-05	5.37953e-05	0	1.0371e-05	6.04428e-06	0.000297165	1.37786e-05	0	0	0	0.000402894	0	0.000282927	0	0.000301652	0	0	0	0	0	0	2.30443e-05	1.16758e-05	0	3.0355e-05	1.91486e-05	0	0	4.93635e-05	1.22835e-05	4.93603e-05	0	1.05069e-05	0	3.88433e-05	1.71077e-05	0
Megamonas funiformis	1.54472	0.00434135	5.31141e-05	19.2952	3.76542e-05	0.000204689	1.27336e-05	0.000335699	0.000619554	0.00014716	0.000115484	7.4197e-05	4.01717e-05	1.34488e-05	0	0	0	0	0	0	0	0	0	0	0	0.000146882	0	0	0	0	3.48975e-05	0	0	0	0	0	0	0	3.39391e-05	0	5.75907e-05	6.14177e-06	0	2.73783	1.05069e-05	2.1158e-05	2.91325e-05	4.27692e-05	9.91949e-05
Dermabacter jinjuensis	4.77458e-05	1.42807e-05	0	0.000215243	1.50617e-05	8.18755e-05	5.09345e-05	0	0	0	0	0.00458961	0	0	0	0	0	0	1.37786e-05	2.05434e-05	1.03976e-05	0	0	0	7.25454e-06	0	0	0	0	0	1.74488e-05	0	0	0	0	0	0	0	0	0	0	6.14177e-06	0	6.38549e-06	0.000845802	3.52633e-05	0	0.000419138	0.000297585
Dialister hominis	0	0	0	0	0	0.00186949	0	0	0	0	0	0.0412429	1.59067	0.00299237	0	0.0116466	0	0	0	0.000349238	0.0145879	0.00887164	0	0.013056	0	0.0127298	0	0	1.69881e-05	0	0	0.00659764	0.0395333	0.000168992	0.00277884	5.26087	0.00066781	0.00168508	0.000984234	0	0.000106954	0	0	0.000370359	0.000299446	0.000310317	0	0	0.00019839
Enterococcus sp. FDAARGOS_553	0	0.000157088	0	0.00103317	0.000602467	0	0.00126063	0.0014909	0	0.000567616	0	0.000180193	0.00081013	0.00210474	0	0	0	0.000478363	0	9.24453e-05	0	0.00013479	0.000841337	0	0	0	0	0	0	0	0	0	0	0	0	0	0	0.00148402	0.000158382	0.00168272	9.8727e-05	0.000614177	0.00102669	0.0021136	0.152397	0	0	0	0
Gemella sp. oral taxon 928	0	0.000514107	0	0.000129146	0	8.18755e-05	3.82008e-05	0	0	0.000115625	6.21834e-05	7.4197e-05	0.00011382	7.39686e-05	0	0	4.231e-05	0	0	0	0	0.000147044	0	0	0	0.000424326	0	0.000319408	0	0	0	0	0	4.60887e-05	0	0	0	0	0.00283957	0	8.22725e-05	4.29924e-05	7.89765e-05	0.000146866	7.3548e-05	0	0	0.000213846	3.60709e-05
Haemophilus pittmaniae	4.77458e-05	0.00218495	7.58773e-06	0	0.000105432	0	0.000292873	0	0.000107749	0	0	0	0	0	0.000660466	3.1113e-05	0	2.17438e-05	0.00556655	9.24453e-05	0.000811016	0.0162606	0	0.0358892	0	9.79213e-05	0	0.000638815	0	6.8321e-06	0	0.000211463	0	0	0	0	0	0	0	0.000236632	0	0	0	0	0	0	0	1.71077e-05	0
Klebsiella aerogenes	0.000286475	2.85615e-05	0.00016693	0	0.000768146	2.72918e-05	2.54672e-05	2.96205e-05	0.0317499	0.00238609	1.77667e-05	3.17987e-05	0	0	0.000171232	0	0	0.153192	0	0	0	0	0	7.38461e-05	0	0	0	0	0	0	0	0	0	0	0.00141277	0	0	0.0113934	2.26261e-05	0	0	5.5276e-05	0.000167825	0	1.05069e-05	4.66283	0.00979823	0.000496123	0.000541063
Olsenella sp. LZLJ-2	0	1.42807e-05	7.58773e-06	1.07622e-05	0	1.36459e-05	0	0	0.00018856	1.05114e-05	1.77667e-05	3.17987e-05	0.000254421	0	0	2.0742e-05	0	0	0	0	0	0	1.18498e-05	0	0	1.63202e-05	0	0	0	0	2.61732e-05	0	0	7.68145e-05	0	7.2754e-05	0.000258018	0	2.26261e-05	1.31462e-05	3.2909e-05	0	9.87206e-06	0	2.10137e-05	7.05265e-06	6.79758e-05	1.71077e-05	0.000937843
Ruminiclostridium sp. MA18	0.000111407	0	0	1.07622e-05	0	0	1.27336e-05	0	0	0	2.665e-05	6.35974e-05	1.33906e-05	0	0	0.000124452	0	0	0	0	0	1.22536e-05	0	0	0	1.63202e-05	5.13451e-05	9.67902e-06	0	0	0.000375149	0	0	0	0	4.36524e-05	0	0	0	0	4.93635e-05	0.000184253	0.000236929	0	0	7.05265e-06	2.91325e-05	0.000162523	6.3124e-05
Streptococcus porcinus	0	0	0	3.22865e-05	1.50617e-05	0	0	0	0	1.05114e-05	0	0.000127195	0	0	3.66926e-05	5.1855e-05	0	7.24792e-06	6.88929e-06	4.10868e-05	1.03976e-05	0	0	0	0	1.63202e-05	0	0.000106469	0	0	0	0	0	0	1.16758e-05	0	0.000440148	0	1.1313e-05	0	0	3.07089e-05	9.87206e-06	1.2771e-05	5.25343e-06	2.1158e-05	0	2.56615e-05	0
Actinomyces sp. 299	0	0	0	0	0	0	1.27336e-05	0	0	0	8.88335e-06	0	0	6.72442e-06	0	0	0	7.24792e-06	4.82251e-05	1.02717e-05	0	1.22536e-05	0	2.95384e-05	0	3.26404e-05	0	3.87161e-05	0	4.78247e-05	0	2.11463e-05	3.41246e-05	0	0	0	0	0	0	0	0	1.22835e-05	1.97441e-05	1.91565e-05	0	7.05265e-06	7.76867e-05	1.71077e-05	3.60709e-05
Campylobacter concisus	9.54916e-05	0.000171369	0	0.000215243	2.25925e-05	2.72918e-05	0	0	0	0	8.88335e-06	0	0	0	0	3.1113e-05	0	2.17438e-05	6.88929e-06	0.000102717	0.000103976	0.000686204	4.73993e-05	0.00113723	6.52909e-05	0.000163202	0	0.000851754	0	3.41605e-05	0	0.000930436	0	0.000122903	0	0	0	0	0	0	8.22725e-06	0	0	0	3.15206e-05	1.41053e-05	0	0	0
Fusobacterium necrophorum	0	0	0	0	0	1.36459e-05	0	0	0	0	0	2.11991e-05	1.33906e-05	2.01733e-05	0	1.0371e-05	0	0	0.000124007	1.02717e-05	0	1.22536e-05	0	0.000103385	0	1.63202e-05	0	0	0	0	0.00013959	0	0	7.68145e-06	2.33516e-05	0	0	0	0.00011313	2.62924e-05	0	0	4.93603e-05	6.38549e-06	0	0	9.71083e-06	8.55384e-06	0
Tissierellia sp. JN-28	0	0	2.27632e-05	3.22865e-05	2.25925e-05	0	2.54672e-05	9.8735e-06	8.97904e-06	0	8.88335e-06	1.05996e-05	0	6.72442e-06	2.44617e-05	0.000362985	0	0	0	2.05434e-05	0	0	0	0	0	0	0	9.67902e-06	0	2.04963e-05	0	0	0	0	0	0	4.55325e-05	9.57431e-06	3.39391e-05	2.62924e-05	2.46817e-05	0	0.000256674	5.10839e-05	5.25343e-06	0	0	0	4.50886e-05
Cytobacillus kochii	0	1.42807e-05	0	0	0	2.72918e-05	0	4.93675e-05	1.79581e-05	0	0	0	6.69529e-06	0	3.66926e-05	0	0	6.52313e-05	0	2.05434e-05	0	0	0	0	0	3.26404e-05	0	0	0	2.04963e-05	0	0	0	7.68145e-06	0	1.45508e-05	0	0	0	1.31462e-05	0	0	6.91044e-05	0	0.000814282	0	2.91325e-05	0	0
Glaciecola amylolytica	0.000159153	0	0	0.000107622	0	4.09378e-05	0.000216471	0	0	0	0	3.17987e-05	0	0	0.000183463	4.1484e-05	0	0	0	2.05434e-05	5.19882e-05	0	1.18498e-05	0.000103385	0	6.52809e-05	0	0	0	0	1.74488e-05	0.000190317	0.000204747	0	0	0	7.58875e-05	0.000105317	2.26261e-05	0.000433825	0	0	0	3.8313e-05	1.05069e-05	0	0	0	9.01772e-06
Mobiluncus curtisii	0.000254644	0	0	0	0	0	3.82008e-05	0	0	0	0	0.00334946	0	0	0	1.0371e-05	0	5.07354e-05	0	0.000112989	0	0	0	0	0	3.26404e-05	0	0	0	0	1.74488e-05	0	0	0	0	0	0	0	0	2.62924e-05	0	0	0	6.38549e-06	9.45617e-05	7.05265e-06	9.71083e-06	6.84307e-05	0.000162319
Paeniclostridium sordellii	0	1.42807e-05	0	0	0	0	0.000114603	9.8735e-06	0	0	0	1.05996e-05	6.69529e-06	2.68977e-05	7.33851e-05	0	0.000132974	0	0	0	0	0	4.73993e-05	1.47692e-05	0	0	0	0	3.39763e-05	0	4.36219e-05	0	0	0	0	0	0	0	1.1313e-05	0	0	6.14177e-06	8.88485e-05	6.38549e-06	0	1.41053e-05	1.94217e-05	7.69846e-05	5.41063e-05
Paraclostridium bifermentans	0	1.42807e-05	0	0	0	0	2.54672e-05	0	0	1.05114e-05	0	3.17987e-05	2.67811e-05	6.72442e-06	0	0.00100599	6.04428e-06	0	0	1.02717e-05	0	9.80292e-05	0	1.47692e-05	0	0	0	0	0	7.51531e-05	8.72438e-06	0	0	0	0	4.36524e-05	1.51775e-05	0	2.26261e-05	0	0	1.84253e-05	3.94882e-05	0.000242649	0	0	1.94217e-05	8.55384e-05	3.60709e-05
Staphylococcus saprophyticus	0.000381966	0.00432707	0	0	7.53084e-06	5.45837e-05	0	0	0	3.15342e-05	7.99501e-05	0.000137794	0	0	0	1.0371e-05	6.04428e-06	0.0010292	0	0	0	0	0	0	0	0	7.05995e-05	0	0	7.51531e-05	0	0	0	7.68145e-06	0	0	0	0	0	0	0	2.45671e-05	5.92323e-05	0.000555538	0	0.00010579	9.71083e-06	0	0
Aggregatibacter segnis	0	1.42807e-05	0	0	8.28392e-05	0	8.91353e-05	0	0	0	0	0	6.69529e-06	0	0	4.1484e-05	0	0.000195694	0.00233547	0.000154076	0.000301532	0.000661697	0	0.000280615	0	0	0	6.77531e-05	0	6.8321e-06	1.74488e-05	0.00016917	0	0	0	0	4.55325e-05	0	0	7.88773e-05	0	0	0	0	0	7.05265e-06	0	0	0
Corynebacterium segmentosum	0	0	0	0	0	0	7.64017e-05	0	0	0.000126137	0	0.000137794	0	1.34488e-05	3.66926e-05	0	0	0	1.37786e-05	5.13585e-05	0	0	0	1.47692e-05	0	3.26404e-05	0	0	0	0	0	0	0	0	0	0	0	2.87229e-05	3.39391e-05	0	0	0	0	0	5.25343e-06	7.05265e-06	8.73975e-05	0	0
Herbinix luporum	1.59153e-05	0	7.58773e-06	4.30487e-05	7.53084e-06	0	0	9.8735e-06	0	5.2557e-05	8.88335e-06	1.05996e-05	2.67811e-05	0	0.000110078	0	0	0	0	0	0	0	0	0	0	1.63202e-05	0	9.67902e-06	0	0	0	0	0	0	4.67033e-05	0	0	3.82972e-05	1.1313e-05	0	0	6.14177e-06	0	6.38549e-06	5.25343e-06	0	0	0	0.000144284
Pediococcus pentosaceus	0	0.00019993	0.000113816	0	0	2.72918e-05	0.000203738	9.8735e-06	0.000350183	0	8.88335e-06	0	0.000549014	0.0258285	3.66926e-05	0.310166	0	0	4.82251e-05	0	0	0	0	0	0	0	0	0	0	0	4.36219e-05	0	3.41246e-05	0	0	0	0	0.00280527	0	0	0	0	3.94882e-05	0	2.62672e-05	7.05265e-06	0	0	0
Cardiobacterium hominis	0	0	0	0	0	4.09378e-05	1.27336e-05	0	0	2.10228e-05	0	5.29979e-05	0	0	0	0.000445953	0	0.000101471	0.000227347	0.000184891	2.07953e-05	2.45073e-05	3.55494e-05	0.000236308	0	0.000146882	0	9.67902e-06	0	1.36642e-05	8.72438e-06	6.34388e-05	0	0	2.33516e-05	0	4.55325e-05	0	0	0	0	0	9.87206e-06	0	0	0	0	0	0
Fusobacterium pseudoperiodonticum	0	0.00018565	0	0.000624206	0	0	0	6.91145e-05	0	0	8.88335e-06	3.17987e-05	0	0	0	5.1855e-05	0	0.000101471	0	5.13585e-05	5.19882e-05	0	0	8.86153e-05	0	0	0	0	0	0	0.000183212	2.11463e-05	0.000102374	0	8.17307e-05	0	9.1065e-05	0	2.26261e-05	0	8.22725e-06	0	0	0	0	0	0	0.0002224	0
Petrocella atlantisensis	1.59153e-05	0	1.51755e-05	0	0	2.72918e-05	0	0	2.69371e-05	2.10228e-05	0	1.05996e-05	6.69529e-06	0	1.22309e-05	0	0	0	0	1.02717e-05	1.03976e-05	0	0	0	0	0	0	0	0	2.04963e-05	8.72438e-06	0	0	0	1.16758e-05	0	0	0	3.39391e-05	0	8.22725e-06	6.14177e-06	1.97441e-05	1.2771e-05	0	0	0	0	1.80354e-05
Schaalia cardiffensis	0	0.000242773	0	0	7.53084e-06	0.000177397	0	0	0	0	0	0.000264989	0	0	1.22309e-05	0	0	7.24792e-06	0	0	0	0.000110283	0	0.00141785	7.61727e-05	0	0	0.000271013	0	0.000157138	0	0	0	0	0.000268544	0.000203711	0	0	0.010046	0.000302363	0.000180999	0	0	6.38549e-06	0	0	0	0	9.01772e-06
Staphylococcus hominis	6.36611e-05	1.42807e-05	0	0.00015067	1.50617e-05	1.36459e-05	1.27336e-05	9.8735e-06	0	2.10228e-05	0	7.4197e-05	0	0	3.66926e-05	0	0	0	2.75572e-05	1.02717e-05	0	0	0	0	0	0	0	9.67902e-06	8.49407e-06	0	0	0	0	0	0	0	1.51775e-05	0	0	0	0	1.22835e-05	3.94882e-05	0	0	4.23159e-05	0	0	0
Anaerocolumna sp. CBA3638	0.000143237	0	0	2.15243e-05	1.50617e-05	0	2.54672e-05	5.9241e-05	0	0.000126137	2.665e-05	2.11991e-05	6.69529e-06	6.72442e-06	1.22309e-05	2.0742e-05	0	0	0	4.10868e-05	0	0	0	0	0	0	0	2.90371e-05	0	0	0	0	0	0	0	0	0	0	2.26261e-05	0	3.2909e-05	0	2.96162e-05	3.8313e-05	5.25343e-06	0	9.71083e-06	2.56615e-05	7.21418e-05
Corynebacterium testudinoris	3.18305e-05	0	0	0	0	0	0	0	0	0	0	5.29979e-05	0	0	0	0.000248904	0	7.24792e-06	6.88929e-06	2.05434e-05	2.07953e-05	0	0.000272546	4.43077e-05	0	0	0	0	0	0	0	0	0	0	0	0.00017461	0	0	0	0	0	1.22835e-05	0	6.38549e-06	3.6774e-05	7.05265e-06	0	0	0
Enterococcus avium	0	0	0	2.15243e-05	7.53084e-06	1.36459e-05	0	0	0	0.000126137	0	0	0	4.70709e-05	0	8.2968e-05	0	0.00557365	0	0	0	0	0	0	0	0.00217059	0.000410761	0	0	0	1.74488e-05	0	0	0.00968631	0	0.00133867	0	0	0	0	8.22725e-06	6.14177e-06	4.93603e-05	0	0.0143314	7.05265e-06	0	0.00128308	0
Klebsiella variicola	0	0	0.0390844	0	0	0.00135095	0.00175724	0	0	0.0108267	0.00452162	0.315687	0	0.000100866	0.00478226	0	0	0.0286655	0	0	0	0	0.000213297	0	0.000696436	0	0	0	0	0	0	0	0	0	0.000677197	0.00334668	0	0	0	0	0	0.000307089	0.00178684	0	0.00035198	0.000162211	0.00023306	0.00234375	0.000216425
Porphyromonas crevioricanis	0	9.99652e-05	0	0	0	1.36459e-05	5.09345e-05	9.8735e-06	8.97904e-06	0	0	0.000699572	1.33906e-05	0	0	0	1.20886e-05	0	0	2.05434e-05	2.07953e-05	0	9.47985e-05	0	0	6.52809e-05	0	0	0	1.36642e-05	0	0	0	0	0	4.36524e-05	0	1.91486e-05	1.1313e-05	0	2.46817e-05	0	0	0	0	7.05265e-06	9.71083e-06	0	9.01772e-06
Rothia terrae	0	0	0	0	0	1.36459e-05	2.54672e-05	0	0	0	0	1.05996e-05	0	0	0	0	0	0	1.37786e-05	0	0	0	2.36996e-05	0.000118154	0	0	6.41813e-06	0	0	0	1.74488e-05	0	0	0	0	1.45508e-05	1.51775e-05	1.91486e-05	0	1.31462e-05	8.22725e-06	0	4.93603e-05	0	3.6774e-05	7.05265e-06	0	0	0
Streptococcus uberis	0	0	0	0	4.5185e-05	0	1.27336e-05	0	1.79581e-05	3.15342e-05	0	0	2.00859e-05	0	0	0	0	1.44958e-05	6.88929e-06	1.02717e-05	0	0	0	4.43077e-05	1.45091e-05	0	2.56725e-05	0	8.49407e-06	0	0	0	0	3.07258e-05	0	0	0	0	0	0	0	0	0	6.38549e-06	1.05069e-05	0	0	0	3.60709e-05
Treponema sp. OMZ 804	0	4.28422e-05	0	0	0	0	0	0	0	1.05114e-05	0	0	0	0	6.11543e-05	0	0	0	0	1.02717e-05	3.11929e-05	0	0	0	0	3.26404e-05	0	0	8.49407e-06	0	0	0	0	0	2.33516e-05	0	0	9.57431e-06	0.00011313	3.94387e-05	0	7.37013e-05	0	6.38549e-06	0	1.41053e-05	1.94217e-05	0	9.01772e-06
Enterococcus sp. DA9	0	0	0	0	0.000399134	0.00113261	0	0.0558247	0	0.000620173	0	0	0	0.000336221	0.00042808	0.000248904	0	0.000181198	0	0	0	0	0	0	0.000170482	0	0.00301652	0	0.000195364	0	0	0	0	0.000345665	0	0	0	0	0	0	0.000954361	7.98431e-05	0.00164863	0	0.020231	0	0.00411739	0.000410584	0
Bacillus circulans	0	0	0	0	0	1.36459e-05	0	6.91145e-05	1.79581e-05	0	0	0	0	0	3.66926e-05	0	0	0	0	0	0	0	0	0	0	1.63202e-05	0	0	0	2.73284e-05	0	0	1.70623e-05	7.68145e-06	0	4.36524e-05	0	4.78715e-05	0	0	0	0	0	6.38549e-06	0.000472809	0	0	0	0
Clostridium pasteurianum	0	2.85615e-05	3.79386e-05	0	0	0	1.27336e-05	2.96205e-05	8.97904e-06	1.05114e-05	8.88335e-06	0.000264989	0	0	3.66926e-05	0	0	0	0	0	0	0	0	0	0	0	0	0	0	0	0	4.22926e-05	0	0	0	0	0	0	9.05042e-05	1.31462e-05	8.22725e-06	6.14177e-05	0	0	5.25343e-06	1.41053e-05	0	8.55384e-06	9.01772e-06
Corynebacterium simulans	0.000127322	2.85615e-05	0	0.000548871	2.25925e-05	0	2.54672e-05	0	0	0	0	0.00350846	0	2.01733e-05	0	0	0	0	6.88929e-05	0	0	0	0	0	0	0	5.77632e-05	0	0	0	0	0	0	0	0	0	0	0	0	0	0	0	5.92323e-05	0	0.00238506	7.05265e-06	0	0.000119754	0.000171337
Escherichia fergusonii	0	0	0	0	0	0	3.82008e-05	0	2.69371e-05	0	0	0	0	5.37953e-05	8.5616e-05	5.1855e-05	0	0.00160179	0	0	0	0	0	0	0	0	0	0	0	0	0	8.45851e-05	0	0	3.50274e-05	0	0	0	0	0	2.46817e-05	0	4.93603e-05	0	6.82946e-05	0	0.000417566	0.00450788	0.00184863
Klebsiella michiganensis	0	0	0.000280746	0	0	0.000272918	0	0	0.000125707	0.00301677	0	0.00098576	0	0	0.000623773	0.00186678	0	0.0477855	0.000888719	0	0	0	0	0	0.151123	0	0	0	0	0	0	0	0	0	0.000396978	0.00109131	0.000561568	0	0	0	0	0.000257955	0	0	9.45617e-05	0.216777	0.000223349	0.0154226	0.000144284
Lactobacillus rossiae	0	0	0	0	0	0	0	0	0	7.35798e-05	0	0	0	2.01733e-05	0	0.000155565	6.04428e-06	0	0	3.08151e-05	0	0	0	0.000295384	0	0	0	0	0	0	0	0	5.11869e-05	0	0	0	1.51775e-05	0	0	0	0	6.14177e-06	2.96162e-05	1.91565e-05	2.62672e-05	0	0	0	9.01772e-06
Raoultella ornithinolytica	0.000159153	0	0	0	0.000918762	0.00339783	0.00376915	0	0	0.0418459	0.0177489	0.00177013	0	0.000605198	0	0	0.00033848	3.38164	0	0.00409841	0	0	0.000177747	0.000487384	0	0	0.00197037	0	0	0	0	0	0	0	0.0625357	0	0	0	0	0	0	0	0	0	0	0	0.000203928	0.00282277	0.00100998
Staphylococcus sciuri	0	0	0	0	0	0	0	0	0	0	0	0.000105996	2.67811e-05	0	4.89234e-05	0.000114081	0	0	7.57822e-05	5.13585e-05	0	0	0	2.95384e-05	0	0	0	0	0	6.8321e-06	0	0	6.82492e-05	0	0	0	1.51775e-05	0	0	0	8.22725e-06	6.14177e-06	9.87206e-06	0	9.98152e-05	0	9.71083e-06	0	0
Acidipropionibacterium jensenii	4.77458e-05	0	0	0	1.50617e-05	0	0	0	8.97904e-06	0	0.0001066	0	0	6.72442e-06	1.22309e-05	2.0742e-05	0	0	6.88929e-06	0	0	0	1.18498e-05	2.95384e-05	0	0	0	0	0	4.78247e-05	0	0	0	0	0	0	0	0	0	0	0	0	9.87206e-06	6.38549e-06	5.25343e-06	0	0	0	9.01772e-06
Anoxybacillus flavithermus	0	0	0	0	0	0	0	8.88615e-05	0	0	0	0	0	0	0	0	0	5.79833e-05	0.000124007	0	0	0	1.18498e-05	0	0	0	0	0	0	7.51531e-05	3.48975e-05	4.22926e-05	0	0	0	0	0	0	0	0	0	2.45671e-05	7.89765e-05	6.38549e-06	0	0	4.85542e-05	0	2.70532e-05
Chryseobacterium gallinarum	0	0.00144236	0	0	0	0	0.0196734	0	0	0	0	0.00130375	7.36482e-05	0	0	0	4.231e-05	0	0	0.00209543	0.000166362	0.000465639	0.00612635	0.00296861	0	0.00231747	0	0	0	6.8321e-06	0.000366424	0	0.00121142	0	0	0.00779923	0	0.003801	0	0	0	0	1.97441e-05	0	0	0.00476759	0	0	0
Clostridium isatidis	0.000190983	0	0	0	0	4.09378e-05	0	0	0	3.15342e-05	0	7.4197e-05	1.33906e-05	3.36221e-05	0	0	3.02214e-05	0	0	0	0	0.000392117	0	0	3.62727e-06	0.000244803	0	0	5.09644e-05	2.04963e-05	0	0	0	0	0	0.000392872	0	0	0	0	0	4.29924e-05	0.000108593	0	0	0	0.000155373	0.000949477	9.91949e-05
Clostridium kluyveri	1.59153e-05	0	1.51755e-05	1.07622e-05	7.53084e-06	0	1.27336e-05	1.9747e-05	1.79581e-05	0	0	1.05996e-05	1.33906e-05	2.01733e-05	0	0	0	0	0	0	0	0	0	0	1.08818e-05	0	0	0	0	0	8.72438e-06	0	0	0	0	1.45508e-05	0	0	0	1.31462e-05	0	0	9.87206e-06	0	0	7.05265e-06	3.88433e-05	3.42154e-05	0
Enterococcus hirae	0	2.85615e-05	0	0	7.53084e-06	0	0	0.00142178	0	2.10228e-05	0	0	6.69529e-06	3.36221e-05	0	1.0371e-05	0	0	0	1.02717e-05	0	0	0	0	0	0	0.00634112	0	0	0	0	0	0	0	0	0	0	0	0	1.31462e-05	0.000872088	6.14177e-06	0.0186681	0	0.000514836	0	0.000223349	1.71077e-05	0
Haemophilus sp. oral taxon 036	0	0	0	0	0.000128024	0	0	0	0.000116728	2.10228e-05	0	4.23983e-05	0	0	6.11543e-05	0.000155565	1.81328e-05	0	0.0195449	0	0	0.000294088	3.55494e-05	0.000664615	0	3.26404e-05	0	0.000222617	0	0	2.61732e-05	0	0	0	0	0	0	0	0	2.62924e-05	0	0	1.97441e-05	0	0	0	0	0	0
Klebsiella grimontii	0	0.00132811	0	0	0.00192036	0.0011599	0.00150257	0	0	0.0199822	0	0	0	0	0	0.00153491	0	0.0984557	0	0	0	0	0	0.000694153	0.0164678	0	0.000186126	0	0	0	0	0	0.000545993	0	0.00206662	0.0110295	0.222624	0	0	0	0	0	0.00225083	0	0	0	0	0.0187073	0.00174042
Streptococcus troglodytae	0	0	0	0	0	0	1.27336e-05	0	0.000170602	0.000283808	0	0	0	0	0	0	1.81328e-05	0	0	0	0	0	0.000130348	5.90769e-05	0	0	0	0	8.49407e-06	4.09926e-05	0	0	0	0	0.000105082	0	0.00012142	0	4.52521e-05	0.000565287	0	6.14177e-06	0	0	0	0	9.71083e-06	0	0
Acinetobacter haemolyticus	1.59153e-05	1.42807e-05	0	6.4573e-05	2.25925e-05	0	0	1.9747e-05	1.79581e-05	2.10228e-05	0	0	0	0	2.44617e-05	0	0	0	0	5.13585e-05	0	1.22536e-05	0	0	0	0	0	0	0	0	2.61732e-05	0	3.41246e-05	0	2.33516e-05	0	1.51775e-05	9.57431e-06	2.26261e-05	0	0	0	0	1.2771e-05	0	0	0	1.71077e-05	3.60709e-05
Corynebacterium sp. ATCC 6931	0.00159153	0	0	3.22865e-05	0	6.82296e-05	0	0	0	0	0	0	0	0	0	0	0	0	0	4.10868e-05	0	0	0	0	0	0.000669129	0.000141199	3.87161e-05	0	0	0	0	0	0	0	0	0	0	5.65652e-05	2.62924e-05	0	0	0	0	0.00815858	9.16845e-05	0	0	0.0033095
Dialister massiliensis	0.00173476	0	0.00319443	0.000678017	0	0	0	0	0	0	0	0.00151574	0.846391	0	0	0.00571442	0	0	0	0	0.000103976	0	0	0	0	0.0045207	0	0	0	0	0	0	0.0694776	0	0	2.82299	0.000682988	0.000258506	3.39391e-05	0	0	0	5.92323e-05	4.46984e-05	0.00212764	0	0	0	0.000189372
Lactobacillus nenjiangensis	0	0.000242773	8.3465e-05	0	0	0.000354794	0	0	0	0	0	0	0	0	0	0	0	0	0	0	0	0	0	5.90769e-05	0	0	0	0	0	3.41605e-05	6.10707e-05	0	3.41246e-05	7.68145e-06	0	0	0	0	0	0	4.93635e-05	0.000264096	0.00296162	0.000370359	5.25343e-06	1.41053e-05	9.71083e-06	0	0
Lawsonia intracellularis	4.77458e-05	0	0	4.30487e-05	0	0	5.09345e-05	1.9747e-05	0	1.05114e-05	0	1.05996e-05	1.33906e-05	1.34488e-05	7.33851e-05	2.0742e-05	0	0	2.06679e-05	0	0	0	0	0	0	0	0	0	1.69881e-05	0	0	0	0	0	0	0	0	0	0	0	0	0	0	2.5542e-05	0	2.1158e-05	9.71083e-06	0	0
Mycolicibacterium smegmatis	0	0	0	0	7.53084e-06	0	0	0	0	2.10228e-05	0	0	0	6.72442e-06	0.00159001	0	0	7.24792e-06	0	1.02717e-05	2.07953e-05	0	4.73993e-05	0	0	0	0	0	1.69881e-05	6.8321e-06	0	0	1.70623e-05	3.07258e-05	0	0	0	0	0	0	0	1.22835e-05	0	0	0	0	0	0	0
Ornithobacterium rhinotracheale	0	0.005341	0	0	0.000346419	0	0	0	0	0	0.00359776	0	0	0.000706064	0	0	0	0	0.00687551	0	0	0	0	0	0	0	0	0	0.000755973	2.73284e-05	0	0	0	0	0.00503228	0	0	0	0	0.0217964	0.00192518	0	0.000918101	0	0	0.000246843	0	0.00112911	0
Staphylococcus warneri	0	0	0	0.000785639	3.76542e-05	0.000191043	7.64017e-05	0	0	0	0	0.000105996	5.35623e-05	0	0	0	5.43985e-05	0	0	0	0	0	0	0	0	0	0	0	0	0	0	0	0	0	0	0	0	0	9.05042e-05	0.000197193	1.64545e-05	1.84253e-05	0.000740404	2.5542e-05	1.57603e-05	0	0	0	0
Clostridium estertheticum	1.59153e-05	1.42807e-05	0	2.15243e-05	7.53084e-06	4.09378e-05	0	0	0	0	4.44167e-05	5.29979e-05	6.69529e-06	0	1.22309e-05	0	0	0	0	2.05434e-05	0	3.67609e-05	0	0	0	0	0	0	0	0	0	0	0	0	0	1.45508e-05	0	9.57431e-06	1.1313e-05	0	8.22725e-06	0	1.97441e-05	0	0	0	4.85542e-05	4.27692e-05	0
Desulfovibrio desulfuricans	0	0	7.58773e-06	0	0	0	0	9.8735e-06	0	3.15342e-05	0	2.11991e-05	6.69529e-06	6.72442e-06	6.11543e-05	0	0	4.34875e-05	0	4.10868e-05	0	2.45073e-05	0	0	0	0	0	0	0	0	0	0	0	0	0	0	0	0	0	3.94387e-05	0	0.00327357	0	0	5.25343e-06	0.00364622	0	0.0072451	9.01772e-06
Desulfovibrio sp. 86	0	0	1.51755e-05	4.30487e-05	0	0	0	2.96205e-05	0	0.000136648	0	1.05996e-05	0	0	0	0	1.20886e-05	0.00171776	0	7.19019e-05	0	0	0	0	0	0	0	0	0	0	8.72438e-06	0	0	0	0	1.45508e-05	0	3.82972e-05	0	0	0	0.000718588	0	0	0	0.00136116	0	0.00161668	9.01772e-06
Enterobacter asburiae	0	0	0	0	0	0	0	0.000760259	0	0.00198666	0	0	0	0	0.000550388	0.000280017	0	0.0332897	0.00029624	0	0	0	0	0	0.000108818	0	0	0	0	0	0	0	0	0	0.00102747	0.00018916	7.58875e-05	0	0	0	0	1.84253e-05	0	0	0	3.52633e-05	0	0.00541458	0.000144284
Enterococcus mundtii	0	0	0	0	3.76542e-05	0.000463961	0	1.9747e-05	0	3.15342e-05	0	0	0	0	2.44617e-05	0.00845237	0	0	0	0	0	0	0	2.95384e-05	0	0	0	0	0	0	0	0	3.41246e-05	0	0	7.2754e-05	0	0	0	0	0	0	0	1.2771e-05	0.000304699	0	9.71083e-06	8.55384e-06	0
Escherichia marmotae	0	0	0	0	0	0	1.27336e-05	0	0	0.0461766	0	0	0	2.68977e-05	0	1.0371e-05	0	2.89917e-05	2.75572e-05	0	0	0	0	0	0	0	0	0	0	5.46568e-05	0	0	0	0	0	7.2754e-05	0	0	0	0	0	6.14177e-06	7.89765e-05	0	3.15206e-05	0	0	5.98769e-05	0.000108213
Hafnia alvei	1.59153e-05	9.99652e-05	0	0	4.5185e-05	4.09378e-05	0	9.8735e-06	0	0.00142955	0	2.11991e-05	0	0	0	4.1484e-05	0.000108797	0.00379791	0	4.10868e-05	0	0	0	0	0	0	0	0	0	0	0	0	0.0234777	2.30443e-05	0.00129602	0.00309932	0	0	0	0	1.64545e-05	0	0	0	0	0	3.88433e-05	0.000162523	0
Histophilus somni	0.000397882	0	0	0.000355152	3.76542e-05	0.000395732	0.00296693	0	0	0	0	0	2.00859e-05	0	1.22309e-05	0	0	0.000536346	0	1.02717e-05	0	0	0	0	0	0	0	1.9358e-05	0	0.000102482	0.000645604	0	0	0	0	0	0	0	0	0	0.000189227	1.22835e-05	9.87206e-06	0	0	0	0	0	9.01772e-06
Klebsiella oxytoca	0	0.000314176	0	0	0	0.000805109	0.00014007	0	0	0.00300626	0.0015457	0	0	0	0	8.2968e-05	0	0.0449806	0	0	0	0	0	0.0077243	0	0	0	0.000212938	0	1.36642e-05	0	0	0	0	0.000291895	0	0.00130527	0	6.78782e-05	0	0	0	7.89765e-05	0	0	6.34739e-05	0	0.00151403	0
Lactococcus sp. TMW21612	0	0	0.000136579	0	8.28392e-05	0	5.09345e-05	0	0.000242434	0	2.665e-05	0	0	0.000712788	0	0	0.00117863	0	2.75572e-05	0.000102717	0	0	0	0.000147692	3.62727e-05	0	0	0	0	4.78247e-05	0	0	0	0.000153629	0.0010625	0	0	0	0	0	0	0.00017197	0.000809509	0	0	0	0	0	0
Staphylococcus haemolyticus	0	0	0	0.00131299	7.53084e-06	0	0	0	0	3.15342e-05	0	8.47966e-05	0.00011382	0	0	0	0	0	2.75572e-05	0	0	0	0	0	0	0	0	0	0	0	5.23463e-05	0	0	0	0	0	0	9.57431e-06	0	0	0	0	0	0	0.00052009	0.000218632	0	0	0
Clostridium saccharoperbutylacetonicum	3.18305e-05	1.42807e-05	0	0	0	2.72918e-05	2.54672e-05	9.8735e-06	0	1.05114e-05	8.88335e-06	0.000180193	6.69529e-06	8.0693e-05	0	0	0	0	0	0	0.000103976	0	0	0	0	0	0	0	0	0	8.72438e-06	0	0	0	0	0	0	0	0	0	0	1.22835e-05	0.000108593	6.38549e-06	5.25343e-06	0	0	0	1.80354e-05
Clostridium tetani	0	0	0	0	7.53084e-05	0	0	0	0	0.000157671	8.88335e-06	4.23983e-05	0	6.72442e-05	2.44617e-05	0	0	0	0	0	0	0	0	0	0	0	1.92544e-05	0	0	0.00012981	0	4.22926e-05	0	0	0	4.36524e-05	0	0	0	0	0	0	2.96162e-05	2.5542e-05	5.25343e-06	1.41053e-05	0	0	3.60709e-05
Desulfovibrio sp. G11	0	0	0	0	0	0.000218335	0	0	0	0	0	0	0	0	0	0	0	0.00672607	0	0	0	0	0	2.95384e-05	0	0.000685449	0	0	0.00169881	0.000348437	0	0	0	0	0	0	0	0	0.000622217	0	0	0.00437294	0	6.38549e-05	0.000908843	0.00674234	0	0.0145672	0.000252496
Escherichia albertii	0	0	0	0	0	0	2.54672e-05	0	0.000233455	3.15342e-05	0	3.17987e-05	0	1.34488e-05	0	3.1113e-05	0	0.00013771	1.37786e-05	0	0	0	0	0	0	0	0	0	0	0	0	0	0	0	0	0	0	0	0	0	0	1.84253e-05	0.000157953	0	1.57603e-05	0	0	0.0006672	0.00176747
Klebsiella quasipneumoniae	0	0	0.00115333	0	0	0	0	0	0	0.00247018	0	0.0215913	0	0.000235355	0.000207924	0	0	0.0190548	0	0	0	0	0.000248846	0.00177231	0	0	0	0	0	0	0	0	0	0	0	0.00036377	0.00329352	0	0	0	0	0.0004852	0.000246801	0	0.00053585	0.00684107	0	0.024789	0.00397681
Lactobacillus paraplantarum	0	0	0	0	7.53084e-06	0	0	0	8.08114e-05	0	0.000222084	0	1.33906e-05	1.34488e-05	0	1.0371e-05	0	0	0	0.00183864	0	0	0	0	0	0	0	0	0	0	0.000322802	0	0	0	9.34065e-05	2.91016e-05	0	1.91486e-05	0	0	0	0	9.87206e-06	0	0.000105069	0	0	0	0
Lactobacillus pentosus	0	0	0	0.000452011	0	1.36459e-05	0	0	8.97904e-06	0	0	0	0	0	0	0.000684486	0	7.24792e-06	0	4.10868e-05	0	0	0	0	0	0	0	0	0	0	1.74488e-05	0	0	0	1.16758e-05	1.45508e-05	0	2.87229e-05	0	0	0	0	0	0	0.000120829	0	0	0	0
Pasteurella multocida	0	0	0	0	0	0	1.27336e-05	0	0	2.10228e-05	0	0.00152634	0	0	0	0	0	0	1.37786e-05	2.05434e-05	0	0.000686204	0	0.000147692	0	0.00204003	0	0.00381353	0	0	0	0.0276593	0	0	0	0	0	0	0	0	0	0	0	0	7.3548e-05	0	0	0	0.000180354
Clostridium baratii	0	1.42807e-05	0	0	0	0	0.000127336	0	0	2.10228e-05	0	0.00114475	1.33906e-05	0	2.44617e-05	1.0371e-05	0	0	0	0	0	6.12682e-05	3.55494e-05	4.43077e-05	0	0	0	0	0	0	0	0	0	0	0	0.00017461	0	0	0	0	0	0	0.000118465	0.000715175	0	0	2.91325e-05	0.000384923	0
Lactobacillus coryniformis	3.18305e-05	0	0	0	0	0	0	0	0	0	0	0	0	0	2.44617e-05	0	0	0	0	0	3.11929e-05	0	0	0	1.45091e-05	0	0	0	0	0	0	0	0	0	0	0	0	0	0	0	8.22725e-06	0	2.96162e-05	1.2771e-05	2.10137e-05	0	9.71083e-06	8.55384e-06	0
Lactobacillus mucosae	7.95763e-05	0	0	0	0.000820861	0	0	0	0	0	0	0	2.00859e-05	0	0	0	0	7.24792e-06	0	0	0	0	0	0	0	0	6.41813e-06	0	0	0	0.137732	0.00143795	0	0	2.33516e-05	0.874852	3.0355e-05	0.00164678	0	0	0	0	0	1.91565e-05	0.0010717	0	0	0	0
Staphylococcus pasteuri	0	1.42807e-05	1.51755e-05	1.07622e-05	0	0	5.09345e-05	0	0	1.05114e-05	0	0.000678373	0	0	3.66926e-05	1.0371e-05	0	2.17438e-05	0	0	0	0	0	1.47692e-05	0	4.89607e-05	0	0	8.49407e-06	0	0	0	0	0	0.000268544	4.36524e-05	0	0	0	0	1.64545e-05	0	0.000138209	0	0	0	0	0	0
Weissella viridescens	0	0	0	0	0	0.000286564	0	0	0	0.000189205	0.000284267	0	0	0	0	0.000477066	0	0	6.88929e-06	8.21736e-05	0	0	0	0.000103385	0	0	8.98539e-05	0	0	0	0	0	0	0.00010754	2.33516e-05	0.00072754	0	0	0	0	0	0	0	0	2.10137e-05	0	0	0	0
Corynebacterium sp. NML98-0116	3.18305e-05	0	0	0	0	6.82296e-05	0	0	0	0	0	0.00024379	0	0	0	0	0	0	0	0	0	0	0	0	0	0	0.000320907	0	0	0	0	4.22926e-05	0	0	0	0	3.0355e-05	0	0	0	0	0	0	0	5.25343e-06	3.52633e-05	0	8.55384e-06	9.01772e-06
Cutibacterium granulosum	0	0	0	1.07622e-05	0	0	0	0	0	1.05114e-05	0	1.05996e-05	0	0	0	2.0742e-05	0	0	6.88929e-06	0	0	0	0	0	0	0	0	0	0	0	0	0	0	0	0	0	1.51775e-05	0	0.000101817	0	8.22725e-06	0	0	0	3.15206e-05	0	0	0	0
Enterococcus sp. FDAARGOS_375	0	0	0	0	0	0.000218335	0	0.00019747	0	0.000105114	1.77667e-05	0	0	7.39686e-05	0	0	0	0.00171776	0	0	0	0	0	0	0	0	0.000179708	0	0	0	0	0	0	0	0.000163461	0	0	0	0	0	0	0	0	0	0.000157603	0	0	0.000658646	0
Kocuria sp. BT304	0	0	0	0	6.02467e-05	0.000231981	0	0	0	0	0	0.000127195	0	0	0	0	0	0	0	0	0	0	0	0	0	0	0	0	0	0	0	0	0	0	0.000186813	0	0	0	0	6.57311e-05	0	7.37013e-05	0.000582451	0	0	9.16845e-05	0.000165084	0	0
Lactobacillus amylovorus	0.000381966	0	0	0	0	0	0	0	1.79581e-05	0	0	0	2.00859e-05	0	0	0	0	0	0	0	0	0	0	0	0	0	6.41813e-06	0	2.54822e-05	0	0	0	0	0	0	0.000349219	0	9.57431e-06	5.65652e-05	0	8.22725e-06	0	0	5.74694e-05	3.15206e-05	0	0	0	1.80354e-05
Lactobacillus harbinensis	0	0	0	0	7.53084e-06	1.36459e-05	0	0	0	0	8.88335e-06	0	0	6.72442e-06	0	7.2597e-05	0	0	0	4.10868e-05	0	0	0	0.000103385	0	0	0	0	0	0	0	0	0	0	0	0	0	0	0	0	0	1.84253e-05	0	1.2771e-05	0	0	0	4.27692e-05	0
Lactobacillus pontis	0	0	7.58773e-06	0	0	0	0	0	0	1.05114e-05	0	0	0	0	0	0	0	0	0	0	0	0	0	0	0	0	0	0	8.49407e-05	0	8.72438e-06	0	0	0	0	0	0	0	0	0	8.22725e-06	1.84253e-05	0	6.38549e-06	9.45617e-05	0	0	0	9.01772e-06
Raoultella planticola	0	0	0	0	0.00115975	0.00215606	0.00164264	0	0	0.0725392	7.10668e-05	0.000317987	0	4.70709e-05	0	0.0372527	0	0.00236282	0	0.000225977	0	0	0	0.000295384	0	0	0	0	0	0	0	0	0	0	0.0198956	0.000291016	7.58875e-05	0	0	0	0	0	0	0	0	0	0	0.0003336	0
Shigella boydii	0	0	0	0	0	0	0	0	0	0.00192359	0	0	0	0	0	0	0	0.00255852	0.00353421	0	0	0	0.000959835	0	0	0	0	0	0	0	0	0	0	0	0	0	0	0	0.000520399	0	0.00186759	0.00017197	0.00322816	0	0.000761747	0	0	0.00397754	0.00922513
Corynebacterium striatum	3.18305e-05	2.85615e-05	0	2.15243e-05	0	0	0	0	0	0	0	0	0	0	0	2.0742e-05	0	0	0	0	0	0	0	0	0	0	0	0	0	0	2.61732e-05	0	0	0	0	0	0	0	0	0	0	0	0	0	0.000189123	0	0	0.000205292	7.21418e-05
Cruoricaptor ignavus	0.000111407	0	0	0	0	0	0	0	0	0	0	0.00416563	6.69529e-06	0	0.000256848	0	0	0	0	0.00147913	0	0	0	0	0	0	0	0	0	0	0	0	0	0	0	0.000669337	0	0	0	0	0	0	0	0	8.40549e-05	0	0	0	0.000342673
Enterococcus gallinarum	0	0	0	0	0	0	0	9.8735e-05	0	6.30684e-05	0	0	0	2.01733e-05	0	0	0	0.000297165	0	0	0	0	0	0	9.06818e-05	0	0.000115526	0	0	0	0	0	0	0.000145948	0	0	0	0	0	0	0	0	0.00297149	0	2.10137e-05	0	6.79758e-05	0.0014456	0
Leuconostoc kimchii	0	0	0	0	0	0.00244262	0	0	0	0.000903981	0	0	0	0	0	0	0.00117863	0	0.000206679	0	0	0	0.00588936	0	0.00966305	0	0.00132214	0	0	0	0	0	0	0.000468568	0	0	0	0	0	0	0	0	0	0.000766259	0.0105331	0	0	0	0
Leuconostoc suionicum	0	0	0	0	0	1.36459e-05	0	0	0	0	0	0	0	6.72442e-06	0	0.000238533	6.04428e-06	1.44958e-05	0	0	0	0	0	0	0	0	0.00141841	0	0	6.8321e-06	0	0	0	0	0	0	0	0	0	0	0	6.14177e-06	0.000108593	0	0.000126082	0	0	0	0
Moraxella osloensis	3.18305e-05	0	0	0	2.25925e-05	0	0	0	8.97904e-06	0	0	0	0	0	1.22309e-05	0	6.04428e-06	0	0	4.10868e-05	0	0	0	0	0	0	0	0	8.49407e-06	1.36642e-05	8.72438e-06	0	0	1.53629e-05	1.16758e-05	0	0	0	0	1.31462e-05	0	0	0	1.2771e-05	0	0	0	8.55384e-06	0
Neisseria subflava	0	9.99652e-05	0	0	0	0.000122813	3.82008e-05	0	0.000107749	0	0	0	0	0	0	0.000300759	0	3.62396e-05	0.000144675	0.000112989	0.000197555	0	0	0.000959999	0	0	0	0.000212938	0	0	0.000157039	0	0	0	0	0	0	0	0	0	0	0	0	0	0	0	0	0	0
Weissella hellenica	3.18305e-05	0	0	0	0	0	0	0	0	0.000115625	2.665e-05	0	0	4.70709e-05	0	2.0742e-05	0.000199461	5.79833e-05	0	0	0	0	1.18498e-05	0	4.35272e-05	1.63202e-05	0	0	0	0	0	0	3.41246e-05	0	0	0	0	0	0	0	0	0	0	0	0.00138165	0	0	0	0
Acidipropionibacterium acidipropionici	0	0	0	0	0	1.36459e-05	0	0	0	0	0	0	0	2.01733e-05	0	0	0	0	0	0	0	0	0	0	0	0	0	0	8.49407e-06	0	0	0	0	0	0	0	0	0	0	0	0	0	9.87206e-06	3.8313e-05	1.05069e-05	0	3.88433e-05	0	9.01772e-06
Actinomyces sp. Chiba101	0	0	0	0	0	0	0.000216471	9.8735e-06	0	0	0	7.4197e-05	0	3.36221e-05	0	0	0	0	0	8.21736e-05	4.15906e-05	0	0	0	0	0	0	0	0	0	0	0	0	0	0	0	0	0	0	0	0	1.84253e-05	0	4.46984e-05	0	0.000670002	0.000339879	0	0
Bacillus thuringiensis	0	2.85615e-05	0	0	0	0	0	1.9747e-05	0	0	0	2.11991e-05	0	1.34488e-05	0	0	0	0	0	0	0	0	0	0	0	0	0	0	0	6.8321e-06	0	0	0	0	0	0	0	0	0	0	0	6.14177e-06	1.97441e-05	0	3.6774e-05	3.52633e-05	0	2.56615e-05	0
Bifidobacterium pseudolongum	0	0	7.58773e-06	1.07622e-05	0	0	0	0	0	0	0	9.53961e-05	0	0	1.22309e-05	3.1113e-05	0	0	0	2.05434e-05	0	0	0	0	0	0	0	0	0	0	0	0.000126878	0	0	0	0	0	0	0	3.94387e-05	0	0	0	0	0	0	9.71083e-06	2.56615e-05	1.80354e-05
Campylobacter fetus	3.18305e-05	0	0	0	0	0	0	0	0	0	2.665e-05	0.000116595	0	0	0	0	0	7.24792e-06	0	0	1.03976e-05	0	0	0	0	4.89607e-05	0	0	0	0	0	0	0	0	0	0	0	0	0	3.94387e-05	0	0	0	0	0	0	0.000126241	0	1.80354e-05
Clavibacter michiganensis	4.77458e-05	0	0	0	0	0	0	0	0	0	0	0.00385824	0	0	0	0	0	0	0	0	7.27835e-05	1.22536e-05	0	0	0	0	0	0	0	0	0	0	0	0	0	0.00707169	0	9.57431e-06	0	0	5.75907e-05	0	0	0	1.57603e-05	0.000232738	0.000398144	0	0
Corynebacterium riegelii	0	0	0	0	7.53084e-06	1.36459e-05	0	0	0	0	0	7.4197e-05	0	6.72442e-06	0	0	0	0	0	0	0	0	0	0	0	0	6.41813e-06	0.000329087	0	0	0	0	0	0	0	0	0	0	1.1313e-05	0	0	0	0	0	1.05069e-05	7.05265e-06	0	2.56615e-05	2.70532e-05
Corynebacterium singulare	3.18305e-05	1.42807e-05	7.58773e-06	0	0	0	0	0	0	0	0	0	0	0	0	0	0	0	0	0	0	0	0	0	0	1.63202e-05	0	0	0	0	0	0	0	0	0	0	0	0	0	0	0	0	0	0	5.25343e-05	0	9.71083e-06	0	0.00019839
Kocuria rhizophila	0	0	0	0	6.02467e-05	0	0	0	0	0	0	0	0	0	0	3.1113e-05	0	0	0	0	0	0	0	0	0	0	0	0	0	0	0	0	0	0	0.000758928	0	0	0	0	0	0.000213908	7.98431e-05	0.000296162	0	4.20274e-05	4.23159e-05	0	0	9.91949e-05
Lactobacillus acidophilus	9.54916e-05	0	0	0	0	0	0	0	0	2.10228e-05	0	0	0	0	0	0	0	0	0	0	0	0	0	0	0.326803	0	0	0	0	0	0	0	0	0	0	0	0	0	0.000135756	0	0	0.000411499	0.00580477	0.000191565	0	0.00178432	6.79758e-05	0	9.01772e-06
Lactobacillus parabuchneri	0	0	0	0	0	2.72918e-05	0	0	8.97904e-06	0	9.77168e-05	0	0	0	0	3.1113e-05	0	0	0	0	0	0	0	0	0	0	6.41813e-06	0	0	0	0	0	0	0	8.17307e-05	0.00273555	0	0	0	0	0	0	1.97441e-05	0	5.25343e-06	0	0	0	0
Neisseria elongata	0.000159153	0.000114246	0	8.60974e-05	0	0	0	0.00059241	0	0	0	0	0	0	0	1.0371e-05	0	0	0.00128141	0	7.27835e-05	4.90146e-05	0	0	0	0	0	0	0	0	0	0	0	0	0	0	0.000227663	0	0	2.62924e-05	0	0	0	5.74694e-05	0	0	0	7.69846e-05	0
Shigella dysenteriae	0	0	0	0	0	0	0.00145163	0	0.00065547	0	0	0	8.03434e-05	0	0	0.000601518	0	0	0	0	0	0	0	0	0	0	0	0	0	0	0	0	0	0	0	0	0	0	0	0	0.0016619	0.000239529	0.00656492	0	0.000504329	0	0	0.00342154	0.00621321
Tetragenococcus halophilus	0	0	0	0	7.53084e-06	0	0	0.00154027	1.79581e-05	0	0	0	0	0	0	0	0	0	0	0	0	0	1.18498e-05	0	0	0	3.20907e-05	0	0	0	0	0	0	0	1.16758e-05	0	0	0	0	0	0	0	0.000246801	0	0	0	0	3.42154e-05	0
Actinomyces slackii	0	0	0	0	0	0	0	0	0	0	0	0	0	0	0	0	2.41771e-05	5.07354e-05	0	0	0	0	1.18498e-05	0	0	0	0	0	0	0	0	0	6.82492e-05	0	1.16758e-05	0	1.51775e-05	0	3.39391e-05	0	0	0	3.94882e-05	2.5542e-05	0	3.52633e-05	0	0	0.00039678
Brochothrix thermosphacta	9.54916e-05	0	0	0	0	0	0	0	0	0	0	0.000105996	0	6.72442e-06	0	0	0	0	0	0	0	0	9.47985e-05	0	0.000177736	0	0	0	0	0	0	0	0	0	1.16758e-05	0	0	0	0	0	0	0	0	1.91565e-05	5.25343e-05	0	0	0	9.01772e-06
Chryseobacterium sp. NEB161	0	0.00279903	0	0	0	0	0	0	0	0	0	0.00535278	0	0	0	0.00281054	0	0	0	0	0.0108032	0.00224242	0	0.00150646	0	0.012077	0	0	0	0	0	0.0806519	0	0	0	0	0	0	0	0	0	0	0	0	0.000210137	0	0	0	0
Coriobacterium glomerans	0	0	0	2.15243e-05	0	0	0	0	0.000179581	0	0	2.11991e-05	2.00859e-05	0	0	0	0	0	0	0	0	0	0	0	0	3.26404e-05	0	0	0	0	0	0	0	0	0	0	0	0	1.1313e-05	0	4.11362e-05	6.14177e-06	1.97441e-05	0	5.25343e-06	0	0	8.55384e-06	5.41063e-05
Corynebacterium diphtheriae	0	0	0	0	0	0	0	0	0	0	0	0.000381585	0	0	0	4.1484e-05	0	0	0	0	0	0	0	0	0	0	0	0	0	0	0	0	0	0	0	0.00018916	0	0	0	0	0	0	1.97441e-05	0	0	0	0	0.000188185	9.01772e-06
Corynebacterium suranareeae	0	1.42807e-05	0	0	0	0	0	3.9494e-05	0	0	0	0	0	6.72442e-06	0	0	0	0	6.88929e-06	1.02717e-05	0	0	0	0	0	0	5.13451e-05	0	0	6.8321e-06	0	0	5.11869e-05	0	0	4.36524e-05	0	0	0	0	0	0	0	0	0.000115575	0	0	0	0
Dermacoccus nishinomiyaensis	0	1.42807e-05	0	0	0	0	0	0	0	0	0	1.05996e-05	0	0	0	0	0	0	0	0	0	0	0	0	0	0	0	0	0	0	0	0	1.70623e-05	2.30443e-05	0.00022184	0	0	0	0	0	0	1.84253e-05	9.87206e-06	0	0	0	0	0	9.01772e-06
Enterobacter kobei	0	0.00057123	0	0	0.000369011	0	0	0	0	0.00204972	0	0.00403844	0	3.36221e-05	0	0.000912648	0	0.0554321	0	9.24453e-05	0	0	0.0161513	0	0	0	0	0.00109373	0	0	0	0	0	0	0	0	0	0	0	0	6.5818e-05	0	0	0	0	0	0	0.00218123	0.000279549
Enterobacter ludwigii	0	0	0	0	0.00731244	0.000805109	0.00429123	5.9241e-05	0	0.143933	0	0.00328587	0	3.36221e-05	0	0	0	0.00194244	0	0	0	0	0.00126793	0	0	0	0	0.00103566	0	0	0	0	0	0	0	0.00176065	0	0	0	0	0	0	0.000177697	0	0	0	0	0.0164148	0
Enterococcus thailandicus	0	0	0	0	0	0.0103027	0	0	0	0	3.55334e-05	0	0	6.72442e-06	0	0	0	7.24792e-05	0	0.000975812	0	0	0	0	0	0	6.41813e-06	0	0	0	0	0	0	1.53629e-05	0	0	0	0	0	0	1.64545e-05	0	0	0	5.25343e-06	0	9.71083e-06	0	1.80354e-05
Haemophilus parahaemolyticus	0	0	0	0	2.25925e-05	0	0	0	8.97904e-06	0	0	0	0	0	0	0	0	0	1.37786e-05	5.13585e-05	2.07953e-05	7.35219e-05	0	2.95384e-05	0	1.63202e-05	0	9.67902e-06	0	1.36642e-05	0	0.0031085	0	0	0	0	0	0	0	2.62924e-05	0	0	0	0	0	0	0	0	0
Hafnia paralvei	0	0.00355591	0	0	0.000173209	0	0	0	0	0.000262785	0	0	0	0	0	0.000456324	0	0	0	0.0010888	0	0	0	0	0	4.89607e-05	7.70176e-05	0	0	6.8321e-05	0	0	0	7.68145e-06	0.0155522	0.000742091	0	0	0	0	0	0	0	0	0	0	0	0	0
Lactobacillus casei	0	0	0	0	0	0	1.27336e-05	2.96205e-05	0	0	0	0	0	0	0	0	0	0.00105095	0.0183806	0	7.27835e-05	0	0	0	0	0	0	0	0	6.8321e-06	4.36219e-05	0	0	0.000506976	0	0	0	0.00102445	0	0	0	0	0	0	0.000215391	0	0	0	0
Lactobacillus frumenti	0	0	0	0	0	0	0	0	2.69371e-05	0	0	0	0	0	0	0	1.20886e-05	0	0	0	0	0	1.18498e-05	0	0	0	0	0	0	0	0	0	0	0	0	0.00222627	0	1.91486e-05	5.65652e-05	0	3.2909e-05	0	0	3.19275e-05	5.25343e-06	0	0	0	0
Lactobacillus kefiri	0	0.000299896	0	0	0	0	0	0	0	3.15342e-05	0.000639601	0	0	0	0	3.1113e-05	6.04428e-06	7.97271e-05	0	0	0	0	0	0	1.08818e-05	0	0	0	0	0	0	0	0	0	0	0	0	0	0	0	0	6.14177e-06	4.93603e-05	7.02404e-05	5.25343e-06	0	1.94217e-05	0	0
Ruminiclostridium cellulolyticum	0	0	0	0	0	0	0	0	1.79581e-05	4.20456e-05	0	0	1.33906e-05	0	0	0	0	0	0	0	0	0	0	0	0	0	0	0	1.69881e-05	0	4.36219e-05	0	3.41246e-05	0	0	0	0	0	1.1313e-05	0	0	0	0.000157953	0	0	1.41053e-05	0	0	0
Staphylococcus equorum	0	0	0	0	0	0.000163751	0	0	0	0	0	0	0	0	0	0.000394098	0	0	0	6.16302e-05	0	0	0	0	0	0	0	0	8.49407e-06	0.0011273	0	0	0	0	0	0	0	0.000306378	0	0	0	0	0.000404754	0.000504454	0	6.34739e-05	0	0	0
Streptococcus ferus	0	5.7123e-05	0	0	0	0.000477607	0	0	0	0.000115625	8.88335e-06	1.05996e-05	0	2.68977e-05	0	0	0	7.97271e-05	0	0	0	0	0	0	0	0	0	0	0	0	0	0	0	5.37701e-05	0	0	0	9.57431e-06	0	1.31462e-05	0	0	0	0	2.10137e-05	0	0	0	9.01772e-06
Streptococcus infantis	0	0	0	0	0	0	0.000853152	0	0	0.000998583	0	0.000211991	0	0	0	7.2597e-05	0	0.00131912	0	0	0	0	8.29487e-05	0.000502154	0	0	0	0	0	0	0	0	0	0	0	0	0.000470503	0	0	0	0.000304408	0	5.92323e-05	0	0	0	0	0	0
Arcanobacterium haemolyticum	0	0	0	0	0	1.36459e-05	0	0	0	0	0	0.00099636	0	0	2.44617e-05	0	0	0	0	0	0	0	1.18498e-05	0	0	0	0	0	0	0	0	0	0	0	0	0	0	9.57431e-06	1.1313e-05	0	0	0	0	0.00124517	5.77877e-05	2.1158e-05	0	0	9.01772e-06
Campylobacter rectus	0	0	0	0	0	4.09378e-05	0	0	0	0	0	1.05996e-05	0	0	0	0	0	0	0	0	0	0	0	0	0	0	0	0	0	2.04963e-05	0	0	0	0	3.50274e-05	0	0	0	0	1.31462e-05	0	6.14177e-06	0	6.38549e-06	5.25343e-06	0	0	0	0
Clostridium beijerinckii	0.00108224	0.000471265	0	0	0	0	0.000713082	0	0	0	0	0.00362505	0	0	0.00215263	0	0	0	0	0	0	0	0	0.00158031	0	0.00651177	0	0	0	0	0	0.00716859	0	0	0	0	0	0	0.000271513	0.000946528	0	0	0	0	0	0	0.00237915	0	0
Corynebacterium aurimucosum	0.000286475	5.7123e-05	0	0	0	0	0	0	0	0	0	4.23983e-05	0	0	0	0	0	0	0	0	0	0	0	0	0	0	0	0	0	0	0	0	0	0	0	0	0	0	0	2.62924e-05	8.22725e-06	0	0	0	0.000546357	0	0	0	0.000595169
Corynebacterium callunae	0	0	0	0	0	0	0	0	0	0	0	0	0	6.72442e-06	4.89234e-05	5.1855e-05	0	0	0	0	0	0	0	0	0	0	6.41813e-06	1.9358e-05	0	0	0	0	0	1.53629e-05	0	0	0	0	0	0	8.22725e-06	0	0	6.38549e-06	3.6774e-05	0	0	0	0
Corynebacterium ureicelerivorans	4.77458e-05	0	7.58773e-06	1.07622e-05	0	0	0	0	0	0	0	0	0	0	1.22309e-05	0	0	0	0	0	0	0	0	1.47692e-05	1.81364e-05	0	6.41813e-06	0	0	0	0	0	0	0	0	0	1.51775e-05	0	0	0	0	0	0	0	0	0	0	0	1.80354e-05
Corynebacterium vitaeruminis	0	1.42807e-05	0	1.07622e-05	0	1.36459e-05	0	0	3.59162e-05	0	0	0.000148394	0	0	0	0	0	0	0	1.02717e-05	0	0	0	0	3.62727e-06	0	3.20907e-05	0	1.69881e-05	0	0	0	0	5.37701e-05	0	0	0	2.87229e-05	0	0	0	0	0	0	0	0	0	0	0
Cronobacter sakazakii	0	0	0	0	0	0	0	0	0	2.10228e-05	0	0	0	0	0.000122309	0.000290388	0.000114841	0	0	0	0	0	0	0	0	0	5.77632e-05	0	0	0	0	0	0	0	2.33516e-05	0.000232813	0	0	0	0	0	0	0	0	0	0	0	0.000461908	2.70532e-05
Lactobacillus acetotolerans	0	0	0	0	0	0	0	0	0	0	0	0	0	6.72442e-06	0	7.2597e-05	0	0	0	0	0	0	0	0	0	0	0	0.00354252	0.00261617	0	0	0	0	0	1.16758e-05	0	0	0	0	0	0	0	0	0	0	0	0	0	9.01772e-06
Lactobacillus backii	0	0	0	0	0	0	0	0	0	0	8.88335e-06	0	2.67811e-05	2.01733e-05	0	1.0371e-05	0	0	0	0	0	1.22536e-05	0	0	0.0001197	0	0	0	0	0	0	0	0	7.68145e-06	0	0	0	0	0	0	0	0	9.87206e-06	0	2.62672e-05	7.05265e-06	0	0	0
Lactobacillus paralimentarius	0	0	0	0	0	0	0	0	0	0	0	0	0	7.39686e-05	0	0.000798567	0	0	2.75572e-05	0	0	0	0	0	0	0	0	0	0	0	0	0	0	0	0	0.000451075	0	9.57431e-06	1.1313e-05	1.31462e-05	0	6.14177e-06	0	1.91565e-05	0	0	0	0	0
Leptotrichia trevisanii	0	0	0	0	0.000218394	0	0	0	0	3.15342e-05	0	0	0	0	0	0	0	0	0	0	0	0	0	0	0	1.63202e-05	0	0	0	0	0	0	0	0	0	0	0	2.87229e-05	0	0	0	0	0	0	0	0	0	5.13231e-05	9.01772e-06
Leuconostoc garlicum	0	0	0	0	0.000308764	6.82296e-05	0	0	0	0.00636991	7.10668e-05	0	0	0.000134488	0	0	0.00021155	0	0	0	0	0	0	0	0.000221263	0	0.00756698	0	0	0	0	0	0	0	0	0	0	0	0.00011313	0	0	0	0	0	0.00251114	0	0	0	0
Mucinivorans hirudinis	0	1.42807e-05	0	0	7.53084e-06	0	0	0	0	5.2557e-05	0	0	0	0	0	0	0	0	2.06679e-05	0	0	0	0	0	0	0	0	0	0	0	0	2.11463e-05	0	0	0	0	0	0	0	1.31462e-05	0	3.07089e-05	9.87206e-06	0	0	0	1.94217e-05	0	0
Shigella flexneri	0	0	0	0	0	0	0.00127336	0	0	0	0	0	0.00350164	0	0	0.000508179	0	0.0255054	0	0	0	0	0	0	0	0	0	0	0	0	0	0	0	0	0	0	0	0	0	0	0.00142331	0.000202679	0.000927973	0	0.00289464	0	0	0.0656935	0.0263768
Staphylococcus carnosus	0.00112998	0.00462696	0	0	0	0.00227887	0	0	0	0	8.88335e-06	0	0	0.000430363	1.22309e-05	0	0	7.24792e-06	0	0	0	0	0	0	0	0	9.6272e-05	0	0	0	0	0	0	7.68145e-06	0	0	0	0.000306378	0	0	0	0	0	0	0	0	0	0	0
Streptobacillus moniliformis	0	0	0	0	0	0	1.27336e-05	0	0	1.05114e-05	0	2.11991e-05	0	0	0	0	0	0	0	0	0	0	3.55494e-05	1.47692e-05	0	0	0	0	0	0	0	0	0	0	0	1.45508e-05	0	0	0	0	0	0	0	0	0	0	0	3.42154e-05	0.00011723
Streptococcus pluranimalium	0	0	0	0	7.53084e-06	0	0	0	0	0	1.77667e-05	2.11991e-05	0	0	1.22309e-05	0	0	0	0	1.02717e-05	0	0	0	0	0	0	6.41813e-06	0	0	0	0	0	0	0	0	0	0	0	0	0	0	0	0	0	3.15206e-05	0	0	8.55384e-06	0
Thermoactinomyces vulgaris	0	0	0	0	1.50617e-05	0	0	9.8735e-06	0	0	0	0	0	0	0	0	0	5.07354e-05	6.88929e-06	2.05434e-05	0	0	0	0	0	0	0	9.67902e-06	0	6.8321e-06	0	0	0	0	0	0	0	0	0	0	0	0	0	0	5.25343e-06	0	0	0	0
Akkermansia glycaniphila	0	0	0	0	0	0	0	0	8.97904e-06	0	0	0	6.69529e-06	0	0.000513696	0	0	0	0	0	0	0.000110283	0	0	0	0	0	0	0	0	0	0	0	0	0	0	0	0	0	0	0	0.000135119	1.97441e-05	0	0	9.16845e-05	0.00114588	0	9.01772e-06
Bifidobacterium eulemuris	0	0	0	0	0	0	0	0	3.59162e-05	0	8.88335e-06	1.05996e-05	2.00859e-05	0	1.22309e-05	0	1.20886e-05	0	0	0	0	0	0	0	0	0	0	0	0	0	0	0	0	0	1.16758e-05	0	0	0	2.26261e-05	0	2.46817e-05	0	0	0	0	0	0	3.42154e-05	0
[truncated: 1,399 more rows]
[truncated: 30 more columns]
