# Supplementary material for: Alterations of the Composition and Neurometabolic Profile of Human Gut Microbiota in Major Depressive Disorder
Source: Biomedicines. 2022 Sep 2;10(9):2162. doi: 10.3390/biomedicines10092162 (PMC9496097; doi:10.3390/biomedicines10092162)
Supplement: Supplementary file 1 [file biomedicines-10-02162-s001.zip › Supplementary Table S5.xlsx]

## Sheet: Supplementary Table S5
Supplementary Table S5. Identified enzymes and their relative abundances in the HC and PwD group.
	HC_1	HC_2	HC_3	HC_4	HC_5	HC_6	HC_7	HC_8	HC_9	HC_10	HC_11	HC_12	HC_13	HC_14	HC_15	HC_16	HC_17	HC_18	HC_19	HC_20	HC_21	HC_22	HC_23	HC_24	HC_25	HC_27	HC_28	HC_30	HC_31	HC_32	HC_33	HC_34	HC_35	HC_36	HC_37	HC_38	HC_39	HC_40	PwD_2	PwD_3	PwD_4	PwD_5	PwD_6	PwD_7	PwD_8	PwD_9	PwD_10	PwD_11	PwD_12
2-oxoisovalerate_dehydrogenase_beta	0	0	0	0	0	0	0	0	0	0	0	0	0	0	0	0	0	0	0	0	0	0	0	0	0	0	0	0	0	0	0	0	0	0	0	0	0	0	0	0	0	0	0	0	0	0	0	0.00615217	0
4-aminobutyrate_aminotransferase_gabT	0.204773	0.0667136	0.156975	0.102756	0.233731	0.0441392	0.0629501	0.0215117	0.342103	0.173131	0.0616261	0.30703	0.255008	0.0297011	0.0867178	0.225019	0.061493	0.129038	0.234844	0.147145	0.128869	0.109949	0.017065	0.100739	0.0439377	0.12292	0.0643863	0.162484	0.235828	0.197847	0.148325	0.142692	0.331922	0.0775729	0.132467	0.0295154	0.30837	0.0968897	0.16695	0	0.126729	0.0895714	0.0954697	0.103921	0.180279	0.0892482	0.0998227	0.141134	0.183566
4-aminobutyrate_aminotransferase_PuuE	0	0	0	0	0	0	0	0	0.0124966	0	0	0.0209735	0	0	0	0	0	0.0852887	0	0	0	0	0	0	0.0401891	0	0	0	0	0.0237704	0	0	0	0	0	0	0	0	0	0	0.0146105	0	0.0389115	0	0.0303382	0.0399505	0	0.0621809	0.0842772
4-hydroxybutyrate_dehydrogenase	0.162406	0.0739458	0.0492364	0.119794	0.19243	0.0912507	0.0534753	0.120994	0.17654	0.180335	0.126803	0.179221	0.161992	0.121637	0.123998	0.138422	0.0421134	0.0901497	0.13883	0.0828875	0.112079	0.0386326	0.0314881	0.0720506	0.339994	0.179625	0.0437991	0.0533938	0.184194	0.0545785	0.24655	0.0841148	0.175748	0	0.0944485	0.0326599	0.381682	0.126935	0.150874	0.0388314	0.110425	0.0417508	0.203048	0.0667098	0.115616	0.0438279	0.055397	0.064671	0.152705
4-hydroxyphenylacetate_3-monooxygenase	0	0	0	0	0	0	0	0	0	0	0	0	0	0	0	0	0	0.0390354	0	0	0	0	0	0	0.0446352	0	0	0	0	0	0	0	0	0	0	0	0	0	0	0	0	0	0.041348	0	0.0693306	0.0375964	0	0.0418933	0.051054
4-hydroxyphenylacetate_decarboxylase_hpdB	0.412852	0.485002	0.800032	1.15349	0.916338	0.79183	0.341955	0.712602	0.905279	0.724583	1.07886	0.949031	0.758741	1.19654	0.669866	0.888088	0.964359	0.936334	0.954802	0.940944	0.573217	0.479199	0.403491	0.572828	0.875616	0.525914	0.825375	0.499035	0.43897	0.504205	0.970261	0.192176	0.516961	0.67973	1.17679	0.119705	1.47296	0.832604	1.16177	0.525518	0.968997	0.821235	0.881451	1.8234	0.839066	0.55903	0.35641	0.571639	0.583311
Alanine_racemase_alr	0	0	0	0	0	0	0	0	0	0	0	0.0209735	0	0	0	0.0658229	0	0.0953053	0	0.00982424	0	0	0	0	0.038184	0	0	0	0	0.0313826	0	0	0	0	0	0	0	0	0	0	0.00833991	0	0.0293866	0	0.0840135	0.0437586	0	0.0621076	0.0995934
Alanine_racemase_dadx	0	0	0	0	0	0	0	0	0	0	0	0.0142347	0	0	0	0.0475801	0	0.0518508	0	0.00829603	0	0	0	0	0.0402762	0	0	0	0	0.0275765	0.0109308	0	0	0	0	0	0	0	0	0	0.00921779	0	0.025178	0	0.0599958	0.0218101	0	0.0532456	0.075819
Aldehyde_dehydrogenase	0.0788745	0.049002	0.0367506	0.105407	0.0478016	0.0388633	0.212825	0.0693234	0.0374898	0.0300439	0.0251535	0.309756	0.124801	0.0878689	0.0470942	0.301564	0	0.257118	0.0761909	0.0877632	0.0788518	0.0797148	0.042484	0.0613196	0.421506	0.12616	0.0743108	0.0877025	0.162906	0.0462481	0.0929118	0.0847968	0.134471	0.0514105	0.0882367	0.0752536	0.224953	0.0257528	0.0603649	0.0320065	0.0680361	0.0541366	0.222246	0.0659611	0.223453	0.128783	0	0.21181	0.159715
Argininosuccinate_lyase	2.15846	1.83182	1.77699	2.06898	1.5965	1.83289	1.68343	1.63803	1.53708	1.68318	2.54339	2.50584	2.46021	2.38582	2.6531	2.23924	2.12438	2.22811	2.20298	2.01528	1.9443	1.64665	1.50715	2.14721	2.60113	1.97623	2.14402	2.12796	1.88557	1.86263	2.93424	2.37658	2.35941	1.8538	2.49892	1.47863	2.67362	2.132	1.4231	1.93231	1.34147	2.14955	1.7742	2.73555	1.60336	1.27973	1.06753	1.39903	1.50183
Asparagine_synthetase_asnA	1.05857	1.18645	1.14445	1.1463	0.896758	1.22297	1.07956	1.06043	0.92323	0.956433	1.86698	1.64638	1.39422	1.34316	1.29681	1.34617	1.5213	1.24398	1.2613	1.53273	1.22351	0.949439	0.909943	1.54876	1.27411	1.28175	1.4247	1.35423	1.19205	0.984926	1.77284	1.46345	1.25606	1.33527	1.16362	0.946709	1.58522	1.35118	0.811486	1.11936	0.937769	0.977903	1.33451	1.71304	1.04764	0.565677	0.923437	0.906859	0.903961
Asparagine_synthetase_asnB	0.31377	0.409506	0.407947	0.4058	0.138281	0.155676	0.417754	0.135216	0.266709	0.206993	0.0819708	0.382747	0.289204	0.650302	0.0812247	0.290023	0.312757	0.276047	0.482158	0.460357	0.758196	0.26	0.196069	0.885558	0.0561427	0.52204	0.398211	0.816354	0.266251	0.516485	0.347964	2.01444	0.439726	0.460233	0.183059	0.314093	0.356975	0.40529	0	0.871234	0.436058	1.11144	0.171151	0.960965	0.188058	0.634292	0.216952	0.420471	0.323088
Aspartate_aminotransferase	0	0	0	0	0	0	0	0	0	0	0	0.025895	0	0	0	0.0473567	0.0118514	0.0637824	0.0573054	0	0	0	0	0.0178849	0.0367891	0	0	0	0	0.0324598	0	0	0	0	0	0	0	0	0	0	0	0	0.0227414	0	0.0633991	0.0286647	0	0.0677471	0.0851916
Butyrate_kinase	0.229713	0.310469	0.269897	0.351961	0.121225	0.212894	0.288767	0.298805	0.215894	0.0868174	0.26389	0.516235	0.419412	0.327076	0.35859	0.188384	0.1771	0.225669	0.221293	0.346978	0.303859	0.347274	0.341014	0.247469	0.206525	0.333891	0.253034	0.114734	0.396168	0.11562	0.219679	0.358511	0.289722	0.188271	0.451063	0.185097	0.297159	0.279692	0.0646932	0.206708	0.259478	0.464672	0.202015	0.576654	0.0793461	0.354985	0.301245	0.396742	0.316001
Butyryl-CoA_dehydrogenase	0.941987	0.921961	0.905965	0.928289	0.761308	0.826309	0.885035	0.628985	0.881045	0.765218	1.47481	1.74814	1.25181	1.15326	0.976674	1.04311	0.833174	1.17209	0.510487	0.929955	0.838182	0.909966	0.957353	0.695686	1.11379	0.917004	1.0406	0.892323	1.14495	0.680149	1.39816	0.540532	1.05144	0.621287	1.15441	0.59038	1.35687	0.967771	0.522492	0.694179	0.586678	0.562446	0.989104	1.35202	0.513221	0.475944	0.707258	0.694463	0.853821
Carboxylesterase	0	0	0	0	0	0	0	0	0.00566145	0	0	0.0153705	0	0	0	0.0461654	0.00477037	0.0547969	0.00230663	0	0	0	0	0	0.0277226	0	0	0	0	0.0242731	0.00561722	0	0	0	0	0	0	0	0	0	0.00696037	0	0.0229629	0	0.0598013	0.0288724	0	0.0486314	0.0715518
Catalase	0.116284	0.0942403	0.200087	0.194457	0.0605742	0.0699242	0.135447	0.112704	0.183721	0.0539637	0.115188	0.104564	0.282117	0.444355	0.132933	0.149814	0.125297	0.276857	0.310098	0.199105	0.0626281	0.226337	0.0883952	0.0662106	0.305297	0.0412786	0.193077	0.0929008	0.141467	0.249194	0.212012	0	0.0995057	0.0679378	0.128875	0.0967649	0.0562014	0.130805	0.0507807	0.145912	0.348897	0.724856	0.250968	0.426838	0.252235	0.59905	0.532491	0.410145	0.381076
cell_wall_hydrolase_P40	0	0	0	0	0	0	0	0	0	0	0	0	0	0	0	0	0.00693194	0	0	0	0	0	0	0	0	0	0	0	0	0	0	0	0	0	0	0	0	0	0	0	0	0	0	0	0	0	0	0	0
cell_wall_hydrolase_P75	0	0	0	0	0	0	0	0	0	0	0	0	0	0	0	0	0.00931712	0	0	0	0	0	0	0	0	0	0	0	0	0	0	0	0	0	0	0	0	0	0	0	0	0	0	0	0	0	0	0	0
chorismate_mutase	0	0	0	0	0	0	0	0	0.0086993	0	0	0.0352839	0	0	0	0.0553984	0.00939166	0.0654027	0	0	0	0	0	0	0.0295534	0	0	0	0	0.0294437	0	0	0	0	0	0	0	0	0	0	0.00890426	0	0.026064	0	0.0720533	0.0297725	0	0.0621076	0.0845058
Creatinine_amidohydrolase	0	0	0.0590522	0.149856	0.0579738	0.0342562	0	0.0104343	0.0153273	0.0239919	0.185248	0.0391454	0.0561164	0.0157583	0.0147215	0.0109457	0.125148	0	0.0345995	0.00975147	0.0527096	0.0235155	0.0121383	0	0.432316	0	0.134596	0.0288134	0.0304222	0.0533577	0.0325647	0.0108364	0.0283694	0	0.0546334	0.0155081	0	0.0211792	0.0333127	0.0495786	0.0521714	0.0268222	0.0775276	0	0	0.0298417	0.0310594	0.0285636	0
Diacylglycerol_kinase	0	0	0	0	0	0.00334388	0.0128484	0.0320174	0	0	0	0.00673877	0	0	0	0.0206255	0.0220629	0.0485365	0.0329416	0.00487573	0	0	0	0.0154759	0.0932805	0	0.00803804	0.00571811	0	0.0313108	0.103994	0	0	0.0392436	0.00733435	0	0	0	0	0	0.00344883	0.00483948	0.0080481	0	0.0365614	0.00955489	0.0044812	0.0224115	0.0368808
Dihydrolipoyl_dehydrogenase	0.0706115	0.0311428	0.524638	0.120703	0.756413	0.168309	0.192583	0.281939	0.0943805	0.141862	0.362284	0.251455	0.644097	0.103555	0.0715568	0.256069	0.806341	0.234433	0.248756	0.167813	0.453487	0.172937	0.168722	0.0574507	1.76039	0.146377	0.817337	0.256647	0.527443	0.150594	0.769938	0.0657763	0.148372	0.158944	0.148783	0.240769	0.362432	0.141148	0.583553	0.283743	0.114815	0.042325	0.253921	0.411414	1.18368	0.0864094	0.161632	0.130441	0.216332
Dihydroxyacetone_phosphatase	0.193355	0.0827278	0.0523774	0.124489	0.144093	0.0905076	0.0768753	0.281367	0.171777	0.0732725	0.172523	0.294159	0.209414	0.114665	0.147215	0.219286	0.127831	0.0891186	0.14157	0.132227	0.148706	0.201562	0.234269	0.0359888	0	0.199349	0.151985	0.0784198	0.0983625	0.129552	0.0918491	0.0815383	0.116527	0.122443	0.190693	0.151651	0.152452	0.239726	0.136265	0.2344	0.166798	0.212199	0.325985	0.224537	0.110365	0.0908407	0.406708	0.154244	0.271882
D-lactate_dehydrogenase	0	0	0	0	0	0	0	0	0	0	0	0.0241536	0	0	0	0.0372301	0.0270569	0.0600998	0	0	0	0	0	0	0.0452454	0	0.011893	0	0	0.0244167	0	0	0	0	0	0	0	0	0	0	0.0172442	0	0.0245873	0	0.867459	0.0265183	0	0.0955783	0.0553212
D-serine/D-alanine/glycine_transporter	0	0	0	0	0	0	0	0	0	0	0	0.027788	0	0	0	0.0836189	0.0209449	0.121231	0	0	0	0	0	0	0.0730552	0	0	0	0	0.0407184	0	0	0	0	0	0	0	0	0	0	0	0	0.0368441	0	0.114935	0.0413353	0	0.0873755	0
Estradiol_17-beta-dehydrogenase	1.2662	1.07672	1.02273	1.2383	0.99152	1.11329	0.966145	0.879121	0.986611	1.05824	1.89517	1.49517	1.23551	1.39879	1.25235	1.14311	1.24022	1.36337	1.19426	1.42255	1.25256	0.974004	0.959638	1.35896	1.3476	1.13446	1.33308	1.40361	1.24829	1.1287	1.72502	1.62046	1.30833	1.19827	1.5019	0.703082	1.68641	1.26639	0.788762	1.12564	0.80778	1.17107	0.897769	1.40248	1.34616	0.626053	0.440549	0.743827	0.672617
Ethanolamine_ammonia-lyase_eutB	0.0984054	0.0973398	0.0115435	0.0413448	0.0163673	0.0869408	0.081182	0.123496	0	0.0202454	0.0530443	0.0947213	0.0595506	0.032388	0.0563226	0.109457	0.0712573	0.120862	0	0.0158643	0.0929502	0.0717363	0.0661179	0.0151839	0.16651	0.0866427	0.0359251	0.10003	0.0150978	0.158278	0.10111	0.00848726	0.0855337	0.0312261	0.0622672	0.15501	0.0672646	0.104067	0.0639976	0.0251031	0.0378745	0.0234592	0.0992353	0.0496393	0.164235	0.119782	0.025342	0.189106	0.185471
Ethanolamine_ammonia-lyase_eutC	0	0	0	0	0	0	0	0.00707528	0.0120824	0	0	0.0203677	0	0	0	0.0437082	0	0.0564172	0	0.00931484	0	0	0	0	0.0682604	0	0	0	0	0.0274329	0	0	0	0	0	0	0	0	0	0	0.0199405	0	0.0275407	0	0.0564952	0	0	0.050023	0.0787146
gamma-aminobutyrate_antiporter	0.139721	0.269954	0.350701	0.167878	0.302336	0.101431	0.306496	0.25421	0.317041	0.197122	0.199304	0.230784	0.378932	0.907446	0.149119	0.242294	0.661218	0.347047	0.354212	0.378779	0.373501	0.162929	0.111815	0.191113	0.234858	0.103126	0.413713	0.195901	0.0936067	0.618604	0.141721	0.0210666	0.135322	0.545402	0.271072	0.245414	0.0676334	0.325499	0.138198	0.237852	0.39392	1.47457	0.146638	0.957596	0.157914	0.803095	0.510239	0.565707	0.315239
Gamma-glutamyltranspeptidase	0	0	0	0	0	0	0	0	0.0172605	0	0	0.0408112	0	0	0	0.130157	0	0.133825	0	0	0	0	0	0	0.0749731	0	0	0	0	0.0652787	0	0	0	0	0	0.0194387	0	0	0	0	0.0156765	0	0	0	0.161609	0.0827398	0	0.107443	0.148361
Glutamate_decarboxylase	0.194182	0.304565	0.589894	0.189383	0.568113	0.111463	0.252303	0.301664	0.2984	0.206705	0.189761	0.303775	0.394057	0.724446	0.208811	0.275652	0.66964	0.401475	0.602031	0.348142	0.397376	0.357562	0.233341	0.210896	0.511822	0.0909396	0.571849	0.277737	0.480036	0.58636	0.191213	0.0519845	0.11369	0.621357	0.239265	0.207466	0.117861	0.337812	0.125676	0.0984512	0.432358	1.12178	0.27681	0.762708	0.214701	0.700276	0.639421	0.460241	0.445237
Glutamate_mutase_glmE	0	0.0122505	0	0	0	0.0584064	0.0132791	0.0645351	0	0.016571	0	0.121449	0.039603	0	0.0763175	0	0.0200504	0	0	0.0208856	0	0.0290445	0.0529086	0.0223379	0	0.0456459	0	0.0173029	0	0	0	0	0.0248232	0	0.026269	0	0	0.078525	0.0262019	0	0.0314784	0.0492151	0.175655	0.0338416	0.035978	0	0.0939508	0.173579	0.167945
Glutamate_mutase_glmS	0.00976542	0.0117339	0	0	0	0.0231099	0.00215337	0.0137218	0.000966588	0.00641224	0	0.0149162	0.0208975	0	0.0208738	0.00565898	0.00275787	0	0	0	0	0.0143473	0.0218489	0.00795695	0	0.0147222	0.0136155	0	0.00286859	0	0	0	0.0209224	0	0.00763371	0.00821858	0	0.0402476	0.00881126	0	0.0213201	0.0146825	0.0761247	0.0151239	0.0177945	0	0.0266554	0.0471666	0.0643128
Glutamate_synthase_gltB	4.15819	4.27594	4.80208	3.69786	5.9404	3.91457	2.8591	2.36572	2.67814	4.08907	7.03484	5.16886	6.2488	4.99567	5.47165	4.16851	6.47041	5.04006	3.81459	4.43845	3.77802	3.25067	3.04821	3.46281	7.64159	3.80728	6.08545	3.78799	5.38027	3.20397	5.90089	2.92992	4.22399	3.29942	5.44374	2.54855	6.00049	3.8853	4.15745	3.4436	2.45043	2.47199	3.43226	5.51213	2.58069	1.59317	1.44581	2.46416	3.09601
Glutamate_synthase_gltD	1.52611	1.47279	1.49578	1.33886	2.14006	1.39209	0.99622	0.879765	0.774928	1.4702	2.48724	1.97347	2.18101	1.64918	1.78013	1.39568	2.31229	1.74709	1.35097	1.66161	1.23258	1.16416	1.18898	1.24406	2.84392	1.39467	2.13746	1.40012	1.85386	1.32468	2.21873	1.07682	1.66089	1.18772	1.94809	1.14739	2.09177	1.4392	1.47148	1.14964	0.768965	0.901948	1.24155	1.87446	1.01254	0.546913	0.503904	0.689995	0.967511
Glutamine_synthetase	2.92459	2.32021	2.26966	2.3328	2.60393	2.40031	1.55272	2.39416	1.86993	2.0981	2.92557	3.87502	3.93283	3.41534	2.94599	2.37052	2.41902	2.45849	2.6891	2.81941	2.33226	2.1206	2.18011	1.97683	3.95492	2.49982	3.73523	2.78524	2.64084	2.50788	3.43417	0.995359	2.30012	2.90607	2.57645	1.62271	2.74007	2.86222	2.44559	1.55796	1.94552	3.36426	3.35672	3.89425	2.96877	2.25862	2.91943	2.24708	2.60749
Glutathione_peroxidase	0.0477003	0.0216229	0.048294	0.0163562	0.0302871	0.0140443	0.0457232	0.0532433	0.0399753	0.0291793	0.00902566	0.062769	0.0775254	0.130787	0	0.0437082	0.0868356	0.109299	0.0577379	0.0547974	0.0533472	0.073416	0.053337	0.0275208	0.13408	0.0362772	0.027641	0.00928265	0.0622786	0.0785643	0.106879	0.0203846	0	0.0827773	0.0223024	0.0525989	0.0457281	0.0498873	0	0.0189058	0.0807654	0.0313336	0.0474764	0.0769671	0.485411	0.0858555	0.0473617	0.158345	0.089916
Glutathione_reductase	0	0	0	0	0.0111665	0	0.0283527	0.0455248	0.0209888	0	0	0.0579231	0	0	0	0.0994789	0.0805745	0.172787	0.142507	0.0254703	0	0	0	0.0487637	0.226053	0	0.0429789	0.0334918	0	0.0486179	0.314792	0	0	0.146144	0.0194585	0	0	0	0	0	0.0179966	0	0.0561152	0	1.42969	0.0463204	0.0113575	0.100998	0.130988
Glutathione_S-transferase	0	0	0	0	0	0	0	0	0	0	0	0.00863168	0	0	0	0.022487	0	0.047579	0	0.0144089	0	0	0	0	0.0321687	0	0	0	0	0.0190307	0	0	0	0	0	0	0	0	0	0	0.00645872	0	0.0149887	0	0.0406454	0.0107319	0	0.0320059	0.0395478
Glutathione_synthetase	0	0	0	0	0	0	0.0385453	0.24935	0.0117371	0	0	0.0175662	0	0	0	0.0426657	0.075655	0.146935	0.0945719	0.00822325	0	0	0	0.0413908	0.230412	0	0.0679952	0	0	0.0298027	0.400872	0	0	0.162179	0	0	0	0	0.0221054	0	0.00840261	0	0.0300512	0	2.23462	0.0234026	0	0.0559554	0.0917448
Histidine_ammonia-lyase	0.272004	0.274898	0.501394	0.210359	0.280768	0.257553	0.25582	0.350334	0.381941	0.266216	0.308056	0.286436	0.406917	0.786463	0.245725	0.134326	0.555822	0.377244	0.616015	0.309864	0.236981	0.232916	0.111244	0.210604	0.972994	0.262675	0.404527	0.235705	0.394733	0.642015	0.13413	0.489154	0.119293	0.47451	0.170561	0.177807	0.0966191	0.266816	0.0687897	0.211258	0.449038	1.12227	0.361574	0.68896	0.156553	0.738911	0.711507	0.67337	0.430682
histidine_decarboxylase	0	0	0	0	0	0	0	0	0	0	0	0	0	0	0	0	0	0.0564909	0	0	0	0	0	0	0	0	0	0	0	0	0.040611	0	0	0	0	0	0	0	0	0	0	0.0123038	0	0	0	0.0488823	0	0	0
Lactocepin	0	0	0	0	0	0	0	0	0	0	0	0	0	0	0	0	0	0	0	0	0	0	0	0	0	0	0	0	0	0	0	0	0	0	0	0	0	0	0	0	0	0	0	0	0	0	0	0	0
lactoyl-CoA_dehydratase	0	0	0.0124072	0.0163562	0.0100192	0	0.012346	0.0169378	0.0120824	0	0.0101354	0.0599675	0.0216282	0	0.0189695	0.0374535	0	0	0	0.029691	0	0.0186164	0.0191356	0.00788395	0	0.0145109	0	0	0.152337	0	0.0297561	0	0.0313482	0.011534	0.0185604	0	0.0393852	0.0289191	0.0115165	0	0.0139207	0	0	0.0147495	0	0	0	0	0
L-aspartate_oxidase	0.331423	0.512824	0.489301	0.529759	0.209409	0.201673	0.577892	0.336826	0.408522	0.122913	0.304505	0.402888	0.649431	0.893576	0.480464	0.339167	0.410028	0.508344	0.795788	0.581959	0.971231	0.377718	0.265971	0.894537	0.0850858	0.510206	0.494913	0.832097	0.672232	0.836487	0.368383	1.95093	0.438875	0.511433	0.439911	0.385058	0.428443	0.658878	0.0206369	1.04507	0.580595	1.31937	0.25909	1.12815	0.222091	0.775054	0.351234	0.487779	0.435254
Linoleic_acid_isomerase	1.74869	1.67736	1.66132	1.3983	2.44813	1.93165	1.17057	1.10582	0.964724	1.63541	2.83251	2.58678	2.97395	1.52696	2.03011	1.65689	2.49684	1.12474	1.38564	2.08623	1.73835	1.64791	1.70329	1.54693	4.16816	1.50772	2.91198	2.20288	2.59404	1.50723	2.98995	1.19291	1.84812	1.39322	2.20674	1.59984	2.37041	1.98473	1.77864	1.32207	0.965046	1.03975	1.67445	2.24081	0.847136	0.564292	0.951561	0.756204	1.21143
Methylaspartate_ammonia-lyase	0	0	0	0	0	0.0266024	0.00940304	0.0623911	0	0	0	0.0923741	0.0444986	0	0.0774162	0.0233061	0	0	0	0	0	0.0462612	0.0789702	0.0188339	0.042107	0.066567	0	0	0	0	0	0	0.0497174	0	0.026269	0.0361618	0	0.0813395	0	0	0.0458381	0	0.106397	0.0235843	0.0419095	0	0.0487524	0.126559	0.171298
methylmalonyl-CoA_decarboxylase	1.38504	1.40143	2.01131	1.75806	2.22801	1.05481	1.33451	1.15127	1.24434	1.32971	2.27661	1.6142	2.26745	2.18278	1.21273	1.11221	2.33741	1.76801	1.45022	1.6317	1.77654	1.49149	1.10316	1.75557	2.94339	1.3729	2.57283	1.97639	2.15982	2.10953	1.93354	2.28557	1.38655	1.34504	1.72267	0.758754	1.91321	1.67056	1.3346	1.76106	1.60252	2.34296	0.963557	2.82218	0.708961	1.3775	1.12239	1.32338	0.967969
Microbial_anti-inflammatory_molecule	0	0.0101104	0	0	0	0.0121123	0	0	0	0.0338624	0.0316638	0	0.0282044	0	0.0167723	0	0.0319018	0	0	0	0.0172156	0.010428	0.0144231	0.0104389	0.113942	0	0	0	0	0.0192461	0	0	0.0181564	0	0	0.0134356	0	0	0	0	0	0	0	0.0108563	0	0	0.00339953	0.0106931	0.0054864
monoamine_oxidase	0	0	0	0	0	0	0	0	0.0174676	0	0	0	0	0	0	0	0	0.0643716	0	0	0	0	0	0	0.0508248	0	0	0	0	0.0410775	0	0	0	0	0	0	0	0	0	0	0	0	0	0	0.0374366	0.0481206	0	0.0926487	0.11651
myo-inositol_2-dehydrogenase	0.0490525	0.0699607	0.0927403	0.296835	0.134992	0.182501	0.0420625	0.0838313	0.33872	0.125723	0.11578	0.0642833	0.0318578	0.114447	0.0618157	0.0521967	0.124775	0.0374887	0.111583	0.0708073	0.0740343	0.0277147	0.0360578	0.0424858	0	0.132711	0.0958823	0.0606714	0.0633355	0.0855302	0.0166998	0	0.0779449	0	0.0586	0.0250845	0.182691	0.122361	0.0497759	0.0577371	0.072739	0.0486409	0.0783398	0.0230602	0.0935428	0.0346192	0.036854	0.00856909	0.0462534
myo-inositol-1(or_4)-monophosphatase	0	0.0368991	0.176057	0.023247	0.210251	0.0480032	0.0292858	0.036234	0.068904	0.0829989	0.0975068	0.107366	0.130792	0.231509	0.050976	0.0920329	0.217499	0.170725	0.290347	0.0251064	0.0379027	0.0719463	0.0401277	0.0554067	0.572498	0.0183147	0.185121	0.072776	0.063109	0.190522	0.0185216	0	0.0101421	0.153177	0.0365221	0.0245843	0.00693298	0.0567125	0	0.0747602	0.159023	0.0217367	0.0883076	0.148169	0.109198	0.165549	0.105308	0.192475	0.108509
nitric_oxide_dioxygenase	0	0	0	0	0	0	0	0	0	0	0	0.0165062	0	0	0	0.0555474	0.0204231	0.065771	0	0	0	0	0	0	0.0334764	0	0	0	0	0.0267865	0	0	0	0.00513402	0	0	0	0	0	0	0	0	0.0253995	0	0.0777903	0.0302571	0	0.0658429	0.0904494
Ornithine_carbamoyltransferase	0.357114	0.14767	0.0243433	0.24822	0.0188912	0.142152	0.0169398	0.130857	0.0441179	0.259732	0.2795	0.0975229	0.26648	0.212047	0.346432	0.246538	0.0616421	0.239	0.195703	0.0577083	0.15572	0.266229	0.204637	0.0423398	0.133034	0.0899535	0.0939138	0.0222041	0.166605	0.0757636	0.212164	0.057289	0.175677	0.0199031	0.154021	0	0.232328	0.0660707	0.0891174	0.0773489	0.140712	0.271421	0.287738	0.285257	0.179307	0.249881	0.229237	0.136446	0.299771
Phenylalanine_aminotransferase	0	0	0	0	0	0	0	0	0	0	0	0	0	0	0	0	0	0	0	0	0	0	0	0	0	0	0	0	0	0	0	0	0	0	0	0	0	0	0	0	0.0129174	0	0	0	0	0	0	0	0
Phenylalanine-specific_permease	0	0	0	0	0	0	0	0	0.0165701	0	0	0.0625418	0	0	0	0.142219	0.0620893	0.179342	0	0.0138995	0	0	0	0	0.123531	0	0	0	0	0.0738246	0.0116899	0	0	0	0	0	0	0	0	0	0	0	0.0657138	0	0.205075	0.0747774	0	0.145015	0.224028
Phenyllactate_dehydratase	0.144002	0.184938	0.048294	0.142284	0.0321227	0.078544	0.102357	0.0986251	0.0533005	0.013617	0.104313	0.264781	0.239079	0.0184452	0.165672	0.121445	0.0273551	0.0649608	0.00850571	0.0729905	0.0927377	0.159919	0.210349	0.0803725	0.136608	0.183852	0.0189468	0.0856974	0.156867	0.0307363	0.0249738	0.0929052	0.0645404	0.0274283	0.199824	0.0069322	0.101118	0.170137	0.122662	0.00729559	0.0343002	0.0432272	0.206962	0.0477675	0.0353946	0.0556676	0.0470526	0.0668682	0.0690372
Phenyllactate_dehydrogenase	0.019005	0	0	0.0153718	0	0.0332902	0	0.0453104	0.0235433	0.083143	0.038544	0.0159762	0.0477136	0.0480737	0.0235105	0.00364855	0.0183361	0.0673176	0	0	0.0542682	0.0133674	0.00813979	0	0	0	0	0.0311897	0	0.0689412	0.0748456	0	0.0419867	0.0251778	0.0469249	0.0197961	0	0.0186462	0.0899676	0	0.0460263	0.026002	0.0423079	0.062517	0	0	0.0135981	0.0710429	0.0330708
phosphotransacetylase	1.3939	1.37885	1.79065	1.36604	1.65638	1.12347	1.19196	1.15491	1.11931	1.16789	2.08064	1.95879	2.17802	1.59173	1.61197	1.53537	1.99931	1.47311	1.21588	1.57232	1.60091	1.26382	0.983129	1.40429	3.13858	1.30246	2.24458	1.78569	2.00983	1.41674	2.34025	1.91804	1.50166	1.26445	1.48334	1.19377	1.7252	1.46791	1.35585	1.44712	1.03797	1.09339	1.29235	2.27981	1.79287	0.818466	0.971571	0.925169	1.15641
Phosphotransbutyrylase	0.121166	0.0440575	0.0208096	0.0299863	0.0123902	0.0332902	0.0273478	0.0390212	0	0.0386175	0.0456462	0.148707	0.0955002	0	0.149705	0	0.0357777	0	0	0.043445	0.0602193	0.115688	0.138591	0.111251	0	0.0726954	0.00935037	0	0	0.0118493	0.0620171	0.0896467	0.104187	0.0571072	0.153198	0.0316594	0.0719112	0.0747254	0	0	0	0.0109914	0.0434154	0.0191669	0	0	0.0129028	0.0983615	0.0928116
Prephenate_dehydrogenase	0	0	0	0	0	0.0105518	0.0274196	0.0837599	0.00994205	0	0	0.0128718	0	0	0	0.0501862	0.0664124	0.0768924	0.0531246	0.0121529	0	0	0	0.0308058	0.345748	0	0.0401082	0	0	0.0269302	0.208672	0	0	0.0924123	0	0	0	0	0	0	0	0	0.0261379	0	0.956432	0.0319189	0	0.0586653	0
propionaldehyde_dehydrogenase	0.229863	0.181986	0.295889	0.347493	0.41293	0.298794	0.126259	0.3414	0.333197	0.282499	0.363764	0.404856	0.281751	0.510366	0.337789	0.287342	0.37999	0.364576	0.463921	0.380162	0.244136	0.201002	0.233126	0.241921	0.199812	0.315154	0.392223	0.247884	0.143807	0.203592	0.478526	0.108819	0.259864	0.239963	0.461465	0.114417	0.592253	0.396284	0.501546	0.189999	0.440259	0.294962	0.337429	0.533603	0.369796	0.170326	0.0818979	0.122824	0.078105
Protocatechuate_3,4-dioxygenase_pcaG	0	0	0	0	0	0	0	0	0	0	0	0	0	0	0	0	0.00238518	0.0110478	0	0	0	0	0	0	0	0	0	0	0	0	0	0	0	0	0	0	0	0	0	0	0	0	0	0	0.0116685	0.0065084	0	0	0
Protocatechuate_3,4-dioxygenase_pcaH	0	0	0	0	0	0	0	0	0	0	0	0	0	0	0	0	0.00708101	0.0100166	0	0	0	0	0	0	0	0	0	0	0	0	0	0	0	0	0	0	0	0	0	0	0	0	0	0	0.00933483	0.0189021	0	0	0
Pyruvate_dehydrogenase_aceE	0	0	0	0	0	0	0	0	0	0	0	0.0518658	0	0	0	0.134996	0.0457657	0.165201	0.140777	0	0	0	0	0.0421208	0.10505	0	0	0	0	0.0722447	0	0	0	0	0	0	0	0	0	0	0.0239537	0	0.0644586	0	0.209353	0.0716617	0	0.159151	0.220828
Pyruvate_dehydrogenase_aceF	0	0	0	0	0	0	0	0	0	0	0	0.0447485	0	0	0	0.108414	0	0.147819	0.0899587	0	0	0	0	0.0340908	0	0	0	0	0	0.0494079	0	0	0	0	0	0	0	0	0	0	0	0	0.0580349	0	0.1373	0.0517903	0	0.113815	0.148895
Pyruvate_kinase_pykA	0	0	0	0	0	0	0	0	0	0	0	0.0222607	0	0	0	0.0645571	0	0.0697482	0.0590354	0	0	0	0	0.0225569	0.0393173	0	0	0	0	0.0282946	0.0667994	0	0	0	0	0	0	0	0	0	0.0141089	0	0.0275407	0	0.0752621	0.0320573	0	0.064671	0.0934212
Pyruvate_kinase_pykF	0.976542	0.668611	0.829951	0.678933	1.25936	0.714252	0.472664	0.602328	0.332023	0.780925	1.03092	1.12712	1.08448	0.768453	1.08866	0.617425	1.17813	0.866365	0.558565	0.628533	0.792627	0.706445	0.607485	0.538007	1.75707	0.743296	0.940368	0.625057	0.79777	0.78076	0.99068	0.643213	0.770016	0.418176	1.11692	0.501905	1.11923	0.778636	1.20011	0.579882	0.704879	0.532753	0.553251	1.32349	0.587803	0.30361	0.386542	0.53685	0.599465
Quinolinate_synthase	0.0455219	0.105605	0.125722	0.120248	0.108223	0.0826309	0.0706305	0.130643	0.144919	0.112106	0.161056	0.179221	0.127943	0.260194	0.050683	0.118392	0.136254	0.220513	0.249188	0.145399	0.250441	0.145782	0.125738	0.136071	0.0371378	0.134191	0.168799	0.0937176	0.115423	0.397489	0.228332	0.129052	0.0317737	0.165203	0.148708	0.0411644	0.104953	0.16486	0.00927501	0.222398	0.291019	0.389209	0.133938	0.218997	0.0836246	0.205222	0.0985865	0.236932	0.15842
Serine_hydroxymethyltransferase	1.98065	1.75499	1.50426	2.05914	0.961616	1.43133	1.52071	1.42528	1.2645	1.36905	1.98446	2.21705	2.12198	2.07174	2.11631	1.84438	1.54933	2.09539	1.43891	1.88	1.75344	1.8522	1.51971	1.76944	2.07606	1.82133	1.74795	1.59595	1.66242	1.70192	2.29987	2.61786	1.69181	1.73347	1.83426	1.42432	2.5534	1.77744	1.27191	1.63476	1.17668	1.72687	1.82581	2.36546	2.28956	1.357	1.29646	1.50237	1.65453
serine_racemase	0	0	0	0	0	0	0	0	0	0	0	0	0	0	0	0	0	0	0	0	0	0.131855	0.0222773	0	0	0	0	0	0.0325359	0	0	0	0	0	0	0	0	0	0	0	0	0	0.0316755	0	0	0	0	0	0
serotonin_N-acetyltransferase	0.296193	0.33711	0.467706	0.40898	0.323827	0.341744	0.381792	0.313028	0.369168	0.316577	0.709698	0.486781	0.462084	0.428452	0.492182	0.457782	0.584072	0.58914	0.403444	0.557507	0.308535	0.371419	0.271041	0.412886	0.669876	0.381087	0.548227	0.484109	0.397979	0.319787	0.588593	0.208393	0.374051	0.272173	0.44313	0.334389	0.72811	0.429917	0.379734	0.249148	0.276534	0.22237	0.264554	0.621427	0.309703	0.10912	0.145098	0.0972629	0.164744
Serpin	0	0	0.0994936	0	0.0839014	0.0557313	0	0	0	0.0127524	0.0108752	0.0490643	0.0691957	0.0272321	0	0.0102011	0.167857	0	0.0441143	0	0.0360607	0.0175666	0.00906801	0	0.795325	0	0.0874342	0.0176742	0.0193252	0.0211133	0.0170794	0	0	0	0	0.0180094	0	0	0.0370228	0.048951	0.0637094	0	0.0515374	0.031296	0	0	0.0442712	0.0331045	0
spermidine_synthase	0.762679	0.599758	0.618164	0.867484	0.52643	0.696418	0.441943	0.406364	0.579953	0.701744	0.989494	0.815012	0.820922	0.806288	0.863809	0.828296	0.778091	0.942226	0.540545	0.843648	0.5492	0.460862	0.556005	0.583851	1.09234	0.444907	0.849653	0.654093	0.883828	0.706001	1.05718	0.404054	0.74108	0.679941	0.771005	0.404068	1.02822	0.749154	0.434534	0.40667	0.420193	0.43744	0.429134	0.775436	0.37388	0.26449	0.176158	0.302482	0.384048
Superoxide_dismutase_SodA	0	0	0	0	0.00382413	0.00698499	0.0164374	0.0643207	0	0.00720477	0	0.0377068	0	0.00704403	0	0.0437082	0.0256407	0.0990615	0.0725147	0.0275079	0	0	0	0.0622686	0.193971	0.0309237	0.015666	0.00415863	0	0.0253503	0.126995	0.0415269	0	0.0587951	0	0	0	0	0.00633792	0.00517751	0.00551813	0	0.0222246	0.00546556	0.618822	0.023541	0	0.0386708	0.0587502
Superoxide_dismutase_SodB	0	0.0144644	0	0.0039376	0	0.0143415	0.0134944	0	0.014775	0	0.0133166	0.020292	0.0059916	0.0170654	0	0.0244974	0.0173671	0.0304182	0.00576658	0.0353673	0.0179949	0.0278547	0.019207	0.0228489	0.0176971	0.0231047	0.00615156	0	0	0.0248476	0	0.0175808	0.0154613	0	0	0	0.0192501	0.0282859	0	0.0100412	0.00401319	0.00623391	0.0376562	0.0536823	0.0353946	0.0268645	0	0.0525132	0.056388
Superoxide_dismutase_SodC	0.0143477	0	0	0	0	0	0	0	0.00407348	0	0	0.011206	0	0	0	0.0180938	0.00469583	0.0215063	0	0.00240148	0	0	0	0	0.0143844	0	0	0	0	0.00703775	0.00971627	0	0.00418449	0	0	0	0	0	0	0	0.00175577	0	0	0	0.0286852	0.00900098	0	0.022558	0.0372618
Tryptophan_permease	0	0	0	0	0	0	0	0	0.0125657	0	0	0	0	0	0	0.0825764	0	0.0525137	0	0	0	0	0	0	0.0439377	0	0	0	0	0.0440937	0.0139671	0	0	0	0	0	0	0	0	0	0	0	0.0354412	0	0.0726367	0	0	0.0752176	0.112014
Tryptophan_synthase_alpha	0.523126	0.369065	0.455849	0.287142	0.352585	0.475128	0.206867	0.280867	0.46272	0.532576	0.833616	0.458615	0.595287	0.501869	0.78361	0.472897	0.448713	0.728415	0.476103	0.450969	0.422243	0.362251	0.262044	0.279807	0.215155	0.523097	0.398539	0.38148	0.270327	0.36625	0.502134	0.162622	0.633631	0.329562	0.630904	0.212182	0.67803	0.489937	0.594142	0.213612	0.347956	0.424808	0.443753	0.376824	0.393619	0.271483	0.245771	0.364003	0.427787
Tryptophan_synthase_beta	1.35537	0.973841	0.946799	1.11328	1.03825	0.966232	0.652112	0.853965	1.01664	1.20464	1.77769	1.50153	1.28797	1.14542	1.44315	1.00849	1.22636	1.53078	1.09716	1.1196	1.05008	0.88981	0.566429	0.873878	1.25414	1.06289	0.889926	1.08518	1.09656	1.04166	1.25522	0.836374	1.44053	0.918849	1.46582	0.529277	1.33106	1.06867	0.902149	0.615026	0.677853	0.782027	0.914825	1.3014	0.661704	0.618921	0.379434	0.686699	0.837057
Tryptophanase	0.125373	0.118667	0.154462	0.089429	0.043748	0.0369313	0.115995	0.11735	0.183997	0.0929415	0.0978027	0.0290751	0.147598	0.468174	0.0858389	0.177067	0.163981	0.307717	0.400849	0.156824	0.069571	0.0686569	0.0305599	0.0697876	0.0550093	0.163424	0.199311	0.0708452	0.0559375	0.30327	0.0415219	0	0.0274474	0.244042	0.0779836	0.0831864	0.0165211	0.0843651	0.0204823	0.0507553	0.303874	0.922536	0.0891936	0.314607	0.0759428	0.426993	0.252493	0.194965	0.247574
Tryptophan-specific_transport_protein	0	0	0	0	0	0	0	0	0.0158797	0	0	0.0289994	0	0	0	0.0763962	0	0.0631195	0	0.018193	0	0	0	0	0.0409737	0	0	0	0	0.0388513	0	0	0	0	0	0	0	0	0	0	0.012165	0	0.0311587	0	0.109782	0.0346884	0	0.0918431	0.106756
Tyrosine_aminotransferase	0	0	0	0	0	0	0	0	0	0	0	0.0289994	0	0	0	0.0709606	0.040399	0.0844048	0	0.013099	0	0	0	0	0.0496043	0	0	0	0	0.0394976	0	0	0	0	0	0	0	0	0	0	0	0	0.0304942	0	0.119019	0.0317804	0	0.0729472	0.106451
tyrosine_decarboxylase	0	0	0	0	0	0	0	0.128499	0	0	0	0	0	0	0	0	0	0	0	0	0	0	0	0	0	0	0.0729985	0	0	0	0	0	0	0	0	0	0	0	0	0	0	0	0	0	1.93017	0	0	0	0
Tyrosine-specific_transport_protein	0	0	0	0	0	0	0	0	0.013118	0	0	0.0155219	0	0	0	0.0566643	0	0.0852887	0	0	0	0	0	0	0.047512	0	0	0	0	0.0272174	0	0	0	0	0	0	0	0	0	0	0.0112244	0	0.0272454	0	0.0428819	0.0304649	0	0.0555892	0
Vinylphenol_reductase	0.0763956	0.102506	0	0.0499015	0.153807	0	0.050317	0.0265859	0	0	0.0559295	0.0605732	0.0396761	0	0	0	0	0	0.0857058	0.114471	0	0	0	0.105046	0	0	0.115403	0	0.390053	0.0535013	0.400265	0	0	0.306635	0.0851683	0	0.0649045	0	0	0	0	0.0530702	0	0.0430507	0.0589261	0.0276953	0	0.0241692	0
[truncated: 30 more columns]
