# Supplementary material for: Alterations of the Composition and Neurometabolic Profile of Human Gut Microbiota in Major Depressive Disorder
Source: Biomedicines. 2022 Sep 2;10(9):2162. doi: 10.3390/biomedicines10092162 (PMC9496097; doi:10.3390/biomedicines10092162)
Supplement: Supplementary file 1 [file biomedicines-10-02162-s001.zip › Supplementary Table S6.xlsx]

## Sheet: Supplementary Table S6a
Supplementary Table S6a. Metagenomic signatures identified in the HC and PwD groups on the 'Genus' level.
	HC_1	HC_2	HC_3	HC_4	HC_5	HC_6	HC_7	HC_8	HC_9	HC_10	HC_11	HC_12	HC_13	HC_14	HC_15	HC_16	HC_17	HC_18	HC_19	HC_20	HC_21	HC_22	HC_23	HC_24	HC_25	HC_27	HC_28	HC_30	HC_31	HC_32	HC_33	HC_34	HC_35	HC_36	HC_37	HC_38	HC_39	HC_40	PwD_2	PwD_3	PwD_4	PwD_5	PwD_6	PwD_7	PwD_8	PwD_9	PwD_10	PwD_11	PwD_12
Asparagine_synthetase_asnA,Faecalibacterium	0.177247	0.237949	0.290229	0.193749	0.270462	0.201177	0.227491	0.0889717	0.164589	0.138288	0.23065	0.32379	0.481935	0.338274	0.172219	0.1389	0.388218	0.0708308	0.311394	0.304343	0.241746	0.26289	0.328229	0.210691	0.6176	0.228482	0.449304	0.29158	0.288726	0.198079	0.439167	0.0886406	0.218401	0.226017	0.177008	0.217681	0.299962	0.301707	0.0470799	0.184518	0.194902	0	0.0646414	0.499342	0	0.0818936	0.199342	0.0295818	0.0401267
Estradiol_17-beta-dehydrogenase,Faecalibacterium	0.141739	0.127666	0.200417	0.119834	0.24202	0.158093	0.223015	0.077591	0.127888	0.115272	0.259431	0.326201	0.380481	0.233493	0.223549	0.104715	0.244262	0.0442556	0.273466	0.202836	0.156287	0.0759122	0.154364	0.211266	0.661211	0.10927	0.352716	0.212934	0.200626	0.161197	0.276608	0.0532826	0.21567	0.187083	0.181238	0.0800025	0.233057	0.24367	0.0798608	0.181616	0.132647	0.24607	0.0668138	0.344482	0.0437467	0.0528494	0.0659996	0.0221245	0.0323357
Glutamate_synthase_gltD,Faecalibacterium	0.0705042	0.418233	0.369452	0.230962	0.290657	0.272743	0.364497	0.148809	0.246178	0.210428	0.29924	0.44478	0.678295	0.438312	0.271921	0.136358	0.454293	0.0997525	0.476604	0.31783	0.306537	0.279805	0.369231	0.341479	0.630088	0.25194	0.528695	0.371851	0.412877	0.290169	0.508648	0.0740718	0.257927	0.311534	0.27372	0.345929	0.346494	0.473913	0.291234	0.217319	0.212893	0.251994	0.120328	0.752223	0.0630073	0.117188	0	0.0349659	0.0159042
Glutamine_synthetase,Faecalibacterium	0.452907	0.608143	0.625797	0.705092	0.580151	0.447164	0.455861	0.236921	0.387994	0.325258	0.846345	0.562154	1.12062	0.546362	0.646023	0.302309	0.504386	0.153885	0.655186	0.708596	0.632232	0.409824	0.57924	0.548635	1.48151	0.329118	0.84258	0.555976	0.595691	0.515127	0.78657	0	0.461955	0.406142	0.481054	0.468339	0.614113	0.695927	0.482278	0.482728	0	0.658238	0.0655422	1.14023	0.12528	0.168567	0.225709	0.0775439	0.0676004
Linoleic_acid_isomerase,Faecalibacterium	0.28304	0.405242	0.485737	0.297963	0.24276	0.456658	0.495028	0.202071	0.235638	0.413099	0.679846	0.672897	1.22003	0.420814	0.556715	0.277003	0.619122	0.11465	0.679229	0.536638	0.532027	0.279703	0.265655	0.500052	1.29457	0.326938	0.900771	0.571659	0.652754	0.41372	0.613495	0.122116	0.536265	0.323572	0.414667	0.41201	0.823072	0.655561	0.192211	0.483986	0.210465	0.334017	0.195991	0.809219	0.12161	0.115442	0.197327	0.125228	0.0424113
spermidine_synthase,Faecalibacterium	0.302109	0.256454	0.291866	0.141855	0.212627	0.153562	0.265459	0.0720777	0.168259	0.157584	0.350077	0.249473	0.460464	0.275658	0.30806	0.120271	0.364961	0.0520045	0.279123	0.340634	0.276231	0.206644	0.249297	0.189893	0.443946	0.101596	0.380297	0.306449	0.252462	0.190443	0.36831	0.0802103	0.165723	0.199372	0.168261	0.166998	0.269918	0.272862	0.0973699	0.270053	0.140929	0.228754	0.0255387	0.373919	0.0341595	0.0578127	0.0958926	0.0437538	0.020532
Argininosuccinate_lyase,Faecalibacterium	0.302766	0.317016	0.428076	0.253837	0.420707	0.30734	0.458179	0.13409	0.264999	0.2144	0.446708	0.539506	0.842018	0.314872	0.365307	0.199908	0.57046	0.111103	0.420291	0.432558	0.339513	0.102507	0.303228	0.250971	0.965105	0.277317	0.629177	0.453865	0.390159	0.289635	0.72241	0	0.297454	0.318869	0.283327	0.222429	0.454699	0.438484	0.121104	0.445186	0.259441	0.33584	0.041858	0.652949	0.0866728	0.131342	0.206228	0.0494164	0.0463947
Butyrate_kinase,Alistipes	0	0.0286922	0	0.0117786	0	0	0.0298951	0	0.0312428	0	0	0.0249731	0	0.151902	0.0240659	0.015935	0	0	0	0	0.0851104	0.0407582	0.0197866	0.0101112	0	0.0188366	0.0506197	0.0234658	0	0.0133631	0.0195923	0	0	0	0	0	0	0.015159	0	0.086115	0.149639	0.814538	0	0.488538	0	0.163603	0.0843049	0.0108611	0.0059165
Glutamate_synthase_gltB,Faecalibacterium	0.691891	1.21423	1.17285	0.561359	0.874297	0.658842	1.07375	0.428673	0.778059	0.564125	0.71979	1.04844	2.13054	1.30629	0.869252	0.404634	1.29943	0.27421	1.28132	0.585794	0.771103	0.60689	0.628671	1.03611	1.54415	0.74771	1.65271	1.0929	1.09187	0.338505	1.46022	0.252171	0.605687	0.800246	0.889627	1.01238	0.97765	0.904948	0.588305	0.837735	0.540442	1.03942	0.158266	1.92017	0.208758	0.284927	0	0.143824	0
spermidine_synthase,Roseburia	0.0209686	0	0.22891	0.0130588	0.050857	0	0	0.00536157	0	0.0939577	0.137381	0	0.0459497	0.125654	0	0.0999349	0.397164	0.0375982	0	0.0435663	0	0	0	0.0740665	0.0366734	0.0170925	0.103295	0	0.320511	0.0222972	0.0623447	0.0917508	0.0165292	0.0196864	0.0126895	0.0543401	0.166549	0.015852	0.0142991	0	0.0409793	0	0.0102261	0.0837717	0	0.0143383	0	0	0.00565289
Glutamate_synthase_gltD,Coprococcus	0.0311972	0	0	0.0525768	0.0478965	0.0399909	0.0426845	0.04006	0	0.0260433	0.039271	0	0.0607653	0	0	0.020374	0	0	0	0.0948521	0.042381	0.0365805	0.0286441	0.0290183	0	0.0665387	0.0542972	0.0762057	0	0.0257334	0.0517661	0.0261093	0.0265186	0	0	0	0.0527153	0.0453903	0	0	0	0	0	0.0870599	0	0	0	0	0
phosphotransacetylase,Faecalibacterium	0.149264	0.166919	0.276271	0.174715	0.113873	0.158741	0.241559	0.0816375	0.149438	0.152981	0.252236	0.116771	0.455847	0.243401	0.228347	0.131198	0.29674	0.0675021	0.249038	0.220405	0.129233	0	0	0.14616	0.498262	0.091131	0.345469	0.250108	0.239343	0.182425	0.368059	0.07931	0.152212	0.216927	0.147829	0.138384	0.252082	0.225046	0.0960081	0.232704	0.0906686	0.2144	0	0.336653	0.0611503	0.0697612	0	0.0215675	0
Serine_hydroxymethyltransferase,Alistipes	0	0.036169	0	0.0222768	0	0	0.0362898	0	0.0246555	0	0	0.0466739	0	0.162865	0.0449337	0.0289485	0	0	0.0254566	0.0226261	0	0.0544122	0.0359302	0.037321	0	0.0601726	0	0	0	0.0531468	0.0310472	0	0	0	0.0396457	0	0	0.0475559	0.0328781	0	0.267865	0.909548	0	0.563071	0	0.182905	0.260472	0	0.0117158
phosphotransacetylase,Coprococcus	0.0181923	0	0.0288785	0.0408836	0.030768	0.0313597	0.0298951	0.0304497	0	0.016017	0.0544684	0.0253176	0.0514251	0	0.121849	0.00940921	0.06846	0	0	0.0325638	0.0377365	0.0314857	0.0322872	0.0222775	0	0.0317432	0.0255262	0.027067	0	0.0141267	0.030609	0	0	0	0.0273147	0.0144992	0.0266351	0.0326568	0	0	0	0	0	0.0740636	0	0	0	0	0
Glutamate_decarboxylase,Alistipes	0	0.0379447	0	0	0	0	0.0394872	0	0	0	0	0.0260926	0	0.158965	0.027424	0.0204119	0	0	0.0195424	0.0207628	0.0874327	0.0457511	0.0172151	0.0294293	0	0	0	0	0	0.0401655	0.0263525	0	0	0	0	0	0	0.0387204	0	0	0.217176	0.926181	0	0.636038	0	0.210479	0.201022	0.0073645	0
Butyryl-CoA_dehydrogenase,Faecalibacterium	0.213412	0.380942	0.339804	0.349857	0.297107	0.272815	0.342595	0.0860886	0.225852	0.182555	0.46325	0.366675	0.550216	0.281878	0.226508	0.146184	0.376292	0.0929314	0.331322	0.3409	0.206912	0.159059	0.160364	0.291334	0.808103	0.222028	0.451359	0.316672	0.319231	0	0.421515	0.0943699	0.283009	0	0.264831	0.179701	0.362348	0.350735	0.156998	0.43609	0.191618	0.238551	0.0944718	0.551954	0.0658575	0.108916	0	0.0468172	0.04865
gamma-aminobutyrate_antiporter,Alistipes	0.0308319	0.0407485	0.00770094	0.0442123	0	0	0.0623482	0.0298933	0.0586273	0	0	0	0.0849211	0.407531	0	0.0571382	0	0	0	0.0291034	0.0499283	0.0509478	0.0162864	0	0	0	0.0308261	0	0	0.0466561	0.066163	0	0	0	0	0	0	0.0608958	0.0301545	0.0345428	0.40294	2.14924	0	1.31655	0	0.465259	0.538577	0.00866412	0.0123016
Asparagine_synthetase_asnA,Coprococcus	0.0127127	0.0157947	0.0209851	0.0271419	0.0213578	0.0217936	0.0226212	0.0244811	0	0.0125487	0.020308	0.0101615	0.0369316	0	0.0105538	0.0080813	0.0562947	0.00431097	0	0.0222712	0.0224097	0.0237417	0.0159293	0.0119197	0	0	0.0207671	0.0199808	0	0	0.020406	0	0	0	0	0	0.0196592	0.028239	0	0	0	0.0280247	0	0.0632594	0	0	0	0	0
serotonin_N-acetyltransferase,Faecalibacterium	0.0141739	0.00635527	0.101749	0.0465168	0.0490596	0.0567496	0.106711	0.0444606	0	0.0291963	0.0636809	0.0855976	0.196038	0.0678868	0.110575	0.0533442	0.100066	0	0.13744	0.153148	0.0983472	0.0191564	0.0375017	0.113196	0.171374	0.0806662	0.166894	0.0230011	0.0837274	0.0603246	0.202808	0.0411692	0.0510968	0.081943	0.0608666	0.081029	0.151011	0.109058	0.0612817	0.0487663	0.0316983	0.0729097	0.0280289	0.21029	0.0206857	0.0345589	0.0570989	0.0078596	0.0110422
phosphotransacetylase,Roseburia	0.0117629	0.0447673	0	0.119578	0.062699	0.0162553	0	0.00824468	0.0135511	0.0843728	0	0	0.0355359	0.111212	0	0.0356639	0.0361383	0.0216094	0.0305994	0.0637967	0	0.0233341	0.00885754	0.0365811	0.0652191	0.0166565	0.0880437	0	0.0808476	0.0367293	0.0884469	0.073417	0.0125766	0.0299685	0.0742013	0.0359273	0.0226715	0.0154188	0.0338509	0.0412191	0	0	0	0.0430602	0	0	0	0	0.00720524
Serine_hydroxymethyltransferase,Faecalibacterium	0.0537001	0.165331	0.242291	0.0214233	0.155214	0.216497	0.281606	0.0469896	0.207689	0.101146	0.325869	0.302864	0.451231	0.290627	0.20556	0.0773984	0.253207	0.102044	0.26048	0.295115	0.152456	0.0580805	0.178151	0.249492	0.410643	0.0466556	0.362342	0.271134	0.111139	0.193421	0.33069	0.06646	0.111177	0.239121	0.210273	0.133765	0.308682	0.199925	0.153593	0.196226	0.185764	0.255412	0.0323207	0.271044	0.0553635	0.0791363	0	0	0.0319549
L-aspartate_oxidase,Alistipes	0	0.0611228	0	0.024496	0	0	0.0310942	0	0	0	0	0	0	0.22021	0	0.0250786	0	0	0.0686557	0.111711	0.0831365	0.0486042	0.0145721	0	0	0	0.0235793	0.0264861	0	0.0674261	0.0158992	0	0	0	0.0503995	0	0	0.0297982	0	0.0747943	0.274576	1.20164	0	0.776493	0	0.277482	0.212442	0.0173592	0
Argininosuccinate_lyase,Alistipes	0	0.0400943	0.0256056	0	0	0	0.0219018	0.0175516	0.0450762	0	0	0.0357374	0.0407965	0.181734	0.0228666	0.0212466	0	0	0	0	0.0899871	0.0369881	0.0184294	0.0193181	0	0	0.0305016	0	0	0.033064	0.0195297	0	0	0	0	0	0	0.0314441	0.0553481	0.11253	0.223173	1.04056	0	0.596266	0	0.189982	0.233434	0.0216603	0.0107493
Estradiol_17-beta-dehydrogenase,Alistipes	0	0.0305614	0	0	0	0	0.014388	0	0.0258788	0.00800848	0	0	0	0	0.0152711	0.0143415	0.0109727	0	0.0254566	0.0163263	0.373185	0.0269004	0.0375731	0	0	0.0235458	0.0231466	0.0152179	0	0.0256571	0.00920148	0	0	0	0.033767	0	0	0.0559583	0.0390063	0.0210933	0.0611121	0.0647073	0	0.0452524	0	0	0.159037	0.00727167	0.00571147
Histidine_ammonia-lyase,Alistipes	0	0.0399074	0.0213701	0.0282515	0	0	0.0275771	0	0.040371	0	0	0	0.0352138	0.201447	0	0.0179458	0	0	0.0388278	0.03283	0.041336	0	0	0.0189893	0	0.0353187	0	0	0	0.0291696	0.0275418	0	0	0	0	0	0	0.0371612	0	0	0.19176	1.15288	0	0.554302	0	0.232905	0.128808	0.0188445	0.00852327
Glutathione_peroxidase,Bacteroides	0.0286401	0.0125236	0.059201	0.0116932	0.0112076	0.00208585	0.0135088	0.0036924	0.0243731	0.0110984	0.00820388	0.0382347	0.0823445	0.159597	0	0	0.0639278	0.0276666	0.07007	0.0399284	0.0509734	0.0239455	0.0166436	0	0	0.0212784	0	0.00627303	0	0.030086	0	0.00818473	0	0.0554228	0.014195	0	0	0.0369013	0	0.0192549	0.131077	0.0221007	0.0110208	0.140924	0	0.0726105	0.0685187	0.0391742	0.0168708
Estradiol_17-beta-dehydrogenase,Roseburia	0.00745226	0	0.0126103	0.0560762	0.0488481	0.00834342	0	0.0463321	0	0.0331059	0	0.11591	0	0.0854909	0	0.0320217	0	0.127856	0.0244281	0.0493337	0	0	0	0.0258123	0.0618492	0.00732536	0.0791744	0	0.037864	0.0227554	0.170572	0.0464893	0.0076178	0.00664573	0.199878	0.0176429	0.0482761	0.0317039	0.0855026	0	0	0	0	0.0325692	0	0	0	0.0284369	0.00556502
Tryptophanase,Alistipes	0	0.0339259	0	0.0268005	0	0	0	0.015326	0.0244672	0	0	0	0	0.200076	0.0259848	0.0268997	0.0219454	0	0.321679	0.0193431	0.0314665	0	0	0.0124129	0	0.0377605	0.0194691	0	0	0.0297042	0.0140839	0	0	0	0	0	0	0	0	0	0.152923	1.14673	0	0.538487	0	0.238052	0.187251	0	0.00823038
Estradiol_17-beta-dehydrogenase,Coprococcus	0.0291515	0.0335521	0.0300337	0.0422492	0	0.033014	0.0255787	0.026909	0	0	0.0559478	0.0325512	0.0454129	0	0.0266244	0.0153279	0.0793134	0	0	0.0344271	0.0316987	0.0375995	0.0178579	0.0226063	0	0.033749	0.0482402	0.06668	0	0.0122176	0.0188411	0	0.0273091	0	0.034699	0	0.0451052	0.0480756	0	0	0	0.0387333	0.00900741	0.0454089	0	0	0	0	0
Argininosuccinate_lyase,Blautia	0	0.0871046	0.293983	0	0.228275	0.128316	0.167541	0.0886682	0.189339	0.0645723	0.177258	0.0924006	0.132267	0.208193	0.165583	0.032439	0.437238	0.053205	0.180768	0.266278	0.359949	0.218464	0.0934328	0.0320599	0.119734	0.198046	0.257641	0.247668	0.0681552	0.162953	0.0278548	0.0462437	0.127419	0.132476	0.0422266	0	0.362744	0.12465	0.1712	0.108369	0.545582	0.267487	0.0552631	0.205593	0.0767834	0	0	0	0
Linoleic_acid_isomerase,Eubacterium	0.146269	0.321502	0.0872131	0.191956	0.0388036	0	0	0	0.0883644	0.0474833	0	0.0531325	0.239304	0.0941349	0.0418955	0	0	0.032687	0	0.0582067	0	0.0814145	0.138363	0.0300869	0.395676	0.178338	0	0	0	0.0516196	0	0.27026	0.0791245	0	0.0676773	0	0.165994	0.133832	0	0	0	0	0	0	0	0	0	0.0139864	0.0559138
Quinolinate_synthase,Bacteroides	0.0341197	0.0573844	0.0619926	0.0221915	0.0619589	0.0132344	0.0497187	0.0374804	0.109632	0.0725177	0.0433057	0.0574382	0.0957644	0.313924	0.0332606	0.0100921	0.13859	0.114432	0.410649	0.0176572	0.0682741	0.0148767	0.0180722	0.0360057	0	0.0329641	0.0664113	0.114541	0.0182387	0.172956	0.0190915	0	0	0.147272	0.052622	0	0	0.0770942	0	0.0638606	0.33783	0.952155	0.0334864	0.200895	0.0105372	0.202023	0.16777	0.0646096	0.0100756
Serine_hydroxymethyltransferase,Roseburia	0	0	0	0.068879	0.0558264	0.0225848	0	0.0392507	0.0147745	0.0949036	0	0	0	0.107944	0	0.12065	0.287675	0.325505	0.0546417	0.0635305	0	0	0	0.0351836	0.0614527	0.0189239	0.144504	0.076438	0	0.087738	0.102969	0.0595848	0.016098	0.0317866	0.0709035	0.0331686	0.0550934	0.156701	0.0314191	0.0958876	0	0	0	0.0386759	0	0	0	0.0142958	0
Butyryl-CoA_dehydrogenase,Roseburia	0.116314	0.0317764	0	0.065721	0.059527	0.0147448	0	0.0659069	0.0313369	0.0755445	0.0805594	0	0	0.0868613	0.042855	0.050271	0	0.376582	0	0.069919	0.106359	0	0	0.0896854	0.0570915	0.0406383	0.0934518	0	0.0536495	0.0468852	0.100966	0.0832387	0.0306149	0	0.0164892	0.0577404	0.0544592	0	0.0625463	0	0.0541156	0	0	0.253194	0.0143807	0.019853	0	0	0.0207956
Butyrate_kinase,Coprococcus	0.0140278	0.0160751	0.0243542	0.0417371	0	0.0280511	0	0.0254422	0	0.0145035	0.053258	0.0175673	0.0326372	0	0.145195	0.00584282	0.0560561	0	0	0.0364679	0.0924255	0	0	0	0	0.0401151	0.0257425	0	0	0	0.0137083	0	0.00970192	0	0.0200738	0	0.0217995	0.0345625	0	0	0	0	0	0.0443129	0	0	0	0	0
Tryptophan_synthase_beta,Longibaculum	0	0	0.0545804	0.0571858	0	0.0561023	0	0.0304497	0	0.0320339	0.0298567	0.0441766	0.0260883	0.0745279	0	0	0	0.0235739	0.0740556	0	0.0380849	0	0	0.0339506	0.0288431	0	0.0305016	0	0.0579159	0.0426854	0.0401861	0.0163695	0.0184696	0	0.0763521	0.0211715	0	0.0471228	0	0	0.0489753	0	0	0.104597	0	0	0	0	0.0045106
Phosphotransbutyrylase,Coprococcus	0	0	0.0255094	0.0337994	0.0171286	0.0221532	0	0.0276171	0	0.012864	0.0414901	0.0166201	0.0357506	0	0.128405	0	0.0572488	0	0	0.0271513	0.0986956	0.0420829	0.0227867	0.017674	0	0.0258132	0.0123304	0	0	0.0125994	0.0137083	0	0.0147325	0.00601877	0.0200738	0	0.0256046	0.0233015	0	0	0	0.0305309	0.00858353	0.0400851	0	0	0	0	0
methylmalonyl-CoA_decarboxylase,Bacteroides	0.187768	0.310567	0.457532	0.104471	0.312438	0.054448	0.278409	0.124075	0.508636	0.272856	0.117073	0.178601	0.543452	1.20657	0.0949845	0.0366125	0.771785	0.368724	1.14593	0.159625	0.198436	0.212452	0.109076	0.209704	0	0.0921775	0.541566	0.373594	0.0877804	0.562852	0.0645981	0.0223443	0.0325553	0.632159	0.249632	0	0.0275071	0.266625	0.0257772	0.191291	1.40029	3.18456	0.108089	0.891268	0.0520382	0.767557	0.541432	0.280439	0.0809271
Serine_hydroxymethyltransferase,Parabacteroides	0	0.0252342	0	0	0	0.0324386	0.0162265	0.00789061	0.015245	0	0.0359088	0.0283316	0	0.0310972	0.0186291	0	0.0193215	0	0	0.0203191	0	0	0	0.0411846	0	0	0	0.0169604	0	0.0411582	0.0110167	0	0.0138702	0	0	0	0.0319462	0.0378541	0	0	0	0.0505811	0	0.123074	0	0.0512869	0.0394654	0	0.0113644
Glutamine_synthetase,Bacteroides	0.160808	0.148508	0.678164	0.184445	0.135443	0	0.395511	0.182445	0.379242	0.19069	0.0800887	0.238967	0.527241	1.32316	0.196845	0.109192	0.674462	0.309899	1.42364	0.345602	0.417192	0.0952723	0.0379303	0.255986	0	0.0518008	0.695589	0.385443	0.190706	0.397532	0.0893232	0	0.0474316	0.928145	0.226332	0	0.0669048	0.174805	0	0.194678	1.31391	2.42698	0.135376	1.27724	0.0670235	0.968018	0.773522	0.178605	0.0869022
serotonin_N-acetyltransferase,Coprococcus	0.0113245	0	0.0124178	0.01818	0.00412354	0.0141694	0	0.0144155	0	0.00750401	0.0114316	0	0.0252294	0	0.0355792	0.00626016	0.0347071	0.00278303	0	0.0148179	0.012424	0.0123294	0.00835752	0.0609137	0	0.0217145	0.0162243	0.0397292	0	0	0.0100778	0	0.00776154	0.00570529	0.0153421	0	0.0159335	0.0431381	0.00544727	0	0	0.0157211	0.00529848	0.0311599	0	0	0	0	0
Asparagine_synthetase_asnA,Bacteroides	0.0510699	0.0789736	0.318145	0.0132295	0.0391208	0	0.115904	0.0408188	0.203643	0.0161431	0.0356398	0.0449517	0.169091	0.303382	0.0300624	0.0143035	0.207527	0.0757421	0.484961	0.103459	0.0729186	0.0454454	0.0185723	0.0517068	0	0.070899	0.179224	0.152876	0.0666619	0.0616228	0.0209694	0.0126045	0.0145888	0.311785	0.0597912	0	0	0.0947653	0	0	0.32555	0.50171	0.0291416	0.264938	0.0195197	0.169302	0.129312	0.0781937	0.0287624
phosphotransacetylase,Parabacteroides	0	0.0266361	0	0	0	0.0283388	0.013269	0	0.00809301	0	0.0133145	0.0352207	0	0	0.0189489	0	0.0285051	0	0	0.0145517	0	0.0391279	0.0331443	0.0383074	0	0.0436906	0.0226058	0	0	0.0410818	0.0123312	0	0.0117142	0.00626955	0	0.0141143	0.0289339	0.0346491	0	0	0	0.0410117	0	0.0972378	0	0.032353	0.0337555	0.00451772	0.00679519
phosphotransacetylase,Phocaeicola	0.0124935	0	0	0.0537717	0.0705232	0	0	0.00794119	0	0.0324753	0	0.0349624	0.0315636	0.028251	0.0664412	0	0	0.0532596	0	0	0	0.0998576	0.03193	0.0392939	0	0.0347083	0	0	0.0247449	0.111486	0.0805599	0	0.0108518	0.0759243	0	0.0191185	0.0188665	0	0	0.0257377	0.0568285	0.207109	0.0245849	0	0.0183537	0	0.0522287	0	0.00374907
L-aspartate_oxidase,Bacteroides	0.0600565	0.169723	0.437895	0.0499309	0.0985421	0.0237356	0.196637	0.0585726	0.31431	0	0.0763902	0.110054	0.666701	0.749706	0.0895477	0.0336531	0.47922	0.246707	1.11353	0.165658	0.192747	0.243938	0.085861	0.128979	0	0.039243	0.350336	0.364068	0.18676	0.45358	0.0814988	0.0216077	0.0525341	0.455922	0.186041	0	0.0325011	0.26879	0.0259718	0.114756	0.584277	2.12805	0.0499646	0.622103	0.0689237	0.478678	0.316563	0.133056	0.076563
4-hydroxyphenylacetate_decarboxylase_hpdB,Blautia	0.0984137	0.0876654	0.143045	0.161827	0.842049	0.4194	0.213423	0.264538	0.701551	0.249965	0.202743	0.347557	0.312523	0.777535	0.340921	0.113707	0	0	0.880696	0.466718	0.3805	0.121154	0.092147	0	0	0.230487	0.729119	0.129991	0.384186	0.300172	0.249567	0.075054	0.208196	0.341941	0.31523	0	0.413716	0.228251	0.549298	0.223028	0.566	0.450445	0.0481102	1.03423	0.0893071	0	0.277769	0	0.0238417
Histidine_ammonia-lyase,Parabacteroides	0	0.0301875	0.0244505	0	0	0.0400628	0.0249393	0	0.0138334	0	0.0541994	0.0466739	0.031671	0.0384762	0.022227	0	0.0540286	0	0	0.0223599	0	0.030263	0.0153578	0.0612426	0	0.0439522	0	0	0	0.0361948	0	0	0.0221348	0	0	0	0.0328182	0.024341	0	0.0128689	0	0.0653909	0	0.140455	0	0.0699451	0.035099	0	0.00538929
propionaldehyde_dehydrogenase,Anaerobutyricum	0.022649	0.0399074	0.0433178	0.0494187	0.055615	0.0125151	0	0.0280724	0	0	0	0.0868893	0.0894302	0.12344	0.0689997	0.023523	0.0805061	0.0329052	0.0746984	0	0.05167	0.0711231	0.0734319	0.0472677	0	0.0656666	0.0924783	0.0642404	0.0339176	0.0439835	0.0768668	0.0322478	0.0470723	0.0131034	0.102806	0.0408032	0.0850579	0.071637	0	0.0301886	0.163917	0.0959218	0.059078	0.246304	0	0.124541	0	0.00591017	0
gamma-aminobutyrate_antiporter,Bacteroides	0.0813904	0.139536	0.371378	0.0224475	0.0970618	0.0187008	0.147238	0.0833573	0.23912	0.172529	0.104499	0.0845642	0.287186	0.665691	0.0883484	0.0352466	0.395255	0.147009	0.631787	0.166457	0.27089	0.0993482	0.0472878	0.132021	0	0.0347955	0.352932	0.190863	0.132257	0.290933	0.0340517	0.0227535	0.0467129	0.415107	0.173853	0	0	0.16519	0.0298627	0.108853	0.431211	1.48189	0.0546803	0.445791	0.0419761	0.454045	0.374502	0.128941	0.0635291
Butyryl-CoA_dehydrogenase,Anaerostipes	0.0370421	0.0641135	0.190887	0.0260323	0.141786	0.133782	0.0414056	0	0.377454	0.0488076	0.106852	0.117632	0.0931878	0.140517	0.0356592	0.0124444	0.103883	0.0329598	0.0731556	0.0292808	0.146998	0.234767	0.0990045	0.0207978	0.218752	0.0385454	0.0532156	0.117677	0	0.0717787	0.020406	0	0.0398138	0.0442003	0.103308	0.0191185	0.0344037	0.0511074	0	0.11582	0	0.133744	0.0222006	0.0637291	0	0.047059	0.0639844	0	0.00820109
gamma-aminobutyrate_antiporter,Parabacteroides	0	0	0	0	0	0.0445941	0.0150275	0.00627203	0	0	0.0237375	0.0185146	0.020613	0.0361571	0.0243058	0	0.0478266	0	0	0.022981	0	0.0274099	0.0111434	0.0569679	0	0.0308712	0.0154671	0	0	0.0294751	0.0166503	0	0.0179665	0	0	0.0227112	0.0520018	0.0395	0	0	0	0.0802006	0	0.146561	0	0.0483457	0.054076	0.013089	0
Serine_hydroxymethyltransferase,Bacteroides	0.0984137	0.121778	0.277234	0.0390058	0.0612187	0.0115801	0.129093	0.0663115	0.20129	0.0802109	0.0858718	0.0674275	0.254978	0.508097	0.030782	0.0256856	0.277299	0.0718131	0.612502	0.131231	0.105546	0.0747913	0.0491451	0.0956042	0	0.0389814	0.283492	0.171811	0.101219	0.178836	0.0502639	0.0185793	0.0227815	0.323321	0.0813705	0	0	0.129068	0	0.0336719	0.487611	1.2021	0.0450371	0.348083	0.0282864	0.330516	0.268869	0.0913755	0.042382
Glutamate_synthase_gltD,Anaerostipes	0	0.0554217	0.129183	0.0278247	0.109432	0.0830026	0.0402066	0.0149214	0.218041	0.0615455	0.0683881	0.257912	0.0859947	0.0795877	0.0450937	0	0.107699	0.0397264	0.0856268	0.0350483	0.0905677	0.144997	0.0602884	0.0336218	0.133511	0	0.0803642	0.111056	0	0.0502451	0.0983995	0	0.0386639	0.0583068	0.073341	0	0	0.0563914	0	0.0573778	0.0723921	0.110048	0.0254327	0.0667042	0	0.0250001	0.0728851	0	0
phosphotransacetylase,Anaerostipes	0	0.0266361	0.101171	0.0332019	0.0783473	0.070991	0.0339718	0.00834584	0.196209	0.0446457	0.0426333	0.103165	0.0642008	0.0668326	0	0	0.0530744	0.0260841	0.0719985	0.0266189	0.0882455	0.104341	0.0469307	0	0.0961437	0	0.0489973	0.0692356	0	0.0346676	0.00913888	0	0.0326272	0.0476486	0.063089	0	0	0.0566513	0	0.0458635	0.0375525	0	0.0171671	0.0418075	0	0	0.0510531	0	0.00635584
myo-inositol-1(or_4)-monophosphatase,Bacteroides	0	0.0467299	0.108198	0.026203	0.0400724	0	0.0286961	0.0224579	0.0705786	0.0626175	0.0253513	0.0350485	0.0783722	0.310445	0.0380578	0.015252	0.138351	0.0826724	0.396506	0.0214726	0.0228741	0.0620544	0.0272155	0.0340328	0	0.00950553	0.0707378	0.0786452	0.0285846	0.137449	0	0	0.0102768	0.136551	0.0349857	0	0.00745148	0.0575175	0	0.0463473	0.259441	0	0.0232603	0.163942	0.00470719	0.167464	0.128305	0.0509636	0.0130046
Asparagine_synthetase_asnB,Parabacteroides	0	0.0287856	0	0	0	0.0652369	0	0.0133533	0	0	0.0422298	0.0285899	0.0301679	0.041744	0.0278237	0	0.042221	0	0	0.0240458	0	0	0	0.064613	0	0.0642713	0	0.0378705	0	0.0836145	0.0152732	0	0.0196913	0	0	0	0.0453431	0.0652269	0	0	0	0.196173	0	0.200739	0	0.0994488	0.0601218	0.0094377	0
Dihydroxyacetone_phosphatase,Blautia	0.141666	0	0.0463982	0.0170704	0.146967	0.0128748	0.0133489	0.0488105	0.0797068	0.0442673	0.0576289	0.0397848	0.0381125	0.11058	0.0182293	0.0237127	0.161728	0.0399447	0.103498	0.0829623	0.062004	0.0138578	0.00728604	0	0	0.0383709	0	0	0	0.0511614	0.00989002	0.0635135	0.0390233	0.0756735	0.0840231	0	0.0445504	0	0.047469	0.156071	0.151781	0.25245	0.0121335	0.179444	0.0160217	0	0.10261	0	0.00325114
Dihydroxyacetone_phosphatase,Anaerobutyricum	0	0.0189724	0	0.0147659	0.0213578	0.00568215	0	0.0122406	0	0	0.0189631	0	0.0317783	0.0558695	0.0292629	0.00679133	0.0317254	0.011787	0.0221138	0.025288	0.0195069	0.0421848	0.0250011	0.0216199	0	0.0238946	0.0403444	0.0317136	0.0218651	0.0231372	0.0304212	0.0108857	0.0197632	0.00777424	0.025379	0.0150767	0	0.0210493	0.0429945	0	0.0525449	0.0647073	0.0146238	0.0853375	0	0	0	0	0
Estradiol_17-beta-dehydrogenase,Parabacteroides	0	0.0188789	0	0	0	0.0183411	0	0.00576622	0.0105397	0.00826071	0.0302602	0.0280733	0.00998441	0.0249832	0.00935453	0.00368022	0.0258812	0	0	0	0.0190424	0.0313838	0.0240011	0.0333751	0	0.0279061	0	0.0077832	0.0221851	0.031155	0.0117679	0	0.00919886	0	0	0	0.0149822	0.022955	0.00914362	0	0	0.0530874	0.00233133	0.0837717	0	0.0500002	0.0214961	0.0102422	0.00685377
Glutamate_decarboxylase,Bacteroides	0.112953	0.0602816	0.382352	0.041481	0.0941014	0.0181973	0.151394	0.0814352	0.305841	0.180916	0.0982448	0.0770723	0.24553	0.609611	0.0861097	0.033084	0.382255	0.1457	0.858325	0.164505	0.169292	0.197881	0.0525738	0.131692	0	0.0456091	0.365371	0.239072	0.101219	0.233281	0.0336762	0.0245542	0	0.403132	0.146467	0	0.0366232	0.149338	0	0	0.674374	1.44202	0.069463	0.501377	0.0444376	0.433917	0.24351	0.12498	0.0457796
phosphotransacetylase,Bacteroides	0.0808059	0.140751	0.288015	0.0836449	0.0593156	0.0219374	0.12062	0.063479	0.211077	0.074977	0.0603859	0.0643274	0.195286	0.471729	0.029103	0.0292141	0.272409	0.103463	0.699028	0.109138	0.231412	0.0695947	0.0240725	0.0365811	0	0	0.238605	0.26974	0.0632488	0.121566	0.0396227	0.0266004	0.0894014	0.232162	0.101373	0	0	0.109578	0	0.0449927	0.363959	1.11256	0.031367	0.356069	0.00833476	0.321876	0.145266	0.0827114	0.0414155
Argininosuccinate_lyase,Anaerostipes	0.0276172	0.037197	0.120423	0.0232157	0.110278	0.0757381	0.0315738	0.0128475	0.202984	0.0553657	0.0572254	0.126502	0.0768692	0.0658839	0.0406962	0.0137344	0.0900476	0.0327961	0.0687843	0.0412593	0.0758214	0.115244	0.0558597	0.0386362	0.107641	0	0.0625175	0.069468	0	0.0409291	0	0	0.033274	0.0479621	0.0828044	0	0.0465321	0.0467763	0	0.2388	0.0416933	0.145364	0.0196044	0.0613804	0	0	0	0	0
Histidine_ammonia-lyase,Bifidobacterium	0.0241833	0	0.162297	0	0.151514	0.0810606	0	0	0.0365127	0.0222598	0.0303275	0	0.124751	0.0583995	0	0	0.329896	0	0.0883267	0.0173023	0.0635135	0.0431018	0.0113577	0	1.06343	0	0.159106	0.0513459	0.024105	0.047267	0.0173388	0	0	0	0	0	0	0	0.0394927	0.0866956	0.169629	0	0.0492229	0.0969246	0	0	0.131663	0.0184731	0.0059165
Asparagine_synthetase_asnB,Bacteroides	0.075034	0.460757	0.393518	0.032007	0.191163	0.0220094	0.158268	0.0624168	0.2155	0.125739	0.0322776	0.0491713	0.26668	0.651987	0.0608445	0	0.426981	0.135004	0.708671	0.177282	0.0505089	0.0831468	0.0297871	0.0716826	0	0	0.387219	0.150785	0.126818	0.304601	0.030609	0	0	0.41028	0.116571	0	0.134047	0.120492	0	0.0418964	0.502461	1.42926	0.0454609	0.418389	0.0387372	0.272703	0.286166	0.115635	0.0601901
Estradiol_17-beta-dehydrogenase,Bacteroides	0.103163	0.103834	0.226793	0.0268005	0.0559322	0.014601	0.100956	0.0525029	0.177952	0.0796434	0.0763902	0.0368569	0.144291	0.36779	0.0764353	0.0213604	0.218977	0.0753601	0.490618	0.112154	0.174749	0.0646018	0.0443591	0.0554882	0	0.0510159	0.21773	0.134289	0.0505564	0.16448	0.0368685	0.0229991	0.0396701	0.250845	0.0957806	0	0.0126041	0.128462	0	0.0740202	0.325122	0.883574	0.0316849	0.29735	0.0262998	0.217923	0.168274	0.0677968	0.0299047
Tryptophan_synthase_beta,Anaerostipes	0.0401107	0.0407485	0.137751	0.0367867	0.270462	0.0982509	0.0646662	0.0126452	0.26547	0.0600951	0.103355	0.157675	0.0966233	0.113215	0.056447	0.0157453	0.12559	0.0463838	0.113526	0.0379763	0.0903355	0.124211	0.0753605	0	0.141242	0.0190111	0.074848	0.132198	0	0.0602483	0.0112045	0	0.0488689	0.0792471	0.101229	0	0.0646059	0.0726765	0	0.235607	0.0606837	0.151971	0.0299364	0.0615369	0	0.0249082	0.051389	0	0.0108664
Tryptophan_synthase_beta,Anaerobutyricum	0.0279825	0.0392532	0.0385047	0.078097	0.0440902	0.0186288	0	0.0236718	0	0	0.059848	0.0613995	0.080412	0.082961	0.0524494	0.0281897	0.0794327	0.0295219	0.063513	0.0772836	0.0463289	0.0640923	0.0645743	0.034526	0	0.0379349	0.0898825	0.0774835	0	0.0427618	0.0612806	0.0197252	0.0762499	0	0.0598629	0	0.0917959	0.0622817	0.0910472	0.0451862	0.126936	0.136706	0.031261	0.227358	0.0113577	0	0	0	0
spermidine_synthase,Blautia	0.0460287	0.140003	0.16172	0.090473	0.121063	0.0587635	0.0609893	0.0973682	0.132029	0	0.127227	0.0822392	0.0478822	0.300325	0.115453	0.0222331	0.237583	0	0.0596559	0.102128	0.158726	0.0775425	0.0479307	0.0314844	0.100703	0.122264	0.249962	0.132198	0.0692217	0.0897233	0.0115175	0.0327389	0.106362	0.0821938	0.0730542	0	0.106303	0.109838	0.0559317	0.148137	0.473761	0.208704	0.0480042	0.52737	0.0300569	0.0838238	0.0953888	0.0135222	0
Glutamate_synthase_gltD,Anaerobutyricum	0.0306858	0.0381316	0.0570832	0.0649528	0.0665053	0.0226567	0	0.030045	0	0	0.0687243	0.112207	0.088464	0.122597	0.0742766	0.0284173	0.101974	0.0317047	0.0709699	0.0630869	0.0415683	0.0730591	0.0697889	0.0531043	0	0.0540682	0.134012	0.0929337	0.0339176	0.058492	0.0701065	0	0.0491564	0.0278368	0.0824459	0.0409957	0.091241	0.0757949	0.0792772	0.0409288	0.154636	0.172477	0.0378311	0.261023	0.00829157	0	0	0.0108611	0.00805464
propionaldehyde_dehydrogenase,Blautia	0.102797	0.0416831	0.0800898	0.0712688	0.445448	0.240017	0.0892058	0.153918	0.357786	0.132613	0.131935	0.25886	0.195501	0.524647	0.251773	0.0529648	0.12058	0.0156068	0.476861	0.271336	0.269033	0.0990425	0.0932899	0.149695	0	0.266329	0.381703	0.069468	0.169268	0.172498	0.151355	0.0389593	0.0669073	0.200814	0.195146	0	0.279193	0.214565	0.409615	0.169231	0.30556	0.480293	0.142158	0.759582	0.0750992	0	0.178014	0.0215365	0.0140004
L-aspartate_oxidase,Parabacteroides	0	0.0261688	0	0	0	0.0481904	0.0177452	0	0.0287961	0	0.0506354	0.0193757	0.0215792	0.0395303	0.0282235	0	0.0394778	0	0	0.0303456	0	0.0679643	0.0538596	0.0709427	0	0.0763059	0	0.0211424	0	0.0618518	0.0206564	0	0	0	0	0	0.0323426	0.0504144	0	0	0	0	0	0.187429	0	0.0920959	0.0522287	0.00739545	0.0161386
myo-inositol-1(or_4)-monophosphatase,Bifidobacterium	0	0	0.107621	0	0.250585	0.0374734	0	0	0.0167507	0.00586448	0.0519803	0.0470184	0.113801	0.0256157	0	0.00694309	0.193453	0	0.0469276	0.00913916	0.039246	0.0241492	0.00900041	0	0.622357	0	0.134337	0.0249759	0.0552494	0.0291696	0.0152732	0	0	0	0	0.0220697	0	0	0	0.0458635	0.0853855	0.0214172	0.0228364	0.0822058	0	0	0.100595	0.0115418	0
Argininosuccinate_lyase,Anaerobutyricum	0.0192151	0.0353278	0.0291673	0.0463461	0.0371119	0.012659	0	0.0194736	0	0	0.0289826	0.0660497	0.0569004	0.0840151	0.294868	0.0185908	0.0659554	0	0.0474419	0	0.0354143	0.0607297	0.0572883	0	0	0.0375861	0.0777683	0.0765542	0.0173854	0.036882	0.0417509	0.0197252	0.0337771	0	0.0633758	0	0	0.036728	0.066729	0	0.12151	0	0.0224126	0.170205	0	0	0	0.00779771	0
Glutamine_synthetase,Blautia	0.0891349	0.15262	0.162394	0	0.434346	0.218511	0	0.188818	0.328332	0.121388	0.144106	0	0.38134	0.268174	0.262806	0.0406721	0.387026	0	0.342379	0.206918	0.237102	0.111168	0.113934	0	0	0.376035	0.250719	0.227688	0.200092	0.258327	0.409309	0.120807	0.275247	0.179999	0.17794	0	0.376538	0.503798	0.686939	0.162361	0.487326	0.539759	0.0652772	0.223756	0.0734581	0.0359376	0.360563	0.0219388	0.0396288
Estradiol_17-beta-dehydrogenase,Anaerostipes	0.0169502	0.0299072	0.0861542	0.0250081	0.0699945	0.0560304	0.0338119	0.00910455	0.191597	0.0433845	0.0363795	0.0925729	0	0.0499663	0.0334205	0.00804336	0.0632122	0.0239559	0.0687843	0.027595	0.0722219	0.10536	0.0448592	0.024908	0.0962428	0	0.0438055	0.0846859	0	0.0392492	0.0133328	0	0.0270216	0.036238	0.0693979	0	0.0315499	0.0513673	0	0.0468311	0.0341257	0.109365	0.017432	0.0353877	0	0.0243567	0.0424883	0	0.00661945
Glutamate_synthase_gltB,Blautia	0	0	0.511053	0	0.797218	0.455579	0.193599	0.335553	0.724419	0.286224	0	0.168698	0.310698	0.406583	0.245856	0.114314	0.889384	0	0.564674	0.348708	0.344389	0	0	0	0	0.523589	0.479481	0	0.365734	0.473205	0.105097	0.220906	0.398354	0.314606	0	0	0.520177	0.517051	0.665247	0.241122	0.793457	0.985192	0	0.404766	0.128519	0	0.509692	0	0
Linoleic_acid_isomerase,Bifidobacterium	0	0.0590666	0.844504	0	1.65069	0.0762416	0.221176	0	0.0358539	0	0.730078	0.220969	1.1145	0.07126	0	0.0301247	1.39449	0	0.135511	0	0.440647	0.1344	0.133435	0	1.92902	0	1.22039	0.609645	0.929107	0.187999	0.362989	0.102473	0.0426884	0	0	0.164817	0.0678561	0.0749287	0.630424	0.275955	0.209894	0.0929598	0.0718474	0.815325	0	0.0415442	0.557386	0.0470029	0.0642321
Argininosuccinate_lyase,Bacteroides	0.10835	0.15262	0.322862	0	0.192115	0	0.16818	0.0859369	0.271304	0.100768	0.0546701	0.0523575	0.264318	0.626266	0.13704	0.0398753	0.406228	0.20136	1.06661	0.152438	0.0884777	0.222947	0.0772178	0.138022	0	0.0687189	0.318537	0.313884	0.106552	0.329342	0.0592776	0.47897	0.0529653	0.412474	0.157149	0	0	0.181561	0	0.0652152	0.451201	1.62634	0.0477393	0.477733	0.0400759	0.387685	0.32412	0.104279	0.0574662
phosphotransacetylase,Anaerobutyricum	0.0287131	0.0557956	0.0615112	0.065977	0.0733779	0.0232321	0	0.0362159	0	0.0125487	0.072221	0.105318	0.112942	0.152429	0.111615	0.0323631	0.118791	0.0396173	0.21021	0.0653051	0.12006	0.106073	0.0830752	0.0522822	0	0.0565971	0.126225	0.104783	0.0267714	0.0658226	0.10397	0.0379771	0.0591458	0.0191221	0.110764	0.0469622	0.0634169	0.12491	0.105249	0.0397677	0.203326	0.176806	0.080113	0.323656	0	0.0162684	0	0.00479621	0.00468634
Catalase,Bacteroides	0.0338274	0.0246734	0.122541	0.0361039	0.0473679	0	0.016866	0.0120382	0.0562747	0.0174043	0.0277049	0.0470184	0.0817003	0.222108	0	0	0.15326	0.0186627	0.378635	0.0259091	0	0.0932344	0.0414304	0.0175918	0	0.0295631	0.0860968	0.125577	0.0708216	0.087738	0	0	0	0.0605639	0.0223679	0	0.0152993	0.023648	0	0	0.323266	0.0457964	0.0239491	0.0731241	0	0.036581	0.0985796	0.057307	0.0153185
4-hydroxyphenylacetate_decarboxylase_hpdB,Anaerostipes	0.0675818	0.0726183	0.213605	0.0519793	0.189049	0.123928	0.0695422	0	0.373031	0.0971107	0.106852	0.194877	0.149551	0.142836	0	0	0	0.0570248	0.165854	0.0750654	0.139103	0.204708	0.0998616	0	0.221924	0	0.105782	0.159614	0	0.0887307	0	0	0.0638889	0.0997486	0.156791	0	0	0.0924265	0	0.0948233	0.0995213	0	0.0481102	0.114462	0	0.0431067	0.140564	0	0.0146448
phosphotransacetylase,Blautia	0.0278364	0.0514964	0.0319589	0.0367013	0	0.0630791	0.0380484	0.0419315	0.151509	0.138225	0.0242754	0.126846	0	0.0652514	0.0501307	0.0973929	0.111516	0.230882	0.0899981	0.17045	0.0197391	0.0324028	0.0170722	0	0.0221031	0.0768291	0.106539	0.0191676	0.0326377	0	0	0	0.0960849	0.0477113	0.0846683	0.023032	0.0967107	0.0738026	0	0.0359941	0.153351	0.279791	0.0149417	0	0.0304024	0	0.145602	0.00823092	0
Pyruvate_kinase_pykF,Blautia	0	0	0.0730626	0.125979	0.243923	0.101344	0.0338119	0.0645412	0.196209	0.0708151	0.0813664	0.0669108	0.0913627	0.124178	0.0776346	0.0587696	0.185701	0	0.207767	0.0892621	0.115184	0.0521705	0.0395018	0	0.0597677	0.103863	0.176196	0.0929337	0.0452235	0.0466561	0.0219083	0.0575386	0.0653263	0.0872095	0.0572103	0	0.18272	0.121878	0	0.0630865	0.511314	0.210982	0.0609325	0.240354	0.0377871	0	0.124274	0.0182565	0
Estradiol_17-beta-dehydrogenase,Anaerobutyricum	0.0255715	0.0342063	0.0265682	0.0302146	0.0348915	0.0212901	0	0.0148202	0	0.017089	0.052451	0.0579549	0.0534649	0.0643027	0.0628433	0	0.0732308	0.0204635	0.0434562	0.0547463	0.0339048	0.0456492	0.0399304	0.0437329	0	0.0345339	0.0453198	0.0780643	0.0204785	0.0365002	0.0366181	0.0188249	0.0365798	0.0118495	0.0550595	0.0301533	0.0464529	0.0457368	0.0214972	0.0230285	0.094381	0.0790614	0.0289297	0.123857	0.0148557	0	0	0	0.00808393
Estradiol_17-beta-dehydrogenase,Blautia	0.0241103	0	0.0425477	0.0542838	0.180379	0.072861	0	0.0396554	0.131088	0.0393487	0.0392038	0.0478795	0.0572225	0.0958215	0.0492512	0.0155935	0.267519	0.00758512	0.133326	0.0681444	0.139451	0.0424904	0.0388589	0.0186605	0	0.0898229	0.11357	0.0419363	0.0338109	0.0271843	0.0272915	0.036422	0.0620204	0.0686516	0.0501845	0.0144351	0.155847	0.0901743	0.0799581	0.0616351	0.177625	0.136478	0.0315259	0.0654515	0.0322594	0	0.094717	0	0
Glutamate_synthase_gltD,Blautia	0.0425217	0	0.176833	0.0682815	0.268347	0.136228	0.0365296	0.0820927	0.221711	0.076049	0.075785	0.0965341	0.091148	0.128078	0.08555	0.0198808	0.268831	0	0.19671	0.144629	0.116112	0	0	0.0580366	0	0.132554	0.133147	0	0.0654887	0.138823	0.0245999	0.0495995	0.079412	0.102883	0.0559198	0.0220055	0.186287	0.18338	0.126941	0.0655055	0.258013	0.234222	0.052296	0.0798571	0.0373553	0	0.13435	0	0
phosphotransacetylase,Bifidobacterium	0	0.0347671	0.531461	0	1.01259	0.0642299	0.104073	0	0	0.0212508	0.273552	0.174984	0.915559	0.0543937	0	0.0333116	1.07986	0	0.102598	0.0559885	0.293648	0.105054	0.0830037	0	1.64584	0	0.886278	0.38463	0.599317	0.119657	0.201932	0.0604033	0.0304712	0	0.0398608	0.189068	0.0336902	0.0479024	0.52926	0.211611	0.19276	0.0749603	0.069463	0.694131	0	0.0488053	0.413631	0.0347184	0.0383401
Histidine_ammonia-lyase,Bacteroides	0.110907	0.173555	0.381293	0.0529182	0.084797	0.0186288	0.122698	0.0795131	0.298877	0.170637	0.0987828	0.0471045	0.236405	0.604129	0.0439743	0.0243198	0.391081	0.135659	0.971594	0.152349	0.137013	0.0740781	0.0196437	0.0933024	0	0.0773523	0.307612	0.317369	0.103033	0.214649	0.0657248	0.0205437	0.0248657	0.363195	0.0987917	0	0	0.133399	0.0189682	0	0.509315	1.79267	0.0180148	0.346674	0.0346778	0.458549	0.311693	0.10301	0.0483864
serotonin_N-acetyltransferase,Anaerostipes	0.0147584	0.0296268	0.0657468	0.0191188	0.0675627	0.0473992	0.0217419	0.00667667	0.142851	0.0215661	0.0352363	0.0660497	0	0.0377383	0.0255851	0.00743631	0.0515239	0.0299039	0.0712271	0.0141968	0.056779	0.0764217	0.0322872	0.0221953	0.0715626	0.0125578	0.0820948	0.0907266	0	0.021839	0.0109541	0	0.0197632	0.0331659	0.052622	0	0.00967107	0.0376809	0.0122563	0.0258345	0.0334117	0.0813399	0.0146768	0.0508893	0	0.0166361	0.0246869	0	0.00459847
Argininosuccinate_lyase,Parabacteroides	0	0.0300006	0	0	0	0.0353157	0.0190242	0	0.00969279	0	0.0551408	0.0403876	0.0205056	0.0273023	0.0245457	0.0059187	0.0348264	0	0.0146568	0.0172136	0	0.0493174	0.0551453	0.0491585	0	0.0454347	0.0262833	0.0262538	0	0.0416927	0.0224716	0	0	0	0	0	0.0204519	0.0337829	0	0	0	0.115972	0	0.169266	0	0.0789524	0.0602897	0.00782865	0
Serine_hydroxymethyltransferase,Anaerobutyricum	0.0206764	0.0423373	0.0336916	0.0373841	0.0419755	0.0197796	0	0.0197771	0	0	0.0345639	0.0654469	0.0610874	0.107206	0.0492512	0.0206396	0.0837264	0.0295765	0.0413991	0	0.0419166	0.0620544	0.0573597	0	0	0.0355803	0.0743072	0.0599423	0.0242116	0.0445944	0.0578379	0.0247179	0.0319804	0	0.06101	0.0324629	0.0597704	0.0361217	0.0670208	0.0304789	0.122795	0.0863524	0.0186506	0.197451	0	0.105791	0	0.00711696	0.0056236
Glutamate_synthase_gltB,Bifidobacterium	0	0.121872	1.31397	0	2.81575	0.162625	0.222295	0	0	0	0.769282	0.476212	2.19646	0.139885	0	0.0694688	2.53624	0	0.286965	0.189261	0.759491	0.295599	0.276227	0	3.94308	0	2.11348	0.312838	1.5552	0.300554	0.474784	0.189149	0	0	0	0	0.133334	0.13773	1.28546	0.519496	0.43835	0	0.187089	1.64192	0	0	1.05549	0.0545221	0.109572
Butyryl-CoA_dehydrogenase,Anaerobutyricum	0.0580107	0.0836466	0.0990533	0.0819378	0.0932555	0.0240952	0	0.0477483	0	0.0554288	0.0939412	0.14803	0.152235	0.199127	0.123768	0.0448076	0.15159	0.0641188	0.13744	0.0976027	0.133878	0.152843	0.125077	0.0351014	0	0.0740385	0.164622	0.124764	0.0739147	0.0988102	0.117303	0.0570476	0.0802025	0.0253917	0.146754	0.0800025	0.152597	0.110444	0.0807363	0.0523463	0.270007	0.235134	0.0377252	0.402417	0.0339004	0.0400737	0	0.0107064	0.00946054
Asparagine_synthetase_asnA,Blautia	0.0304666	0.0331783	0.0463982	0.136307	0.214213	0.0755223	0.0971992	0.0545262	0.148591	0.0561855	0.0446506	0.055027	0.0601211	0.352927	0.0602848	0.0248889	0.30485	0.247471	0.367064	0.0742668	0	0	0	0.0220309	0.103478	0.0923519	0.295174	0.0471639	0.0297579	0.0229844	0.0146473	0.0315112	0.0602238	0.0923505	0	0.0214281	0.164725	0.149597	0.0796663	0.0440251	0.206325	0.17749	0.0341752	0.0454089	0.0309638	0	0.105801	0	0
Linoleic_acid_isomerase,Blautia	0	0.0741137	0.090486	0	0.382855	0.159316	0	0.106119	0.277703	0.219886	0.106112	0	0.209136	0.19723	0.0845906	0.106005	0	0	0.352536	0.137709	0.140496	0.0696966	0.0711461	0	0	0.255777	0.191338	0.155896	0	0.0649826	0.0773049	0.0783279	0.102337	0.138996	0.0540558	0	0.246375	0.188838	0.167503	0.205418	0.384092	0.562772	0.0604556	0.147814	0.0630937	0	0.2818	0	0
Butyrate_kinase,Bacteroides	0.021407	0.094301	0.14035	0	0	0.0107889	0.0763365	0.0247846	0.152732	0.0279981	0	0	0.0892155	0.116904	0.0327808	0	0.121654	0	0.162254	0.108783	0.142586	0	0	0.044966	0	0.0210168	0.0736582	0.0665638	0.0270914	0	0.0201556	0.0169424	0.0232846	0.0438242	0.0408645	0.0346442	0	0.0739758	0	0	0	0.139668	0.0110738	0.12323	0.0308775	0.117188	0.0574348	0.0245999	0.0200927
serotonin_N-acetyltransferase,Anaerobutyricum	0.0100825	0.0178508	0.0191561	0.0158755	0.0227324	0.00546638	0	0.0139097	0.0173153	0.0100264	0.0205769	0.0306567	0.041548	0.049123	0.0380578	0.0124444	0.035542	0	0.0224995	0.0345159	0.0195069	0.0296516	0.0235011	0.00797386	0	0.0152612	0.0406688	0.039613	0.0163188	0.0222208	0.0260396	0.0186612	0.0214161	0.0139184	0.033982	0.0161673	0.0665877	0.0253805	0.0292791	0	0.0612548	0.0624289	0.0131932	0.113522	0.021679	0	0	0.00284678	0.00193311
Serine_hydroxymethyltransferase,Anaerostipes	0.0246217	0.030281	0.0869243	0.032263	0.0705232	0.0620002	0.0462815	0	0.177199	0.0539784	0.0408849	0.103337	0.0642008	0.0533396	0	0.00925745	0	0.0265206	0.0712271	0.0367341	0.0916127	0.101997	0.0523595	0	0.091287	0	0.0482402	0.0737662	0	0.0268788	0	0	0.0291776	0.0381189	0	0	0.035672	0.0596831	0	0.0450894	0.0468335	0.119617	0.0195514	0.0576224	0	0.0264707	0.043328	0	0.00779103
Serpin,Bifidobacterium	0	0	0.121964	0	0.115988	0.0539445	0	0	0	0.0111614	0.009885	0.0558021	0.101669	0.0395303	0	0.00519783	0.268592	0	0.0786841	0	0.0591012	0.0255758	0.00907184	0	0.904247	0	0.1153	0.0276478	0.0273047	0.0224499	0.0140839	0	0	0	0	0.0161673	0	0	0.0465936	0.0603773	0.14507	0	0.0369834	0.0654515	0	0	0.0962285	0.0139864	0
Tryptophan_synthase_beta,Blautia	0	0.055889	0.175966	0.0588928	0.218231	0.0858796	0.0426046	0.0552849	0.259917	0.0687342	0.11788	0.154489	0.167373	0.0956107	0.237301	0.01529	0.285051	0	0.183082	0.0799455	0.0990439	0	0	0.0275386	0	0.117119	0.159755	0.0775997	0.0398905	0.124467	0.0261647	0.0671966	0.102625	0.145203	0.0220812	0.0287419	0.169799	0.112176	0.0999962	0.0623124	0.382807	0.206653	0.0831861	0.444225	0.0723785	0.095129	0	0.00594111	0.00714666
methylmalonyl-CoA_decarboxylase,Bifidobacterium	0.0230874	0.0500945	0.726391	0	1.48543	0.0881093	0.13173	0	0.0344424	0.0218184	0.446641	0.160948	1.14273	0.0826448	0	0.0384715	1.36061	0	0.112755	0.0875763	0.397105	0.139189	0.129577	0	2.28981	0	1.28756	0.542733	0.817969	0.155699	0.342207	0.0885588	0.0475035	0	0.0572103	0.21242	0.0632583	0.070251	0.679352	0.295404	0.205896	0.0710869	0.0828152	0.909745	0	0.0429229	0.528837	0.0449297	0.0576126
Glutamate_decarboxylase,Bifidobacterium	0	0.0436458	0.314295	0	0.570952	0	0	0	0	0	0	0.104973	0.0954423	0	0	0.0199566	0.509872	0	0	0.0498661	0.183806	0.0675567	0.0665744	0	0.267815	0	0.268998	0.0880547	0.577026	0.0418454	0	0.0315931	0.0334177	0	0.0437322	0.129146	0.047087	0.0464298	0.134139	0.0524431	0	0	0	0.263842	0	0	0.272563	0.0103041	0.0361141
methylmalonyl-CoA_decarboxylase,Parabacteroides	0	0.0569171	0.0113589	0	0	0.109184	0.0482799	0.0148202	0	0.0206833	0.153991	0.116513	0.0431584	0.07126	0.0657216	0.00747425	0.0910017	0	0.0109283	0.0642403	0.054689	0.125128	0.0731461	0.151175	0	0.0872067	0	0.0791098	0	0.143328	0.0448807	0	0.0414667	0	0	0.0143709	0.076893	0.102561	0	0	0	0.206426	0	0.40414	0	0.190442	0.169281	0.016926	0
Glutamate_synthase_gltB,Anaerostipes	0.134579	0.121872	0.401123	0.107117	0.313918	0.240089	0.131491	0	0.662121	0.171331	0	0.407148	0.253904	0.235495	0	0	0.198701	0.0949504	0.307279	0.125996	0.26671	0.398615	0.200866	0	0.418969	0	0.191663	0	0	0.145466	0	0	0.1244	0.169027	0.255009	0	0	0.175931	0	0.20745	0.16506	0.431078	0.0747085	0.19792	0	0	0	0	0
methylmalonyl-CoA_decarboxylase,Blautia	0.0298821	0.0714968	0.0531365	0	0.221508	0.0786151	0.0262981	0.0592302	0.139934	0.131162	0.0634792	0.121593	0.0549679	0.10299	0	0.0166558	0.184866	0	0.163282	0.0739119	0.0741958	0.0570615	0.028787	0.0351014	0	0.103427	0.136933	0.0650536	0.120951	0.0345912	0	0.0302016	0.0689196	0.0799368	0	0.0289985	0.231472	0.106892	0.193281	0.0465408	0.532303	0.195945	0	0.145622	0.0384349	0	0	0	0
Asparagine_synthetase_asnA,Parabacteroides	0	0.0254211	0	0	0	0.0287704	0.00903249	0.00480518	0.0123277	0	0.0279066	0.0306567	0.00858874	0.0187637	0.0179895	0	0.0305327	0	0.026228	0.0116236	0.0275186	0.0355615	0.0422876	0.0526111	0	0.0461323	0	0.0269508	0	0.0352021	0.0190915	0	0.0138702	0	0	0.00814781	0.0206105	0.0347357	0	0	0	0.110504	0	0.111017	0	0.04807	0.0250228	0.0069313	0.00494994
serotonin_N-acetyltransferase,Blautia	0.00694083	0	0.0840365	0.0513818	0.0723206	0	0.0490792	0.0367723	0.0702022	0.0516452	0.0920583	0.0445211	0.0378978	0.147264	0.0112734	0.0136965	0.0780015	0	0.164697	0.0658375	0.0701319	0.0650094	0.0264298	0.0120019	0.07186	0	0.0964803	0.0793422	0.0129057	0.0541394	0.0533936	0	0.0327709	0.0427583	0.0491808	0	0.0478005	0.030318	0.135209	0.0458635	0.140643	0.0519481	0.0256446	0.206532	0	0.0443016	0	0	0
Pyruvate_kinase_pykF,Bifidobacterium	0	0.0365428	0.448868	0	0.880112	0.0579724	0.0954407	0	0.0257847	0.0162692	0.0817698	0.138386	0.665627	0.0502826	0	0.0174146	0.833447	0	0.0843411	0.070274	0.264504	0.0977178	0.0657172	0	1.39696	0	0.511497	0.321202	0.508444	0.0668916	0.175204	0.0618765	0.0495876	0	0	0.157567	0.0256838	0.0345625	0.440061	0.191872	0.148497	0	0.0357117	0.600181	0	0	0.338563	0.0271063	0.0381351
Creatinine_amidohydrolase,Bifidobacterium	0	0	0.0723888	0	0.0801448	0.0331579	0	0	0.0208913	0.0126118	0.157958	0.0445211	0.0824519	0.0228749	0	0.00557723	0.200252	0	0.048599	0.0118898	0.0863877	0.0226208	0.00414304	0	0.491522	0	0.16419	0.0259053	0.0429836	0.0448235	0.0268533	0.0117042	0	0	0.00802951	0.0139218	0	0	0.0265554	0.0426705	0.089098	0.0330372	0.0293536	0	0	0	0.0675111	0.0073645	0
Tryptophanase,Bacteroides	0.0613716	0.0669173	0.171635	0.035165	0.0354202	0.0138098	0.0467611	0.0500245	0.117255	0.081346	0.0613274	0.0330679	0.112405	0.30412	0.0357391	0.0213604	0.205022	0.124472	0.366549	0.0234247	0.0306537	0.0668435	0.0201438	0.0258945	0	0.0713351	0.216432	0.110823	0.0790344	0.162953	0.0102656	0	0	0.217553	0.0371365	0	0	0.051194	0	0	0.45677	1.32832	0.0136701	0.119472	0	0.236857	0.194808	0.0113252	0.0210885
myo-inositol_2-dehydrogenase,Blautia	0.0170233	0.0314025	0.0355206	0.0445537	0.186617	0.0755223	0.0242199	0.045371	0.142098	0.0555549	0.043642	0.0533909	0.0468086	0.0659893	0.0507703	0.0134309	0.091121	0	0.154025	0.0650389	0	0.0403506	0.0360731	0	0	0.0863346	0.126441	0.0534369	0.0236783	0	0.0137709	0	0.0584271	0	0.0382119	0	0.139913	0.0939857	0.0626436	0.0285437	0.165631	0.135111	0.0189685	0.0482274	0.0246588	0	0.0801064	0.00362037	0.0059165
Quinolinate_synthase,Parabacteroides	0	0.0299072	0	0	0	0.0237356	0.0126295	0.00510867	0.00724607	0.00844989	0.0334207	0.0154145	0	0.0186583	0.0220671	0.00455284	0.0318446	0	0.0101569	0.0175685	0.04749	0.0282251	0.023001	0.0356769	0	0.0397663	0	0.0141724	0	0.0310786	0.0223464	0	0.0118579	0	0	0	0.0158542	0.024341	0	0.0102564	0	0.0421509	0	0.0922271	0	0.0387869	0	0.00547696	0.00588721
Pyruvate_kinase_pykF,Anaerobutyricum	0.0704312	0.0589732	0.0455318	0.0585514	0.0569895	0.0220094	0	0.0297921	0	0.0483031	0.0521148	0.145103	0.08578	0.119645	0.0727575	0.0300108	0.132626	0.0312136	0.0577274	0.0445423	0.050625	0.0760141	0.0734319	0.106209	0	0.0383709	0.092262	0.0762057	0.0219718	0.0523068	0.081937	0.0615492	0.0498032	0	0.0829477	0.0421505	0.084503	0.0705975	0.0630326	0.080116	0.13793	0.121212	0.0480572	0.254447	0.00751424	0	0	0	0
Dihydrolipoyl_dehydrogenase,Bifidobacterium	0	0.0394401	0.528477	0	1.04569	0.0678981	0.0941617	0	0.0299253	0	0.263197	0.148289	0.84846	0.044801	0	0.0263306	1.01986	0	0.119826	0.066991	0.326392	0.10373	0.0657172	0	1.6841	0	0.882168	0.401474	0.592278	0.125765	0.237298	0.0710434	0.0319804	0	0.0246621	0.177135	0.0337695	0.0399331	0.534027	0.245186	0.163775	0.117567	0.0581243	0.54663	0	0	0.351326	0.00990185	0.0370806
Glutamate_synthase_gltD,Bifidobacterium	0	0.040655	0.377057	0	1.02454	0.0639422	0.0908844	0	0	0	0.266424	0.165339	0.777173	0.043009	0	0.022916	0.95355	0	0.106712	0.0501323	0.276928	0.102099	0.0776464	0	1.46624	0	0.784822	0.349431	0.532122	0.102476	0.190289	0.0493539	0.0298963	0	0.0364913	0.161609	0.0393977	0.0431381	0.486168	0.208805	0.136217	0.15311	0.0649063	0.62633	0	0	0.398181	0.0175448	0.0391309
serotonin_N-acetyltransferase,Bifidobacterium	0.00606409	0.00943945	0.0571795	0	0.0787702	0.0207147	0	0	0.00893996	0.00302683	0.0143904	0.0268677	0.0521766	0.0206612	0	0.00709485	0.153379	0	0.0264852	0.00754203	0.0249642	0.0122275	0.00364302	0.00526111	0.253443	0	0.0766867	0.0320621	0.0526896	0.0145848	0	0	0.00840833	0	0	0.0140502	0	0	0.0178009	0.0338655	0.0605409	0	0.017379	0.032256	0	0	0.0507173	0.0057864	0
Glutamate_synthase_gltB,Anaerobutyricum	0.117629	0.142152	0.183764	0.174886	0.189154	0	0	0.0940804	0	0	0.186874	0.318881	0.28987	0.411748	0.218992	0.0932195	0.304373	0.116887	0.19851	0.220582	0.180787	0.254943	0.236939	0	0	0.147903	0.330651	0.345249	0	0.198231	0.248377	0.126372	0.179378	0	0.294798	0.167832	0.281729	0.201744	0.221003	0.143493	0.510885	0.387105	0.109678	0.777119	0	0.0793201	0	0	0.0260384
Tryptophan_synthase_alpha,Anaerostipes	0.0272519	0.0276641	0.101075	0.0255202	0.070206	0.0648772	0.0350908	0.0130499	0.216723	0.0431323	0.0543339	0.0979981	0.0618389	0.0632485	0.0434946	0.014	0.0793134	0.0313227	0.0655701	0.0320314	0.0787242	0.115855	0.0542882	0.0277852	0.100505	0	0.0787418	0.0911912	0	0.0366529	0.0179648	0	0.0362924	0.0482129	0.0839514	0	0.0472456	0.0630613	0.0293763	0.144944	0.0554006	0.127364	0.0179089	0.0745333	0	0.0287685	0.0436639	0	0.00723453
Glutamine_synthetase,Bifidobacterium	0	0.0527114	0.44781	0	0.954653	0.0753065	0.0888861	0	0.0298312	0.0240254	0.245108	0.160603	0.80251	0.0616673	0	0.0248509	0.864218	0	0.113269	0.06007	0.270078	0.0779501	0.0689317	0	1.52085	0	0.766002	0.30552	0.551854	0.101865	0.188849	0.0574568	0	0	0.044234	0.164753	0.0585021	0.0460833	0.439186	0.179777	0.179195	0	0.055687	0.559939	0	0.0231618	0.344105	0	0.0398631
Tryptophan_synthase_alpha,Blautia	0.0122013	0.0476645	0.135151	0	0.152465	0.0607775	0.0224613	0.0349008	0.196679	0.0517713	0.108063	0.0998926	0.0637714	0.079904	0.145115	0.0170732	0.184389	0	0.120855	0.0568758	0.0627007	0	0	0.0210444	0	0.0879916	0.129578	0.0511136	0.0360508	0.0772003	0.0127068	0.0245542	0.0491564	0.0610027	0.0232999	0.0227754	0.135871	0.101435	0.0815144	0.0380261	0.245591	0.143997	0.0739138	0.0994299	0.0281136	0.0570774	0.0967323	0.00374414	0
phosphotransacetylase,Collinsella	0.0347772	0.016262	0.0475533	0.0757925	0.0727435	0	0	0.0980763	0.0392417	0	0.0526528	0.0379764	0.130871	0.0643027	0.0433347	0.0428347	0.0950569	0.00654831	0.073027	0.117478	0	0	0	0	0	0	0.0908559	0.0348502	0.0543961	0.0221445	0	0	0.0363642	0.021818	0	0.0354782	0.0767344	0.0826381	0	0.0737299	0.0494037	0.0644795	0.0646414	0.21029	0	0.0422795	0.127297	0	0.0199462
4-hydroxybutyrate_dehydrogenase,Blautia	0	0	0	0.0193749	0.235782	0	0.0135088	0.00794119	0.178987	0.0554918	0.0550736	0.0594189	0.0425142	0	0.0332606	0	0	0	0.181539	0	0.100669	0	0	0	0	0.0517136	0	0.0209101	0	0.0290169	0.0217205	0	0.0613018	0	0.0412229	0	0.108681	0.0142061	0.0573908	0	0.03127	0	0.0145178	0	0	0	0.0345952	0	0
4-hydroxyphenylacetate_decarboxylase_hpdB,Longibaculum	0	0	0.0956842	0.114115	0	0.131409	0	0.0768829	0	0.0687972	0.0737004	0.111949	0.081593	0.158859	0	0	0	0.0575705	0.180253	0	0.0739636	0	0	0.0965906	0.0606598	0	0.0851233	0	0.183347	0	0.121184	0	0.060655	0	0.158511	0.0421505	0	0.0954582	0	0	0	0	0	0.221564	0	0.063787	0	0.0130271	0
Asparagine_synthetase_asnA,Roseburia	0.060714	0.25365	0.237093	0	0.0413412	0.0114362	0.0268577	0.0696498	0	0.100831	0	0	0	0.0750549	0	0.0325528	0	0.0218823	0	0.147912	0	0	0	0.0189893	0.046486	0	0.089558	0	0.314964	0.0361948	0.00907629	0.0520549	0.0342801	0.157115	0.0499694	0.0205299	0	0.0402796	0	0.03164	0	0.0314423	0	0.0732806	0	0	0	0	0
Glutamate_decarboxylase,Parabacteroides	0	0.0331783	0	0	0	0.034956	0	0.00485576	0.0107279	0	0.0417591	0.0186868	0	0.0284618	0.0184692	0	0.0447256	0	0	0.0244894	0.0552695	0.0717345	0.0447877	0.0532687	0	0.0412488	0	0	0	0.0474961	0.0277296	0	0.0212724	0	0	0	0.0252082	0.0452171	0	0	0	0.118478	0	0.133878	0	0.0513788	0.0339235	0	0
Glutamine_synthetase,Ruminococcus	0.0948337	0.200471	0	0	0.0652366	0.106163	0	0.0980257	0	0.117794	0.147468	0	0	0	0.236182	0	0.0962495	0.14057	0	0	0	0	0	0	0	0.088602	0	0.048674	0.170548	0	0	0.158456	0.106218	0	0	0	0	0	0	0	0.307559	0.245614	0.0803249	0.375328	0	0.0765627	0	0.062753	0.0744541
methylmalonyl-CoA_decarboxylase,Roseburia	0.0634903	0.0487861	0	0	0.055615	0	0.049319	0	0.0235262	0.0510777	0	0	0	0.109525	0.0432547	0.0556965	0	0.0288125	0	0.109759	0.0297248	0	0	0.171561	0.0547127	0.0215401	0.118545	0	0	0.0615464	0	0.0833205	0.0218473	0.0196864	0	0.0306024	0	0	0.0281118	0.156942	0	0	0	0.111174	0	0	0	0	0.0106907
myo-inositol-1(or_4)-monophosphatase,Parabacteroides	0	0	0	0	0	0.00899075	0	0.00318659	0.00658734	0.00416189	0.0112971	0.0155867	0	0	0.0175897	0	0	0	0	0	0	0.018545	0.00392875	0.013235	0	0.0131682	0.00497544	0.0102227	0.00533295	0.0108432	0	0	0	0	0	0	0	0.0123004	0	0	0	0.0214172	0	0.0637291	0	0.0245405	0	0	0.00316328
Catalase,Alistipes	0	0.0426177	0	0.0174971	0.0363718	0	0.0210225	0	0	0.0156386	0	0	0	0.138936	0	0.0305799	0	0	0.045899	0.0346933	0.0544567	0.0446302	0.0175008	0.0188249	0	0	0	0	0	0	0	0	0	0	0	0	0	0	0	0.0240929	0.207324	0.966281	0	0.725917	0	0.206251	0.215968	0	0
Glutamate_synthase_gltD,Eubacterium	0.131291	0.0432719	0.0970318	0.0820232	0.0464163	0	0	0	0	0.0436367	0	0.0526158	0.147512	0	0.0569267	0	0	0.0312682	0	0	0.0195069	0.0613411	0.125577	0	0	0.117991	0	0.0621494	0	0.0429908	0	0.155428	0.0385921	0	0.0904754	0	0.132383	0.109405	0	0	0	0	0	0	0	0	0	0	0.054918
Glutamine_synthetase,Parabacteroides	0	0.0844877	0	0	0	0.0492693	0.0520367	0.015933	0	0	0.0971689	0.0616578	0.0652744	0.0807473	0	0	0.105672	0	0	0.0564321	0.0872004	0.0601184	0.0445734	0.115744	0	0.0728176	0	0.251153	0	0.0850654	0	0	0.0311899	0	0	0	0	0.0582971	0	0	0	0.164958	0	0.206846	0	0	0	0.0149147	0.0132389
Serine_hydroxymethyltransferase,Ruminococcus	0.0176809	0.0832728	0	0	0	0.142557	0	0.043449	0	0.0538523	0	0	0.0669921	0	0.0621237	0	0.0567717	0.0502037	0	0	0	0.0228246	0.0127149	0	0	0.017703	0	0	0.0770079	0.0267261	0	0.0351125	0.0257281	0	0.0147686	0	0	0	0.0355045	0	0	0	0.0215118	0.0292809	0	0.0425553	0	0	0.0206492
Tryptophan_synthase_beta,Eubacterium	0.0895732	0.0590666	0.063244	0.0587221	0.0346801	0	0	0	0.0112926	0.0293224	0	0.0441766	0.108433	0	0.0656416	0	0	0.348152	0	0	0.0116112	0.0494193	0.0969329	0.0451304	0	0.0838928	0	0.0573866	0	0.0403182	0	0.0644138	0.0682009	0	0.0531238	0	0.0658743	0.0804725	0	0	0	0	0	0	0	0	0	0.00977808	0.040156
methylmalonyl-CoA_decarboxylase,Alistipes	0	0.0438327	0.0248355	0	0	0	0.0310942	0.0164388	0	0	0	0	0	0.217786	0.0339801	0.0325528	0	0	0.0577274	0	0.0863877	0.0787653	0.0469307	0	0	0	0	0	0	0	0.0267907	0	0	0	0	0	0	0.0833311	0	0.0733429	0.234025	1.11005	0	0.751596	0	0.242096	0.243678	0	0.0152013
methylmalonyl-CoA_decarboxylase,Coprococcus	0	0	0.0440879	0.0465168	0.0427157	0.0411417	0.0383681	0.0420327	0	0	0.0617981	0.0291927	0.0710718	0	0.0296627	0.0144173	0.103048	0	0	0.0448085	0.0409877	0.0421848	0.0348587	0	0	0.0344466	0.0718194	0	0	0.0178683	0.0251006	0	0.0293214	0	0.0425851	0	0.0384465	0.0482489	0	0	0	0	0	0.0800137	0	0	0	0	0
Butyryl-CoA_dehydrogenase,Coprococcus	0	0	0.0402374	0.0365306	0	0.028195	0	0.035002	0	0	0.0235357	0	0.0513177	0	0.141517	0	0.0843227	0	0	0.0617559	0.0280992	0.0296516	0.0170722	0.0189071	0	0.0471788	0.0365587	0.0262538	0	0	0.0172762	0	0	0	0.0261676	0.0368897	0.0372574	0.0451304	0	0	0	0	0.00948427	0.0557434	0	0	0	0	0
Glutamate_synthase_gltD,Longibaculum	0.0336813	0	0.0458206	0.0650381	0	0.0647334	0	0.0335351	0	0.027809	0.0268307	0.0682025	0.0317783	0.0794823	0	0	0	0.0148974	0.0878125	0	0.0355304	0	0	0.0421711	0.0285458	0	0.0305016	0	0.0636755	0	0.0451937	0	0.0262311	0	0.0991501	0	0	0.0569111	0	0	0.0656812	0	0	0.0961417	0	0	0	0	0
Argininosuccinate_lyase,Longibaculum	0	0	0.0375421	0.0554787	0	0.0627914	0	0.0303991	0	0	0.0354381	0.0562326	0.0395082	0.05218	0.0343	0	0	0.0101499	0.0835697	0	0	0	0	0.0287717	0.0245811	0	0	0.0213748	0	0	0.0489494	0	0.0245782	0	0.0762087	0	0.303291	0.0420986	0	0	0.0341257	0	0	0.111487	0	0.0333641	0	0.00563168	0
Serine_hydroxymethyltransferase,Coprococcus	0.0319278	0	0.0318626	0.055308	0.0365832	0	0.0560334	0.0433478	0	0	0.026898	0.0357374	0.0760103	0	0	0.0110786	0.0926715	0	0	0.0488901	0.031002	0.0451397	0.0225724	0.023675	0	0.0313072	0.0440219	0	0	0.0141267	0	0	0.0254406	0	0.0496826	0	0.0466114	0.0791732	0	0	0	0	0	0.117594	0	0	0	0.00804526	0
Superoxide_dismutase_SodB,Parabacteroides	0	0.0183181	0	0	0	0.00920653	0.0150275	0	0.00893996	0	0.0121041	0.0142089	0	0.0247723	0	0	0.0197985	0	0.0102855	0.0212951	0	0.0124313	0.0136435	0.0148791	0	0.0182262	0.00811214	0	0	0.0143557	0	0	0.0156668	0	0	0	0.0172811	0.0261601	0	0	0	0.017316	0.00959024	0.0278717	0	0.0150736	0	0.0100256	0
methylmalonyl-CoA_decarboxylase,Phascolarctobacterium	0	0	0	0.127857	0	0.0161114	0	0.0364688	0	0	0.0501647	0	0	0	0	0	0.0258812	0	0.0966837	0	0	0	0	0	0	0	0	0	0.0436236	0.0289405	0	0.0145688	0.0222066	0	0.122593	0	0	0.132706	0.0735381	0.132753	0.163775	0.244475	0.155722	0.102092	0	0.186122	0	0.0134913	0
Argininosuccinate_lyase,Coprococcus	0.0282748	0.0371036	0.0267608	0.0523207	0.0210406	0.0426521	0.033652	0.0396048	0	0	0.0651603	0.0261787	0.0599064	0	0.17198	0	0.0783593	0	0	0.0786146	0.156403	0.0343388	0.0445734	0.0343616	0	0	0.0315832	0	0	0	0.0232854	0	0	0	0.0323331	0	0.041221	0.0437445	0	0	0	0	0	0.0612238	0	0	0	0	0
Argininosuccinate_lyase,Ruminococcus	0.0225029	0.112152	0	0	0.022098	0.0541603	0	0	0	0.0693648	0.0106919	0	0.0542164	0	0.0780344	0	0.0756161	0.0943502	0	0	0	0	0	0	0	0.0190111	0	0.0157987	0.115085	0.0429908	0	0.0599941	0.0385921	0	0	0.0103933	0	0	0.0449399	0	0	0	0.0120275	0	0	0.0503678	0	0	0.0252769
Asparagine_synthetase_asnA,Longibaculum	0.0092788	0	0.0297449	0.0470289	0	0.0491255	0	0.0198277	0	0	0.0164078	0.0302261	0.0181437	0.0388979	0.0159907	0	0	0.0104773	0.0442276	0	0	0	0	0.0261411	0.0222023	0	0.0229303	0	0	0.0200828	0.0238487	0	0.011283	0	0.0456679	0	0	0.0292785	0	0	0.0642533	0	0	0.0599711	0	0.0189339	0	0	0
Glutamate_synthase_gltB,Eubacterium	0.371225	0.117386	0.253457	0.235998	0.115776	0	0	0	0	0.100894	0	0.16267	0.381232	0	0.131443	0	0	0.0988794	0	0	0	0.174343	0.325872	0	0	0.23197	0	0.193767	0	0.146001	0	0.341794	0.0963724	0	0.193569	0	0.233295	0.323882	0	0	0	0	0	0	0	0	0	0.034904	0.152687
Glutamate_synthase_gltB,Longibaculum	0	0	0	0.175654	0	0.234695	0	0.125693	0	0.096354	0.131598	0.211324	0.140855	0.221475	0	0	0	0.0782523	0.28838	0	0	0	0	0.121005	0.11785	0	0.119735	0	0.251502	0	0.139337	0	0.0715067	0	0.290855	0	0	0.181301	0	0	0.15792	0	0	0.327727	0	0.120497	0	0	0.0321014
Pyruvate_kinase_pykF,Coprococcus	0	0	0.049671	0.0461754	0.0360546	0.0385523	0.038448	0.038492	0	0	0.0434402	0	0.0649523	0	0.0263046	0	0.124874	0	0	0.0425903	0.0397105	0	0	0	0	0.0422952	0.032773	0.0564572	0	0	0.033551	0	0.0272372	0	0.0283184	0	0.0428857	0.0370745	0	0	0	0	0	0.0638857	0	0	0	0	0
spermidine_synthase,Ruminococcus	0.0125666	0.0563563	0	0.0122053	0	0.0323667	0	0	0	0.0381506	0	0	0.054109	0	0.0536487	0	0.0401934	0.0421274	0	0	0.0296087	0	0	0	0	0	0	0.00627303	0.0805276	0.0306205	0	0.0267641	0.0165292	0	0.0105387	0	0	0	0.0275281	0	0	0	0	0	0	0.025092	0	0	0.0098413
4-aminobutyrate_aminotransferase_gabT,Anaerostipes	0	0	0.0462056	0.0271419	0.074541	0	0	0	0.286173	0	0.0215856	0.0545965	0	0	0	0	0.0481844	0	0.109669	0.040372	0.106591	0.0671492	0.009429	0.0143858	0	0	0	0.0891002	0	0	0	0	0.0317648	0	0.039574	0	0.0345622	0	0	0	0.0699647	0.115744	0	0	0	0	0.0607936	0	0
Diacylglycerol_kinase,Streptococcus	0	0	0	0	0	0.00323667	0.0113506	0.0226602	0	0	0	0	0	0	0	0	0.0242115	0.0193721	0.0587559	0	0	0	0	0.0174274	0.0545145	0	0.0105999	0.00894487	0	0.00458162	0.0834393	0	0	0.0337929	0.00702582	0	0	0	0	0	0	0.0134427	0	0	0.00297978	0	0.0097404	0	0
Glutamine_synthetase,Alistipes	0	0.126638	0.0830739	0.0554787	0	0	0	0	0	0	0	0.0559743	0	0.452754	0.090747	0.0497398	0	0	0	0.164771	0.280179	0.0929287	0.0577883	0.18233	0	0	0	0.161821	0	0.120573	0.066789	0	0	0	0	0	0	0	0.0828763	0	0	1.95352	0	0	0	0.429045	0.317907	0	0
Tryptophan_synthase_beta,Ruminococcus	0.0134433	0.0843008	0	0	0.0171286	0.0465361	0	0.0390484	0.0236203	0.0551765	0	0	0.0489558	0	0.0490913	0	0.0995891	0.0426731	0	0	0	0	0	0	0	0.0233714	0	0.0159149	0.0781811	0.0334458	0	0.0411692	0.0307587	0	0	0	0	0	0.049609	0	0	0	0.0123455	0.204967	0	0.037592	0	0	0.0182474
4-hydroxyphenylacetate_decarboxylase_hpdB,Anaerobutyricum	0	0	0	0	0.0527602	0	0	0.0353054	0	0	0	0	0.103172	0.145472	0.0709985	0.0348672	0.158985	0.0385259	0.076627	0	0	0.101386	0.0554311	0	0	0	0.0991844	0	0	0	0.07405	0	0	0	0.109761	0	0.152993	0.0747554	0	0	0.188191	0	0	0.295941	0	0.184467	0	0	0
Dihydrolipoyl_dehydrogenase,Coprococcus	0.0331699	0	0.0334991	0.0415664	0	0	0.0297353	0.0423362	0	0	0.0289826	0.0281594	0.0709644	0	0	0.0103577	0.0861117	0	0	0.0360243	0.0336726	0.0434075	0.0277155	0	0	0.0321793	0.0317996	0	0	0	0	0	0.0337771	0	0.0326916	0	0.0428064	0.0509342	0	0	0	0	0.0119746	0.0876862	0	0	0	0	0
Linoleic_acid_isomerase,Roseburia	0	0	0	0.0360185	0.0769728	0	0	0.0216992	0	0.179844	0	0	0	0.0962432	0	0.0860488	0	0.046111	0	0.159625	0	0	0	0.0958508	0.0673006	0	0.183442	0.513575	0	0.0660517	0	0.137749	0.0327709	0.0612535	0	0	0	0.0344758	0	0	0	0	0	0.0970812	0	0	0	0.0165237	0.0158457
Tryptophan_synthase_beta,Roseburia	0.0208225	0.0545806	0	0	0.044936	0	0	0	0	0.035313	0	0	0	0.191432	0	0.0361951	0	0.0332327	0	0.0638854	0	0	0	0.0250725	0.0454948	0.0227609	0.092911	0	0	0.0340567	0	0.0514819	0.0191882	0.0352349	0.255009	0.0338102	0	0	0	0	0	0	0	0.0385193	0	0.0226104	0	0	0
Catalase,Parabacteroides	0	0	0	0	0	0.0172622	0.00511575	0.00601912	0	0	0.0205769	0.0279871	0	0.0375275	0.0224669	0	0	0	0	0	0	0.03118	0.00750034	0.0188249	0	0	0	0.0197484	0	0.0180974	0.0110793	0	0	0	0	0	0	0.0198366	0	0	0	0.0699477	0	0.0936364	0	0.0497244	0.035099	0.0117894	0.00565289
Glutamate_synthase_gltD,Ruminococcus	0.0223568	0.248697	0.0343654	0.0297025	0	0.055383	0	0	0	0.0687972	0	0	0.0665627	0	0.0227067	0	0.100901	0.07094	0	0	0	0	0	0	0	0.0222377	0	0	0.108046	0.0441362	0	0.0512364	0.0366517	0	0	0	0	0	0.0601145	0	0	0	0.0178559	0	0	0.065809	0	0	0.0246325
Phenyllactate_dehydratase,Eubacterium	0.0320009	0.0170097	0.0520776	0.0372988	0.0213578	0	0	0	0	0	0	0.0261787	0.0298459	0	0.0183093	0.00637398	0	0.0178441	0	0	0	0.0110047	0.0197866	0	0	0.0108136	0.0110325	0	0	0.0326822	0	0.0619584	0	0.0144827	0.0392873	0	0	0	0	0	0	0	0	0	0	0	0	0.00439395	0
methylmalonyl-CoA_decarboxylase,Eubacterium	0.0509238	0.0215892	0.0682496	0.123504	0.0543462	0	0	0	0	0.0205572	0	0.0464156	0.0881419	0	0.054768	0	0	0.0180078	0	0	0	0	0	0.0667503	0	0.0180518	0	0.0475124	0.0385039	0.0670443	0	0.0863489	0	0.0178055	0.04703	0	0	0	0	0	0	0	0	0	0	0	0	0.00668375	0
phosphotransacetylase,Prevotella	0.129903	0	0	0.168143	0	0.0396312	0.195757	0	0	0	0	0.106868	0	0	0.200523	0.0314905	0	0	0	0.0579405	0.44564	0	0	0.496599	0	0.18671	0	0	0	0	0.0512028	0.349733	0.11362	0	0.022583	0.163854	0.088308	0.174285	0	0.548814	0	0	0	0.212796	0.0194334	0	0	0	0.00410054
Argininosuccinate_lyase,Roseburia	0.0182653	0	0	0	0.0609016	0.0154641	0	0	0	0.0556179	0	0	0	0.0675705	0	0.0387371	0	0.0246653	0	0.176927	0	0	0	0.10925	0.0411337	0	0.0871784	0	0	0.0368057	0	0.108611	0.0152356	0.0215673	0.0201455	0.034131	0	0	0	0	0	0.0879473	0	0.0538644	0	0.0193934	0	0	0
Asparagine_synthetase_asnA,Alistipes	0	0.0380382	0	0	0	0	0.0363698	0	0	0	0	0	0	0	0	0	0	0	0	0.0371778	0.0651391	0	0	0.0401981	0	0	0	0	0	0	0.0305464	0	0	0	0	0	0	0	0.0298627	0.0573778	0	0.0713148	0	0.0966114	0	0	0.146946	0	0.0098413
Glutamate_synthase_gltD,Roseburia	0.0292976	0.024393	0	0	0.0856428	0	0	0	0	0.0757337	0	0	0	0.0673597	0	0.0522818	0	0.0286488	0	0.0765738	0	0	0	0.0586942	0.0662103	0.0344466	0.103511	0	0	0.0413873	0.0321113	0.0680151	0.0186852	0	0.0324765	0.040739	0	0	0	0.101306	0	0	0	0.0721846	0	0.0325369	0	0	0
Glutamine_synthetase,Eubacterium	0.0903039	0.0914038	0.141505	0.100288	0.097802	0	0	0	0	0.0756076	0	0.334468	0.102313	0	0.12041	0	0	0.106028	0	0	0.124124	0	0	0	0	0	0.0360179	0	0	0.0805601	0	0.0845482	0	0	0.148761	0.0480528	0	0	0	0	0	0	0	0	0	0	0	0.0143577	0.00659016
Ornithine_carbamoyltransferase,Ruminococcus	0.0225029	0.0956095	0	0	0.0261158	0.0395593	0	0	0	0.0495012	0.0163405	0	0	0	0.0626834	0	0.0168168	0.057516	0	0	0	0.0112085	0.0060717	0	0	0	0	0.0131269	0.0890603	0.0462743	0	0.0375679	0.0330584	0	0	0	0.013159	0	0	0	0	0	0.0164253	0	0	0.0319854	0	0	0.0213814
Pyruvate_kinase_pykF,Ruminococcus	0.0167311	0.100002	0	0	0.0186088	0.0522902	0	0	0	0.067473	0.00867459	0	0.062161	0	0.0609244	0	0.0727537	0.0679932	0	0	0	0	0	0	0	0.0201447	0	0	0.107726	0	0	0.0547558	0.0224941	0	0	0	0	0	0	0	0	0	0.0146768	0.137166	0	0.0489891	0	0	0.0215279
Serine_hydroxymethyltransferase,Eubacterium	0.0573532	0.0414962	0.120808	0.0548813	0.0336227	0	0	0	0	0.0220076	0	0.0403876	0.0471307	0.072525	0.0231865	0.0103957	0	0.0142971	0	0	0	0	0	0	0	0.0327897	0	0	0	0.0275661	0	0.382227	0	0	0.048894	0	0.0875946	0	0	0	0	0.235817	0	0	0	0	0	0.0114181	0
Asparagine_synthetase_asnA,Streptococcus	0	0	0	0	0.0163884	0	0.0219018	0.0568023	0	0	0	0.0317762	0	0	0	0	0.0571295	0.0415817	0.13474	0.0320314	0	0	0	0.0591052	0.102388	0	0	0.0241628	0	0.0155775	0.18453	0	0	0.0738553	0.0189267	0	0.0107016	0	0	0	0	0	0	0.00939495	0.0706079	0	0	0	0
Butyrate_kinase,Faecalibacterium	0	0.0520572	0.0292636	0.142452	0.0280189	0	0.0302149	0	0	0	0.0429695	0.048999	0	0	0.0602048	0	0	0	0	0.0598039	0	0	0	0.0457881	0.185845	0	0.0464014	0	0	0	0	0	0.0526778	0	0.0374233	0	0.0528738	0.0383739	0.0495118	0.0330914	0	0	0.0294065	0	0	0	0	0	0
Glutamate_synthase_gltB,Coprococcus	0	0	0	0.162339	0	0.138026	0.147557	0.118865	0	0	0.117141	0	0.187234	0	0	0	0	0	0	0.117833	0.0961411	0.0796823	0.0349301	0.0875481	0	0.157931	0.100807	0	0	0	0.158428	0.0626132	0.0858081	0	0	0	0.108681	0.141628	0	0	0	0	0	0	0	0	0	0	0
Superoxide_dismutase_SodA,Streptococcus	0	0	0	0	0.00528659	0	0.0149476	0.0330293	0	0.00630589	0	0.0166201	0	0	0	0	0.0292207	0.0124964	0.0573417	0.0119785	0	0	0	0.0269632	0	0	0	0.00650536	0	0.00748331	0.0955201	0	0	0.0408148	0	0	0	0	0	0.00638606	0	0	0	0.0114305	0.00777335	0	0	0	0
phosphotransacetylase,Eubacterium	0.0519466	0.0313091	0.0457243	0.0439562	0.0501169	0	0	0	0	0.0305836	0	0.0303983	0.0375757	0	0.0474123	0	0.0120461	0.0483483	0	0	0	0	0	0	0	0.0251155	0	0	0.0386106	0.0779639	0	0.058439	0	0.0229466	0.0457395	0	0	0	0	0	0	0.137389	0	0	0	0	0	0.00702413	0
spermidine_synthase,Eubacterium	0.035654	0.0120563	0.0425477	0.0410543	0	0.00503482	0	0.0214969	0	0.013873	0	0.0266093	0.0395082	0.0551316	0.0155109	0	0	0.0157159	0	0	0	0	0	0	0	0.0190983	0.018712	0	0	0.0308496	0	0	0	0	0.0347707	0.0121896	0	0	0	0	0	0	0	0	0	0	0	0.00708601	0
Argininosuccinate_lyase,Eubacterium	0.0496817	0.0216827	0.0516925	0.0530889	0.0210406	0	0	0	0	0.025665	0	0.0329818	0.0514251	0	0.0231865	0	0	0.024065	0	0	0	0	0	0	0	0.0204064	0	0	0	0.0318422	0	0.0330663	0	0	0.0372082	0	0	0	0	0	0	0	0	0	0	0	0	0.0104588	0.0456332
Argininosuccinate_lyase,Prevotella	0.157666	0	0	0.227036	0	0.0479027	0.261063	0	0	0	0	0.0743166	0	0	0.217153	0.0388889	0	0	0	0.0898832	0.567325	0	0	0.601657	0	0.2229	0	0	0	0	0	0	0.163855	0	0	0.0790401	0.0990889	0.232495	0	0.626511	0	0	0	0.202931	0.0204698	0	0	0	0.00609224
Butyryl-CoA_dehydrogenase,Oscillibacter	0	0	0	0	0	0	0	0.0375816	0	0	0	0.141916	0	0.0445902	0.0659615	0	0	0	0	0	0.0394782	0	0	0	0	0.0366268	0	0	0	0.0407764	0	0	0.0357174	0.210532	0.0379968	0	0	0	0	0	0	0	0.0403744	0.0875297	0	0	0	0.0134603	0.0225237
Estradiol_17-beta-dehydrogenase,Eubacterium	0	0.025608	0	0	0	0	0	0.0238742	0.00856354	0	0	0	0.0395082	0	0.0420554	0	0	0	0	0.0906818	0	0.0294478	0.0550025	0.01044	0	0.0369756	0.0438055	0	0	0	0	0.0672785	0.0171041	0	0.00867474	0	0.0433613	0.0475559	0	0	0.0652528	0	0	0	0	0	0	0	0.0265071
Estradiol_17-beta-dehydrogenase,Prevotella	0.101775	0	0	0.110104	0	0.0233759	0.154352	0	0	0	0	0.0396126	0	0	0.131843	0.0237507	0	0	0	0.0503985	0	0	0	0.344438	0	0.131944	0	0	0	0	0.010203	0.263466	0.0871017	0	0	0.0397767	0.0514469	0.145353	0	0.361006	0	0	0	0.137479	0.0120919	0	0	0	0.00357333
Microbial_anti-inflammatory_molecule,Faecalibacterium	0	0.012804	0	0	0	0.0117239	0	0	0	0.0296377	0.0287808	0	0.0414406	0	0.0183093	0	0.0510468	0	0	0	0.0282153	0.0151824	0.0144292	0.0117553	0.129546	0	0	0	0	0.0204646	0	0	0.0183977	0	0	0.0120613	0	0	0	0	0	0	0	0.0227045	0	0	0.00738927	0.00451772	0.00210885
Pyruvate_kinase_pykF,Eubacterium	0.069043	0.0287856	0.0552542	0.0592342	0.0271731	0	0	0	0	0.0286918	0	0.0435738	0.118847	0	0.0245457	0	0	0.020518	0	0	0	0	0	0	0.198928	0.0306968	0	0	0	0.0481833	0	0.0275825	0	0	0.0553463	0	0	0	0	0	0	0.225336	0	0	0	0	0	0.00801431	0
methylmalonyl-CoA_decarboxylase,Prevotella	0.15942	0	0	0.221744	0	0.0491974	0.269776	0	0	0	0	0.160689	0	0	0.209158	0	0	0	0	0.101329	0.539342	0	0	0.650733	0	0.293363	0	0	0	0	0	0.0406781	0.156596	0	0.0466715	0	0.170036	0.248088	0	0.703434	0	0	0	0.257735	0.0292796	0	0	0	0.0067659
Asparagine_synthetase_asnA,Phocaeicola	0	0	0	0.0320923	0.0765499	0.00971001	0	0	0	0	0	0.0247148	0.0234043	0	0.0368585	0	0	0.0512951	0.0964266	0	0.0644424	0.111779	0.0312157	0	0	0	0	0.0677255	0	0.0837672	0.0433784	0	0	0.0464574	0	0	0.0237021	0	0	0	0	0	0	0	0	0	0	0	0
Asparagine_synthetase_asnB,Alistipes	0	0	0	0.0219354	0	0	0	0	0	0	0	0	0	0.250253	0	0.0173387	0	0	0	0	0.044355	0.0453435	0.0267869	0	0	0	0	0	0	0.0615464	0	0	0	0	0	0	0	0	0	0	0.220603	1.25427	0	0.794187	0	0.28217	0.125282	0.015286	0
Butyryl-CoA_dehydrogenase,Eggerthella	0	0	0	0.102252	0	0	0	0	0	0	0.0610584	0.0817225	0	0	0	0	0	0.0224279	0	0	0	0	0	0.0351014	0	0	0	0	0	0	0.0274167	0	0.0192601	0	0	0	0	0.0325701	0.136182	0	0	0	0.0549982	0.196198	0.0296251	0.0589156	0.165251	0	0
Diacylglycerol_kinase,Escherichia	0	0	0	0	0	0	0.00295754	0	0	0	0	0	0	0	0	0.0105095	0	0.00960418	0	0.00594489	0	0	0	0	0.0192287	0	0	0	0	0.0287115	0.00231602	0	0	0.00119121	0	0	0	0	0	0	0.00785318	0	0.00577534	0	0.0100622	0	0	0.00888072	0.0141762
Estradiol_17-beta-dehydrogenase,Phocaeicola	0	0	0	0.0484799	0.069783	0.010717	0	0	0	0	0	0	0.0253368	0	0	0	0	0.0534233	0.0920552	0	0	0.0805994	0.0367159	0	0	0	0	0.0466992	0.0265581	0	0.00963964	0	0	0.0421314	0	0	0.0110187	0	0	0.0234155	0	0.148326	0.0219357	0	0	0.0425553	0.0409769	0	0
Estradiol_17-beta-dehydrogenase,Streptococcus	0	0	0	0	0	0.00949423	0.0183048	0.0447641	0	0	0	0.0316039	0	0	0	0.00409756	0	0.0322504	0.083184	0	0	0	0	0.0253191	0.0971349	0	0	0	0	0	0.155611	0	0	0.0645137	0	0	0	0	0	0.0115143	0	0	0	0.0216084	0.00945757	0	0	0	0
Glutamate_decarboxylase,Akkermansia	0.0431062	0	0	0	0	0	0	0	0	0	0	0.039957	0.0746146	0	0.0531689	0	0	0.0207363	0	0	0.0210164	0.056552	0.00350016	0	0	0	0	0	0	0	0	0	0.0189008	0	0	0	0	0	0	0	0	0.316701	0.101042	0	0.041501	0.0750921	0.496257	0	0.0698264
Glutamate_synthase_gltB,Ruminococcus	0	0.756558	0	0	0	0.168666	0	0	0	0.215283	0	0	0.186483	0	0.108816	0	0.195839	0.274319	0	0	0	0	0	0	0	0	0	0.130107	0.335336	0.130958	0	0.217468	0.115776	0	0	0	0	0	0.179273	0	0	0	0.0516072	0	0	0.161122	0	0	0.0831239
L-aspartate_oxidase,Prevotella	0.17732	0	0	0.237022	0	0.048622	0	0	0	0	0	0.0793113	0	0	0.251933	0	0	0	0	0.103281	0.638154	0	0	0.681313	0	0.2788	0	0.853945	0	0	0.0167755	0	0.179162	0	0	0.0741643	0.140151	0.283516	0	0.711852	0	0	0	0.243956	0	0	0	0	0
Serine_hydroxymethyltransferase,Prevotella	0.131364	0	0	0.174459	0	0.0366823	0.211584	0	0	0	0	0.0613995	0	0	0.181414	0.0355501	0	0	0	0.0804779	0.421953	0	0	0.50186	0	0.195256	0	0	0	0	0	0.411937	0.139636	0	0.0164175	0.0639635	0.0780027	0.185459	0	0.490662	0	0	0	0.200739	0	0	0	0	0
methylmalonyl-CoA_decarboxylase,Phocaeicola	0	0.0850485	0.0471682	0.0779263	0.0958988	0.0304247	0	0.0739492	0.080836	0	0	0.0481379	0.0814856	0	0	0	0	0.0849643	0	0	0	0.131955	0.053931	0	0	0	0	0	0.269208	0.167534	0.0145221	0	0	0	0	0	0.191519	0	0	0.0497338	0	0	0.0402684	0.0845546	0	0	0	0	0
propionaldehyde_dehydrogenase,Ruminococcus	0	0	0	0	0.069783	0	0	0	0	0.0232057	0	0	0.0540017	0	0	0	0.0830108	0	0.0646701	0	0.0449355	0	0	0.0454592	0	0	0	0	0	0	0.117804	0.0240631	0.0334896	0	0.0557047	0.0619105	0	0.025727	0.0491227	0	0	0	0	0	0	0.018842	0	0	0
Argininosuccinate_lyase,Streptococcus	0	0	0	0	0.0107846	0	0.0374089	0.0806765	0	0	0	0	0	0	0	0	0.0905247	0.0391807	0.128954	0	0	0	0	0.0374032	0.147586	0	0.0453198	0.0256729	0	0	0.250193	0	0	0.114106	0.025379	0	0	0	0	0.0217707	0	0	0	0	0	0	0	0	0
Glutathione_reductase,Streptococcus	0	0	0	0	0.0154369	0	0.0315738	0	0	0	0	0.0364263	0	0	0	0	0.0849191	0.0369434	0.127669	0.0310554	0	0	0	0.030909	0.154821	0	0	0.0523914	0	0	0.259582	0	0	0.130281	0.0186399	0	0	0	0	0	0	0	0	0	0.00950076	0	0.0246869	0	0
Quinolinate_synthase,Phocaeicola	0	0	0	0.048992	0.0876517	0.0166149	0	0.046939	0	0	0.0222581	0.0256621	0.0330666	0	0	0	0.0286244	0	0	0	0.0589851	0.0615449	0.03143	0	0	0	0.0176304	0	0	0.0821637	0.0121434	0	0	0	0	0	0.0173604	0	0	0.0292211	0.0534017	0	0.0254327	0.0200426	0	0	0	0	0
myo-inositol_2-dehydrogenase,Butyricicoccus	0.0151237	0.0230846	0	0.021338	0	0	0	0.0139603	0.112173	0	0	0	0	0.0322568	0	0	0	0.0112413	0.0449991	0.0212951	0.0355304	0	0	0.0185783	0	0.0382837	0	0	0	0.0327586	0	0	0	0	0	0	0.056441	0	0	0	0	0	0.0111268	0	0.00522542	0	0	0	0.00489136
4-aminobutyrate_aminotransferase_gabT,Blautia	0	0	0	0	0.248576	0	0.0303748	0	0.151415	0.0584556	0	0.0740583	0.0753662	0	0.0446139	0	0	0	0.168296	0	0.090916	0	0	0.0572967	0	0.0540682	0	0	0	0.0358893	0	0	0.0636733	0	0	0	0.122949	0	0.084919	0	0	0	0	0	0.0243565	0	0	0	0
Asparagine_synthetase_asnA,Prevotella	0.103966	0	0	0.171216	0	0.0351718	0.20455	0	0	0	0	0.0508074	0	0	0	0.04329	0	0	0	0.101152	0.410806	0	0	0.398775	0	0.154792	0	0	0	0	0	0.37306	0.112758	0	0	0.0509398	0	0.176797	0	0.399322	0	0	0	0.165821	0.0147694	0	0	0	0
Carboxylesterase,Escherichia	0	0	0	0	0	0	0	0	0.00771659	0	0	0	0	0	0	0.023523	0	0.0269026	0.0041142	0	0	0	0	0	0.026167	0	0	0	0	0.0258098	0.00463204	0	0	0	0	0	0	0	0	0	0.0158492	0	0.0164783	0	0.0202971	0	0	0.0205463	0.0275029
Dihydroxyacetone_phosphatase,Phascolarctobacterium	0	0	0	0.0188628	0	0	0	0.00854816	0	0	0.0108937	0	0	0	0	0	0	0	0.0123426	0	0	0	0	0	0	0	0	0	0	0	0	0	0.00653981	0	0.0196436	0	0	0.020443	0.00894908	0.0223512	0.0573996	0.0296196	0.0224655	0.0555868	0	0.0306067	0	0	0
Estradiol_17-beta-dehydrogenase,Phascolarctobacterium	0	0	0	0.0178385	0	0	0	0.00890223	0	0	0.01318	0	0	0	0	0	0	0	0.0161997	0	0	0	0	0	0	0	0.0133039	0	0	0	0	0	0.00610862	0	0.0187833	0	0	0.0181042	0.0186763	0.0265118	0.0315555	0.0911371	0.0230484	0	0	0.0385111	0	0.00655998	0
Glutamate_decarboxylase,Phocaeicola	0	0.142152	0	0.0844984	0.093044	0	0	0.0563471	0	0	0	0.0403876	0	0	0.042775	0	0	0.0593713	0.121369	0	0.0790726	0.0577748	0.0429305	0	0	0	0	0.0745793	0	0.155164	0	0	0	0.0598115	0	0	0.0177567	0	0	0	0	0.154933	0.0235782	0	0	0	0	0	0
Glutamine_synthetase,Streptococcus	0	0	0	0	0.0175515	0	0.0350908	0.0761242	0	0	0	0	0	0	0	0	0.0757354	0.0419092	0.117769	0	0	0	0	0.0414312	0.141341	0	0.0325567	0.029855	0	0	0.230037	0	0	0.100438	0.0192135	0	0	0	0	0	0	0	0	0	0.0176196	0	0	0	0
Serine_hydroxymethyltransferase,Phocaeicola	0	0	0	0.0523207	0.0636506	0.012659	0	0.0513902	0	0	0	0	0	0	0	0	0	0.0649374	0.102341	0	0.084646	0.127675	0.0411447	0	0	0	0	0.0705135	0	0.132256	0	0	0	0.0594354	0	0	0.0197385	0	0	0.0329946	0	0.176578	0.0285058	0	0	0	0	0	0
Tryptophan_synthase_beta,Phascolarctobacterium	0	0	0	0.0421638	0	0	0	0.0166411	0	0	0.0397417	0	0	0	0	0	0	0	0.0426848	0	0	0	0	0	0	0	0	0	0	0.0170283	0	0	0.0250094	0	0.0489657	0	0	0.0453037	0.0234427	0.0466376	0.0464052	0.0738211	0.0435005	0	0	0.0523899	0	0.012563	0
phosphotransacetylase,Streptococcus	0	0	0	0	0.016177	0	0.0218219	0.0552849	0	0	0	0	0	0	0	0	0.0541478	0.0257021	0.0917981	0.0233359	0	0	0	0.0252369	0.100604	0	0	0.0332238	0	0	0.161308	0	0	0.0769901	0	0	0	0	0	0	0	0	0	0	0.00872342	0	0	0	0
Asparagine_synthetase_asnB,Prevotella	0.230143	0	0	0.291562	0	0.0634387	0.306945	0	0	0	0	0.193757	0	0	0	0.0569106	0	0	0	0.171603	0.679606	0	0	0.766149	0	0.338362	0	0	0	0	0	0.567775	0.204387	0	0	0.244434	0	0.286288	0	0.857957	0	0	0	0.332581	0	0	0	0	0
Butyrate_kinase,Phocaeicola	0	0	0	0	0.0850084	0	0	0	0	0	0	0	0.0257662	0	0.032541	0	0	0.0623726	0.118412	0	0	0.112696	0.0356445	0	0	0	0	0.0622656	0	0	0.0160869	0	0.0153075	0.0545451	0.0156289	0	0.01522	0	0	0.0245766	0.0606837	0	0.0152596	0	0	0	0	0	0
Catalase,Akkermansia	0.0429601	0	0	0	0	0	0	0	0	0	0	0.0439183	0.108648	0	0.0797134	0	0	0.0399447	0	0	0	0.0844714	0.0110005	0	0	0	0	0	0	0	0	0	0.0344957	0	0	0	0	0	0	0	0	0.77421	0.128753	0	0.0595957	0.19899	0.620363	0	0.103275
Glutathione_peroxidase,Escherichia	0	0	0	0	0	0	0	0	0.00771659	0	0	0	0	0	0	0.0174526	0	0.0151157	0	0.0147291	0	0	0	0	0.0310237	0	0	0	0	0.0219918	0.00851293	0	0	0	0	0	0	0	0	0	0	0	0.0131402	0	0.0107531	0	0	0.0118203	0.0152892
Linoleic_acid_isomerase,Longibaculum	0	0	0.0454355	0.0570151	0	0.0815641	0	0.0408693	0	0.0416189	0	0.0868893	0	0.0718925	0	0	0	0	0.108769	0	0	0	0	0.0378142	0.0272572	0	0	0	0.0627155	0	0.0583386	0	0	0	0.121661	0	0	0.0796929	0	0	0.0603981	0	0	0.11133	0	0	0	0	0
Serine_hydroxymethyltransferase,Streptococcus	0	0	0	0	0	0	0.0676238	0.0737975	0	0	0	0	0	0	0	0	0.0642856	0.0373253	0.104269	0	0	0	0	0	0.135493	0	0.0303935	0.0161472	0	0	0.198176	0	0	0.0885888	0	0	0	0	0	0	0	0	0	0	0.033555	0	0	0	0
Tryptophan_synthase_alpha,Eubacterium	0.0279094	0.0241126	0	0	0	0	0	0	0.00705786	0	0	0	0.0285575	0	0.0160706	0	0	0.192356	0	0	0	0.0340331	0.0536453	0.0105222	0	0.0347955	0	0	0	0	0	0.0166968	0.0152356	0	0.0112557	0	0.0446296	0.0558717	0	0	0	0	0	0	0	0	0	0	0.0256284
Alanine_racemase_alr,Escherichia	0	0	0	0	0	0	0	0	0	0	0	0	0	0	0	0.0335393	0	0.0397264	0	0.0119785	0	0	0	0	0.0434134	0	0	0	0	0.0333694	0	0	0	0	0	0	0	0	0	0	0.0189904	0	0.0210879	0	0.0267749	0	0	0.0262399	0.0382815
Asparagine_synthetase_asnA,Escherichia	0	0	0	0	0	0	0	0	0	0	0	0	0	0	0	0.0317181	0	0.0393444	0	0.021029	0	0	0	0	0.050748	0	0	0	0	0.0432199	0.00701065	0	0	0.00338556	0	0	0	0	0	0	0.0391231	0	0.0311021	0	0.0318707	0	0	0.0280037	0.0380472
Asparagine_synthetase_asnA,Romboutsia	0	0	0	0	0	0.0160395	0.0140683	0	0	0	0	0	0	0	0	0	0.0487807	0	0	0	0.0133529	0.0270023	0.0159293	0.0111798	0	0.0241563	0	0	0	0.0183265	0.0185907	0	0	0	0	0	0	0	0	0	0	0	0.0131932	0	0	0	0	0	0.00342688
Butyryl-CoA_dehydrogenase,Phascolarctobacterium	0	0	0	0.0288489	0	0	0	0.0105208	0	0	0.0197028	0	0	0	0	0	0	0	0.0350993	0	0	0	0	0	0	0	0	0	0	0.00786511	0	0	0	0	0.0261676	0	0	0.0280658	0.01391	0.0277697	0.0362674	0.0606062	0.038255	0	0	0.0441178	0	0.00699318	0
Prephenate_dehydrogenase,Streptococcus	0	0	0	0	0	0	0.0305346	0.0592808	0	0	0	0	0	0	0	0	0.0780015	0.0274483	0.0947552	0	0	0	0	0.0346904	0.132322	0	0.0233629	0	0	0	0.172074	0	0	0.0823819	0	0	0	0	0	0	0	0	0	0	0.0307479	0	0	0	0
Superoxide_dismutase_SodB,Escherichia	0	0	0	0	0	0	0	0	0.00639913	0	0	0	0	0	0	0.0124824	0	0.0152794	0	0.00470268	0	0	0	0	0.016057	0	0	0	0	0.0120649	0	0	0	0	0	0	0	0	0	0	0.00913825	0	0.017432	0	0.00954394	0	0	0.0121607	0.0159628
4-aminobutyrate_aminotransferase_gabT,Anaerobutyricum	0	0	0	0	0	0	0	0	0	0	0.0344294	0	0	0	0	0	0	0	0	0.0378876	0	0	0	0	0	0.046394	0	0.107222	0	0.0742986	0	0	0	0.0691532	0	0	0.0807772	0	0.0577799	0	0	0.13306	0	0	0	0	0	0	0
4-hydroxybutyrate_dehydrogenase,Odoribacter	0	0	0	0.00947406	0	0	0.00999169	0	0.0230557	0	0	0	0.0128831	0.012966	0	0	0	0	0	0.0402833	0	0	0	0.0115909	0	0.0194471	0	0.0152179	0	0	0.00782439	0	0	0	0	0	0	0	0	0	0	0	0.00678205	0	0	0	0.0438318	0	0
Creatinine_amidohydrolase,Phascolarctobacterium	0	0	0	0.0273126	0	0	0	0.00738481	0	0	0.010423	0	0	0	0	0	0	0	0.013114	0	0	0	0	0	0	0	0	0	0	0	0	0	0.0112111	0	0.0219378	0	0	0.0260734	0.0153691	0.0184809	0.0296993	0.0414674	0.0262804	0	0	0.0272979	0	0.00470338	0
Dihydrolipoyl_dehydrogenase,Escherichia	0	0	0	0	0	0	0	0	0.0388653	0	0	0	0	0	0	0.0396477	0	0.0684298	0	0	0	0	0	0	0.0561004	0	0	0	0	0.0343621	0	0	0	0	0	0	0	0	0	0	0.0448345	0	0.0320558	0	0.0322162	0	0	0.0373795	0.0460725
Estradiol_17-beta-dehydrogenase,Escherichia	0	0	0	0	0	0	0	0	0.00696376	0	0	0	0	0	0	0.0165041	0	0.0215003	0	0	0	0	0	0	0.0267617	0	0	0	0	0.0167229	0	0	0	0	0	0	0	0	0	0	0	0	0.0120805	0	0.0138625	0	0	0.0159977	0.0189211
Estradiol_17-beta-dehydrogenase,Odoribacter	0	0	0	0.00401154	0	0	0.00759369	0	0.0144921	0	0	0.00955869	0.00751514	0	0	0	0	0	0	0.025288	0	0	0	0.00411024	0	0.0196215	0	0	0	0.00985048	0	0	0	0	0	0	0	0	0	0	0	0	0	0	0	0	0.0250228	0.00532225	0
Glutamate_synthase_gltB,Roseburia	0.106816	0	0	0	0.209243	0	0	0	0	0.201095	0	0	0	0.26965	0	0.1562	0	0.125073	0	0.222712	0	0	0	0.215623	0.184556	0	0.337249	0	0	0.124085	0	0.28843	0	0	0.0973578	0	0	0	0	0.184712	0	0	0	0.268069	0	0	0	0	0
Glutamine_synthetase,Escherichia	0	0	0	0	0	0	0	0	0.0267258	0	0	0	0	0	0	0.0433279	0	0.0388533	0	0	0	0	0	0	0.060858	0	0	0	0	0.0506269	0.0105786	0	0	0	0	0	0	0	0	0	0.0262725	0	0.0285588	0	0.0388667	0	0	0.0382769	0.0541565
Histidine_ammonia-lyase,Phocaeicola	0	0	0	0.0894488	0.108587	0.0112924	0	0.0691946	0	0	0	0.0345318	0	0	0.0863496	0	0	0.0712674	0	0	0.0868521	0.133687	0.0446449	0	0	0	0	0	0	0.151117	0	0	0	0.0598115	0	0	0.0238606	0	0	0	0	0	0.0368774	0	0	0	0	0	0
Quinolinate_synthase,Escherichia	0	0	0	0	0	0	0	0	0.0122336	0	0	0	0	0	0	0.0265203	0	0.0338875	0	0.00558997	0	0	0	0	0.0364751	0	0	0	0	0.0251989	0.00569615	0	0	0	0	0	0	0	0	0	0	0	0.0147298	0	0.0190015	0	0	0.0202679	0.0259506
Superoxide_dismutase_SodA,Escherichia	0	0	0	0	0	0	0.00335721	0	0	0	0	0	0	0	0	0.0199187	0	0.0229191	0	0	0	0	0	0	0.0319158	0	0	0	0	0.0194719	0.00920148	0	0	0.0115987	0	0	0	0	0	0	0.0125651	0	0.0159484	0	0.0176196	0	0	0.0163381	0.0225823
Superoxide_dismutase_SodC,Escherichia	0	0	0	0	0	0	0	0	0.00555218	0	0	0	0	0	0	0.00921951	0	0.00916763	0	0.00292808	0	0	0	0	0.0163543	0	0	0	0	0.00748331	0.00801217	0	0	0	0	0	0	0	0	0	0.00399799	0	0	0	0.00872342	0	0	0.00953053	0.0143226
Tryptophanase,Escherichia	0	0	0	0	0	0	0	0	0	0	0	0	0	0	0	0.041962	0	0.0422366	0	0.0152615	0	0	0	0	0.0450983	0	0	0	0	0.0471143	0.00989002	0	0	0	0	0	0	0	0	0	0.0366958	0	0.0237372	0	0.0337277	0	0	0.0314384	0.0485621
gamma-aminobutyrate_antiporter,Phocaeicola	0	0.0410289	0	0	0.0990708	0	0	0.0603935	0	0	0	0.0398709	0	0	0	0	0	0.069412	0	0	0	0.0395355	0.0271441	0	0	0	0	0.0766703	0	0.152797	0	0	0	0.0710967	0	0	0.0206898	0	0	0.0451862	0	0.242197	0.0316849	0.0380496	0	0	0	0	0
myo-inositol-1(or_4)-monophosphatase,Escherichia	0	0	0	0	0	0	0.00391674	0	0	0	0	0	0	0	0	0.0246992	0	0.0236285	0	0	0	0	0	0	0.0285458	0	0	0	0	0.0251225	0	0	0	0	0	0	0	0	0	0	0.017277	0	0.017273	0	0.0218949	0	0	0.0188135	0.0255405
phosphotransacetylase,Flintibacter	0.0249139	0.0344867	0	0.0332019	0	0	0	0.0140615	0	0.0273676	0	0	0	0	0.03422	0.0137724	0	0	0	0	0	0	0	0	0	0	0.0320159	0	0	0.036882	0.0249128	0	0	0	0.0305408	0.0376595	0	0	0	0	0.0568285	0	0	0.0903481	0	0.0514707	0	0	0
Alanine_racemase_dadx,Escherichia	0	0	0	0	0	0	0	0	0	0	0	0	0	0	0	0.0242439	0	0.0223734	0	0.0101152	0	0	0	0	0.0457922	0	0	0	0	0.0293224	0.00901369	0	0	0	0	0	0	0	0	0	0.0209894	0	0.0180678	0	0.0166695	0	0	0.0224958	0.0291431
Glutathione_S-transferase,Escherichia	0	0	0	0	0	0	0	0	0	0	0	0	0	0	0	0.011458	0	0.0256475	0	0.0175685	0	0	0	0	0.0331052	0	0	0	0	0.0202355	0	0	0	0	0	0	0	0	0	0	0.0147069	0	0.0107559	0	0.0105372	0	0	0.0135222	0.0152013
Glutathione_synthetase,Escherichia	0	0	0	0	0	0	0	0	0.0159978	0	0	0	0	0	0	0.0217398	0	0.0262478	0	0.0100265	0	0	0	0	0.0332043	0	0	0	0	0.0316895	0	0	0	0	0	0	0	0	0	0	0.0191332	0	0.0215648	0	0.0220245	0	0	0.0236407	0
Glutathione_synthetase,Streptococcus	0	0	0	0	0	0	0.0429243	0.110974	0	0	0	0	0	0	0	0	0.100185	0.0566974	0.168682	0	0	0	0	0.0466101	0.221329	0	0.0377485	0	0	0	0.330565	0	0	0.144576	0	0	0	0	0.02782	0	0	0	0	0	0.0129556	0	0	0	0
L-aspartate_oxidase,Phocaeicola	0	0.058132	0	0.145098	0.142632	0	0	0.11578	0	0.0542306	0.0243427	0	0.0449835	0	0.110575	0	0.0864695	0	0.20301	0	0.111584	0.0476871	0.0300014	0	0	0	0	0	0	0	0	0	0	0	0	0.0257265	0.0333731	0	0	0	0	0	0.0473154	0	0	0	0.0648241	0	0
Ornithine_carbamoyltransferase,Phascolarctobacterium	0	0	0	0.0348236	0	0	0	0.00758713	0	0	0.0123731	0	0	0	0	0	0	0	0.0174853	0	0	0	0	0	0	0	0	0	0	0	0	0	0.00876766	0	0.0273864	0	0	0.0315307	0	0.0462505	0.0368386	0	0.0309431	0	0	0.0353861	0	0.00659092	0
Phenylalanine-specific_permease,Escherichia	0	0	0	0	0	0	0	0	0.0225852	0	0	0	0	0	0	0.0724661	0	0.0712128	0	0.0169474	0	0	0	0	0.0944587	0	0	0	0	0.0784984	0.00963964	0	0	0	0	0	0	0	0	0	0	0	0.0471564	0	0.0600707	0	0	0.0612677	0.0479178
Pyruvate_kinase_pykA,Escherichia	0	0	0	0	0	0	0	0	0	0	0	0	0	0	0	0.0328943	0	0.0308316	0	0	0	0	0	0	0.0447019	0	0	0	0	0.030086	0.0550837	0	0	0	0	0	0	0	0	0	0.0321267	0	0.0197633	0	0.0237087	0	0	0.0273229	0.035909
Serine_hydroxymethyltransferase,Escherichia	0	0	0	0	0	0	0	0	0.0191033	0	0	0	0	0	0	0.0310352	0	0.0385804	0	0.0139306	0	0	0	0	0.0394487	0	0	0	0	0.0458925	0	0	0	0	0	0	0	0	0	0	0.0401226	0	0.0223596	0	0.0276386	0	0	0.0317478	0.0371099
Serine_hydroxymethyltransferase,Phascolarctobacterium	0	0	0	0.0352503	0	0	0	0.0155789	0	0	0	0	0	0	0	0	0	0	0.0258423	0	0	0	0	0	0	0	0	0	0	0.019701	0	0	0	0	0.0410079	0	0	0.0427916	0.0300572	0.0422834	0.0583991	0.0642517	0.0397916	0	0	0.0589156	0	0.00795243	0
Tryptophan_synthase_beta,Streptococcus	0	0	0	0	0	0	0.0307744	0.0582186	0	0	0	0.0354791	0	0	0	0	0.0700105	0.0391261	0.103369	0	0	0	0	0.0290183	0.136683	0	0	0.0188191	0	0	0.202057	0	0	0.0905323	0	0	0	0	0	0	0	0	0	0	0	0	0	0	0
spermidine_synthase,Anaerobutyricum	0	0	0	0.0268005	0	0	0	0.00763771	0	0.0348716	0.0322776	0	0	0.0294106	0.0346198	0	0	0	0.028928	0	0	0	0	0.065024	0	0	0	0.0419363	0	0	0	0.0347851	0.0280278	0	0.0264544	0.0248284	0	0	0	0	0	0	0	0	0	0	0	0	0.00852327
spermidine_synthase,Escherichia	0	0	0	0	0	0	0	0	0.0205148	0	0	0	0	0	0	0.0245474	0	0.0239013	0	0	0	0	0	0	0.0353849	0	0	0	0	0.0215336	0	0	0	0.00727268	0	0	0	0	0	0	0.0205611	0	0.0136701	0	0.0197357	0	0	0.0203607	0.0280594
4-hydroxyphenylacetate_decarboxylase_hpdB,Escherichia	0	0	0	0	0	0	0	0	0.0450762	0	0	0	0	0	0	0.0655989	0	0.0730136	0	0	0	0	0	0	0.0909896	0	0	0	0	0.079262	0	0	0	0	0	0	0	0	0	0	0.063111	0	0.0464147	0	0.0648211	0	0	0.0548315	0.0710858
Argininosuccinate_lyase,Escherichia	0	0	0	0	0	0	0	0	0	0	0	0	0	0	0	0.0443523	0	0.0512951	0	0.017391	0	0	0	0	0.0641289	0	0	0	0	0.0494051	0.0155862	0	0	0	0	0	0	0	0	0	0	0	0.0305192	0	0.0414579	0	0	0.0385244	0.0542736
Argininosuccinate_lyase,Phascolarctobacterium	0	0	0	0.0499309	0	0	0	0.012797	0	0	0.020308	0	0	0	0	0	0	0	0.0298279	0	0	0	0	0	0	0	0	0	0	0	0	0	0	0	0.0415097	0	0	0.0382872	0.0271391	0.0401548	0.0514027	0.0669858	0.0462557	0	0	0.0565259	0	0.00854035	0
Butyryl-CoA_dehydrogenase,Odoribacter	0	0	0	0.027398	0	0	0.0211025	0	0.052981	0	0	0	0	0.0301485	0	0	0	0	0	0.086689	0	0	0	0	0	0.0410744	0	0	0	0.0186319	0	0	0	0	0	0	0	0	0	0	0	0	0	0	0	0	0.0762438	0.0131818	0
D-lactate_dehydrogenase,Escherichia	0	0	0	0	0	0	0	0	0	0	0	0	0	0	0	0.0189702	0	0.0267935	0	0	0	0	0	0	0.033799	0	0	0	0	0.0259625	0	0	0	0	0	0	0	0	0	0	0.0392659	0	0.0176439	0	0.0161081	0	0	0.0217841	0.0212642
Glutamine_synthetase,Phocaeicola	0	0	0	0.104897	0.143372	0.0257495	0	0	0	0	0	0.0586438	0	0	0	0	0	0.105155	0	0	0	0.206644	0.0650744	0	0	0	0	0.111404	0	0.224881	0	0	0	0	0	0	0.0482761	0	0	0.0894048	0	0.292778	0	0	0	0	0	0	0
Glutathione_reductase,Escherichia	0	0	0	0	0	0	0	0	0.0286079	0	0	0	0	0	0	0.0506883	0	0.0473661	0	0	0	0	0	0	0.0790956	0	0	0	0	0.0516959	0	0	0	0	0	0	0	0	0	0	0.0409793	0	0.0402684	0	0.0418033	0	0	0.0426708	0.0503488
Linoleic_acid_isomerase,Coprococcus	0	0	0	0	0	0	0	0	0	0	0.0574272	0.162067	0	0	0.27392	0	0	0	0	0	0.176607	0.0307725	0.0202866	0	0	0	0	0	0	0	0.0802469	0.101081	0	0	0.288776	0.29223	0	0	0	0	0	0	0	0	0	0	0	0	0
Tryptophan-specific_transport_protein,Escherichia	0	0	0	0	0	0	0	0	0.0216441	0	0	0	0	0	0	0.0389268	0	0	0	0.0221824	0	0	0	0	0.0465851	0	0	0	0	0.0413109	0	0	0	0	0	0	0	0	0	0	0.0277003	0	0.0223596	0	0.0323458	0	0	0.0388029	0.0410347
Tyrosine_aminotransferase,Escherichia	0	0	0	0	0	0	0	0	0	0	0	0	0	0	0	0.0361572	0	0.0390716	0	0.0159714	0	0	0	0	0.0471798	0	0	0	0	0.0419982	0	0	0	0	0	0	0	0	0	0	0	0	0.0218827	0	0.0318707	0	0	0.0308195	0.0409176
chorismate_mutase,Escherichia	0	0	0	0	0	0	0	0	0.0118572	0	0	0	0	0	0	0.0282276	0	0.0287034	0	0	0	0	0	0	0.0336007	0	0	0	0	0.0313077	0	0	0	0	0	0	0	0	0	0	0.0202755	0	0.0187036	0	0.0214631	0	0	0.0262399	0.0324822
methylmalonyl-CoA_decarboxylase,Ruminococcus	0	0	0	0.0664891	0	0	0	0	0	0	0	0	0.0633419	0.0427982	0.0481319	0	0.0894513	0	0	0	0	0	0	0.040527	0	0	0	0	0	0	0	0	0	0	0.0473168	0	0	0	0.0919226	0	0.107089	0.246298	0	0	0	0	0	0.0403191	0
nitric_oxide_dioxygenase,Escherichia	0	0	0	0	0	0	0	0	0	0	0	0	0	0	0	0.0283035	0	0.0303951	0	0	0	0	0	0	0.038061	0	0	0	0	0.0284824	0	0	0	0.00457677	0	0	0	0	0	0	0	0	0.0182268	0	0.0243133	0	0	0.027818	0.0347667
phosphotransacetylase,Odoribacter	0	0	0	0.0153633	0	0	0	0	0.0256906	0	0	0	0.0109506	0	0	0	0	0	0	0.0377101	0	0	0	0	0	0.0220633	0	0	0	0.00885779	0	0	0	0	0	0.0175146	0	0.0113476	0	0	0	0	0.00535146	0	0	0	0.0401372	0.00312527	0
4-hydroxyphenylacetate_decarboxylase_hpdB,Ruminococcus	0	0	0	0	0.12212	0	0	0	0	0	0	0	0.0986631	0	0	0	0.138351	0	0.11764	0	0.0990439	0	0	0	0	0	0	0	0	0	0.211697	0.0590119	0	0	0.101731	0	0	0.0546589	0.0876426	0	0	0	0	0.116497	0	0	0	0	0
Butyrate_kinase,Odoribacter	0	0	0	0.0187774	0	0	0.00975189	0	0.0149627	0	0	0	0	0.0135984	0	0.00379404	0	0	0	0.039396	0	0	0	0	0	0.0190111	0	0.0110359	0	0.0138976	0	0	0	0	0	0	0	0	0	0	0	0	0	0	0	0	0.0309006	0.00461055	0
Butyrate_kinase,Vescimonas	0	0	0	0	0	0.011652	0	0	0	0	0	0.0464156	0	0	0	0	0	0	0	0	0	0	0	0	0	0	0	0	0	0	0	0	0	0	0	0	0	0.03283	0	0	0.09638	0.144908	0	0.152981	0	0.0183824	0	0	0.0190675
D-serine/D-alanine/glycine_transporter,Escherichia	0	0	0	0	0	0	0	0	0	0	0	0	0	0	0	0.042607	0	0.0520045	0	0	0	0	0	0	0.0830602	0	0	0	0	0.0432963	0	0	0	0	0	0	0	0	0	0	0	0	0.0264394	0	0.0345914	0	0	0.0369153	0
Gamma-glutamyltranspeptidase,Escherichia	0	0	0	0	0	0	0	0	0.0235262	0	0	0	0	0	0	0.0663198	0	0.0617178	0	0	0	0	0	0	0.06849	0	0	0	0	0.0694115	0	0	0	0	0	0	0	0	0	0	0.0356963	0	0	0	0.0482379	0	0	0.0453938	0.0570268
Glutamine_synthetase,Phascolarctobacterium	0	0	0	0.0672573	0	0	0	0.0314613	0	0	0	0	0	0	0	0	0	0	0.0415277	0	0	0	0	0	0	0	0	0	0	0	0	0	0	0	0.0717638	0	0	0.0697313	0	0.0785679	0.132362	0.177034	0.086948	0	0	0.12307	0	0.0165237	0
Histidine_ammonia-lyase,Odoribacter	0	0	0	0	0	0	0.0105512	0	0.0243731	0	0	0	0	0.0209774	0	0	0	0	0	0.0447198	0	0	0	0.0128239	0	0.0320049	0	0	0	0	0	0	0	0	0	0	0	0	0	0	0	0	0	0	0	0	0.0717095	0.00810714	0
Linoleic_acid_isomerase,Massilistercora	0	0.0643939	0	0.106092	0	0	0	0.0571058	0	0	0	0	0	0.0853855	0.0642824	0	0	0	0.0443562	0	0	0	0	0	0	0.0268597	0	0	0.13439	0	0.13195	0	0	0	0.0868191	0	0.0815699	0.0880953	0	0	0.110944	0	0	0	0	0	0	0	0
Pyruvate_dehydrogenase_aceE,Escherichia	0	0	0	0	0	0	0	0	0	0	0	0	0	0	0	0.0687859	0	0.122399	0	0	0	0	0	0	0.119436	0	0	0	0	0.0768185	0	0	0	0	0	0	0	0	0	0	0.0545439	0	0.0462557	0	0.0628778	0	0	0.0672398	0.0848812
Pyruvate_kinase_pykF,Escherichia	0	0	0	0	0	0	0	0	0	0	0	0	0	0	0	0.0258753	0	0.032687	0	0	0	0	0	0	0.0623447	0	0	0	0	0.0358893	0	0	0	0	0	0	0	0	0	0	0	0	0.0238431	0	0.0228018	0	0	0.0246927	0.0357919
Tryptophan_permease,Escherichia	0	0	0	0	0	0	0	0	0.0171271	0	0	0	0	0	0	0.0420759	0	0.0389079	0	0	0	0	0	0	0.0499551	0	0	0	0	0.0468852	0.0115175	0	0	0	0	0	0	0	0	0	0	0	0.0254327	0	0.0322594	0	0	0.0317788	0.0430557
Tryptophan_synthase_alpha,Escherichia	0	0	0	0	0	0	0	0	0.00602271	0	0	0	0	0	0	0.014645	0	0.0216094	0	0	0	0	0	0	0.019427	0	0	0	0	0.0195482	0	0	0	0	0	0	0	0	0	0	0.0104233	0	0.0117626	0	0.0106236	0	0	0.0136769	0.0221429
Tryptophan_synthase_beta,Escherichia	0	0	0	0	0	0	0	0	0.022491	0	0	0	0	0	0	0.0223469	0	0.0261932	0	0	0	0	0	0	0.0329069	0	0	0	0	0.0304678	0	0	0	0	0	0	0	0	0	0	0.0354107	0	0.020929	0	0.0182242	0	0	0.0320263	0.0345324
Tyrosine-specific_transport_protein,Escherichia	0	0	0	0	0	0	0	0	0.0178799	0	0	0	0	0	0	0.0288726	0	0.0430005	0	0	0	0	0	0	0.0472789	0	0	0	0	0.0289405	0	0	0	0	0	0	0	0	0	0	0.0255585	0	0.0195514	0	0.0190447	0	0	0.023486	0
gamma-aminobutyrate_antiporter,Bifidobacterium	0	0.0311221	0	0	0.166105	0	0	0	0	0	0	0.0973953	0	0	0	0	0.513689	0	0	0	0.177304	0	0	0	0	0	0	0	0	0	0	0	0.0293214	0	0.0359894	0.135048	0	0	0.113906	0	0	0	0	0	0	0	0	0	0
gamma-aminobutyrate_antiporter,Odoribacter	0	0	0	0.0325191	0	0	0.0163064	0	0.0540162	0	0	0	0	0	0	0	0	0	0	0.116413	0	0	0	0	0	0.062004	0	0.038916	0	0.0209991	0	0	0	0	0	0	0	0	0	0	0	0	0	0	0	0	0.102274	0.0159049	0
phosphotransacetylase,Escherichia	0	0	0	0	0	0	0	0	0.035948	0	0	0	0	0	0	0.0494742	0	0.0659196	0	0	0	0	0	0	0.100802	0	0	0	0	0.0620046	0	0	0	0	0	0	0	0	0	0	0	0	0.0423878	0	0.046381	0	0	0.050747	0.0669267
4-aminobutyrate_aminotransferase_PuuE,Escherichia	0	0	0	0	0	0	0	0	0.017033	0	0	0	0	0	0	0	0	0.0307225	0	0	0	0	0	0	0.045693	0	0	0	0	0.0252753	0	0	0	0	0	0	0	0	0	0	0.0332689	0	0.027923	0	0	0	0	0.0262709	0.0323943
4-aminobutyrate_aminotransferase_gabT,Escherichia	0	0	0	0	0	0	0	0	0.028702	0	0	0	0	0	0	0.0326667	0	0	0	0	0	0	0	0	0.0499551	0	0	0	0	0.0397837	0	0	0	0	0	0	0	0	0	0	0	0	0.0241081	0	0.0271203	0	0	0.0279108	0.0299047
4-hydroxybutyrate_dehydrogenase,Escherichia	0	0	0	0	0	0	0	0	0	0	0	0	0	0	0	0	0	0.0193721	0	0.0133982	0	0	0	0	0.031321	0	0	0	0	0.0290169	0	0	0	0	0	0	0	0	0	0	0	0	0.0145178	0	0.0185265	0	0	0.00909733	0.0304026
4-hydroxyphenylacetate_decarboxylase_hpdB,Phascolarctobacterium	0	0	0	0.0980693	0	0	0	0.0291852	0	0	0	0	0	0	0	0	0	0	0.0547703	0	0	0	0	0	0	0	0	0	0	0	0	0	0	0	0.0719788	0	0	0.0803859	0	0.0835993	0.0912397	0	0.0983927	0	0	0.122703	0	0.0122226	0
Aldehyde_dehydrogenase,Phascolarctobacterium	0	0	0	0.0419078	0	0	0	0.0138592	0	0	0	0	0	0	0	0	0	0	0	0	0	0	0	0	0	0	0	0	0	0	0	0	0	0	0.034914	0	0	0.0317039	0.0300572	0.0394774	0.0581136	0	0.0483751	0	0	0.0549634	0	0.0135841	0
Asparagine_synthetase_asnB,Escherichia	0	0	0	0	0	0	0	0	0.0212677	0	0	0	0	0	0	0.0392683	0	0	0	0	0	0	0	0	0.0638315	0	0	0	0	0.053834	0	0	0	0	0	0	0	0	0	0	0	0	0.0270222	0	0.0343323	0	0	0.0372867	0.0516376
Aspartate_aminotransferase,Escherichia	0	0	0	0	0	0	0	0	0	0	0	0	0	0	0	0.0241301	0	0.0308316	0	0	0	0	0	0	0.0418275	0	0	0	0	0.0345149	0	0	0	0	0	0	0	0	0	0	0	0	0.0163193	0	0.0200812	0	0	0.0286225	0.0327458
Dihydroxyacetone_phosphatase,Vescimonas	0	0	0	0	0	0.0141694	0	0	0	0	0	0.0184285	0	0	0	0	0	0	0	0	0	0	0	0	0	0	0	0	0	0	0	0	0	0	0	0	0	0.0259868	0.0362827	0	0.0509743	0.0991116	0	0.114305	0	0	0	0	0
Estradiol_17-beta-dehydrogenase,Ruminococcus	0	0	0	0.0210819	0	0	0	0	0	0.038592	0	0	0.0337108	0.0771632	0	0	0.0387622	0.0178441	0.0341993	0	0.0411038	0	0	0	0	0	0	0	0.0119458	0	0.040812	0	0	0	0	0	0.0103052	0	0.0361854	0	0	0	0	0	0	0	0	0	0
Ethanolamine_ammonia-lyase_eutC,Escherichia	0	0	0	0	0	0	0	0	0.0164683	0	0	0	0	0	0	0.022271	0	0.0305588	0	0	0	0	0	0	0.031321	0	0	0	0	0.0291696	0	0	0	0	0	0	0	0	0	0	0.0454057	0	0.0197633	0	0.0190015	0	0	0.0211343	0.0302562
Glutamate_synthase_gltB,Escherichia	0	0	0	0	0	0	0	0	0	0	0	0	0	0	0	0.137761	0	0.145645	0	0	0	0	0	0	0.217463	0	0	0	0	0.148368	0	0	0	0	0	0	0	0	0	0	0.100806	0	0.0867891	0	0.106279	0	0	0.11384	0.147385
Phenyllactate_dehydratase,Blautia	0.0251331	0.0352344	0	0.0563323	0	0	0.03613	0	0	0	0	0	0	0	0	0.00766395	0	0.00523864	0	0	0	0.0407582	0.03243	0	0	0	0	0	0	0	0	0	0	0	0.0577838	0	0	0	0	0	0	0	0.0379371	0.0533947	0	0	0	0	0
phosphotransacetylase,Clostridium	0	0	0	0	0	0	0	0	0	0	0	0.0274705	0	0	0.0195886	0.0246233	0	0	0	0	0	0	0	0	0.0614527	0.0276445	0	0	0	0	0	0	0.0145169	0	0.0255941	0	0	0	0	0	0.0315555	0	0	0	0	0	0	0.0113871	0
4-hydroxyphenylacetate_decarboxylase_hpdB,Alistipes	0	0	0	0.0273126	0	0	0	0	0	0	0	0	0	0.158859	0	0.0219675	0	0	0	0	0	0	0	0	0	0	0	0	0	0	0	0	0	0	0	0	0	0	0	0	0.180052	1.17111	0	0.716992	0	0.260203	0	0.0119441	0
Aldehyde_dehydrogenase,Escherichia	0	0	0	0	0	0	0	0	0	0	0	0	0	0	0	0.0462872	0	0.044965	0	0	0	0	0	0	0.053226	0	0	0	0	0.049176	0	0	0	0.0102194	0	0	0	0	0	0	0	0	0.0371953	0	0.0383917	0	0	0.0427017	0.0544201
Argininosuccinate_lyase,Flavonifractor	0	0	0	0	0	0	0	0	0	0.0211878	0.0138525	0	0	0	0	0	0	0	0	0	0	0	0	0	0.0626421	0	0	0	0	0	0.0503265	0	0	0	0	0	0.0342451	0	0	0	0.103234	0	0	0	0	0.0423715	0	0	0.017398
Asparagine_synthetase_asnA,Ruthenibacterium	0	0	0	0	0	0	0	0	0	0	0	0.035393	0.0334961	0	0	0	0	0.0190992	0	0	0	0	0	0	0	0	0	0	0	0	0	0	0	0	0	0	0	0	0	0	0	0	0.0260155	0	0.0219381	0	0	0.020732	0
Dihydrolipoyl_dehydrogenase,Streptococcus	0	0	0	0	0	0	0.0366895	0.0847735	0	0	0	0.0469323	0	0	0	0	0.0937449	0.0506402	0.14824	0	0	0	0	0	0.200415	0	0.0383974	0	0	0	0.292507	0	0	0.117366	0	0	0	0	0	0	0	0	0	0	0	0	0	0	0
Ethanolamine_ammonia-lyase_eutB,Escherichia	0	0	0	0	0	0	0	0	0	0	0	0	0	0	0	0.0353225	0	0	0	0	0	0	0	0	0.0602633	0	0	0	0	0.0345912	0	0	0	0	0	0	0	0	0	0	0	0	0.0211939	0	0.0260839	0	0	0.0287154	0.039951
Glutamate_decarboxylase,Odoribacter	0	0	0	0.00990082	0	0	0	0	0	0	0	0	0	0.0205558	0	0	0	0	0	0.0563434	0	0	0	0	0	0.025726	0	0	0	0.0145848	0	0	0	0	0	0	0	0.0134265	0	0	0	0	0.00455669	0	0	0	0.0520608	0.00652903	0
Glutathione_peroxidase,Phocaeicola	0	0	0	0	0.0306622	0	0	0	0	0.0144405	0	0	0	0	0	0	0	0	0	0	0.0364593	0.0300592	0.00421448	0	0	0	0.0235793	0	0	0	0	0	0	0	0	0.00384936	0.00824419	0	0	0	0	0.0483027	0	0	0	0	0	0	0
Glutathione_peroxidase,Streptococcus	0	0	0	0	0	0	0	0.0210922	0	0	0	0.0148117	0	0	0	0	0	0.0154977	0	0.012156	0	0	0	0.0102756	0	0	0	0	0	0.00885779	0.0560852	0	0	0	0	0	0	0	0	0	0.0344112	0	0	0	0	0	0	0	0
Prephenate_dehydrogenase,Escherichia	0	0	0	0	0	0	0	0	0.0135511	0	0	0	0	0	0	0.0255718	0	0	0	0.0148179	0	0	0	0	0.0315193	0	0	0	0	0.0286351	0	0	0	0	0	0	0	0	0	0	0	0	0.0187566	0	0.0218086	0	0	0.0247856	0
Serine_hydroxymethyltransferase,Ruthenibacterium	0	0	0	0	0	0	0	0	0	0	0	0.0467601	0.0520692	0	0	0	0	0.0160433	0	0	0	0	0	0	0	0	0	0	0	0	0	0	0	0	0	0	0	0	0	0	0	0	0.0343341	0	0.0123078	0.0397979	0	0.0157811	0
Tryptophan_synthase_alpha,Coprococcus	0	0	0	0	0	0	0	0	0	0	0.0240064	0	0	0	0	0	0	0	0	0	0	0.0229265	0.00700032	0.006823	0	0.0458707	0	0	0	0.0170283	0.0110167	0.0125226	0	0	0	0.0372746	0	0	0	0	0	0	0.00699399	0	0	0	0	0	0
Tryptophan_synthase_beta,Coprococcus	0	0	0	0	0	0	0	0	0	0	0.0338914	0	0	0	0	0	0	0	0	0	0	0.0301611	0.0189294	0	0	0.0685445	0	0	0	0.0217627	0.0220335	0.0264367	0	0	0	0.0531853	0	0	0	0	0	0	0.0118156	0	0	0	0	0	0
gamma-aminobutyrate_antiporter,Escherichia	0	0	0	0	0	0	0	0	0	0	0	0	0	0	0	0.0310732	0	0	0	0	0	0	0	0	0.0306272	0	0	0	0	0.032224	0	0	0	0	0	0	0	0	0	0	0	0	0.0188626	0	0.0201675	0	0	0.0288701	0.0355869
methylmalonyl-CoA_decarboxylase,Odoribacter	0	0	0	0	0	0	0.0145479	0	0.0455467	0	0	0	0	0	0	0	0	0	0	0.0628207	0	0	0	0	0	0.0354931	0	0	0	0.0255043	0	0	0	0	0	0	0	0	0	0	0	0	0	0	0	0	0.0545798	0.0102113	0
4-hydroxyphenylacetate_decarboxylase_hpdB,Bacteroides	0.0239641	0	0	0	0.0607958	0	0	0	0	0	0	0	0	0.0698896	0	0	0	0	0	0	0	0	0	0	0	0	0	0	0	0.0679607	0	0	0	0	0	0	0	0	0	0	0	0	0	0	0	0.0166361	0	0.0793386	0
Asparagine_synthetase_asnB,Phocaeicola	0	0	0	0	0	0	0	0	0	0	0	0	0	0	0	0	0	0.0695212	0	0	0	0.150296	0.0756463	0	0	0	0	0	0	0	0.0125816	0.0168605	0	0	0	0	0.0223544	0	0	0	0	0.207565	0.0358177	0	0	0.138328	0	0	0
Catalase,Escherichia	0	0	0	0	0	0	0	0	0	0	0	0	0	0	0	0.0457561	0	0.052823	0	0	0	0	0	0	0.0607589	0	0	0	0	0.0451289	0	0	0	0	0	0	0	0	0	0	0	0	0.0273931	0	0.0381326	0	0	0.0391123	0
Estradiol_17-beta-dehydrogenase,Barnesiella	0.00979022	0	0	0	0.00983306	0.00791186	0	0	0	0	0	0.0126588	0.0147082	0	0	0.00349051	0	0	0	0	0.00766342	0	0	0	0	0	0	0	0	0	0	0	0	0	0.0101086	0	0	0	0	0	0	0	0	0	0	0	0	0.0064362	0.00272393
Estradiol_17-beta-dehydrogenase,Paraprevotella	0	0	0	0.0120346	0	0	0	0	0	0.00668424	0	0.0163617	0	0	0	0	0	0	0.0150425	0	0.0241514	0.00794785	0.0257869	0	0	0	0	0.0189352	0	0	0.0125816	0	0	0	0.0119726	0	0.0262387	0	0	0.0290275	0	0.0268854	0	0	0	0	0	0	0
Glutamate_synthase_gltD,Escherichia	0	0	0	0	0	0	0	0	0	0	0	0	0	0	0	0.0415068	0	0	0	0	0	0	0	0	0.052433	0	0	0	0	0.0374165	0	0	0	0	0	0	0	0	0	0	0	0	0.0324797	0	0.0369234	0	0	0.0323976	0.0411226
L-aspartate_oxidase,Escherichia	0	0	0	0	0	0	0	0	0	0	0	0	0	0	0	0.0408238	0	0.0451833	0	0	0	0	0	0	0.0671024	0	0	0	0	0.0478015	0	0	0	0	0	0	0	0	0	0	0	0	0.0297774	0	0.0297115	0	0	0	0.0466583
Linoleic_acid_isomerase,Anaerostipes	0	0	0.0421626	0	0.0731664	0	0	0	0	0	0	0.061055	0	0	0	0	0.0356612	0	0.109155	0.0389524	0	0	0	0	0	0	0	0.0923529	0	0	0	0	0	0	0.0311144	0	0	0	0	0	0	0.139212	0	0	0	0	0	0	0
Quinolinate_synthase,Paraprevotella	0	0	0	0	0	0	0	0	0	0	0	0.0136922	0	0	0	0	0	0	0.0236566	0	0.0167202	0.0108009	0.00257154	0.00813827	0	0	0	0.0178897	0	0	0.0124564	0	0	0	0	0	0.0170433	0.0068432	0	0.00803095	0	0.0328094	0	0.0126832	0	0	0	0	0
methylmalonyl-CoA_decarboxylase,Paraprevotella	0	0	0	0.0428467	0	0	0	0	0	0	0	0	0	0	0	0	0	0	0.111083	0	0.0759375	0.0188507	0.00900041	0.0169342	0	0	0	0.147532	0	0	0.078995	0	0	0	0.0413663	0.0388785	0.0969485	0.0560449	0	0	0	0.223969	0	0	0	0	0	0	0
myo-inositol_2-dehydrogenase,Anaerostipes	0	0	0.0781645	0	0	0.0562461	0	0	0.207407	0	0.0219891	0	0	0.0678868	0	0	0.0141929	0	0	0	0.0858071	0	0	0	0	0	0	0.0414717	0	0.0391728	0	0	0	0	0	0	0	0	0	0	0	0	0	0	0	0	0	0	0
Glutamine_synthetase,Odoribacter	0	0	0	0.0284222	0	0	0	0	0.0594742	0	0	0	0	0	0	0	0	0	0	0.097514	0	0	0	0	0	0.0453475	0	0	0	0.0301623	0	0	0	0	0	0	0	0	0	0	0	0.0697199	0	0	0	0	0.114702	0	0
Glutathione_peroxidase,Romboutsia	0	0	0	0	0	0	0.00903249	0	0	0	0	0	0	0.012966	0	0	0.0127617	0	0.0107998	0	0	0.0259834	0.0107862	0	0	0.00863346	0	0	0	0	0.00682287	0	0	0	0	0	0	0	0	0	0	0	0	0	0	0	0	0.0050747	0
Pyruvate_dehydrogenase_aceF,Escherichia	0	0	0	0	0	0	0	0	0	0	0	0	0	0	0	0.0552412	0	0	0	0	0	0	0	0	0	0	0	0	0	0.0525359	0	0	0	0	0	0	0	0	0	0	0	0	0.041646	0	0.042883	0	0	0.0480859	0.0572319
Serine_hydroxymethyltransferase,Adlercreutzia	0	0	0	0	0	0.0217936	0.0432441	0	0	0.0308989	0	0	0	0.0335217	0	0	0	0	0	0	0	0	0	0	0	0	0.091613	0	0	0	0	0	0	0	0	0	0	0	0	0	0	0	0	0	0	0.0260111	0	0.0106754	0
Serine_hydroxymethyltransferase,Odoribacter	0	0	0	0	0	0	0.0117502	0	0	0	0	0	0.0155671	0	0.00647622	0	0	0	0	0.040727	0	0	0	0	0	0.0285166	0	0	0	0	0	0	0	0	0	0.0155257	0	0	0	0	0	0.0282525	0.00747085	0	0	0	0	0	0
Tryptophanase,Odoribacter	0	0	0	0	0	0	0.021662	0	0.0357598	0	0	0	0	0	0	0	0	0	0	0.0626432	0	0	0	0	0	0.093224	0	0	0	0.030315	0	0	0	0	0	0	0	0	0	0	0	0	0	0	0	0	0.056763	0.0113871	0
phosphotransacetylase,Ruminococcus	0.0170964	0	0.0232953	0	0	0	0	0	0	0.012801	0	0	0.0411186	0.0274077	0	0	0.0407898	0.0133695	0	0	0	0	0	0	0	0	0	0	0	0	0.0715462	0	0	0	0	0	0	0	0.0437727	0	0	0	0	0	0.00747105	0	0	0	0
spermidine_synthase,Romboutsia	0	0	0	0	0	0	0.0127894	0	0	0	0	0	0	0	0	0	0	0	0	0	0.0083601	0.0221113	0.00835752	0.0157011	0	0	0	0	0	0.00847599	0.00813736	0	0	0	0	0	0.0302816	0	0	0	0	0	0.0115507	0	0	0	0	0	0
Butyryl-CoA_dehydrogenase,Adlercreutzia	0	0	0	0	0	0.0306405	0.0406062	0	0	0.0402316	0	0	0	0.0588211	0	0	0	0	0	0	0	0	0	0	0	0	0.121033	0.0609878	0	0	0	0	0	0	0	0	0	0	0	0	0	0	0	0	0	0.0249082	0	0	0
Butyryl-CoA_dehydrogenase,Anaerotignum	0	0	0	0.0119493	0	0	0	0.0118359	0	0	0	0	0	0.0480689	0	0	0	0	0	0	0.0142818	0	0	0	0	0.0144763	0	0	0	0	0	0	0	0	0.0142667	0	0	0	0	0	0.0179909	0	0	0	0	0	0	0	0
Dihydrolipoyl_dehydrogenase,Longibaculum	0	0	0	0.0256909	0	0	0	0.0199289	0	0	0	0	0	0	0	0	0	0	0.0371564	0	0	0	0	0	0	0.0418592	0	0	0.0343442	0	0.0405616	0	0	0	0	0	0.050892	0	0.0628381	0	0	0	0	0	0	0	0	0	0
Phenyllactate_dehydratase,Anaerotignum	0	0	0	0.00768167	0	0	0.00543548	0	0	0	0.00652276	0	0.0153524	0	0	0	0	0	0	0.009849	0.0162557	0	0	0	0	0	0	0	0.00501298	0	0	0	0	0.00551721	0	0	0	0	0	0	0	0.0145819	0	0	0	0	0	0	0
Phenyllactate_dehydratase,Ruminococcus	0	0	0.00712337	0.0069135	0	0	0	0	0	0	0	0	0.0391861	0.0143363	0	0	0.0250464	0.0092222	0	0	0	0	0	0	0	0	0	0	0	0	0	0	0	0	0	0	0	0	0.0258745	0	0.00813876	0	0	0	0	0.00542281	0	0	0
serotonin_N-acetyltransferase,Dysosmobacter	0	0	0	0	0	0	0	0	0	0	0	0	0	0.0169717	0	0	0	0	0	0	0	0	0	0	0	0	0	0	0	0	0	0	0	0	0	0	0.00681731	0	0	0	0.0309844	0.0380497	0	0.0292809	0.00613231	0	0	0	0
serotonin_N-acetyltransferase,Streptococcus	0	0	0	0	0	0	0	0	0	0	0	0.0192896	0	0	0	0	0	0.00485666	0	0	0	0	0	0.0146325	0	0	0	0.0181221	0	0	0	0	0	0	0	0	0	0	0	0.00996612	0	0	0	0	0	0	0	0	0
4-hydroxybutyrate_dehydrogenase,Flavonifractor	0	0	0	0	0	0	0	0.0278701	0	0	0	0	0	0	0	0	0	0.0116778	0	0	0	0	0	0	0.0476754	0	0	0	0	0	0.0829385	0	0	0	0	0	0.0206898	0	0	0	0	0	0	0	0	0	0	0	0
Glutamate_decarboxylase,Streptococcus	0	0	0	0	0	0	0	0.0449664	0	0	0	0	0	0	0	0	0.0385237	0	0.0745699	0	0	0	0	0	0.0241846	0	0.0175222	0	0	0	0.0311724	0	0	0.0909712	0	0	0	0	0	0	0	0	0	0	0	0	0	0	0
Glutamine_synthetase,Ruthenibacterium	0	0	0	0	0	0	0	0	0	0	0	0.0652746	0	0	0	0	0	0.039017	0	0	0	0	0	0	0	0	0	0	0	0	0	0	0	0	0	0	0	0	0	0	0	0	0.0686683	0	0.0338573	0	0.139221	0.0356157	0
Serine_hydroxymethyltransferase,Longibaculum	0	0	0	0	0	0	0	0.0155789	0	0	0	0	0	0	0	0	0	0	0.0316279	0	0	0	0	0	0	0.0428185	0	0	0.0324244	0	0.030609	0	0	0	0	0	0.0443125	0	0.0447454	0	0	0	0	0	0	0	0	0	0
Tryptophan_synthase_alpha,Faecalibacterium	0.0320739	0	0	0.0361039	0	0	0	0	0	0.015008	0.103019	0	0.0748294	0	0	0	0	0	0	0.0366454	0	0	0	0	0	0	0	0.0793422	0	0	0	0	0	0	0	0	0	0	0	0	0	0	0	0	0	0.0476104	0	0	0
Tryptophan_synthase_alpha,Ruminococcus	0	0	0	0.0141684	0	0	0	0.024734	0	0	0	0	0.0270545	0.0337326	0.0246256	0	0.0288629	0	0	0	0	0	0	0	0	0	0	0	0	0	0	0	0	0	0	0	0	0	0.0167309	0	0	0.0498976	0	0.107572	0	0	0	0	0
serotonin_N-acetyltransferase,Roseburia	0	0.142526	0	0	0	0	0	0	0	0	0.0836527	0	0	0	0	0	0	0	0	0	0	0.035154	0.00842895	0	0	0	0	0	0	0.0178683	0.0436288	0	0	0	0	0	0	0	0	0	0	0	0	0	0	0	0	0	0
4-aminobutyrate_aminotransferase_gabT,Ruminococcus	0	0	0	0	0	0	0	0	0	0	0	0	0	0	0	0	0	0.06461	0	0	0	0	0	0	0	0	0	0	0.104419	0	0	0.0858578	0.0403887	0	0	0	0	0	0	0	0	0	0.0122395	0	0	0.0475185	0	0	0.0255405
Asparagine_synthetase_asnA,Barnesiella	0	0.0139255	0.0118402	0	0	0	0	0	0	0	0	0.0121421	0	0	0	0	0	0	0	0	0	0	0	0	0	0	0	0	0	0	0	0	0	0	0	0.0177712	0	0	0	0	0	0	0	0.0283414	0	0	0	0	0
Asparagine_synthetase_asnA,Paraprevotella	0	0	0	0	0	0	0	0	0	0	0	0.0197202	0	0	0	0	0	0	0.0159425	0	0.020668	0	0	0	0	0	0	0.0282286	0	0	0.0129572	0	0.00395263	0	0.0185682	0.0191185	0.0281412	0	0	0	0	0	0	0.0245835	0	0	0	0	0
Butyryl-CoA_dehydrogenase,Vescimonas	0	0	0	0	0	0	0	0	0	0	0	0	0	0	0	0	0	0	0	0	0	0	0	0	0	0	0	0	0	0	0	0	0	0	0	0	0	0.0932061	0	0	0.133219	0.149237	0	0.178034	0	0	0	0	0
Estradiol_17-beta-dehydrogenase,Clostridium	0	0	0	0	0	0	0	0	0	0	0	0	0	0	0	0	0.00644049	0.011405	0	0.0149953	0	0	0	0	0	0	0	0	0	0	0	0	0	0.00752346	0	0	0	0	0	0	0	0	0	0	0	0.00900738	0	0	0
Estradiol_17-beta-dehydrogenase,Eggerthella	0	0	0	0.01212	0	0	0	0	0	0	0	0	0	0	0	0	0	0.0164253	0	0	0	0	0	0	0	0	0	0	0	0	0.0127694	0	0	0	0	0	0	0	0	0	0	0.0934155	0	0	0	0.0440259	0	0	0
Estradiol_17-beta-dehydrogenase,Flavonifractor	0	0	0	0	0	0	0	0.012797	0	0	0	0	0	0	0	0	0	0.0120052	0	0	0	0	0	0	0.0500542	0	0	0	0	0	0.0148976	0	0	0	0	0	0.0233057	0	0	0	0.0346968	0	0	0	0	0	0	0	0
Glutamine_synthetase,Vescimonas	0	0	0	0	0	0.0343087	0	0	0	0	0	0	0	0	0	0	0	0	0	0	0	0	0	0	0	0	0	0	0	0	0	0	0	0	0	0	0	0.0876622	0	0	0.264724	0.40556	0	0	0	0	0	0	0
Glutathione_peroxidase,Eggerthella	0	0	0	0.0067428	0	0	0.00559535	0	0	0	0	0	0	0	0	0	0	0.00763969	0	0	0	0	0	0	0	0	0	0	0	0	0.0143343	0	0	0	0	0	0	0	0	0	0	0.0166325	0	0	0	0.018842	0	0.00154716	0
Phenyllactate_dehydrogenase,Ruminococcus	0	0	0	0	0	0	0	0	0	0	0	0	0.0357506	0.00990894	0	0.00185908	0.02934	0.00643917	0	0	0	0	0	0	0	0	0	0	0	0	0	0	0	0	0	0	0	0	0.0303491	0	0.0178481	0	0	0	0	0	0	0	0
Pyruvate_kinase_pykF,Anaerostipes	0	0	0.139676	0	0.108587	0	0	0	0	0	0	0	0	0	0	0	0	0	0	0.0460507	0	0	0	0	0	0.0198831	0	0	0	0	0	0	0.0422573	0	0.0883963	0	0	0	0	0	0	0.126225	0	0	0	0	0	0	0
Serine_hydroxymethyltransferase,Clostridium	0	0	0	0	0	0	0	0	0	0	0	0	0	0	0	0	0	0	0	0	0	0	0	0	0.0890073	0	0	0	0	0	0	0	0	0	0	0	0	0	0	0	0.073106	0	0	0	0	0.0238971	0	0.0177924	0
phosphotransacetylase,Adlercreutzia	0	0	0	0	0	0.0145291	0.0130292	0	0	0.018224	0	0	0	0.0254048	0	0	0	0	0	0	0	0	0	0	0	0	0.0417505	0.0224203	0	0	0	0	0	0	0	0	0	0	0	0	0	0	0	0	0	0	0	0	0
phosphotransacetylase,Lactobacillus	0	0	0	0	0.0380635	0	0	0	0	0	0	0.0183423	0	0	0	0.0224607	0	0	0	0	0	0	0	0	0.011002	0	0	0.0857314	0.0948199	0	0	0.0154691	0	0	0	0	0	0	0.01177	0	0	0	0	0	0	0	0	0	0.00823038
Argininosuccinate_lyase,Lactobacillus	0	0	0	0	0.0414469	0	0	0	0	0	0	0.0334123	0	0	0	0.0331599	0	0	0	0	0	0	0	0	0	0	0	0.135916	0.159135	0	0	0.021444	0	0	0	0	0	0	0.0164391	0	0	0	0	0	0	0	0	0	0.00866972
Argininosuccinate_lyase,Oscillibacter	0	0	0	0	0	0	0	0	0	0	0	0	0	0.0701005	0	0	0	0	0	0	0	0	0	0	0	0	0	0	0	0	0	0	0	0	0	0	0	0	0	0	0.128221	0.184325	0	0	0	0	0	0	0
Butyryl-CoA_dehydrogenase,Clostridium	0	0	0	0	0	0	0	0	0	0	0	0	0	0	0	0	0	0	0	0	0	0	0	0	0.0584792	0	0	0	0	0	0	0	0	0	0	0	0	0	0	0	0	0	0	0	0	0.018842	0.0248548	0.0116656	0
Butyryl-CoA_dehydrogenase,Flavonifractor	0	0	0	0	0	0	0	0	0	0	0	0	0	0	0	0	0	0.0218823	0	0	0	0	0	0	0.038061	0	0	0	0	0	0.0296075	0	0	0	0	0	0.024257	0	0	0	0	0	0	0	0	0	0	0	0
Butyryl-CoA_dehydrogenase,Flintibacter	0	0	0	0	0	0	0	0	0	0	0	0	0	0	0	0.0226125	0	0	0	0	0	0	0	0	0	0	0	0	0	0	0.0318609	0	0	0	0	0	0	0	0	0	0.077104	0.0966053	0	0.0812664	0	0.0581803	0	0	0
Butyryl-CoA_dehydrogenase,Pseudobutyrivibrio	0	0	0	0	0	0	0.0196637	0	0	0	0	0	0	0	0.0294228	0	0	0	0	0	0	0.067353	0.0227153	0	0	0	0	0	0	0.0117595	0	0.01285	0	0	0	0.0302175	0	0	0	0	0	0	0.0180148	0	0	0	0	0	0
Glutamate_synthase_gltD,Clostridioides	0	0	0	0	0	0	0	0	0	0	0	0.132788	0	0	0.203081	0	0	0	0	0	0.148043	0	0	0	0	0	0	0	0	0	0	0.0736626	0.0245063	0	0	0.0580611	0	0	0	0	0	0	0	0	0	0	0	0	0
Linoleic_acid_isomerase,Adlercreutzia	0	0	0	0	0	0.0368261	0	0	0	0.054609	0	0	0	0.033838	0	0	0	0	0	0	0	0	0	0	0	0	0.0912886	0.0950247	0	0	0	0	0	0	0	0	0	0	0	0	0	0	0	0	0	0	0	0	0
Linoleic_acid_isomerase,Lactobacillus	0	0	0	0	0.0514914	0	0	0	0	0	0	0.0484823	0	0	0	0.0462872	0	0	0	0	0	0	0	0	0.0611553	0	0	0.212818	0.249476	0	0	0.0293013	0	0	0	0	0	0	0	0	0	0	0	0	0	0	0	0	0.0146155
Linoleic_acid_isomerase,Vescimonas	0	0	0	0	0	0	0	0	0	0	0	0	0	0	0	0	0	0	0	0	0	0	0	0	0	0	0	0	0	0	0	0	0	0	0	0	0	0.0543125	0	0	0	0.296879	0	0.2355	0	0	0	0	0.0295239
Tryptophan_synthase_beta,Faecalibacterium	0.0417911	0	0	0	0	0	0	0	0	0.0255388	0.0628068	0	0.058296	0	0	0	0	0	0	0.073557	0	0	0	0	0	0	0	0.0697003	0	0	0	0	0	0	0	0	0	0	0	0	0	0	0	0	0	0.0699451	0	0	0
Argininosuccinate_lyase,Barnesiella	0	0	0.0451467	0	0	0	0	0	0	0	0	0	0	0	0	0	0	0	0	0	0	0	0	0	0	0	0	0	0	0.0545212	0	0	0	0	0	0	0	0.0741491	0	0	0.0803881	0	0	0	0	0	0	0	0
Asparagine_synthetase_asnA,Clostridium	0.0311972	0	0	0	0	0	0	0	0	0	0	0	0	0	0	0	0	0	0	0	0	0	0	0.0300869	0.0442063	0	0	0	0	0	0	0	0	0	0	0	0	0	0	0	0	0	0	0	0	0	0	0.00717884	0
Asparagine_synthetase_asnB,Paraprevotella	0	0	0	0.0185214	0	0	0	0	0	0	0	0.0272982	0	0	0	0	0	0	0.0546417	0	0.025777	0	0	0	0	0	0	0.045189	0	0	0	0	0	0	0.0286051	0.0375312	0.0401112	0	0	0	0	0	0	0	0	0	0	0	0
Butyryl-CoA_dehydrogenase,Butyricimonas	0	0	0	0.0190335	0	0	0	0	0	0	0	0	0.0178216	0.0154959	0	0	0	0	0	0	0	0	0	0	0	0	0	0	0	0	0	0	0	0	0	0	0	0	0	0	0	0	0	0	0	0	0	0	0
Butyryl-CoA_dehydrogenase,Dysosmobacter	0	0	0	0	0	0	0	0	0	0	0	0	0	0.046066	0	0	0	0	0	0	0	0	0	0	0	0	0	0	0	0	0.0553341	0	0	0	0	0	0	0	0	0	0.088384	0.0993394	0	0	0	0	0	0	0
Catalase,Eggerthella	0	0	0	0.0266298	0	0	0.0262981	0	0	0	0	0	0	0	0	0	0	0.032687	0	0	0	0	0	0	0	0	0	0	0	0	0.0427524	0	0	0	0	0	0	0	0	0	0	0	0	0	0	0.0512869	0	0	0
Estradiol_17-beta-dehydrogenase,Butyricimonas	0	0	0	0	0	0	0	0	0	0	0	0	0.00611947	0.00938187	0	0	0	0	0	0	0	0	0	0	0	0	0.00854478	0	0	0	0	0	0	0	0	0	0	0	0	0	0	0	0	0	0	0	0	0	0
Estradiol_17-beta-dehydrogenase,Dysosmobacter	0	0	0	0	0	0	0	0	0	0	0	0	0	0.034365	0	0	0	0	0	0	0	0	0	0	0	0	0	0	0	0	0	0	0	0	0.0124027	0	0	0	0	0	0.0555434	0	0	0.0389891	0	0	0	0	0
Estradiol_17-beta-dehydrogenase,Flintibacter	0	0	0	0	0	0	0	0.00839642	0	0	0	0	0	0	0	0	0	0	0	0	0	0	0	0	0	0	0.0400199	0	0	0	0.0672897	0	0	0	0	0	0	0	0	0	0	0.0667579	0	0.0501064	0	0	0	0	0
Glutamate_decarboxylase,Eggerthella	0	0	0	0.019887	0	0	0	0	0	0	0	0	0	0	0	0	0	0.0274483	0	0	0	0	0	0	0	0	0	0.0160311	0	0	0.0387464	0	0	0	0	0	0	0	0	0	0	0	0	0	0	0.0597428	0	0.00823092	0
Glutamate_decarboxylase,Escherichia	0	0	0	0	0	0	0	0	0	0	0	0	0	0	0	0.0670027	0	0	0	0.0273288	0	0	0	0	0	0	0	0	0	0	0	0	0	0	0	0	0	0	0	0	0.0472619	0	0	0	0	0	0	0	0
Glutamate_synthase_gltB,Clostridioides	0	0	0	0	0	0	0	0	0	0	0	0.395867	0	0	0.617639	0	0	0	0	0	0.392112	0	0	0	0	0	0	0	0	0	0	0	0.133096	0	0	0.184833	0	0	0	0	0	0	0	0	0	0	0	0	0
Glutamate_synthase_gltB,Lactobacillus	0	0	0	0	0.16547	0	0	0	0	0	0	0.127449	0	0	0	0.112417	0	0	0	0	0	0	0	0	0	0	0	0.508696	0.494685	0	0	0.107875	0	0	0	0	0	0	0	0	0	0	0	0	0	0	0	0	0.0329801
Glutamate_synthase_gltD,Lactobacillus	0	0	0	0	0.0609016	0	0	0	0	0	0	0.0471045	0	0	0	0.0377127	0	0	0	0	0	0	0	0	0	0	0	0.162634	0.191773	0	0	0.0266004	0	0	0	0	0	0	0	0	0	0	0	0	0	0	0	0	0.0119794
Glutamine_synthetase,Lactobacillus	0	0	0	0	0.045359	0	0	0	0	0	0	0.0367708	0	0	0	0.0327425	0	0	0	0	0	0	0	0	0	0	0	0.111056	0.144416	0	0	0.0204618	0	0	0	0	0	0	0	0	0	0	0	0	0	0	0	0	0.00776174
Glutathione_peroxidase,Lactococcus	0	0	0	0	0	0.00668912	0	0	0	0	0	0	0	0.0172879	0	0	0.00751391	0	0.00925695	0	0	0	0	0	0.102091	0	0	0	0	0	0	0	0	0	0	0	0	0	0	0	0	0	0	0	0	0	0	0	0
L-aspartate_oxidase,Paraprevotella	0	0	0	0	0	0	0	0	0	0	0	0	0	0	0	0	0	0	0.0341993	0	0	0	0	0	0	0	0.0234711	0.0360118	0	0	0.0224716	0	0	0	0.0146969	0	0.0333731	0	0	0	0	0.0751881	0	0	0	0	0	0	0
Superoxide_dismutase_SodA,Enterococcus	0	0	0	0	0	0	0	0.0124935	0	0	0	0	0	0	0	0	0	0.00338329	0	0	0	0	0	0	0	0	0.0206589	0	0	0	0	0	0	0	0	0	0	0	0	0	0	0	0	0	0.241751	0	0	0	0
Superoxide_dismutase_SodA,Lactococcus	0	0	0	0	0	0.00676104	0	0	0	0	0	0	0	0.0102252	0	0	0	0.00845823	0.0137569	0	0	0	0	0	0.183268	0	0	0	0	0	0	0	0	0	0	0	0	0	0	0	0	0	0	0	0	0	0	0	0
histidine_decarboxylase,Eggerthella	0	0	0	0	0	0	0	0	0	0	0	0	0	0	0	0	0	0.0192084	0	0	0	0	0	0	0	0	0	0	0	0	0.0334884	0	0	0	0	0	0	0	0	0	0	0.0341764	0	0	0	0.0302391	0	0	0
monoamine_oxidase,Escherichia	0	0	0	0	0	0	0	0	0.0238085	0	0	0	0	0	0	0	0	0.0476935	0	0	0	0	0	0	0.0577854	0	0	0	0	0.0436781	0	0	0	0	0	0	0	0	0	0	0	0	0	0	0	0	0	0.0391433	0.0447838
phosphotransacetylase,Alistipes	0	0.0202808	0	0	0	0	0.00543548	0	0	0	0	0	0	0	0	0	0	0	0	0	0	0	0	0	0	0	0	0	0	0	0	0	0	0	0	0	0	0	0	0.0236091	0	0	0	0.0485406	0	0	0	0	0
phosphotransacetylase,Dysosmobacter	0	0	0	0	0	0	0	0	0	0	0	0	0	0.0347867	0	0	0	0	0	0	0	0	0	0	0	0	0	0	0	0	0.0127068	0	0	0	0	0	0	0	0	0	0.0491181	0	0	0.0732806	0	0	0	0	0
Argininosuccinate_lyase,Clostridium	0	0	0	0	0	0	0	0	0	0	0	0	0	0	0	0	0	0	0	0	0	0	0	0	0.0736441	0	0	0	0	0	0	0	0	0	0	0	0	0	0	0	0	0	0	0	0	0	0	0.0124083	0
Argininosuccinate_lyase,Phocaeicola	0	0	0	0.081255	0	0.0159676	0	0	0	0	0	0.0452961	0.0290943	0	0	0	0	0	0	0	0	0	0	0	0	0	0	0	0	0	0.0467585	0	0	0	0	0	0.0348	0	0	0.0425737	0	0	0	0	0	0	0	0	0
Asparagine_synthetase_asnA,Flavonifractor	0	0	0	0	0	0	0	0.0239247	0	0	0.0308654	0	0	0.0314134	0	0	0	0	0	0	0	0	0	0	0.0332043	0	0	0	0	0	0	0	0	0	0	0	0.0234642	0	0	0	0	0	0	0	0	0	0	0	0
Asparagine_synthetase_asnA,Flintibacter	0	0	0	0	0	0	0	0	0	0	0	0	0	0	0	0	0	0	0	0	0	0	0	0	0	0	0	0	0	0	0	0	0	0	0	0	0	0	0	0	0.0581136	0	0	0.0574658	0	0.0451288	0	0	0
Asparagine_synthetase_asnA,Ruminococcus	0	0	0	0	0	0	0	0	0	0	0	0	0.0480969	0	0	0	0.026239	0	0	0	0	0	0	0	0	0	0	0	0	0	0	0	0	0	0	0	0	0	0.0231509	0	0	0.594897	0	0	0	0	0	0	0
Estradiol_17-beta-dehydrogenase,Enterococcus	0.0283478	0	0	0	0	0	0	0.0159836	0	0	0	0	0	0	0	0	0	0.00523864	0	0	0	0	0	0	0	0	0.0316914	0	0	0	0	0	0	0	0	0	0	0	0	0	0	0	0	0	0.267921	0	0	0	0
Ethanolamine_ammonia-lyase_eutB,Flavonifractor	0	0	0	0	0	0	0	0.0320177	0	0	0	0	0	0	0	0	0	0.0195358	0	0	0	0	0	0	0	0	0	0	0	0	0.0532684	0	0	0	0	0	0.0722952	0	0	0	0	0	0	0	0	0	0	0	0
Glutamate_mutase_glmE,Escherichia	0	0	0	0	0	0	0	0	0	0	0	0	0	0	0	0	0	0	0	0	0	0	0	0	0	0	0	0	0	0	0	0	0	0	0	0	0	0	0	0	0	0	0.017379	0	0	0	0	0	0
Glutamate_mutase_glmS,Blautia	0	0	0	0	0	0	0.00239801	0	0.00131747	0	0	0	0	0	0	0	0.00441293	0	0	0	0	0	0	0	0	0	0.0179549	0	0	0	0	0	0	0	0	0	0	0	0	0	0.0242735	0	0	0	0	0	0	0	0
Glutamine_synthetase,Adlercreutzia	0	0	0	0	0	0	0	0	0	0.0505732	0	0	0	0	0	0	0	0	0	0	0	0	0	0	0	0	0.130443	0	0	0	0	0	0	0	0	0	0	0	0	0	0	0	0	0	0	0	0	0.0222173	0
Glutamine_synthetase,Lactococcus	0	0	0	0	0	0	0	0	0	0	0	0	0	0.0148634	0	0	0	0.00867651	0.0241709	0	0	0	0	0	0.297847	0	0	0	0	0	0	0	0	0	0	0	0	0	0	0	0	0	0	0	0	0	0	0	0
Histidine_ammonia-lyase,Butyricimonas	0	0	0	0.0242399	0	0	0	0	0	0	0	0	0	0.0230857	0	0	0	0	0	0.0381538	0	0	0	0	0	0	0	0	0	0	0	0	0	0	0	0	0	0	0	0.0150943	0	0	0	0.104284	0	0	0	0	0
L-aspartate_oxidase,Barnesiella	0	0	0	0	0.0133222	0	0	0	0	0	0.0136507	0	0	0.0677814	0	0	0	0	0	0	0	0	0	0	0	0	0.0236874	0	0	0	0	0	0	0	0	0.0184128	0	0.0849769	0	0	0.102805	0	0	0	0	0	0	0	0
Linoleic_acid_isomerase,Ruminococcus	0	0	0	0.0387498	0	0	0	0	0	0	0	0	0.0809488	0	0	0	0.135727	0	0	0	0	0	0	0	0	0.130548	0	0	0	0	0	0	0	0	0	0	0	0	0	0	0	0	0	0.075786	0	0	0	0	0
Serine_hydroxymethyltransferase,Barnesiella	0	0	0	0	0	0	0	0	0	0	0	0	0	0	0	0	0	0	0	0	0	0	0	0	0	0	0	0	0	0	0	0	0	0	0	0	0	0	0	0	0.104662	0	0	0.0432168	0	0	0	0	0
Serine_hydroxymethyltransferase,Intestinimonas	0	0	0	0	0	0	0	0.0380874	0	0	0	0	0	0	0.0490114	0	0	0	0	0	0	0	0	0.102345	0.0234908	0	0	0	0	0	0	0	0	0	0	0	0	0	0	0	0	0	0	0	0	0	0	0	0
Serine_hydroxymethyltransferase,Paraprevotella	0	0	0	0	0	0	0	0	0	0	0	0	0	0	0	0	0	0	0.0222424	0	0.0204358	0	0	0	0	0	0	0.0425172	0	0	0.0159617	0	0	0	0.0101803	0	0.0239399	0	0	0	0	0	0	0.0195728	0	0	0	0	0
Superoxide_dismutase_SodB,Alistipes	0	0	0	0	0	0	0	0	0	0	0	0	0	0	0	0	0	0	0	0	0.00998567	0	0	0	0	0	0	0	0	0	0	0	0	0	0	0	0	0	0	0.0123851	0	0	0	0.084398	0	0	0	0	0
Tryptophan_synthase_beta,Clostridium	0	0	0	0	0	0	0	0	0	0	0	0	0	0	0	0	0	0	0	0	0	0	0	0	0.0771132	0	0	0	0	0	0	0	0	0	0	0	0	0	0	0	0	0	0	0	0	0	0	0.0111086	0
Vinylphenol_reductase,Olsenella	0	0	0	0	0	0	0	0	0	0	0	0	0	0	0	0	0	0	0	0	0	0	0	0	0	0	0	0	0	0	0.166253	0	0	0	0.0296088	0	0	0	0	0	0	0	0	0	0.0261703	0	0	0	0
phosphotransacetylase,Barnesiella	0	0	0	0	0	0	0	0	0	0	0	0	0	0	0	0	0	0	0	0	0	0	0	0	0	0	0	0	0	0	0	0	0	0	0	0	0	0	0	0	0.0581136	0.0412395	0	0.0242703	0	0	0	0	0
phosphotransacetylase,Flavonifractor	0	0	0	0	0	0	0	0	0	0	0	0	0	0	0	0	0	0	0	0	0	0	0	0	0.0348893	0	0	0	0	0	0.0460074	0	0	0	0	0	0	0	0	0.0533139	0	0	0	0	0	0	0	0	0
4-hydroxyphenylacetate_3-monooxygenase,Escherichia	0	0	0	0	0	0	0	0	0	0	0	0	0	0	0	0	0	0	0	0	0	0	0	0	0.050748	0	0	0	0	0	0	0	0	0	0	0	0	0	0	0	0	0	0.0296715	0	0	0	0	0.0176996	0.019624
Argininosuccinate_lyase,Paraprevotella	0	0	0	0	0	0	0	0	0	0	0	0.0217008	0	0	0	0	0	0	0.0241709	0	0.0215969	0	0	0	0	0	0	0.0304358	0	0	0.0142717	0	0	0	0	0	0.0261595	0	0	0	0	0	0	0	0	0	0	0	0
Butyryl-CoA_dehydrogenase,Eubacterium	0	0	0	0	0	0	0	0	0.0238085	0	0	0	0	0	0	0	0	0	0	0	0	0	0	0	0	0	0	0	0.42397	0.141343	0	0	0	0	0.00860305	0	0	0	0	0	0	0	0	0	0	0	0	0	0
Catalase,Butyricimonas	0	0	0	0	0	0	0	0	0	0	0	0	0	0.0240344	0	0	0	0	0	0	0	0.0145711	0.0100005	0	0	0	0	0	0	0	0	0	0	0	0	0	0	0	0	0	0	0	0	0	0	0	0	0	0
Estradiol_17-beta-dehydrogenase,Enterocloster	0	0	0	0	0	0	0	0	0	0	0	0	0	0	0	0	0	0.00987703	0	0	0	0	0	0	0	0	0	0	0	0	0	0	0	0	0	0	0	0	0	0	0	0	0	0	0.00630505	0.0311582	0	0	0
Ethanolamine_ammonia-lyase_eutB,Desulfovibrio	0	0	0.0141505	0	0	0	0	0	0	0	0	0	0	0	0	0	0	0	0	0	0	0	0	0	0	0	0	0	0	0	0	0	0	0	0	0	0	0.0378541	0	0	0	0	0	0	0.0187424	0	0	0.00368225	0.0124774
Ethanolamine_ammonia-lyase_eutC,Flavonifractor	0	0	0	0	0	0	0	0.0050075	0	0	0	0	0	0	0	0	0	0	0	0	0	0	0	0	0.00673997	0	0	0	0	0	0	0	0	0	0	0	0	0	0	0	0	0	0	0	0	0	0	0	0
Glutamate_decarboxylase,Butyricimonas	0	0	0	0.00913265	0	0	0	0	0	0	0	0.0157589	0	0	0	0	0	0	0	0.0107363	0	0	0	0	0	0	0.0136284	0	0	0	0	0	0	0	0	0	0	0	0	0	0	0	0	0.0288112	0	0	0	0	0
Glutamate_mutase_glmS,Escherichia	0	0	0	0	0	0	0	0	0	0	0	0	0	0	0	0	0	0	0	0	0	0	0	0	0	0	0	0	0	0	0	0	0	0	0	0	0	0	0	0	0	0	0.00853055	0	0	0	0	0	0
Glutamate_synthase_gltD,Flavonifractor	0	0	0	0	0	0	0	0	0	0	0	0	0	0	0	0	0	0.0108047	0	0	0	0	0	0	0	0	0	0	0	0	0.0269785	0	0	0	0	0	0.0154579	0	0	0	0	0	0	0	0	0	0	0	0
Glutamine_synthetase,unclassified	0	0	0	0	0	0.0350999	0	0	0	0	0	0	0	0	0	0	0	0	0	0	0.0903355	0	0	0	0	0	0	0	0	0	0	0	0	0	0	0	0	0.0703377	0	0	0	0	0	0	0	0.162684	0	0	0
Glutathione_reductase,Enterococcus	0	0	0	0	0	0	0	0.03222	0	0	0	0	0	0	0	0	0	0.00938591	0	0	0	0	0	0	0	0	0.0566768	0	0	0	0	0	0	0	0	0	0	0	0	0	0	0	0	0	0.569571	0	0	0	0
Linoleic_acid_isomerase,Anaerobutyricum	0	0	0	0	0	0	0	0	0	0	0	0	0	0	0	0	0.326199	0	0	0	0	0	0	0	0	0	0.0608951	0	0	0	0	0	0	0	0	0	0	0	0.0729545	0	0	0	0	0	0	0.15239	0	0	0
Pyruvate_kinase_pykF,Roseburia	0	0	0	0.0742562	0	0	0	0	0	0	0	0	0	0	0	0	0	0	0	0	0	0	0	0	0	0	0	0	0.04693	0	0	0	0.0254406	0.0152977	0	0	0.0344037	0	0	0.0542815	0	0	0	0	0	0	0	0	0
Quinolinate_synthase,Barnesiella	0	0	0	0.0468582	0	0	0	0	0	0	0	0	0	0.0451173	0	0	0	0	0	0	0	0	0	0	0	0	0	0	0	0	0	0	0	0	0	0	0	0.0583837	0	0	0.0673946	0	0	0	0	0	0	0	0
Serine_hydroxymethyltransferase,Eggerthella	0	0	0	0	0	0	0	0	0	0	0	0	0	0	0	0	0	0.0228099	0	0	0	0	0	0	0	0	0	0	0	0	0.0440669	0	0	0	0	0	0	0	0	0	0	0	0	0	0	0.0460479	0	0	0
Serine_hydroxymethyltransferase,Enterococcus	0	0	0	0	0	0	0	0.0276677	0	0	0	0	0	0	0	0	0	0	0	0	0	0	0	0	0	0	0.0325567	0	0	0	0	0	0	0	0	0	0	0	0	0	0	0	0	0	0.49106	0	0	0	0
Tryptophan_synthase_alpha,Lactobacillus	0	0	0	0	0.0246355	0	0	0	0	0	0	0.0123143	0	0	0	0.0160867	0	0	0	0	0	0	0	0	0	0	0	0	0	0	0	0.00892135	0	0	0	0	0	0	0	0	0	0	0	0	0	0	0	0	0.00509639
Tryptophan_synthase_beta,Lactobacillus	0	0	0	0	0.0459934	0	0	0	0	0	0	0.0322067	0	0	0	0.0282276	0	0	0	0	0	0	0	0	0	0	0	0	0	0	0	0.0347851	0	0	0	0	0	0	0	0	0	0	0	0	0	0	0	0	0.00553573
methylmalonyl-CoA_decarboxylase,Megasphaera	0	0	0	0	0	0	0	0	0	0	0	0	0	0	0	0.0194634	0	0	0	0	0	0	0	0	0	0	0	0	0.222384	0	0	0	0	0	0	0	0.0468492	0.061069	0	0	0.0378381	0	0	0	0	0	0	0	0.00659016
phosphotransacetylase,Eggerthella	0	0	0	0	0	0	0	0	0	0	0	0	0	0	0	0	0	0.00982246	0	0	0	0	0	0	0	0	0	0	0	0	0.0120809	0	0	0	0	0	0	0	0	0	0	0	0	0	0	0	0	0	0
phosphotransacetylase,Megasphaera	0	0	0	0	0	0	0	0	0	0	0	0	0	0	0	0.0131274	0	0	0	0	0	0	0	0	0	0	0	0	0.166495	0	0	0	0	0	0	0	0.024574	0.0284989	0	0	0.0301277	0	0	0	0	0	0	0	0.00295825
phosphotransacetylase,Olsenella	0	0	0	0	0	0	0	0	0	0	0	0	0	0	0	0	0	0	0	0	0	0	0	0	0	0	0	0	0	0	0.0922652	0	0	0	0	0	0	0	0	0	0	0	0	0	0.0194766	0	0	0	0.0143812
phosphotransacetylase,Paraprevotella	0	0	0	0	0	0	0	0	0	0	0	0	0	0	0	0	0	0	0.0260995	0	0	0	0	0	0	0	0	0.0191676	0	0	0.00870072	0	0	0	0	0	0.023385	0	0	0	0	0.0348599	0	0	0	0	0	0	0
phosphotransacetylase,unclassified	0.0341197	0	0	0	0	0	0	0	0	0	0	0	0	0	0	0	0	0	0	0	0	0	0	0	0	0	0	0	0	0	0	0	0	0	0	0	0.030123	0	0	0	0	0	0	0.0654515	0	0	0.0502135	0	0
tyrosine_decarboxylase,Enterococcus	0	0	0	0	0	0	0	0.0909444	0	0	0	0	0	0	0	0	0	0	0	0	0	0	0	0	0	0	0.096264	0	0	0	0	0	0	0	0	0	0	0	0	0	0	0	0	0	0.857228	0	0	0	0
4-aminobutyrate_aminotransferase_gabT,Megasphaera	0	0	0	0	0	0	0	0	0	0	0	0	0	0	0	0.0405203	0	0	0	0	0	0	0	0	0	0	0	0	0.193586	0	0	0	0	0	0	0	0.0597704	0.0770942	0	0	0.05383	0	0	0	0	0	0	0	0
4-hydroxybutyrate_dehydrogenase,Megasphaera	0	0	0	0	0	0	0	0	0	0	0	0	0	0	0	0.0304661	0	0	0	0	0	0	0	0	0	0	0	0	0.19124	0	0	0	0	0	0	0	0.0721367	0.0639276	0	0	0.0235596	0	0	0	0	0	0	0	0
4-hydroxyphenylacetate_decarboxylase_hpdB,Clostridium	0	0	0	0	0	0	0	0	0	0	0	0	0	0	0	0	0	0	0	0	0	0	0	0	0.158588	0	0	0	0	0	0	0	0	0	0	0	0	0	0	0	0	0	0	0	0	0	0	0.0239192	0
Aldehyde_dehydrogenase,Dialister	0	0	0	0	0	0	0	0	0	0	0	0	0.0894302	0	0	0	0	0	0	0	0	0	0	0	0	0	0	0	0	0	0	0	0	0	0.0253073	0.0675562	0	0	0	0	0	0	0	0	0	0	0	0	0
Argininosuccinate_lyase,Acidaminococcus	0	0	0	0	0	0	0	0	0	0	0	0	0	0	0	0	0	0	0	0	0	0	0	0	0	0	0	0	0	0	0	0	0	0	0	0	0	0	0	0	0	0	0	0.0587185	0	0.0194854	0	0	0
Argininosuccinate_lyase,Enterocloster	0	0	0	0	0	0	0	0	0	0	0	0	0	0	0	0	0	0.0212274	0	0	0	0	0	0	0	0	0	0	0	0	0	0	0	0	0	0	0	0	0	0	0	0	0	0	0	0.0479781	0	0.0165237	0
Asparagine_synthetase_asnA,Enterocloster	0	0	0	0	0	0	0	0	0	0	0	0	0	0	0	0	0	0	0	0	0	0	0	0	0	0	0	0	0	0	0	0	0	0	0	0	0	0	0	0	0	0	0	0	0.00855068	0.0373163	0	0	0.03793
Asparagine_synthetase_asnA,Eubacterium	0	0	0	0	0	0	0	0	0	0	0	0	0	0	0	0	0	0	0	0	0	0	0	0	0	0	0.0249854	0	0	0	0	0	0.0110674	0	0	0	0.0317877	0	0	0	0	0	0	0	0	0	0	0	0
Asparagine_synthetase_asnA,Intestinimonas	0	0	0	0	0	0	0	0	0	0	0	0	0	0	0	0	0	0	0	0	0	0	0	0	0	0.0244179	0	0	0	0	0	0	0	0	0	0	0.0525567	0	0	0	0	0	0.045196	0	0	0	0	0	0
Butyrate_kinase,Eubacterium	0	0	0	0	0	0	0	0	0	0	0	0	0	0	0.0442142	0	0	0	0	0.0165925	0	0	0	0	0	0	0	0	0	0	0	0	0	0	0.0282467	0	0	0	0	0	0	0	0	0	0	0	0	0	0
Butyryl-CoA_dehydrogenase,Acidaminococcus	0	0	0	0	0	0	0	0	0	0	0	0	0	0	0	0.0282656	0	0	0	0	0	0	0	0	0	0	0	0	0	0	0	0	0	0	0	0	0	0	0	0	0	0	0	0.0389891	0	0.0160846	0	0	0
Butyryl-CoA_dehydrogenase,Faecalitalea	0	0	0	0	0	0	0	0	0	0	0.0131128	0.0734555	0	0	0	0	0	0	0	0	0	0	0	0	0	0	0	0	0	0	0	0	0	0	0	0	0	0	0.101066	0	0	0	0.0129813	0	0	0	0	0	0
Butyryl-CoA_dehydrogenase,Megasphaera	0	0	0	0	0	0	0	0	0	0	0	0	0	0	0	0.0439349	0	0	0	0	0	0	0	0	0	0	0	0	0.665446	0	0	0	0	0	0	0	0.0561239	0.11876	0	0	0.0755334	0	0	0	0	0	0	0	0
Catalase,Odoribacter	0	0	0	0	0	0	0	0	0.0247496	0	0	0	0	0	0	0	0	0	0	0.0609573	0	0	0	0	0	0.0215401	0	0	0	0	0	0	0	0	0	0	0	0	0	0	0	0	0	0	0	0	0	0	0
Dihydrolipoyl_dehydrogenase,Enterococcus	0	0	0	0	0	0	0	0.0248858	0	0	0	0	0	0	0	0	0	0	0	0	0	0	0	0	0	0	0.0245527	0	0	0	0	0	0	0	0	0	0	0	0	0	0	0	0	0	0.478925	0	0	0	0
Estradiol_17-beta-dehydrogenase,Acidaminococcus	0	0	0	0	0	0	0	0	0	0	0	0	0	0	0	0	0	0	0	0	0.0537601	0	0	0	0	0	0	0	0	0	0	0	0	0	0	0	0	0	0	0	0.0139929	0	0	0.0228611	0	0.0118567	0	0	0
Estradiol_17-beta-dehydrogenase,Oscillibacter	0	0	0	0	0	0	0	0	0	0	0	0	0	0	0	0	0	0	0	0	0	0	0	0	0	0	0	0	0.0484232	0	0	0	0	0	0	0	0.0174396	0	0	0	0	0	0	0	0	0	0	0	0
Glutamine_synthetase,Butyricimonas	0	0	0	0	0	0	0	0	0	0	0	0	0.0246926	0.039952	0	0	0	0	0	0	0	0	0	0	0	0	0	0	0	0	0	0	0	0	0	0	0	0	0	0	0	0	0	0	0	0	0	0	0
Glutamine_synthetase,Clostridium	0	0	0	0	0	0	0	0	0	0	0	0	0	0	0	0	0	0	0	0	0	0	0	0	0.119833	0	0	0	0	0	0.0577753	0	0	0.0541062	0	0	0	0	0	0	0	0	0	0	0	0	0	0.0182875	0
Glutamine_synthetase,Eggerthella	0	0	0	0	0	0	0	0.0886682	0	0	0	0	0	0	0	0	0	0	0	0	0	0	0	0	0	0	0	0	0	0	0.113297	0	0	0	0	0	0	0	0	0	0	0	0	0	0	0.122243	0	0	0
Glutamine_synthetase,Enterococcus	0	0	0	0	0	0	0	0.0281735	0	0	0	0	0	0	0	0	0	0	0	0	0	0	0	0	0	0	0.0377485	0	0	0	0	0	0	0	0	0	0	0	0	0	0	0	0	0	0.478881	0	0	0	0
Glutamine_synthetase,Flavonifractor	0	0	0	0	0	0	0	0.017855	0	0	0	0	0	0	0	0	0	0	0	0	0	0	0	0	0	0	0	0	0	0	0	0	0	0	0	0	0.0405868	0	0	0	0	0	0	0	0	0	0	0	0
Glutamine_synthetase,Paraprevotella	0	0	0	0	0	0	0	0	0	0	0	0.0622606	0	0	0	0	0	0	0.218438	0	0	0	0	0	0	0	0	0.198994	0	0	0	0	0	0	0	0	0.0859299	0	0	0	0	0.308043	0	0	0	0	0	0	0
Glutathione_peroxidase,Enterococcus	0	0	0	0	0	0	0	0.00890223	0	0	0	0	0	0	0	0	0	0	0	0	0	0	0	0	0	0	0.0128713	0	0	0	0	0	0	0	0	0	0	0	0	0	0	0	0	0	0.191786	0	0	0	0
Glutathione_peroxidase,Paeniclostridium	0.00957104	0	0	0	0	0	0	0	0	0	0	0	0	0	0	0	0	0	0	0	0	0	0	0	0	0	0	0	0	0.0108432	0	0	0	0	0	0	0	0	0	0	0	0	0	0	0	0	0	0	0
Glutathione_peroxidase,Roseburia	0	0	0	0	0	0	0	0	0.00639913	0	0	0	0	0	0	0	0	0	0	0	0	0	0	0	0	0	0	0	0	0	0	0	0	0	0	0	0.0024574	0	0	0.00406385	0	0	0	0.0200426	0	0.00514707	0	0	0
Glutathione_synthetase,Enterococcus	0	0	0	0	0	0	0	0.0655022	0	0	0	0	0	0	0	0	0	0	0	0	0	0	0	0	0	0	0.0519177	0	0	0	0	0	0	0	0	0	0	0	0	0	0	0	0	0	0.949342	0	0	0	0
Histidine_ammonia-lyase,Acidaminococcus	0	0	0	0	0	0	0	0	0	0	0	0	0	0	0	0	0	0	0	0	0	0	0	0	0	0	0	0	0	0	0	0	0	0	0	0.0124463	0	0	0	0	0	0	0	0.0515157	0	0.0217832	0	0	0
Linoleic_acid_isomerase,Eggerthella	0	0	0	0	0	0	0	0	0	0	0	0	0	0	0	0	0	0.0228645	0	0	0	0	0	0	0	0	0	0	0	0	0.0349281	0	0	0	0	0	0	0	0	0	0	0	0	0	0	0.0838238	0	0	0
Linoleic_acid_isomerase,Flavonifractor	0	0	0	0	0	0	0	0	0	0	0	0	0	0	0	0	0	0	0	0	0	0	0	0	0.0218058	0	0	0	0	0	0.0483234	0	0	0	0	0	0.0357513	0	0	0	0	0	0.0928823	0	0	0	0	0	0
Ornithine_carbamoyltransferase,Acidaminococcus	0	0	0	0	0	0	0	0	0	0	0	0	0	0	0	0	0	0	0	0	0	0	0	0	0	0	0	0	0	0	0	0	0	0	0	0	0	0	0	0	0.0361247	0	0	0.0535512	0	0	0	0	0
Ornithine_carbamoyltransferase,Flintibacter	0	0	0	0	0	0	0	0	0	0	0	0	0	0	0	0	0	0	0	0	0	0	0	0	0	0	0	0	0	0	0.0824377	0	0	0	0	0	0	0	0	0	0.0795313	0	0	0.146874	0	0.065809	0	0	0
Phenyllactate_dehydratase,Flintibacter	0	0	0	0	0	0	0	0	0	0	0	0	0	0	0	0	0	0	0	0	0	0	0	0	0	0	0	0	0	0	0	0	0	0	0	0	0	0	0	0	0	0	0	0	0	0.0409928	0	0	0
Phenyllactate_dehydratase,Megasphaera	0	0	0	0	0	0	0	0	0	0	0	0	0	0	0	0.0120271	0	0	0	0	0	0	0	0	0	0	0	0	0.162548	0	0	0	0	0	0	0	0.0382879	0.0327434	0	0	0	0	0	0	0	0	0	0	0.00369049
Phosphotransbutyrylase,Eubacterium	0	0	0	0	0	0	0	0	0	0	0	0	0	0	0.0181494	0	0	0	0	0.0258204	0	0	0	0	0	0	0	0	0	0	0	0	0	0	0	0	0	0	0	0	0	0	0	0	0	0	0	0	0
Serine_hydroxymethyltransferase,Desulfovibrio	0	0	0	0	0	0	0	0	0	0	0	0	0	0	0	0	0	0	0	0	0	0	0	0	0	0	0	0	0	0	0	0	0	0	0	0	0	0.0372478	0	0	0	0	0	0	0.0184833	0	0	0	0
Serine_hydroxymethyltransferase,Dysosmobacter	0	0	0	0	0	0	0	0	0	0	0	0	0	0.0349975	0	0	0	0	0	0	0	0	0	0	0	0	0.0333138	0	0	0	0	0	0	0	0	0	0	0	0	0	0	0	0	0	0	0	0	0	0
Serine_hydroxymethyltransferase,Enterocloster	0	0	0	0	0	0	0	0	0	0	0	0	0	0	0	0	0	0.0468204	0	0	0	0	0	0	0	0	0	0	0	0	0	0	0	0	0	0	0	0	0	0	0	0	0	0	0	0.0882356	0	0	0.0490015
Serine_hydroxymethyltransferase,Flavonifractor	0	0	0	0	0	0	0	0.0193725	0	0	0	0	0	0	0	0	0	0	0	0	0	0	0	0	0.0311228	0	0	0	0	0	0.0373693	0	0	0	0	0	0	0	0	0	0	0	0	0	0	0	0	0	0
Serine_hydroxymethyltransferase,Lactococcus	0	0	0	0	0	0.00805571	0	0	0	0	0	0	0	0	0	0	0	0.00905849	0	0	0	0	0	0	0.307561	0	0	0	0	0	0	0	0	0	0	0	0	0	0	0	0	0	0	0	0	0	0	0	0
Tryptophan_synthase_alpha,Flintibacter	0	0	0	0	0	0	0	0	0	0	0	0	0	0	0	0	0	0	0	0	0	0	0	0	0	0	0	0	0	0	0.0100778	0	0.00977379	0	0	0	0	0	0	0	0.0149924	0	0	0	0	0	0	0	0
Tryptophan_synthase_alpha,Roseburia	0	0.0269164	0	0	0	0	0	0	0	0	0	0	0	0.0649352	0	0	0	0	0	0	0	0	0	0	0	0	0	0	0	0	0	0	0	0	0.153278	0	0	0	0	0	0	0	0	0	0	0	0	0	0
Tryptophan_synthase_beta,Acidaminococcus	0	0	0	0	0	0	0	0	0	0	0	0	0	0	0	0	0	0	0	0	0	0	0	0	0	0	0	0	0	0	0	0	0	0	0	0	0	0	0	0	0.0239879	0	0	0.0529249	0	0.0329045	0	0	0
Tryptophan_synthase_beta,Enterocloster	0	0	0	0	0	0	0	0	0	0	0	0	0	0	0	0	0	0.0179533	0	0	0	0	0	0	0	0	0	0	0	0	0	0	0	0	0	0	0	0	0	0	0	0	0	0	0.00984624	0.0443935	0	0	0
Tryptophan_synthase_beta,Megasphaera	0	0	0	0	0	0	0	0	0	0	0	0	0	0	0	0.0170352	0	0	0	0	0	0	0	0	0	0	0	0	0.18292	0	0	0	0	0	0	0	0.038605	0.0304046	0	0	0.0402654	0	0	0	0	0	0	0	0
Tryptophan_synthase_beta,Sutterella	0	0	0	0	0	0	0	0	0.009881	0	0	0	0	0	0	0	0	0	0	0	0	0	0	0	0	0	0	0	0.0139723	0	0	0.0314294	0	0	0	0	0	0	0	0	0	0	0	0	0	0	0	0	0
methylmalonyl-CoA_decarboxylase,Barnesiella	0	0	0	0	0	0	0	0	0	0	0	0	0	0	0	0	0	0	0	0.0230697	0.0501606	0	0	0	0	0	0.0292037	0	0	0	0	0	0	0	0	0	0	0	0	0	0	0	0	0	0	0	0	0	0.00717595
phosphotransacetylase,Butyricimonas	0	0	0	0	0	0	0	0	0	0	0	0	0	0	0	0	0	0	0	0	0	0	0	0	0	0	0	0	0	0	0	0	0	0	0	0	0	0	0	0	0	0	0	0	0	0	0	0.00315622	0
phosphotransacetylase,Enterocloster	0	0	0	0	0	0	0	0	0	0	0	0	0	0	0	0	0	0.0207363	0	0	0	0	0	0	0	0	0	0	0	0	0	0	0	0	0	0	0	0.0398465	0	0	0	0	0	0	0	0.0252758	0	0	0
phosphotransacetylase,Enterococcus	0	0	0	0	0	0	0	0.0183609	0	0	0	0	0	0	0	0	0	0	0	0	0	0	0	0	0	0	0.0202263	0	0	0	0	0	0	0	0	0	0	0	0	0	0	0	0	0	0.362843	0	0	0	0
phosphotransacetylase,Lactococcus	0	0	0	0	0	0.00733645	0	0	0	0	0	0	0	0	0	0	0	0	0.0082284	0	0	0	0	0	0.250767	0	0	0	0	0	0	0	0	0	0	0	0	0	0	0	0	0	0	0	0	0	0	0	0
serotonin_N-acetyltransferase,Lactobacillus	0	0	0	0	0	0.00697682	0	0	0	0	0	0	0	0	0	0	0	0	0	0	0	0	0	0	0	0	0	0	0	0	0	0	0	0	0	0.0122538	0	0.0387204	0	0	0	0	0	0	0	0	0	0	0
spermidine_synthase,Flintibacter	0	0	0	0	0	0	0	0	0	0	0	0	0	0	0	0	0	0	0	0	0	0	0	0	0	0	0.00854478	0	0	0	0.0277296	0	0	0	0	0	0	0	0	0	0.0249874	0	0	0	0	0	0	0	0
spermidine_synthase,Megasphaera	0	0	0	0	0	0	0	0	0	0	0	0	0	0	0	0.0221951	0	0	0	0	0	0	0	0	0	0	0	0	0.164682	0	0	0	0	0	0	0	0.0266351	0.0272862	0	0	0.0294137	0	0	0	0	0	0	0	0
4-aminobutyrate_aminotransferase_gabT,Eubacterium	0.0623214	0	0.0819187	0.0589782	0	0	0	0	0	0	0	0	0.057974	0	0	0	0	0	0	0	0	0	0	0	0	0	0	0	0	0	0	0	0	0	0	0	0	0	0	0	0	0	0	0	0	0	0	0	0
4-hydroxybutyrate_dehydrogenase,Butyricimonas	0	0	0	0	0	0	0	0	0	0	0	0	0	0.0245615	0	0	0	0	0	0	0	0	0	0	0	0.0163949	0	0	0	0	0	0	0	0	0	0	0	0	0	0	0	0	0	0	0	0	0	0	0
Aldehyde_dehydrogenase,Acidaminococcus	0	0	0	0	0	0	0	0	0	0	0	0	0	0	0	0	0	0	0	0	0	0	0	0	0	0	0	0	0	0	0	0	0	0	0	0	0	0	0	0	0	0	0	0.046505	0	0.0191177	0	0	0
Aldehyde_dehydrogenase,Eggerthella	0	0	0	0	0	0	0	0	0	0	0	0	0	0	0	0	0	0.0253747	0	0	0	0	0	0	0	0	0	0	0	0	0.0302334	0	0	0	0	0	0	0	0	0	0	0	0	0	0	0	0	0	0
Aldehyde_dehydrogenase,Enterocloster	0	0	0	0	0	0	0	0	0	0	0	0	0	0	0	0	0	0.0187718	0	0	0	0	0	0	0	0	0	0	0	0	0	0	0	0	0	0	0	0	0	0	0	0	0	0	0.0104076	0.0423715	0	0	0
Aldehyde_dehydrogenase,Megasphaera	0	0	0	0	0	0	0	0	0	0	0	0	0	0	0	0.0144932	0	0	0	0	0	0	0	0	0	0	0	0	0.18996	0	0	0	0	0	0	0	0.0409832	0	0	0	0.0354107	0	0	0	0	0	0	0	0
Argininosuccinate_lyase,Desulfovibrio	0	0	0	0.0168997	0	0	0	0	0	0	0	0	0	0	0	0	0	0	0	0	0	0	0	0	0	0	0	0	0	0	0	0	0	0	0	0	0	0.0336096	0	0	0	0	0	0	0	0	0	0	0
Argininosuccinate_lyase,Flintibacter	0	0	0	0	0	0	0	0	0	0	0	0	0	0	0	0	0	0	0	0	0	0	0	0	0	0	0	0	0	0	0	0	0	0	0	0	0	0	0	0	0	0	0	0.0939495	0	0.0663605	0	0	0
Argininosuccinate_lyase,Megasphaera	0	0	0	0	0	0	0	0	0	0	0	0	0	0	0	0.0160867	0	0	0	0	0	0	0	0	0	0	0	0	0.231984	0	0	0	0	0	0	0	0.0410624	0.0376809	0	0	0	0	0	0	0	0	0	0	0
Argininosuccinate_lyase,unclassified	0	0	0	0	0	0	0	0	0	0	0	0	0	0	0	0	0	0	0	0	0	0	0	0	0	0	0	0	0	0	0	0	0	0.0499683	0	0	0	0	0	0	0	0	0	0	0	0.105147	0	0	0
Butyrate_kinase,Butyricimonas	0	0	0	0.0132295	0	0	0	0	0	0	0	0	0	0.0227695	0	0	0	0	0	0.0245781	0	0	0	0	0	0	0	0	0	0	0	0	0	0	0	0	0	0	0	0	0	0	0	0	0	0	0	0	0
Butyrate_kinase,Enterocloster	0	0	0	0	0	0	0	0	0	0	0	0	0	0	0	0	0	0.0092222	0	0	0	0	0	0	0	0	0	0	0	0	0	0	0	0	0	0	0	0	0	0	0	0	0	0.0203557	0	0.0284008	0	0	0
Butyryl-CoA_dehydrogenase,Intestinimonas	0	0	0	0	0	0	0	0	0	0	0	0	0.159643	0	0	0	0	0	0	0	0	0	0	0	0.0561995	0	0	0	0	0	0	0	0	0	0	0	0	0	0	0	0	0	0	0	0	0	0	0	0.00635584
Butyryl-CoA_dehydrogenase,Ruthenibacterium	0	0	0	0	0	0	0	0	0	0	0	0	0	0.0419549	0.0424552	0	0	0	0	0	0	0	0	0	0	0	0	0	0	0	0	0	0	0	0.0329784	0	0	0	0	0.0782776	0	0	0	0	0	0	0	0	0
Carboxylesterase,Klebsiella	0	0	0	0	0	0	0	0	0	0	0	0	0	0	0	0	0.00763317	0	0	0	0	0	0	0	0.00535233	0	0	0	0	0	0	0	0	0	0	0	0	0	0	0	0	0	0	0	0.00626186	0.0383273	0	0	0
D-lactate_dehydrogenase,Enterococcus	0	0	0	0	0	0	0	0	0	0	0	0	0	0	0	0	0	0	0	0	0	0	0	0	0	0	0.0156835	0	0	0	0	0	0	0	0	0	0	0	0	0	0	0	0	0	0.350923	0	0	0	0
Dihydroxyacetone_phosphatase,Faecalibacterium	0	0	0	0	0	0	0	0	0	0	0	0	0	0	0	0	0	0	0	0	0	0.00927249	0.019358	0	0	0	0	0	0	0	0	0	0	0	0	0	0	0	0	0	0	0	0.0291416	0	0	0	0	0	0
Dihydroxyacetone_phosphatase,Megasphaera	0	0	0	0	0	0	0	0	0	0	0	0	0	0	0	0.00705691	0	0	0	0	0	0	0	0	0	0	0	0	0.117112	0	0	0	0	0	0	0	0.0382879	0.0155055	0	0	0	0	0	0	0	0	0	0	0
Estradiol_17-beta-dehydrogenase,Megasphaera	0	0	0	0	0	0	0	0	0	0	0	0	0	0	0	0.0121789	0	0	0	0	0	0	0	0	0	0	0	0	0.132471	0	0	0	0	0	0	0	0.0298852	0.0343892	0	0	0	0	0	0	0	0	0	0	0
Glutamate_decarboxylase,unclassified	0	0	0	0	0	0	0	0	0	0	0	0	0	0	0	0	0	0	0	0	0	0	0	0	0	0	0	0	0	0	0	0	0	0	0	0	0	0	0	0	0	0	0	0	0	0	0	0	0.0146448
Glutamate_mutase_glmE,Blautia	0	0	0	0	0	0	0	0	0	0	0	0	0	0	0	0	0.0320832	0	0	0	0	0	0	0	0	0	0	0.027067	0	0	0	0	0	0	0	0	0	0	0	0	0	0	0	0	0	0	0	0	0
Glutamate_synthase_gltB,Dysosmobacter	0	0	0	0	0	0	0	0	0	0	0	0	0	0.160546	0	0	0	0	0	0	0	0	0	0	0	0	0	0	0	0	0	0	0	0	0	0	0	0	0	0	0.309844	0	0	0	0	0	0	0	0
Glutamine_synthetase,Parolsenella	0	0	0	0	0	0	0	0	0	0	0	0.0936062	0	0	0	0	0	0	0	0	0	0	0	0	0	0	0	0	0.0949266	0	0	0	0	0	0	0	0	0	0	0	0	0	0	0	0.06806	0	0	0	0
Glutamine_synthetase,Roseburia	0	0	0	0	0	0	0	0	0	0	0	0	0	0	0	0	0	0	0	0	0	0	0	0	0.22232	0	0	0	0	0	0.174202	0	0	0	0	0	0	0	0	0	0	0	0	0	0	0	0	0	0
Glutathione_peroxidase,Clostridium	0	0	0	0	0	0	0	0	0	0	0	0	0	0	0	0	0	0	0	0	0	0	0	0	0	0	0	0	0	0	0	0.0138322	0	0	0	0.011099	0	0	0	0	0	0	0	0	0	0	0	0	0
Glutathione_peroxidase,Klebsiella	0	0	0	0	0	0	0	0	0	0	0	0	0	0	0	0	0.0370925	0	0	0	0	0	0	0	0.0193279	0	0	0	0	0	0	0	0	0	0	0	0	0	0	0	0	0	0	0	0.013042	0.0173714	0	0	0
Glutathione_peroxidase,Megasphaera	0	0	0	0	0	0	0	0	0	0	0	0	0	0	0	0.00481843	0	0	0	0	0	0	0	0	0	0	0	0	0.0879937	0	0	0	0	0	0	0	0	0.0118673	0	0	0.0184193	0	0	0	0	0	0	0	0
Glutathione_reductase,Klebsiella	0	0	0	0	0	0	0	0	0	0	0	0	0	0	0	0	0.04401	0	0	0	0	0	0	0	0.0230943	0	0	0	0	0	0	0	0	0	0	0	0	0	0	0	0	0	0	0	0.0140784	0.0614892	0	0	0
Glutathione_synthetase,Klebsiella	0	0	0	0	0	0	0	0	0	0	0	0	0	0	0	0	0.020872	0	0	0	0	0	0	0	0.00743379	0	0	0	0	0	0	0	0	0	0	0	0	0	0	0	0	0	0	0	0.00811883	0.0310663	0	0	0
Histidine_ammonia-lyase,Klebsiella	0	0	0	0	0	0	0	0	0	0	0	0	0	0	0	0	0.0287437	0	0	0	0	0	0	0	0.0178411	0	0	0	0	0	0	0	0	0	0	0	0	0	0	0	0	0	0	0	0.0122214	0.056434	0	0	0
Methylaspartate_ammonia-lyase,Escherichia	0	0	0	0	0	0	0	0	0	0	0	0	0	0	0	0	0	0	0	0	0	0	0	0	0	0	0	0	0	0	0	0	0	0	0	0	0	0	0	0	0	0	0.0189156	0	0	0	0	0	0
Phenylalanine-specific_permease,Klebsiella	0	0	0	0	0	0	0	0	0	0	0	0	0	0	0	0	0.0993505	0	0	0	0	0	0	0	0.0459904	0	0	0	0	0	0	0	0	0	0	0	0	0	0	0	0	0	0	0	0.031007	0.099265	0	0	0
Phenyllactate_dehydratase,Oscillibacter	0	0	0	0	0	0	0	0	0	0	0	0	0	0	0	0	0	0	0	0	0	0	0	0	0	0.0852009	0	0	0	0	0	0	0	0	0	0	0	0	0	0	0	0	0.0482161	0	0	0	0	0	0
Phenyllactate_dehydrogenase,Faecalibacterium	0	0	0	0	0	0	0	0	0	0	0	0	0	0	0	0	0	0	0	0	0.0449355	0	0	0	0	0	0	0.0120814	0	0	0	0	0.0219192	0	0	0	0	0	0	0	0	0	0	0	0	0	0	0	0
Phosphotransbutyrylase,Clostridium	0.0162927	0	0	0	0	0	0	0	0	0	0	0	0	0	0	0	0	0	0	0	0	0.0287345	0.0416447	0	0	0	0	0	0	0	0	0	0	0	0	0	0	0	0	0	0	0	0	0	0	0	0	0	0
Prephenate_dehydrogenase,Enterococcus	0	0	0	0	0	0	0	0	0	0	0	0	0	0	0	0	0	0	0	0	0	0	0	0	0	0	0.0295282	0	0	0	0	0	0	0	0	0	0	0	0	0	0	0	0	0	0.360986	0	0	0	0
Prephenate_dehydrogenase,Klebsiella	0	0	0	0	0	0	0	0	0	0	0	0	0	0	0	0	0.0282666	0	0	0	0	0	0	0	0.00654174	0	0	0	0	0	0	0	0	0	0	0	0	0	0	0	0	0	0	0	0.0112282	0.0423715	0	0	0
Prephenate_dehydrogenase,Lactococcus	0	0	0	0	0	0.0102135	0	0	0	0	0	0	0	0	0	0	0	0	0	0	0	0	0	0	0.222716	0	0	0	0	0	0	0	0	0	0	0	0	0	0	0	0	0	0	0	0	0	0	0	0
Pyruvate_kinase_pykF,Enterocloster	0	0	0	0	0	0	0	0	0	0	0	0	0	0	0	0	0	0.0266298	0	0	0	0	0	0	0	0	0	0	0	0	0	0	0	0	0	0	0	0.0459967	0	0	0	0	0	0	0	0.055423	0	0	0
Quinolinate_synthase,Klebsiella	0	0	0	0	0	0	0	0	0	0	0	0	0	0	0	0	0.0189637	0	0	0	0	0	0	0	0.0057488	0	0	0	0	0	0	0	0	0	0	0	0	0	0	0	0	0	0	0	0.00760061	0.0316177	0	0	0
Serine_hydroxymethyltransferase,Blautia	0	0	0	0.0185214	0	0	0	0	0	0	0	0	0	0	0	0.0199566	0	0.0224279	0	0	0	0	0	0	0	0	0	0	0	0	0	0	0	0	0	0	0	0	0	0	0	0	0	0	0	0	0	0	0
Serine_hydroxymethyltransferase,Butyricimonas	0	0	0	0.0168143	0	0	0	0	0	0	0	0	0	0	0	0	0	0	0	0	0	0	0	0	0	0	0	0	0	0	0	0	0	0	0	0	0	0	0	0	0	0	0	0	0	0	0	0	0
Superoxide_dismutase_SodA,Klebsiella	0	0	0	0	0	0	0	0	0	0	0	0	0	0	0	0	0.0118076	0	0	0	0	0	0	0	0.00535233	0	0	0	0	0	0	0	0	0	0	0	0	0	0	0	0	0	0	0	0.00768698	0.0312501	0	0	0
Superoxide_dismutase_SodB,Klebsiella	0	0	0	0	0	0	0	0	0	0	0	0	0	0	0	0	0.00799098	0	0	0	0	0	0	0	0.00406381	0	0	0	0	0	0	0	0	0	0	0	0	0	0	0	0	0	0	0	0.00617549	0.0205883	0	0	0
Tryptophan_synthase_alpha,Enterocloster	0	0	0	0	0	0	0	0	0	0	0	0	0	0	0	0	0	0.0221551	0	0	0	0	0	0	0	0	0	0	0	0	0	0	0	0	0	0	0	0	0	0	0	0	0	0.0299073	0	0.0338236	0	0	0
Tryptophan_synthase_alpha,Intestinimonas	0.0160735	0	0	0	0	0	0	0	0	0	0	0	0	0	0	0	0	0	0	0	0	0	0	0	0.0140746	0	0	0	0	0	0.0155862	0	0	0	0	0	0	0	0	0	0	0	0	0	0	0	0	0	0
Tryptophanase,Butyricimonas	0	0	0	0	0	0	0	0	0	0	0	0	0	0	0	0	0	0	0	0.0167699	0	0	0	0	0	0	0	0	0	0	0	0	0	0	0	0	0	0	0	0	0	0	0	0	0	0	0	0	0
Tyrosine_aminotransferase,Klebsiella	0	0	0	0	0	0	0	0	0	0	0	0	0	0	0	0	0.0646434	0	0	0	0	0	0	0	0.0092179	0	0	0	0	0	0	0	0	0	0	0	0	0	0	0	0	0	0	0	0.020988	0.0421876	0	0	0
gamma-aminobutyrate_antiporter,Lactococcus	0	0	0	0	0	0	0	0	0	0	0	0	0	0	0	0	0	0	0	0	0	0	0	0	0.236395	0	0	0	0	0	0	0	0	0	0	0	0	0	0	0	0	0	0	0	0	0	0	0	0
lactoyl-CoA_dehydratase,Anaerotignum	0	0	0	0	0	0	0	0	0	0	0.00921255	0	0	0	0	0	0	0	0	0	0	0	0	0	0	0	0	0	0	0	0	0	0	0	0	0	0	0	0	0	0.0316983	0	0	0	0	0	0	0	0
lactoyl-CoA_dehydratase,Megasphaera	0	0	0	0	0	0	0	0	0	0	0	0	0	0	0	0.019084	0	0	0	0	0	0	0	0	0	0	0	0	0.215238	0	0	0	0	0	0	0	0.0423308	0.0356019	0	0	0	0	0	0	0	0	0	0	0
methylmalonyl-CoA_decarboxylase,Acidaminococcus	0	0	0	0	0	0	0	0	0	0	0	0	0	0	0	0	0	0	0	0	0	0	0	0	0	0	0	0	0	0	0	0	0	0	0	0	0	0	0	0	0	0	0	0.0377364	0	0.0172795	0	0	0
phosphotransacetylase,Faecalitalea	0.0198727	0	0	0	0	0	0	0	0	0	0	0	0	0	0	0	0	0	0	0	0	0	0	0	0	0	0	0	0	0	0	0	0.0436946	0	0	0	0	0	0	0	0	0	0	0	0	0	0	0	0
phosphotransacetylase,Oscillibacter	0	0	0	0	0	0	0	0.0177539	0	0	0	0	0	0	0	0	0	0	0	0	0	0	0	0	0	0	0.0222813	0	0	0	0	0	0	0	0	0	0.0219581	0	0	0	0	0	0	0	0	0	0	0	0
propionaldehyde_dehydrogenase,Flavonifractor	0	0	0	0	0	0	0	0.0158318	0	0	0	0	0	0	0	0	0	0	0	0	0	0	0	0	0	0	0	0	0	0	0	0	0	0	0	0	0.0262387	0	0	0	0	0	0	0	0	0	0	0	0
serotonin_N-acetyltransferase,Acidaminococcus	0	0	0	0	0	0	0	0	0	0	0	0	0	0	0	0	0	0	0	0	0	0	0	0	0	0	0	0	0	0	0	0	0	0	0	0	0.00293303	0	0	0	0	0	0	0.0195728	0	0.00661767	0	0	0
serotonin_N-acetyltransferase,Eubacterium	0	0	0	0	0	0	0	0	0.00329367	0	0	0	0	0	0	0	0	0	0	0	0	0	0	0	0	0	0	0	0	0	0	0.0120316	0	0	0	0	0	0	0	0	0	0	0	0	0	0	0	0	0
serotonin_N-acetyltransferase,Veillonella	0	0	0	0	0	0	0	0	0	0	0	0	0	0	0	0	0	0	0.0383135	0	0	0	0	0.00295937	0.0923773	0	0.00497544	0	0	0	0	0	0	0	0	0	0	0	0	0	0	0	0	0	0	0	0	0	0
4-hydroxybutyrate_dehydrogenase,Clostridium	0	0	0	0	0	0	0	0.0101668	0	0	0	0	0	0	0	0	0	0	0	0	0	0	0	0	0	0	0	0	0	0	0	0	0	0	0	0	0	0	0	0	0	0	0	0	0	0	0	0	0
Argininosuccinate_lyase,Dysosmobacter	0	0	0	0	0	0	0	0	0	0	0	0	0	0	0	0	0	0	0	0	0	0	0	0	0	0	0	0	0	0	0	0	0	0	0	0	0	0	0	0	0	0	0	0.119472	0	0.0423715	0	0	0
Argininosuccinate_lyase,Klebsiella	0	0	0	0	0	0	0	0	0	0	0	0	0	0	0	0	0	0	0	0	0	0	0	0	0.027059	0	0	0	0	0	0	0	0	0	0	0	0	0	0	0	0	0	0	0	0.0186129	0.0654414	0	0	0
Asparagine_synthetase_asnA,Erysipelatoclostridium	0	0	0	0	0	0	0	0	0	0	0	0	0	0	0	0	0	0	0	0	0	0	0	0	0	0	0	0	0	0	0	0	0	0	0	0	0	0	0	0	0	0	0	0	0	0.0133272	0	0	0
Asparagine_synthetase_asnA,Klebsiella	0	0	0	0	0	0	0	0	0	0	0	0	0	0	0	0	0	0	0	0	0	0	0	0	0.0144711	0	0	0	0	0	0	0	0	0	0	0	0	0	0	0	0	0	0	0	0.0112282	0.0391545	0	0	0
Asparagine_synthetase_asnA,Lactobacillus	0	0	0	0	0	0	0	0	0	0	0	0	0	0	0	0	0	0	0	0	0	0	0	0	0.0123897	0	0	0	0	0	0	0	0	0	0	0.0143709	0	0	0	0	0	0	0	0	0	0	0	0	0
Asparagine_synthetase_asnB,Klebsiella	0	0	0	0	0	0	0	0	0	0	0	0	0	0	0	0	0.0312483	0	0	0	0	0	0	0	0	0	0	0	0	0	0	0	0	0	0	0	0	0	0	0	0	0	0	0	0.0104508	0.0493568	0	0	0
Aspartate_aminotransferase,Klebsiella	0	0	0	0	0	0	0	0	0	0	0	0	0	0	0	0	0.0189637	0	0	0	0	0	0	0	0	0	0	0	0	0	0	0	0	0	0	0	0	0	0	0	0	0	0	0	0.00807565	0.0380516	0	0	0
Butyryl-CoA_dehydrogenase,Alistipes	0	0	0	0	0	0	0	0	0	0	0	0	0	0	0	0	0	0	0	0.0606911	0	0	0	0	0	0	0	0	0	0	0	0	0	0	0	0	0	0.0443508	0	0	0	0	0	0	0	0	0	0	0
Butyryl-CoA_dehydrogenase,Aminipila	0	0	0	0	0	0	0	0	0	0	0	0	0	0	0	0	0	0	0	0	0	0	0	0	0	0	0	0	0	0	0	0	0	0	0	0	0	0	0	0	0	0	0	0	0	0	0.0409769	0	0
Butyryl-CoA_dehydrogenase,Bacteroides	0	0	0	0	0	0	0	0	0	0	0	0	0	0	0	0	0	0	0	0	0	0	0	0	0	0	0	0	0	0	0	0	0	0	0	0	0	0	0	0	0	0	0	0	0.00980306	0	0	0	0
Butyryl-CoA_dehydrogenase,unclassified	0	0	0	0	0	0	0	0	0	0	0	0	0	0	0	0	0	0	0	0	0	0.106685	0.157721	0	0	0	0	0	0	0	0	0	0	0	0	0	0	0	0	0	0	0	0	0	0	0	0	0	0
Catalase,Klebsiella	0	0	0	0	0	0	0	0	0	0	0	0	0	0	0	0	0	0.031541	0	0	0	0	0	0	0	0	0	0	0	0	0	0	0	0	0	0	0	0	0	0	0	0	0	0	0.0142943	0.061673	0	0	0
D-lactate_dehydrogenase,Klebsiella	0	0	0	0	0	0	0	0	0	0	0	0	0	0	0	0	0.0289822	0	0	0	0	0	0	0	0	0	0	0	0	0	0	0	0	0	0	0	0	0	0	0	0	0	0	0	0.0107531	0.0352023	0	0	0
D-lactate_dehydrogenase,Lactobacillus	0	0	0	0	0	0	0	0	0	0	0	0	0	0	0	0	0	0	0	0	0	0	0	0	0.01011	0	0	0	0	0	0	0	0	0	0	0	0	0	0	0	0	0	0	0	0	0	0	0	0
D-serine/D-alanine/glycine_transporter,Klebsiella	0	0	0	0	0	0	0	0	0	0	0	0	0	0	0	0	0.0335144	0	0	0	0	0	0	0	0	0	0	0	0	0	0	0	0	0	0	0	0	0	0	0	0	0	0	0	0.0164536	0.0548715	0	0	0
Diacylglycerol_kinase,Klebsiella	0	0	0	0	0	0	0	0	0	0	0	0	0	0	0	0	0.011092	0	0	0	0	0	0	0	0	0	0	0	0	0	0	0	0	0	0	0	0	0	0	0	0	0	0	0	0.00319571	0.0126839	0	0	0
Dihydrolipoyl_dehydrogenase,Enterocloster	0	0	0	0	0	0	0	0	0	0	0	0	0	0	0	0	0	0	0	0	0	0	0	0	0	0	0	0	0	0	0	0	0	0	0	0	0	0	0	0	0	0	0	0.046505	0	0.0512869	0	0	0
Dihydrolipoyl_dehydrogenase,Klebsiella	0	0	0	0	0	0	0	0	0	0	0	0	0	0	0	0	0.0366154	0	0	0	0	0	0	0	0	0	0	0	0	0	0	0	0	0	0	0	0	0	0	0	0	0	0	0	0.0145534	0.0634193	0	0	0
Dihydrolipoyl_dehydrogenase,Ruminococcus	0	0	0	0	0	0.0469677	0	0	0	0	0	0	0	0	0	0	0	0	0	0	0	0	0	0	0	0	0	0	0	0	0	0	0	0	0	0	0	0	0	0	0	0	0	0	0	0	0	0	0
Dihydroxyacetone_phosphatase,Acidaminococcus	0	0	0	0	0	0	0	0	0	0	0	0	0	0	0	0	0	0	0	0	0	0	0	0	0	0	0	0	0	0	0	0	0	0	0	0	0	0	0	0	0	0	0	0	0	0.0106618	0	0	0
Estradiol_17-beta-dehydrogenase,Intestinimonas	0	0	0	0	0	0	0	0	0	0	0	0	0	0	0	0	0	0	0	0	0	0	0	0	0.0418275	0	0	0	0	0	0	0	0	0	0	0	0	0	0	0	0	0	0	0	0	0	0	0	0
Estradiol_17-beta-dehydrogenase,Megamonas	0.0162196	0	0	0.154402	0	0	0	0	0	0	0	0	0	0	0	0	0	0	0	0	0	0	0	0	0	0	0	0	0	0	0	0	0	0	0	0	0	0	0	0	0	0	0	0.0950456	0	0	0	0	0
Estradiol_17-beta-dehydrogenase,Veillonella	0	0	0	0	0	0	0	0	0	0	0	0	0	0	0	0	0	0	0.0448705	0	0	0	0	0	0.129447	0	0	0	0	0	0	0	0	0.00507834	0	0	0	0	0	0	0	0	0	0	0	0	0	0	0
Gamma-glutamyltranspeptidase,Acidaminococcus	0	0	0	0	0	0	0	0	0	0	0	0	0	0	0	0	0	0	0	0	0	0	0	0	0	0	0	0	0	0	0	0	0	0	0	0.0174504	0	0	0	0	0	0	0	0	0	0.0350185	0	0	0
Gamma-glutamyltranspeptidase,Klebsiella	0	0	0	0	0	0	0	0	0	0	0	0	0	0	0	0	0	0	0	0	0	0	0	0	0.0167508	0	0	0	0	0	0	0	0	0	0	0	0	0	0	0	0	0	0	0	0.023536	0.0748164	0	0	0
Glutamate_decarboxylase,Lactococcus	0	0	0	0	0	0.0131625	0	0	0	0	0	0	0	0	0	0	0	0	0	0	0	0	0	0	0.246802	0	0	0	0	0	0	0	0	0	0	0	0	0	0	0	0	0	0	0	0	0	0	0	0
Glutamate_mutase_glmS,Citrobacter	0	0	0	0	0	0	0	0	0	0	0	0.00731971	0	0	0	0	0	0	0	0	0	0	0	0	0	0	0	0	0	0	0	0	0	0	0	0	0	0	0	0	0	0	0	0	0	0	0	0	0.000673661
Glutamate_synthase_gltB,Oscillibacter	0	0	0	0	0	0	0	0	0	0	0	0	0	0	0	0	0	0	0	0	0	0	0	0	0.776484	0	0	0	0	0	0	0	0	0	0	0	0	0	0	0	0	0	0	0	0	0	0	0	0
Glutamate_synthase_gltD,Intestinimonas	0	0	0	0	0	0	0	0	0	0	0	0	0	0	0	0	0	0	0	0	0	0	0	0	0.0450983	0	0	0	0	0	0	0	0	0	0	0	0	0	0	0	0	0	0	0	0	0	0	0	0
Glutamate_synthase_gltD,Klebsiella	0	0	0	0	0	0	0	0	0	0	0	0	0	0	0	0	0.0429366	0	0	0	0	0	0	0	0	0	0	0	0	0	0	0	0	0	0	0	0	0	0	0	0	0	0	0	0.0117464	0.0518384	0	0	0
Glutamine_synthetase,Dysosmobacter	0	0	0	0	0	0	0	0	0	0	0	0	0	0	0	0	0	0	0	0	0	0	0	0	0	0	0	0	0	0	0	0	0	0	0	0	0	0	0	0	0	0	0	0.362489	0	0	0	0	0
Glutamine_synthetase,Flintibacter	0	0	0	0	0	0	0	0	0	0	0	0	0	0	0	0	0	0	0	0	0	0	0	0	0	0	0	0	0	0	0	0	0	0	0	0	0	0	0	0	0	0	0.115984	0	0	0.100368	0	0	0
Glutamine_synthetase,Klebsiella	0	0	0	0	0	0	0	0	0	0	0	0	0	0	0	0	0.0240922	0	0	0	0	0	0	0	0	0	0	0	0	0	0	0	0	0	0	0	0	0	0	0	0	0	0	0	0.0132147	0.0506435	0	0	0
Glutathione_S-transferase,Klebsiella	0	0	0	0	0	0	0	0	0	0	0	0	0	0	0	0	0	0	0	0	0	0	0	0	0.0034691	0	0	0	0	0	0	0	0	0	0	0	0	0	0	0	0	0	0	0	0.00751424	0.0142464	0	0	0
Glutathione_peroxidase,Turicibacter	0	0	0	0	0	0	0	0	0	0	0	0	0	0	0	0	0.0150278	0	0	0	0	0	0	0	0	0	0	0	0	0	0	0	0	0	0	0	0	0	0	0	0	0	0	0	0	0	0	0.00266112	0
Histidine_ammonia-lyase,Blautia	0	0	0	0	0	0	0.0123897	0	0	0	0	0.0167062	0	0	0	0	0	0	0	0	0	0	0	0	0	0	0	0	0	0	0	0	0	0	0	0	0	0	0	0	0	0	0	0	0	0	0	0	0
Ornithine_carbamoyltransferase,Flavonifractor	0	0	0	0	0	0	0	0	0	0	0	0	0	0	0	0	0	0	0	0	0	0	0	0	0	0.0242435	0	0	0	0	0	0	0	0	0	0	0	0	0	0	0.0399799	0	0	0	0	0	0	0	0
Ornithine_carbamoyltransferase,Megamonas	0.0298821	0	0	0.220549	0	0	0	0	0	0	0	0	0	0	0	0	0	0	0	0	0	0	0	0	0	0	0	0	0	0	0	0	0	0	0	0	0	0	0	0	0	0	0	0.1118	0	0	0	0	0
Ornithine_carbamoyltransferase,Roseburia	0	0	0	0	0	0	0	0	0	0	0	0	0	0	0	0	0	0	0	0	0	0	0	0	0	0	0	0	0.0250649	0	0	0	0	0	0	0	0	0	0	0	0	0	0	0	0	0	0	0	0
Protocatechuate_3,4-dioxygenase_pcaG,Klebsiella	0	0	0	0	0	0	0	0	0	0	0	0	0	0	0	0	0.00381659	0	0	0	0	0	0	0	0	0	0	0	0	0	0	0	0	0	0	0	0	0	0	0	0	0	0	0	0.00518223	0.00863973	0	0	0
Protocatechuate_3,4-dioxygenase_pcaH,Klebsiella	0	0	0	0	0	0	0	0	0	0	0	0	0	0	0	0	0.0113305	0	0	0	0	0	0	0	0	0	0	0	0	0	0	0	0	0	0	0	0	0	0	0	0	0	0	0	0.00414579	0.025092	0	0	0
Pyruvate_dehydrogenase_aceE,Klebsiella	0	0	0	0	0	0	0	0	0	0	0	0	0	0	0	0	0.0732308	0	0	0	0	0	0	0	0	0	0	0	0	0	0	0	0	0	0	0	0	0	0	0	0	0	0	0	0.0301001	0.095129	0	0	0
Pyruvate_kinase_pykF,Clostridium	0	0	0	0	0	0	0.015667	0	0	0	0	0	0	0	0	0	0	0	0	0	0	0	0	0	0	0	0	0	0	0	0	0	0	0	0	0	0	0	0	0	0	0	0	0	0	0	0	0	0
Pyruvate_kinase_pykF,Klebsiella	0	0	0	0	0	0	0	0	0	0	0	0	0	0	0	0	0.0207527	0	0	0	0	0	0	0	0	0	0	0	0	0	0	0	0	0	0	0	0	0	0	0	0	0	0	0	0.0171014	0.0463237	0	0	0
Serine_hydroxymethyltransferase,Acidaminococcus	0	0.0402812	0	0	0	0	0	0	0	0	0	0	0	0	0	0	0	0	0	0	0.0754731	0	0	0	0	0	0	0	0	0	0	0	0	0	0	0	0	0	0	0	0	0	0	0	0	0	0	0	0
Serine_hydroxymethyltransferase,Clostridioides	0	0	0	0	0	0	0	0	0	0	0	0	0	0	0	0	0	0	0	0	0	0	0	0	0	0	0	0	0	0	0.0264777	0	0	0	0	0	0	0	0	0	0	0	0	0	0	0	0	0	0
Serine_hydroxymethyltransferase,Erysipelatoclostridium	0	0	0	0	0	0	0	0	0	0	0	0	0	0	0	0	0	0	0	0	0	0	0	0	0	0	0	0	0	0	0	0	0	0	0	0	0	0	0	0	0	0	0	0	0	0.0255515	0	0	0
Serine_hydroxymethyltransferase,Flintibacter	0	0	0	0	0	0	0	0	0	0	0	0	0	0	0	0	0	0	0	0	0	0	0	0	0	0	0	0	0	0	0	0	0	0	0	0	0	0	0	0	0	0.123035	0	0	0	0.0415442	0	0	0
Serine_hydroxymethyltransferase,Klebsiella	0	0	0	0	0	0	0	0	0	0	0	0	0	0	0	0	0.0394778	0	0	0	0	0	0	0	0	0	0	0	0	0	0	0	0	0	0	0	0	0	0	0	0	0	0	0	0.0136897	0.0446693	0	0	0
Superoxide_dismutase_SodA,Haemophilus	0	0	0	0	0	0	0	0	0	0	0	0	0	0	0	0	0	0	0.0582416	0	0	0	0	0.0110976	0	0	0	0	0	0	0	0	0	0	0	0	0	0	0	0	0	0	0	0	0	0	0	0	0
Superoxide_dismutase_SodB,Butyricimonas	0	0	0	0	0	0	0	0	0	0	0	0	0	0	0	0	0	0	0	0.0102039	0	0	0	0	0	0	0	0	0	0	0	0	0	0	0	0	0	0	0	0	0	0	0	0	0	0	0	0	0
Superoxide_dismutase_SodB,Sutterella	0	0	0	0	0	0	0	0	0.00479935	0	0	0	0	0	0	0	0	0	0	0	0	0	0	0	0	0	0	0	0	0	0	0.0113768	0	0	0	0	0	0	0	0	0	0	0	0	0	0	0	0	0
Superoxide_dismutase_SodC,Klebsiella	0	0	0	0	0	0	0	0	0	0	0	0	0	0	0	0	0.00751391	0	0	0	0	0	0	0	0	0	0	0	0	0	0	0	0	0	0	0	0	0	0	0	0	0	0	0	0.00401623	0.0119486	0	0	0
Tryptophan_synthase_alpha,Klebsiella	0	0	0	0	0	0	0	0	0	0	0	0	0	0	0	0	0	0	0	0	0	0	0	0	0.0092179	0	0	0	0	0	0	0	0	0	0	0	0	0	0	0	0	0	0	0	0.00690964	0.0196692	0	0	0
Tryptophan_synthase_beta,Intestinimonas	0.0249139	0	0	0	0	0	0	0	0	0	0	0	0	0	0	0	0	0	0	0	0	0	0	0	0.0256714	0	0	0	0	0	0	0	0	0	0	0	0	0	0	0	0	0	0	0	0	0	0	0	0
Tryptophan_synthase_beta,Klebsiella	0	0	0	0	0	0	0	0	0	0	0	0	0	0	0	0	0	0	0	0	0	0	0	0	0.0553074	0	0	0	0	0	0	0	0	0	0	0	0	0	0	0	0	0	0	0	0.0127397	0.0374082	0	0	0
Tryptophan_synthase_beta,Lactococcus	0	0	0	0	0	0	0	0	0	0	0	0	0	0	0	0	0	0	0	0	0	0	0	0	0.210327	0	0	0	0	0	0	0	0	0	0	0	0	0	0	0	0	0	0	0	0	0	0	0	0
Tryptophan_synthase_beta,Megamonas	0.0241833	0	0	0.328349	0	0	0	0	0	0	0	0	0	0	0	0	0	0	0	0	0	0	0	0	0	0	0	0	0	0	0	0	0	0	0	0	0	0	0	0	0	0	0	0.184298	0	0	0	0	0
chorismate_mutase,Klebsiella	0	0	0	0	0	0	0	0	0	0	0	0	0	0	0	0	0.0150278	0	0	0	0	0	0	0	0	0	0	0	0	0	0	0	0	0	0	0	0	0	0	0	0	0	0	0	0.0105372	0.0395222	0	0	0
methylmalonyl-CoA_decarboxylase,Butyricimonas	0	0	0	0.0192895	0	0	0	0	0	0	0	0	0	0	0	0	0	0	0	0	0	0	0	0	0	0	0	0	0	0	0	0	0	0	0	0	0	0	0	0	0	0	0	0	0	0	0	0	0
methylmalonyl-CoA_decarboxylase,Enterocloster	0	0	0	0	0	0	0	0	0	0	0	0	0	0	0	0	0	0	0	0	0	0	0	0	0	0	0	0	0	0	0	0	0	0	0	0	0	0	0	0	0	0	0	0	0	0.0497244	0	0	0
methylmalonyl-CoA_decarboxylase,Intestinimonas	0	0	0	0	0	0	0	0	0	0	0	0	0	0	0	0	0	0	0	0	0	0	0	0	0.0874214	0	0	0	0	0	0	0	0	0	0	0	0	0	0	0	0	0	0.0299894	0	0	0	0	0	0
methylmalonyl-CoA_decarboxylase,Megamonas	0.0250601	0	0	0.296512	0	0	0	0	0	0	0	0	0	0	0	0	0	0	0	0	0	0	0	0	0	0	0	0	0	0	0	0	0	0	0	0	0	0	0	0	0	0	0	0.168483	0	0	0	0	0
myo-inositol-1(or_4)-monophosphatase,Klebsiella	0	0	0	0	0	0	0	0	0	0	0	0	0	0	0	0	0.0162205	0	0	0	0	0	0	0	0	0	0	0	0	0	0	0	0	0	0	0	0	0	0	0	0	0	0	0	0.0218949	0.0277574	0	0	0
nitric_oxide_dioxygenase,Klebsiella	0	0	0	0	0	0	0	0	0	0	0	0	0	0	0	0	0.0326795	0	0	0	0	0	0	0	0	0	0	0	0	0	0	0	0	0	0	0	0	0	0	0	0	0	0	0	0.0102349	0.0401656	0	0	0
phosphotransacetylase,Acidaminococcus	0	0	0	0	0	0	0	0	0	0	0	0	0	0	0	0	0	0	0	0	0	0	0	0	0	0	0	0	0	0	0	0	0	0	0	0	0	0	0	0	0	0	0	0	0	0.0142464	0	0	0
phosphotransacetylase,Klebsiella	0	0	0	0	0	0	0	0	0	0	0	0	0	0	0	0	0	0	0	0	0	0	0	0	0.0440081	0	0	0	0	0	0	0	0	0	0	0	0	0	0	0	0	0	0	0	0.0199948	0.0795039	0	0	0
propionaldehyde_dehydrogenase,Escherichia	0	0	0	0	0	0	0	0	0	0	0	0	0	0	0	0	0	0	0	0	0	0	0	0	0	0	0	0	0	0	0	0	0	0	0	0	0	0	0	0	0	0	0.017485	0	0	0	0	0	0
propionaldehyde_dehydrogenase,Intestinimonas	0	0	0	0	0	0	0	0	0	0	0	0	0	0	0	0	0	0	0	0	0	0	0	0	0.0727521	0	0	0	0	0	0	0	0	0	0	0	0	0	0	0	0	0	0	0	0	0.0450369	0	0	0
propionaldehyde_dehydrogenase,Klebsiella	0	0	0	0	0	0	0	0	0	0	0	0	0	0	0	0	0.0218261	0	0	0	0	0	0	0	0.0224005	0	0	0	0	0	0	0	0	0	0	0	0	0	0	0	0	0	0	0	0.02237	0	0	0	0
propionaldehyde_dehydrogenase,Megasphaera	0	0	0	0	0	0	0	0	0	0	0	0	0	0	0	0.015935	0	0	0	0	0	0	0	0	0	0	0	0	0	0	0	0	0	0	0	0	0.0317084	0.0334364	0	0	0	0	0	0	0	0	0	0	0
serine_racemase,Streptococcus	0	0	0	0	0	0	0	0	0	0	0	0	0	0	0	0	0	0	0	0	0	0	0	0	0	0	0	0	0	0	0	0	0	0	0	0	0	0	0	0	0	0	0.0227305	0	0	0	0	0	0
serotonin_N-acetyltransferase,Enterocloster	0	0	0	0	0	0	0	0	0	0	0	0	0.00515324	0	0	0	0	0	0	0	0	0	0	0	0	0	0	0	0	0	0	0	0	0	0	0	0	0	0	0	0	0	0	0	0	0	0	0	0
serotonin_N-acetyltransferase,Erysipelatoclostridium	0	0	0	0	0	0	0	0	0.0111985	0	0	0	0	0	0	0	0	0	0	0	0	0	0	0	0	0	0	0	0	0	0	0	0	0	0	0	0	0	0	0	0	0	0	0	0	0.00606619	0	0	0
serotonin_N-acetyltransferase,Oscillibacter	0	0	0	0	0	0	0	0	0	0	0	0	0	0	0	0.00963685	0	0	0	0	0	0	0	0	0	0	0	0	0	0	0	0	0	0	0	0	0	0	0	0	0	0	0	0	0	0	0	0	0
serotonin_N-acetyltransferase,unclassified	0	0	0	0	0	0	0	0	0	0	0	0	0	0	0	0	0	0	0	0	0.00627007	0	0	0	0	0	0	0	0	0	0	0	0	0	0	0	0	0	0	0	0	0	0	0	0	0	0	0	0
spermidine_synthase,Megamonas	0.0133702	0	0	0.144757	0	0	0	0	0	0	0	0	0	0	0	0	0	0	0	0	0	0	0	0	0	0	0	0	0	0	0	0	0	0	0	0	0	0	0	0	0	0	0	0.0905047	0	0	0	0	0
4-aminobutyrate_aminotransferase_PuuE,Citrobacter	0	0	0	0	0	0	0	0	0	0	0	0.0238537	0	0	0	0	0	0	0	0	0	0	0	0	0	0	0	0	0	0	0	0	0	0	0	0	0	0	0	0	0	0	0	0	0	0	0	0	0
4-aminobutyrate_aminotransferase_PuuE,Klebsiella	0	0	0	0	0	0	0	0	0	0	0	0	0	0	0	0	0	0	0	0	0	0	0	0	0	0	0	0	0	0	0	0	0	0	0	0	0	0	0	0	0	0	0	0	0.0134738	0.0530332	0	0	0
4-aminobutyrate_aminotransferase_gabT,Citrobacter	0	0	0	0	0	0	0	0	0	0	0	0.0343596	0	0	0	0	0	0	0	0	0	0	0	0	0	0	0	0	0	0	0	0	0	0	0	0	0	0	0	0	0	0	0	0	0	0	0	0	0
4-aminobutyrate_aminotransferase_gabT,Clostridium	0	0	0	0	0	0	0	0.0152248	0	0	0	0	0	0	0	0	0	0	0	0	0	0	0	0	0	0	0	0	0	0	0	0	0	0	0	0	0	0	0	0	0	0	0	0	0	0	0	0	0
4-aminobutyrate_aminotransferase_gabT,Coprococcus	0	0	0	0	0	0	0	0	0	0	0	0	0	0	0	0	0	0	0	0	0	0	0	0	0	0	0	0	0	0	0	0	0	0	0	0	0	0	0	0	0	0	0	0	0	0	0	0	0
4-aminobutyrate_aminotransferase_gabT,Klebsiella	0	0	0	0	0	0	0	0	0	0	0	0	0	0	0	0	0	0	0	0	0	0	0	0	0	0	0	0	0	0	0	0	0	0	0	0	0	0	0	0	0	0	0	0	0.0142943	0.0477943	0	0	0
4-hydroxybutyrate_dehydrogenase,Anaerobutyricum	0	0	0	0	0	0	0	0	0	0	0	0	0	0	0	0	0	0	0	0	0	0	0	0	0	0	0	0.0289256	0	0	0	0	0	0	0	0.0293193	0	0	0	0	0	0	0	0	0	0	0	0	0
4-hydroxybutyrate_dehydrogenase,Anaerostipes	0	0	0	0	0	0	0	0	0	0	0	0	0	0	0	0	0	0	0	0	0	0	0	0	0	0	0	0	0	0	0	0	0	0	0	0	0	0	0	0	0.0524022	0	0	0	0	0	0	0	0
4-hydroxybutyrate_dehydrogenase,Bifidobacterium	0	0	0	0	0	0	0	0	0	0	0	0	0	0	0	0	0	0	0	0	0	0	0	0	0.258894	0	0	0	0	0	0	0	0	0	0	0	0	0	0	0	0	0	0	0	0	0	0	0	0
4-hydroxybutyrate_dehydrogenase,Citrobacter	0	0	0	0	0	0	0	0	0	0	0	0.0179118	0	0	0	0	0	0	0	0	0	0	0	0	0	0	0	0	0	0	0	0	0	0	0	0	0	0	0	0	0	0	0	0	0	0	0	0	0
4-hydroxyphenylacetate_3-monooxygenase,Klebsiella	0	0	0	0	0	0	0	0	0	0	0	0	0	0	0	0	0	0	0	0	0	0	0	0	0	0	0	0	0	0	0	0	0	0	0	0	0	0	0	0	0	0	0	0	0.0307911	0.0499082	0	0	0
4-hydroxyphenylacetate_decarboxylase_hpdB,Faecalitalea	0	0	0	0	0	0	0	0	0	0	0.0376572	0	0	0	0	0	0	0	0	0	0	0	0	0	0	0	0	0	0	0	0	0	0	0	0	0	0	0	0	0	0	0	0.0403214	0	0	0	0	0	0
4-hydroxyphenylacetate_decarboxylase_hpdB,Megamonas	0	0	0	0.363514	0	0	0	0	0	0	0	0	0	0	0	0	0	0	0	0	0	0	0	0	0	0	0	0	0	0	0	0	0	0	0	0	0	0	0	0	0	0	0	0.255856	0	0	0	0	0
Alanine_racemase_alr,Citrobacter	0	0	0	0	0	0	0	0	0	0	0	0.0238537	0	0	0	0	0	0	0	0	0	0	0	0	0	0	0	0	0	0	0	0	0	0	0	0	0	0	0	0	0	0	0	0	0	0	0	0	0
Alanine_racemase_alr,Klebsiella	0	0	0	0	0	0	0	0	0	0	0	0	0	0	0	0	0	0	0	0	0	0	0	0	0	0	0	0	0	0	0	0	0	0	0	0	0	0	0	0	0	0	0	0	0.0105372	0.0580884	0	0	0
Alanine_racemase_dadx,Klebsiella	0	0	0	0	0	0	0	0	0	0	0	0	0	0	0	0	0	0	0	0	0	0	0	0	0	0	0	0	0	0	0	0	0	0	0	0	0	0	0	0	0	0	0	0	0.0099758	0.0289523	0	0	0
Aldehyde_dehydrogenase,Citrobacter	0	0	0	0	0	0	0	0	0	0	0	0.0329818	0	0	0	0	0	0	0	0	0	0	0	0	0	0	0	0	0	0	0	0	0	0	0	0	0	0	0	0	0	0	0	0	0	0	0	0	0
Aldehyde_dehydrogenase,Enterococcus	0	0	0	0	0	0	0	0	0	0	0	0	0	0	0	0	0	0.00900392	0	0	0	0	0	0	0	0	0	0	0	0	0	0	0	0	0	0	0	0	0	0	0	0	0	0	0	0	0	0	0
Aldehyde_dehydrogenase,Intestinimonas	0	0	0	0	0	0	0	0	0	0	0	0	0	0	0	0	0	0	0	0	0	0	0	0	0.0240855	0	0	0	0	0	0	0	0	0	0	0	0	0	0	0	0	0	0	0	0	0	0	0	0
Aldehyde_dehydrogenase,Klebsiella	0	0	0	0	0	0	0	0	0	0	0	0	0	0	0	0	0	0	0	0	0	0	0	0	0	0	0	0	0	0	0	0	0	0	0	0	0	0	0	0	0	0	0	0	0.0114441	0.0545038	0	0	0
Aldehyde_dehydrogenase,Veillonella	0	0	0	0	0	0	0	0	0	0	0	0	0	0	0	0	0	0	0.0939838	0	0	0	0	0	0.271581	0	0	0	0	0	0	0	0	0	0	0	0	0	0	0	0	0	0	0	0	0	0	0	0
Argininosuccinate_lyase,Christensenella	0	0	0	0	0	0	0	0	0	0	0	0	0	0	0	0	0	0	0	0	0	0	0	0	0	0	0	0	0	0	0	0	0	0	0	0	0	0	0	0	0	0	0	0	0	0	0	0	0
Argininosuccinate_lyase,Citrobacter	0	0	0	0	0	0	0	0	0	0	0	0.0510658	0	0	0	0	0	0	0	0	0	0	0	0	0	0	0	0	0	0	0	0	0	0	0	0	0	0	0	0	0	0	0	0	0	0	0	0	0
Argininosuccinate_lyase,Dialister	0	0	0	0	0	0	0	0	0	0	0	0	0.0741852	0	0	0	0	0	0	0	0	0	0	0	0	0	0	0	0	0	0	0	0	0	0	0.0628087	0	0	0	0	0	0	0	0	0	0	0	0	0
Argininosuccinate_lyase,Enterococcus	0	0	0	0	0	0	0	0.031613	0	0	0	0	0	0	0	0	0	0	0	0	0	0	0	0	0	0	0	0	0	0	0	0	0	0	0	0	0	0	0	0	0	0	0	0	0	0	0	0	0
Argininosuccinate_lyase,Haemophilus	0	0	0	0	0	0	0	0	0	0	0	0	0	0	0	0	0	0	0.148625	0	0	0	0	0.0327997	0	0	0	0	0	0	0	0	0	0	0	0	0	0	0	0	0	0	0	0	0	0	0	0	0
Argininosuccinate_lyase,Intestinimonas	0	0	0	0	0	0	0	0	0	0	0	0	0	0	0	0	0	0	0	0	0	0	0	0	0.0271581	0	0	0	0	0	0	0	0	0	0	0	0	0	0	0	0	0	0	0	0	0	0	0	0
Argininosuccinate_lyase,Lactococcus	0	0	0	0	0	0	0	0	0	0	0	0	0	0	0	0	0	0	0	0	0	0	0	0	0.285854	0	0	0	0	0	0	0	0	0	0	0	0	0	0	0	0	0	0	0	0	0	0	0	0
Argininosuccinate_lyase,Megamonas	0	0	0	0.321777	0	0	0	0	0	0	0	0	0	0	0	0	0	0	0	0	0	0	0	0	0	0	0	0	0	0	0	0	0	0	0	0	0	0	0	0	0	0	0	0.170832	0	0	0	0	0
Argininosuccinate_lyase,Veillonella	0	0	0	0	0	0	0	0	0	0	0	0	0	0	0	0	0	0	0.0890981	0	0	0	0	0	0.259192	0	0	0	0	0	0	0	0	0	0	0	0	0	0	0	0	0	0	0	0	0	0	0	0
Asparagine_synthetase_asnA,Anaerobutyricum	0	0	0	0	0	0	0	0	0	0	0	0	0	0	0	0	0	0	0	0	0	0	0	0	0	0	0	0	0	0	0	0	0	0	0	0	0	0	0	0	0	0	0	0	0	0	0	0	0
Asparagine_synthetase_asnA,Citrobacter	0	0	0	0	0	0	0	0	0	0	0	0.0266093	0	0	0	0	0	0	0	0	0	0	0	0	0	0	0	0	0	0	0	0	0	0	0	0	0	0	0	0	0	0	0	0	0	0	0	0	0
Asparagine_synthetase_asnA,Clostridioides	0	0	0	0	0	0	0	0	0	0	0.0266962	0	0	0	0	0	0	0	0	0	0	0	0	0	0	0	0	0	0	0	0	0	0	0	0	0	0	0	0	0	0	0	0	0	0	0	0	0	0
Asparagine_synthetase_asnA,Faecalitalea	0	0	0	0	0	0	0	0	0	0	0.0176182	0	0	0	0	0	0	0	0	0	0	0	0	0	0	0	0	0	0	0	0	0	0	0	0	0	0	0	0	0	0	0	0.017538	0	0	0	0	0	0
Asparagine_synthetase_asnA,Haemophilus	0	0	0	0	0	0	0	0	0	0	0	0	0	0	0	0	0	0	0.0957837	0	0	0	0	0.0391295	0	0	0	0	0	0	0	0	0	0	0	0	0	0	0	0	0	0	0	0	0	0	0	0	0
Asparagine_synthetase_asnA,Lachnoclostridium	0	0	0	0	0	0	0	0	0	0	0	0	0	0	0	0	0	0	0	0	0	0	0	0	0	0	0	0	0	0	0	0	0	0	0	0	0	0	0	0	0	0	0	0	0	0	0	0	0
Asparagine_synthetase_asnA,Ligilactobacillus	0	0	0	0	0	0	0	0	0	0	0	0	0	0	0	0	0	0	0	0	0	0	0	0	0	0	0	0	0	0	0	0	0	0	0	0	0	0	0	0	0	0	0	0	0.0138193	0	0	0	0
Asparagine_synthetase_asnA,Turicibacter	0	0	0	0	0	0	0	0	0	0	0	0	0	0	0	0	0.0152663	0	0	0	0	0	0	0	0	0	0	0	0	0	0	0	0	0	0	0	0	0	0	0	0	0	0	0	0	0	0	0.00891167	0
Asparagine_synthetase_asnB,Citrobacter	0	0	0	0	0	0	0	0	0	0	0	0.0449517	0	0	0	0	0	0	0	0	0	0	0	0	0	0	0	0	0	0	0	0	0	0	0	0	0	0	0	0	0	0	0	0	0	0	0	0	0
Aspartate_aminotransferase,Citrobacter	0	0	0	0	0	0	0	0	0	0	0	0.0294511	0	0	0	0	0	0	0	0	0	0	0	0	0	0	0	0	0	0	0	0	0	0	0	0	0	0	0	0	0	0	0	0	0	0	0	0	0
Aspartate_aminotransferase,Haemophilus	0	0	0	0	0	0	0	0	0	0	0	0	0	0	0	0	0	0	0.102212	0	0	0	0	0.0201402	0	0	0	0	0	0	0	0	0	0	0	0	0	0	0	0	0	0	0	0	0	0	0	0	0
Butyrate_kinase,Acidaminococcus	0	0	0	0	0	0	0	0	0	0	0	0	0	0	0	0	0	0	0	0	0	0	0	0	0	0	0	0	0	0	0	0	0	0	0	0.00975171	0	0	0	0	0	0	0	0.0278717	0	0	0	0	0
Butyrate_kinase,Dysosmobacter	0	0	0	0	0	0	0	0	0	0	0	0.111776	0	0	0	0	0	0	0	0	0.0463289	0	0	0	0	0	0	0	0	0	0	0	0	0	0	0	0	0	0	0	0	0	0	0	0	0	0	0	0
Butyrate_kinase,Enterococcus	0	0	0	0	0	0	0	0	0	0	0	0	0	0	0	0	0	0.0407086	0	0	0	0	0	0	0	0	0	0	0	0	0	0	0	0	0	0	0	0	0	0	0	0	0	0	0	0	0	0	0
Butyryl-CoA_dehydrogenase,Christensenella	0	0	0	0	0	0	0	0	0	0	0	0	0	0	0	0	0	0	0	0	0	0	0	0	0	0	0	0	0	0	0	0	0	0	0	0	0	0	0	0	0.0492609	0	0	0	0	0	0	0	0
Butyryl-CoA_dehydrogenase,Dialister	0	0	0	0	0	0	0	0	0	0	0	0	0.0527134	0	0	0	0	0	0	0	0	0	0	0	0	0	0	0	0	0	0	0	0	0	0	0.0470263	0	0	0	0	0	0	0	0	0	0	0	0	0
Carboxylesterase,Citrobacter	0	0	0	0	0	0	0	0	0	0	0	0.0174812	0	0	0	0	0	0	0	0	0	0	0	0	0	0	0	0	0	0	0	0	0	0	0	0	0	0	0	0	0	0	0	0	0	0	0	0	0
Catalase,Desulfovibrio	0	0	0	0	0	0	0	0	0	0	0	0	0	0	0	0	0	0	0	0	0	0	0	0	0	0	0	0	0	0	0	0	0	0	0	0	0	0	0	0	0	0	0	0	0	0	0	0	0.013151
Catalase,Phocaeicola	0	0	0	0	0	0	0	0	0	0	0	0	0.034677	0.183737	0	0	0	0	0	0	0	0	0	0	0	0	0	0	0	0	0	0	0	0	0	0	0	0	0	0	0	0	0	0	0	0	0	0	0
Catalase,Veillonella	0	0	0	0	0	0	0	0	0	0	0	0	0	0	0	0	0	0	0.103241	0	0	0	0	0	0.263751	0	0	0	0	0	0	0	0	0	0	0	0	0	0	0	0	0	0	0	0	0	0	0	0
D-lactate_dehydrogenase,Citrobacter	0	0	0	0	0	0	0	0	0	0	0	0.0274705	0	0	0	0	0	0	0	0	0	0	0	0	0	0	0	0	0	0	0	0	0	0	0	0	0	0	0	0	0	0	0	0	0	0	0	0	0
D-lactate_dehydrogenase,Turicibacter	0	0	0	0	0	0	0	0	0	0	0	0	0	0	0	0	0.0143122	0	0	0	0	0	0	0	0	0	0	0	0	0	0	0	0	0	0	0	0	0	0	0	0	0	0	0	0	0	0	0.00510564	0
D-serine/D-alanine/glycine_transporter,Citrobacter	0	0	0	0	0	0	0	0	0	0	0	0.0316039	0	0	0	0	0	0	0	0	0	0	0	0	0	0	0	0	0	0	0	0	0	0	0	0	0	0	0	0	0	0	0	0	0	0	0	0	0
Diacylglycerol_kinase,Citrobacter	0	0	0	0	0	0	0	0	0	0	0	0.00766417	0	0	0	0	0	0	0	0	0	0	0	0	0	0	0	0	0	0	0	0	0	0	0	0	0	0	0	0	0	0	0	0	0	0	0	0	0
Diacylglycerol_kinase,Enterobacter	0	0	0	0	0	0	0	0	0	0	0	0	0	0	0	0	0	0.00120052	0	0	0	0	0	0	0	0	0	0	0	0	0	0	0	0	0	0	0	0	0	0	0	0	0	0	0	0	0	0.000587923	0
Dihydrolipoyl_dehydrogenase,Citrobacter	0	0	0	0	0	0	0	0	0	0	0	0.0291066	0	0	0	0	0	0	0	0	0	0	0	0	0	0	0	0	0	0	0	0	0	0	0	0	0	0	0	0	0	0	0	0	0	0	0	0	0
Dihydrolipoyl_dehydrogenase,Clostridium	0	0	0	0	0	0	0	0	0	0	0	0	0	0	0	0	0	0	0	0	0	0	0	0	0	0	0	0	0	0	0	0	0	0	0	0	0	0	0	0	0	0	0	0	0	0	0	0.00782865	0
Dihydroxyacetone_phosphatase,Eubacterium	0	0	0	0	0	0	0	0	0.0177858	0	0	0	0	0	0	0	0	0	0	0	0	0	0	0	0	0	0	0	0	0	0	0	0	0	0	0	0	0	0	0	0	0	0	0	0	0	0	0	0
Dihydroxyacetone_phosphatase,Lachnoclostridium	0	0	0	0	0	0	0	0	0	0	0	0	0	0	0	0	0	0	0	0	0	0.0646018	0.0397875	0	0	0	0	0	0	0	0	0	0	0	0	0	0	0	0	0	0	0	0	0	0	0	0	0	0
Dihydroxyacetone_phosphatase,Ruthenibacterium	0	0.0440196	0	0	0	0	0	0	0	0	0	0	0	0	0	0	0	0	0	0	0	0	0	0	0	0	0	0	0	0	0	0	0	0	0	0	0	0	0	0	0	0	0	0	0	0	0	0	0
Estradiol_17-beta-dehydrogenase,Chryseobacterium	0	0.0236454	0	0	0.0175515	0	0	0	0	0	0	0	0	0	0	0	0	0	0	0	0	0	0	0	0	0	0	0	0	0	0	0	0	0	0	0	0	0	0	0	0	0	0	0	0	0	0	0	0
Estradiol_17-beta-dehydrogenase,Citrobacter	0	0	0	0	0	0	0	0	0	0	0	0.017309	0	0	0	0	0	0	0	0	0	0	0	0	0	0	0	0	0	0	0	0	0	0	0	0	0	0	0	0	0	0	0	0	0	0	0	0	0
Estradiol_17-beta-dehydrogenase,Dialister	0	0	0	0	0	0	0	0	0	0	0	0	0.0468086	0	0	0	0	0	0	0	0	0	0	0	0	0	0	0	0	0	0	0	0	0	0	0.0342593	0	0	0	0	0	0	0	0	0	0	0	0	0
Estradiol_17-beta-dehydrogenase,Erysipelatoclostridium	0	0	0	0	0	0	0	0	0	0	0	0	0	0	0	0	0	0	0	0	0	0	0	0	0	0	0	0	0	0	0	0	0	0	0	0	0	0	0	0	0	0	0	0	0	0.0181067	0	0	0
Estradiol_17-beta-dehydrogenase,Faecalitalea	0	0	0	0	0	0	0	0	0	0	0.010423	0	0	0	0	0	0	0	0	0	0	0	0	0	0	0	0	0	0	0	0	0	0	0	0	0	0	0	0	0	0	0	0.0137231	0	0	0	0	0	0
Estradiol_17-beta-dehydrogenase,Gordonibacter	0	0	0	0	0	0	0	0	0	0	0	0	0	0	0	0	0	0	0	0	0	0	0	0	0.0231934	0	0	0	0	0	0	0	0	0	0	0	0	0	0	0	0	0	0	0	0	0	0	0	0
Estradiol_17-beta-dehydrogenase,Haemophilus	0	0	0	0	0	0	0	0	0	0	0	0	0	0	0	0	0	0	0.0862696	0	0	0	0	0.0190715	0	0	0	0	0	0	0	0	0	0	0	0	0	0	0	0	0	0	0	0	0	0	0	0	0
Estradiol_17-beta-dehydrogenase,Klebsiella	0	0	0	0	0	0	0	0	0	0	0	0	0	0	0	0	0	0	0	0	0	0	0	0	0	0	0	0	0	0	0	0	0	0	0	0	0	0	0	0	0	0	0	0	0.00583001	0.0221508	0	0	0
Estradiol_17-beta-dehydrogenase,Selenomonas	0	0.0220565	0	0	0	0	0	0	0	0	0	0	0	0	0	0	0	0	0	0	0	0	0	0	0	0	0	0	0	0	0	0	0	0.00388712	0	0	0	0	0	0	0	0	0	0	0	0	0	0	0
Ethanolamine_ammonia-lyase_eutB,Citrobacter	0	0	0	0	0	0	0	0	0	0	0	0.0285038	0	0	0	0	0	0	0	0	0	0	0	0	0	0	0	0	0	0	0	0	0	0	0	0	0	0	0	0	0	0	0	0	0	0	0	0	0
Ethanolamine_ammonia-lyase_eutB,Intestinimonas	0	0	0	0	0	0	0	0	0	0	0	0	0	0	0	0	0	0	0	0	0	0	0	0	0.105064	0	0	0	0	0	0	0	0	0	0	0	0	0	0	0	0	0	0	0	0	0	0	0	0
Ethanolamine_ammonia-lyase_eutB,Klebsiella	0	0	0	0	0	0	0	0	0	0	0	0	0	0	0	0	0.0802676	0	0	0	0	0	0	0	0	0	0	0	0	0	0	0	0	0	0	0	0	0	0	0	0	0	0	0	0.0281136	0	0	0	0
Ethanolamine_ammonia-lyase_eutC,Citrobacter	0	0	0	0	0	0	0	0	0	0	0	0.0231647	0	0	0	0	0	0	0	0	0	0	0	0	0	0	0	0	0	0	0	0	0	0	0	0	0	0	0	0	0	0	0	0	0	0	0	0	0
Ethanolamine_ammonia-lyase_eutC,Intestinimonas	0	0	0	0	0	0	0	0	0	0	0	0	0	0	0	0	0	0	0	0	0	0	0	0	0.0213102	0	0	0	0	0	0	0	0	0	0	0	0	0	0	0	0	0	0	0	0	0	0	0	0
Gamma-glutamyltranspeptidase,Citrobacter	0	0	0	0	0	0	0	0	0	0	0	0.0464156	0	0	0	0	0	0	0	0	0	0	0	0	0	0	0	0	0	0	0	0	0	0	0	0	0	0	0	0	0	0	0	0	0	0	0	0	0
Glutamate_decarboxylase,Enterococcus	0	0	0	0	0	0	0	0	0	0	0	0	0	0	0	0	0	0	0	0	0	0	0	0	0	0	0.026067	0	0	0	0	0	0	0	0	0	0	0	0	0	0	0	0	0	0.00941439	0	0	0	0
Glutamate_mutase_glmE,Citrobacter	0	0	0	0	0	0	0	0	0	0	0	0.0219591	0	0	0	0	0	0	0	0	0	0	0	0	0	0	0	0	0	0	0	0	0	0	0	0	0	0	0	0	0	0	0	0	0	0	0	0	0
Glutamate_synthase_gltB,Clostridium	0	0	0	0	0	0	0	0	0	0	0	0	0	0	0	0	0	0	0	0	0	0	0	0	0	0	0	0	0	0	0.0986499	0	0	0	0	0	0	0	0	0	0	0	0	0	0	0	0	0	0
Glutamate_synthase_gltB,Enterocloster	0	0	0	0	0	0	0	0	0	0	0	0	0	0	0	0	0	0	0	0	0	0	0	0	0	0	0	0	0	0	0	0	0	0	0	0	0	0	0	0	0	0	0	0	0	0.151471	0	0	0
Glutamate_synthase_gltB,Erysipelatoclostridium	0	0	0	0	0	0	0	0	0	0	0	0	0	0	0	0	0	0	0	0	0	0	0	0	0	0	0	0	0	0	0	0	0	0	0	0	0	0	0	0	0	0	0	0	0	0.0926473	0	0	0
Glutamate_synthase_gltB,Flavonifractor	0	0	0	0	0	0	0	0	0	0	0	0	0	0	0	0	0	0	0	0	0	0	0	0	0.0469816	0	0	0	0	0	0.137584	0	0	0	0	0	0	0	0	0	0	0	0	0	0	0	0	0	0
Glutamate_synthase_gltB,Klebsiella	0	0	0	0	0	0	0	0	0	0	0	0	0	0	0	0	0	0	0	0	0	0	0	0	0	0	0	0	0	0	0	0	0	0	0	0	0	0	0	0	0	0	0	0	0.0496199	0.193199	0	0	0
Glutamate_synthase_gltD,Citrobacter	0	0	0	0	0	0	0	0	0	0	0	0.0334985	0	0	0	0	0	0	0	0	0	0	0	0	0	0	0	0	0	0	0	0	0	0	0	0	0	0	0	0	0	0	0	0	0	0	0	0	0
Glutamate_synthase_gltD,Clostridium	0	0	0	0	0	0	0	0	0	0	0	0	0	0	0	0	0	0	0	0	0	0	0	0	0	0	0	0	0	0	0.027667	0	0	0	0	0	0	0	0	0	0	0	0	0	0	0	0	0	0
Glutamate_synthase_gltD,Enterocloster	0	0	0	0	0	0	0	0	0	0	0	0	0	0	0	0	0	0.0172439	0	0	0	0	0	0	0	0	0	0	0	0	0	0	0	0	0	0	0	0	0	0	0	0	0	0	0	0.0424634	0	0	0
Glutamate_synthase_gltD,Erysipelatoclostridium	0	0	0	0	0	0	0	0	0	0	0	0	0	0	0	0	0	0	0	0	0	0	0	0	0	0	0	0	0	0	0	0	0	0	0	0	0	0	0	0	0	0	0	0	0	0.0279413	0	0	0
Glutamine_synthetase,Anaerobutyricum	0	0	0	0.332872	0	0	0	0	0	0	0	0	0	0	0	0	0	0	0	0	0	0	0	0	0	0	0	0	0	0	0	0	0	0	0	0	0	0	0	0	0	0	0	0.197294	0	0	0	0	0
Glutamine_synthetase,Anaerostipes	0	0	0	0	0	0	0	0	0	0	0	0	0	0	0	0	0	0	0	0	0	0	0	0	0	0	0	0	0	0	0	0	0	0	0	0	0	0	0	0	0	0	0	0	0	0	0	0	0
Glutamine_synthetase,Citrobacter	0	0	0	0	0	0	0	0	0	0	0	0.0321206	0	0	0	0	0	0	0	0	0	0	0	0	0	0	0	0	0	0	0	0	0	0	0	0	0	0	0	0	0	0	0	0	0	0	0	0	0
Glutamine_synthetase,Enterocloster	0	0.0585059	0	0	0	0	0	0	0	0	0	0	0	0	0	0	0	0	0	0	0	0	0	0	0	0	0	0	0	0	0	0	0	0	0	0	0	0	0	0	0	0	0	0	0	0	0	0	0.0809857
Glutamine_synthetase,Haemophilus	0	0	0	0	0	0	0	0	0	0	0	0	0	0	0	0	0	0	0.133711	0	0	0	0	0.0239216	0	0	0	0	0	0	0	0	0	0	0	0	0	0	0	0	0	0	0	0	0	0	0	0	0
Glutamine_synthetase,Intestinimonas	0	0	0	0	0	0	0	0	0	0	0	0	0	0	0	0	0	0	0	0	0	0	0	0	0.0543162	0	0	0	0	0	0	0	0	0	0	0	0	0	0	0	0	0	0	0	0	0	0	0	0
Glutamine_synthetase,Oscillibacter	0	0	0	0	0	0	0	0	0	0	0	0	0	0	0	0	0	0	0	0	0	0	0	0	0	0	0	0	0	0	0	0	0	0	0	0	0	0	0	0	0	0	0	0	0	0	0	0	0
Glutamine_synthetase,Sutterella	0	0	0	0	0	0	0	0	0	0	0	0	0	0	0	0	0	0	0	0	0	0	0	0	0	0	0	0	0	0	0	0.0256182	0	0	0	0	0	0	0	0	0	0	0	0	0	0	0	0	0
Glutamine_synthetase,Turicibacter	0	0	0	0	0	0	0	0	0	0	0	0	0	0	0	0	0.0301749	0	0	0	0	0	0	0	0	0	0	0	0	0	0	0	0	0	0	0	0	0	0	0	0	0	0	0	0	0	0	0.00937582	0
Glutathione_peroxidase,Citrobacter	0	0	0	0	0	0	0	0	0	0	0	0.0072336	0	0	0	0	0	0	0	0	0	0	0	0	0	0	0	0	0	0	0	0	0	0	0	0	0	0	0	0	0	0	0	0	0	0	0	0	0
Glutathione_peroxidase,Dialister	0	0	0	0	0	0	0	0	0	0	0	0	0.0265177	0	0	0	0	0	0	0	0	0	0	0	0	0	0	0	0	0	0	0	0	0	0	0.0217489	0	0	0	0	0	0	0	0	0	0	0	0	0
Glutathione_peroxidase,Lacticaseibacillus	0	0	0	0	0	0	0	0	0	0	0	0	0	0	0	0	0.0026239	0	0	0	0	0	0	0	0	0	0	0	0	0	0	0	0	0	0	0	0	0	0	0	0	0	0	0	0	0	0	0.0011449	0
Glutathione_reductase,Citrobacter	0	0	0	0	0	0	0	0	0	0	0	0.0294511	0	0	0	0	0	0	0	0	0	0	0	0	0	0	0	0	0	0	0	0	0	0	0	0	0	0	0	0	0	0	0	0	0	0	0	0	0
Glutathione_reductase,Haemophilus	0	0	0	0	0	0	0	0	0	0	0	0	0	0	0	0	0	0	0.126512	0	0	0	0	0.0240038	0	0	0	0	0	0	0	0	0	0	0	0	0	0	0	0	0	0	0	0	0	0	0	0	0
Glutathione_synthetase,Citrobacter	0	0	0	0	0	0	0	0	0	0	0	0.0199785	0	0	0	0	0	0	0	0	0	0	0	0	0	0	0	0	0	0	0	0	0	0	0	0	0	0	0	0	0	0	0	0	0	0	0	0	0
L-aspartate_oxidase,Citrobacter	0	0	0	0	0	0	0	0	0	0	0	0.0441766	0	0	0	0	0	0	0	0	0	0	0	0	0	0	0	0	0	0	0	0	0	0	0	0	0	0	0	0	0	0	0	0	0	0	0	0	0
L-aspartate_oxidase,Klebsiella	0	0	0	0	0	0	0	0	0	0	0	0	0	0	0	0	0	0	0	0	0	0	0	0	0.0296361	0	0	0	0	0	0	0	0	0	0	0	0	0	0	0	0	0	0	0	0	0.0525737	0	0	0
Linoleic_acid_isomerase,Collinsella	0	0	0	0	0	0	0	0	0.0941989	0	0	0	0	0	0	0	0	0	0	0	0	0	0	0	0	0	0	0	0	0	0	0	0	0	0	0	0	0	0	0	0.0806736	0	0	0	0	0	0	0	0
Linoleic_acid_isomerase,Dysosmobacter	0	0	0	0	0	0	0	0	0	0	0	0.0852532	0.125073	0	0	0	0	0	0	0	0	0	0	0	0	0	0	0	0	0	0	0	0	0	0	0	0	0	0	0	0	0	0	0	0	0	0	0	0
Linoleic_acid_isomerase,Enterocloster	0	0.0781325	0	0	0	0	0	0	0	0	0	0	0	0	0	0	0	0	0	0	0	0	0	0	0	0	0	0	0	0	0	0	0	0	0	0	0	0	0	0	0	0	0	0	0	0	0	0	0
Linoleic_acid_isomerase,Lactococcus	0	0	0	0	0	0	0	0	0	0	0	0	0	0	0	0	0	0	0	0	0	0	0	0	0.271383	0	0	0	0	0	0	0	0	0	0	0	0	0	0	0	0	0	0	0	0	0	0	0	0
Methylaspartate_ammonia-lyase,Blautia	0	0	0	0	0	0	0	0	0	0	0	0	0	0	0	0	0	0	0	0	0	0	0	0	0	0	0	0	0	0	0	0	0	0	0	0	0	0	0	0	0	0	0	0	0	0	0	0	0
Methylaspartate_ammonia-lyase,Citrobacter	0	0	0	0	0	0	0	0	0	0	0	0.0297094	0	0	0	0	0	0	0	0	0	0	0	0	0	0	0	0	0	0	0	0	0	0	0	0	0	0	0	0	0	0	0	0	0	0	0	0	0
Ornithine_carbamoyltransferase,Christensenella	0	0	0	0	0	0	0	0	0	0	0	0	0	0	0	0	0	0	0	0	0	0	0	0	0	0	0	0	0	0	0	0	0	0	0	0	0	0	0	0	0	0	0	0	0	0	0	0	0
Phenylalanine-specific_permease,Citrobacter	0	0	0	0	0	0	0	0	0	0	0	0.0711304	0	0	0	0	0	0	0	0	0	0	0	0	0	0	0	0	0	0	0	0	0	0	0	0	0	0	0	0	0	0	0	0	0	0	0	0	0
Phenyllactate_dehydratase,Clostridium	0	0	0	0	0	0	0	0	0	0	0	0	0	0	0	0	0	0	0	0	0	0	0	0	0	0	0	0.0119652	0	0	0	0	0	0	0	0	0	0	0	0	0	0	0	0	0	0	0	0	0
Phenyllactate_dehydratase,Coprococcus	0	0	0	0	0	0	0	0	0	0	0	0	0	0	0	0	0	0	0	0	0	0	0	0	0	0	0	0	0	0	0	0	0	0	0	0	0	0	0	0	0	0	0	0	0	0	0	0	0
Phenyllactate_dehydratase,Streptomyces	0	0	0	0	0	0	0	0.0286288	0	0	0	0	0	0	0	0	0	0	0	0	0	0	0	0	0	0	0	0	0	0	0	0	0	0	0	0	0	0	0	0	0	0	0	0	0	0	0	0	0
Phenyllactate_dehydrogenase,Blautia	0	0	0	0	0	0	0	0	0	0.0256019	0	0	0	0	0	0	0	0.0132058	0	0	0	0	0	0	0	0	0	0	0	0	0	0	0	0	0	0	0	0	0	0	0	0	0	0	0	0	0	0	0
Phosphotransbutyrylase,Faecalibacterium	0	0	0	0	0	0	0	0	0	0	0	0	0	0	0	0	0	0	0	0	0	0	0	0	0	0	0	0	0	0	0	0	0	0	0	0	0	0	0	0	0	0	0	0	0	0	0	0	0
Prephenate_dehydrogenase,Citrobacter	0	0	0	0	0	0	0	0	0	0	0	0.0146394	0	0	0	0	0	0	0	0	0	0	0	0	0	0	0	0	0	0	0	0	0	0	0	0	0	0	0	0	0	0	0	0	0	0	0	0	0
Pyruvate_dehydrogenase_aceE,Citrobacter	0	0	0	0	0	0	0	0	0	0	0	0.0589883	0	0	0	0	0	0	0	0	0	0	0	0	0	0	0	0	0	0	0	0	0	0	0	0	0	0	0	0	0	0	0	0	0	0	0	0	0
Pyruvate_dehydrogenase_aceE,Haemophilus	0	0	0	0	0	0	0	0	0	0	0	0	0	0	0	0	0	0	0.251095	0	0	0	0	0.0474322	0	0	0	0	0	0	0	0	0	0	0	0	0	0	0	0	0	0	0	0	0	0	0	0	0
Pyruvate_dehydrogenase_aceF,Citrobacter	0	0	0	0	0	0	0	0	0	0	0	0.0508935	0	0	0	0	0	0	0	0	0	0	0	0	0	0	0	0	0	0	0	0	0	0	0	0	0	0	0	0	0	0	0	0	0	0	0	0	0
Pyruvate_dehydrogenase_aceF,Haemophilus	0	0	0	0	0	0	0	0	0	0	0	0	0	0	0	0	0	0	0.160454	0	0	0	0	0.0383896	0	0	0	0	0	0	0	0	0	0	0	0	0	0	0	0	0	0	0	0	0	0	0	0	0
Pyruvate_dehydrogenase_aceF,Klebsiella	0	0	0	0	0	0	0	0	0	0	0	0	0	0	0	0	0	0	0	0	0	0	0	0	0	0	0	0	0	0	0	0	0	0	0	0	0	0	0	0	0	0	0	0	0.0180946	0.0687502	0	0	0
Pyruvate_kinase_pykA,Citrobacter	0	0	0	0	0	0	0	0	0	0	0	0.0253176	0	0	0	0	0	0	0	0	0	0	0	0	0	0	0	0	0	0	0	0	0	0	0	0	0	0	0	0	0	0	0	0	0	0	0	0	0
Pyruvate_kinase_pykA,Haemophilus	0	0	0	0	0	0	0	0	0	0	0	0	0	0	0	0	0	0	0.105298	0	0	0	0	0.0254013	0	0	0	0	0	0	0	0	0	0	0	0	0	0	0	0	0	0	0	0	0	0	0	0	0
Pyruvate_kinase_pykA,Klebsiella	0	0	0	0	0	0	0	0	0	0	0	0	0	0	0	0	0	0	0	0	0	0	0	0	0	0	0	0	0	0	0	0	0	0	0	0	0	0	0	0	0	0	0	0	0.00971669	0.0425553	0	0	0
Pyruvate_kinase_pykF,Citrobacter	0	0	0	0	0	0	0	0	0	0	0	0.0365125	0	0	0	0	0	0	0	0	0	0	0	0	0	0	0	0	0	0	0	0	0	0	0	0	0	0	0	0	0	0	0	0	0	0	0	0	0
Pyruvate_kinase_pykF,Clostridioides	0	0	0	0	0	0	0	0	0	0	0	0	0	0	0	0	0	0	0	0	0	0	0	0	0	0	0	0	0	0	0	0	0	0	0	0	0	0	0	0	0	0	0	0	0	0	0	0	0
Pyruvate_kinase_pykF,Leuconostoc	0	0	0	0	0	0	0	0	0	0	0	0	0	0	0	0	0	0	0	0	0	0	0	0	0.0235899	0	0	0	0	0	0	0	0	0	0	0	0	0	0	0	0	0	0	0	0.00496631	0	0	0	0
Quinolinate_synthase,Alistipes	0	0	0	0	0	0	0	0	0	0	0	0	0	0	0	0	0	0	0	0	0	0	0	0	0	0	0	0	0.105273	0	0	0	0	0	0	0	0	0	0.0116727	0	0	0	0	0	0	0	0	0	0
Quinolinate_synthase,Citrobacter	0	0	0	0	0	0	0	0	0	0	0	0.0216147	0	0	0	0	0	0	0	0	0	0	0	0	0	0	0	0	0	0	0	0	0	0	0	0	0	0	0	0	0	0	0	0	0	0	0	0	0
Quinolinate_synthase,unclassified	0	0	0	0	0	0	0	0	0	0	0	0	0	0	0	0	0	0	0	0	0	0	0	0	0	0	0	0	0	0	0	0	0	0	0	0	0	0	0	0	0.0371241	0	0	0	0	0	0	0	0
Serine_hydroxymethyltransferase,Christensenella	0	0	0	0	0	0	0	0	0	0	0	0	0	0	0	0	0	0	0	0	0	0	0	0	0	0	0	0	0	0	0	0	0	0	0	0	0	0	0	0	0	0	0	0	0	0	0	0	0
Serine_hydroxymethyltransferase,Citrobacter	0	0	0	0	0	0	0	0	0	0	0	0.0302261	0	0	0	0	0	0	0	0	0	0	0	0	0	0	0	0	0	0	0	0	0	0	0	0	0	0	0	0	0	0	0	0	0	0	0	0	0
Serine_hydroxymethyltransferase,Clostridiales	0	0	0	0	0	0	0	0	0	0	0	0	0	0	0	0	0	0	0	0	0	0	0	0	0	0	0	0	0	0	0	0	0	0	0	0	0	0	0	0	0	0	0	0.0479143	0	0	0	0	0
Serine_hydroxymethyltransferase,Collinsella	0	0	0	0	0	0	0	0	0.0501579	0	0	0	0	0	0	0	0	0	0	0	0	0	0	0	0	0	0	0	0	0	0	0	0	0	0	0	0	0	0	0	0.063111	0	0	0	0	0	0	0	0
Serine_hydroxymethyltransferase,Dialister	0	0	0	0	0	0	0	0	0	0	0	0	0.0509956	0	0	0	0	0	0	0	0	0	0	0	0	0	0	0	0	0	0	0	0	0	0	0.0484378	0	0	0	0	0	0	0	0	0	0	0	0	0
Serine_hydroxymethyltransferase,Faecalitalea	0	0	0	0	0	0	0	0	0	0	0.0223926	0	0	0	0	0	0	0	0	0	0	0	0	0	0	0	0	0	0	0	0	0	0	0	0	0	0	0	0	0	0	0	0.0201872	0	0	0	0	0	0
Serine_hydroxymethyltransferase,Gordonibacter	0	0	0	0	0	0	0	0	0	0	0	0	0	0	0	0	0	0	0	0	0	0	0	0	0.0540189	0	0	0	0	0	0	0	0	0	0	0	0	0	0	0	0	0	0	0	0	0	0	0	0
Serine_hydroxymethyltransferase,Haemophilus	0	0	0	0	0	0	0	0	0	0	0	0	0	0	0	0	0	0	0.137183	0	0	0	0	0.0237572	0	0	0	0	0	0	0	0	0	0	0	0	0	0	0	0	0	0	0	0	0	0	0	0	0
Serine_hydroxymethyltransferase,Leuconostoc	0	0	0	0	0	0	0	0	0	0	0	0	0	0	0	0	0	0	0	0	0	0	0	0	0	0	0.0134121	0	0	0	0	0	0	0	0	0	0	0	0	0	0	0	0	0	0.00500949	0	0	0	0
Serine_hydroxymethyltransferase,Megamonas	0	0	0	0.540704	0	0	0	0	0	0	0	0	0	0	0	0	0	0	0	0	0	0	0	0	0	0	0	0	0	0	0	0	0	0	0	0	0	0	0	0	0	0	0	0.30377	0	0	0	0	0
Serine_hydroxymethyltransferase,Olsenella	0	0	0	0	0	0	0	0	0	0	0	0	0.0723601	0	0	0	0	0	0	0	0	0	0	0	0	0	0	0	0	0	0	0	0	0	0	0	0	0	0	0	0	0	0	0	0	0	0	0	0.0248376
Serine_hydroxymethyltransferase,Sutterella	0	0	0	0	0	0	0	0	0	0	0	0	0	0	0	0	0	0	0	0	0	0	0	0	0	0	0	0	0	0	0	0.0397778	0	0	0	0	0	0	0	0	0	0	0	0	0	0	0	0	0
Serine_hydroxymethyltransferase,Turicibacter	0	0	0	0	0	0	0	0	0	0	0	0	0	0	0	0	0.0231381	0	0	0	0	0	0	0	0	0	0	0	0	0	0	0	0	0	0	0	0	0	0	0	0	0	0	0	0	0	0	0.0113562	0
Serine_hydroxymethyltransferase,Veillonella	0	0	0	0	0	0	0	0	0	0	0	0	0	0	0	0	0	0	0.0528418	0	0	0	0	0	0.225492	0	0	0	0	0	0	0	0	0	0	0	0	0	0	0	0	0	0	0	0	0	0	0	0
Superoxide_dismutase_SodA,Citrobacter	0	0	0	0	0	0	0	0	0	0	0	0.0262649	0	0	0	0	0	0	0	0	0	0	0	0	0	0	0	0	0	0	0	0	0	0	0	0	0	0	0	0	0	0	0	0	0	0	0	0	0
Superoxide_dismutase_SodB,Citrobacter	0	0	0	0	0	0	0	0	0	0	0	0.00886977	0	0	0	0	0	0	0	0	0	0	0	0	0	0	0	0	0	0	0	0	0	0	0	0	0	0	0	0	0	0	0	0	0	0	0	0	0
Superoxide_dismutase_SodC,Citrobacter	0	0	0	0	0	0	0	0	0	0	0	0.0127449	0	0	0	0	0	0	0	0	0	0	0	0	0	0	0	0	0	0	0	0	0	0	0	0	0	0	0	0	0	0	0	0	0	0	0	0	0
Tryptophan-specific_transport_protein,Citrobacter	0	0	0	0	0	0	0	0	0	0	0	0.0329818	0	0	0	0	0	0	0	0	0	0	0	0	0	0	0	0	0	0	0	0	0	0	0	0	0	0	0	0	0	0	0	0	0	0	0	0	0
Tryptophan-specific_transport_protein,Klebsiella	0	0	0	0	0	0	0	0	0	0	0	0	0	0	0	0	0	0	0	0	0	0	0	0	0	0	0	0	0	0	0	0	0	0	0	0	0	0	0	0	0	0	0	0	0.0164104	0.0460479	0	0	0
Tryptophan_synthase_alpha,Citrobacter	0	0	0	0	0	0	0	0	0	0	0	0.0162756	0	0	0	0	0	0	0	0	0	0	0	0	0	0	0	0	0	0	0	0	0	0	0	0	0	0	0	0	0	0	0	0	0	0	0	0	0
Tryptophan_synthase_alpha,Clostridiales	0	0	0	0	0	0	0	0	0	0	0	0	0	0	0	0	0	0	0	0	0	0	0	0	0	0	0	0	0	0	0	0	0	0	0	0	0	0	0	0	0.0306988	0	0	0	0	0	0	0	0
Tryptophan_synthase_alpha,unclassified	0	0	0	0.053601	0	0	0	0	0	0	0	0	0	0	0	0	0	0	0	0	0	0	0	0	0	0	0	0	0	0	0	0	0	0	0	0	0	0	0	0	0	0	0	0	0	0	0	0	0
Tryptophan_synthase_beta,Citrobacter	0	0	0	0	0	0	0	0	0	0	0	0.0345318	0	0	0	0	0	0	0	0	0	0	0	0	0	0	0	0	0	0	0	0	0	0	0	0	0	0	0	0	0	0	0	0	0	0	0	0	0
Tryptophan_synthase_beta,Clostridiales	0	0	0	0	0	0	0	0	0	0	0	0	0	0	0	0	0	0	0	0	0	0	0	0	0	0	0	0	0	0	0	0	0	0	0	0	0	0	0	0	0.0568285	0	0	0	0	0	0	0	0
Tryptophan_synthase_beta,Clostridioides	0	0	0	0	0	0	0	0	0	0	0	0	0	0	0.047892	0	0	0	0	0	0	0	0	0	0	0	0	0	0	0	0	0	0	0	0	0	0	0	0	0	0	0	0	0	0	0	0	0	0.0642321
Tryptophan_synthase_beta,Dialister	0	0	0	0	0	0	0	0	0	0	0	0	0.063664	0	0	0	0	0	0	0	0	0	0	0	0	0	0	0	0	0	0	0	0	0	0	0.0612048	0	0	0	0	0	0	0	0	0	0	0	0	0
Tryptophan_synthase_beta,Erysipelatoclostridium	0	0	0	0	0	0	0	0	0	0	0	0	0	0	0	0	0	0	0	0	0	0	0	0	0	0	0	0	0	0	0	0	0	0	0	0	0	0	0	0	0	0	0	0	0	0.0150736	0	0	0
Tryptophan_synthase_beta,Faecalitalea	0	0	0	0	0	0	0	0	0	0	0	0	0	0	0	0	0	0	0.0321422	0	0	0	0	0	0	0	0	0	0	0	0	0	0	0	0	0	0	0	0	0	0	0	0	0	0	0	0	0	0
Tryptophan_synthase_beta,Flintibacter	0	0	0	0	0	0	0	0	0	0	0	0	0	0	0	0	0	0	0	0	0	0	0	0	0	0	0	0	0	0	0	0	0.0346394	0	0	0	0	0	0	0	0	0	0	0	0	0	0	0	0
Tryptophan_synthase_beta,Haemophilus	0	0	0	0	0	0	0	0	0	0	0	0	0	0	0	0	0	0	0.073027	0	0	0	0	0.0180028	0	0	0	0	0	0	0	0	0	0	0	0	0	0	0	0	0	0	0	0	0	0	0	0	0
Tryptophan_synthase_beta,Veillonella	0	0	0	0	0	0	0	0	0	0	0	0	0	0	0	0	0	0	0.0928266	0	0	0	0	0	0.231042	0	0	0	0	0	0	0	0	0	0	0	0	0	0	0	0	0	0	0	0	0	0	0	0
Tryptophan_synthase_beta,unclassified	0	0	0	0.0728905	0	0	0	0	0	0	0	0	0	0	0	0	0	0	0	0	0	0	0	0	0	0	0	0	0	0	0	0	0	0	0	0	0	0	0	0	0	0	0	0	0	0	0	0	0
Tryptophanase,Akkermansia	0	0	0	0	0	0	0	0	0	0	0	0	0	0	0	0	0	0	0	0	0	0.0331161	0.010429	0	0	0	0	0	0	0	0	0	0	0	0	0	0	0	0	0	0	0	0	0	0	0	0	0	0
Tryptophanase,Haemophilus	0	0	0	0	0	0	0	0	0	0	0	0	0	0	0	0	0	0	0.0267423	0	0	0	0	0.0246614	0	0	0	0	0	0	0	0	0	0	0	0	0	0	0	0	0	0	0	0	0	0	0	0	0
Tyrosine-specific_transport_protein,Klebsiella	0	0	0	0	0	0	0	0	0	0	0	0	0	0	0	0	0	0	0	0	0	0	0	0	0.00673997	0	0	0	0	0	0	0	0	0	0	0	0	0	0	0	0	0	0	0	0	0.0404413	0	0	0
Tyrosine_aminotransferase,Citrobacter	0	0	0	0	0	0	0	0	0	0	0	0.0329818	0	0	0	0	0	0	0	0	0	0	0	0	0	0	0	0	0	0	0	0	0	0	0	0	0	0	0	0	0	0	0	0	0	0	0	0	0
Vinylphenol_reductase,Enterocloster	0	0	0	0	0	0	0	0	0	0	0	0	0	0	0	0	0	0	0	0	0	0	0	0	0	0	0	0	0	0	0	0	0	0	0	0	0	0	0	0	0	0	0	0	0	0.0367648	0	0	0
Vinylphenol_reductase,Roseburia	0	0	0	0	0	0	0	0	0	0	0	0	0	0	0	0	0	0	0.152868	0	0	0	0	0	0	0	0	0	0.551108	0	0	0	0	0	0	0	0	0	0	0	0	0	0	0	0	0	0	0	0
chorismate_mutase,Citrobacter	0	0	0	0	0	0	0	0	0	0	0	0.0244565	0	0	0	0	0	0	0	0	0	0	0	0	0	0	0	0	0	0	0	0	0	0	0	0	0	0	0	0	0	0	0	0	0	0	0	0	0
gamma-aminobutyrate_antiporter,Butyricimonas	0	0	0	0	0	0	0	0	0	0	0	0	0	0	0	0	0	0	0	0	0	0	0	0	0	0	0.018712	0	0	0	0	0	0	0	0	0	0	0	0	0	0	0	0	0	0	0	0	0	0
gamma-aminobutyrate_antiporter,Enterococcus	0	0	0	0	0	0	0	0	0	0	0	0	0	0	0	0	0	0	0	0	0	0	0	0	0	0	0.0428321	0	0	0	0	0	0	0	0	0	0	0	0	0	0	0	0	0	0.00798927	0	0	0	0
methylmalonyl-CoA_decarboxylase,Dialister	0	0	0	0	0	0	0	0	0	0	0	0	0.0709644	0	0	0	0	0	0	0	0	0	0	0	0	0	0	0	0	0	0	0	0	0	0	0.066658	0	0	0	0	0	0	0	0	0	0	0	0	0
methylmalonyl-CoA_decarboxylase,unclassified	0	0	0	0	0	0	0	0	0	0	0	0	0	0	0	0	0	0	0	0	0	0	0	0	0	0	0	0	0	0	0	0	0	0	0	0	0	0	0	0	0	0	0	0	0	0	0	0	0
monoamine_oxidase,Klebsiella	0	0	0	0	0	0	0	0	0	0	0	0	0	0	0	0	0	0	0	0	0	0	0	0	0	0	0	0	0	0	0	0	0	0	0	0	0	0	0	0	0	0	0	0	0.0166263	0.0638789	0	0	0
myo-inositol-1(or_4)-monophosphatase,Citrobacter	0	0	0	0	0	0	0	0	0	0	0	0.0244565	0	0	0	0	0	0	0	0	0	0	0	0	0	0	0	0	0	0	0	0	0	0	0	0	0	0	0	0	0	0	0	0	0	0	0	0	0
myo-inositol-1(or_4)-monophosphatase,Enterococcus	0	0	0	0	0	0	0	0	0	0	0	0	0	0	0	0	0	0	0	0	0	0	0	0	0	0	0	0	0	0	0	0	0	0	0	0	0	0	0	0	0	0	0	0	0	0	0	0	0
myo-inositol-1(or_4)-monophosphatase,Haemophilus	0	0	0	0	0	0	0	0	0	0	0	0	0	0	0	0	0	0	0.0744413	0	0	0	0	0.0151257	0	0	0	0	0	0	0	0	0	0	0	0	0	0	0	0	0	0	0	0	0	0	0	0	0
myo-inositol_2-dehydrogenase,Citrobacter	0	0	0	0	0	0	0	0	0	0	0	0.0197202	0	0	0	0	0	0	0	0	0	0	0	0	0	0	0	0	0	0	0	0	0	0	0	0	0	0	0	0	0	0	0	0	0	0	0	0	0
myo-inositol_2-dehydrogenase,Klebsiella	0	0	0	0	0	0	0	0	0	0	0	0	0	0	0	0	0	0	0	0	0	0	0	0	0	0	0	0	0	0	0	0	0	0	0	0	0	0	0	0	0	0	0	0	0.01166	0.045956	0	0	0
nitric_oxide_dioxygenase,Citrobacter	0	0	0	0	0	0	0	0	0	0	0	0.0187729	0	0	0	0	0	0	0	0	0	0	0	0	0	0	0	0	0	0	0	0	0	0	0	0	0	0	0	0	0	0	0	0	0	0	0	0	0
phosphotransacetylase,Citrobacter	0	0	0	0	0	0	0	0	0	0	0	0.0449517	0	0	0	0	0	0	0	0	0	0	0	0	0	0	0	0	0	0	0	0	0	0	0	0	0	0	0	0	0	0	0	0	0	0	0	0	0
phosphotransacetylase,Clostridioides	0	0	0	0	0	0	0	0	0	0	0	0	0	0	0.0486916	0	0	0	0	0	0	0	0	0	0	0	0.0796071	0	0	0	0	0	0	0	0	0	0	0	0	0	0	0	0	0	0	0	0	0	0
phosphotransacetylase,Intestinimonas	0	0	0	0	0	0	0	0	0	0	0	0	0	0	0	0	0	0	0	0	0	0	0	0	0.0280502	0	0	0	0	0	0	0	0	0	0	0	0	0	0	0	0	0	0	0	0	0	0	0	0
phosphotransacetylase,Lachnoclostridium	0	0	0	0	0	0	0	0	0	0	0	0	0	0	0	0	0	0	0	0	0	0	0	0	0	0	0	0	0	0	0	0	0	0	0.00623721	0.016039	0	0	0	0	0	0	0	0	0	0	0	0	0
phosphotransacetylase,Leuconostoc	0	0	0	0	0	0	0	0	0	0	0	0	0	0	0	0	0	0	0	0	0	0	0	0	0.00406381	0	0	0	0	0	0	0	0	0	0	0	0	0	0	0	0	0	0	0	0.00729831	0	0	0	0
phosphotransacetylase,Parolsenella	0	0	0	0	0	0	0	0	0	0	0	0	0	0	0	0	0	0	0	0	0	0	0	0	0	0	0	0	0	0	0	0	0	0	0	0	0	0	0	0	0	0	0	0	0.0149421	0	0	0	0
phosphotransacetylase,Pseudobutyrivibrio	0	0	0	0	0.0149082	0	0	0	0	0	0	0	0	0	0	0	0	0	0	0	0	0	0	0	0	0	0	0	0	0	0	0	0	0	0	0.0125746	0	0	0	0	0	0	0	0	0	0	0	0	0
phosphotransacetylase,Turicibacter	0	0	0	0	0	0	0	0	0	0	0	0	0	0	0	0	0.015982	0	0	0	0	0	0	0	0	0	0	0	0	0	0	0	0	0	0	0	0	0	0	0	0	0	0	0	0	0	0	0.00773582	0
propionaldehyde_dehydrogenase,Citrobacter	0	0	0	0	0	0	0	0	0	0	0	0.0193757	0	0	0	0	0	0	0	0	0	0	0	0	0	0	0	0	0	0	0	0	0	0	0	0	0	0	0	0	0	0	0	0	0	0	0	0	0
serotonin_N-acetyltransferase,Dialister	0	0	0	0	0	0	0	0	0	0	0	0	0.0283428	0	0	0	0	0	0	0	0	0	0	0	0	0	0	0	0	0	0	0	0	0	0	0.0281003	0	0	0	0	0	0	0	0	0	0	0	0	0
serotonin_N-acetyltransferase,Massilistercora	0.0124204	0	0	0	0	0	0	0	0.0639913	0	0	0	0	0	0	0	0	0	0	0	0	0	0	0	0	0	0	0	0	0	0	0	0	0	0	0	0	0	0	0	0	0	0	0	0	0	0	0	0
serotonin_N-acetyltransferase,Ruminococcus	0	0	0	0	0	0	0.0113506	0	0	0	0	0	0	0	0	0	0	0	0	0	0	0	0	0	0	0	0	0	0	0	0	0	0	0	0	0	0	0	0	0	0	0	0	0	0	0	0	0	0
spermidine_synthase,Erysipelatoclostridium	0	0	0	0	0	0	0	0	0	0	0	0	0	0	0	0	0	0	0	0	0	0	0	0	0	0	0	0	0	0	0	0	0	0	0	0	0	0	0	0	0	0	0	0	0	0.015625	0	0	0
spermidine_synthase,Klebsiella	0	0	0	0	0	0	0	0	0	0	0	0	0	0	0	0	0	0	0	0	0	0	0	0	0	0	0	0	0	0	0	0	0	0	0	0	0	0	0	0	0	0	0	0	0.0070392	0.0426472	0	0	0
spermidine_synthase,Veillonella	0	0	0	0	0	0	0	0	0	0	0	0	0	0	0	0	0	0	0.0519418	0	0	0	0	0	0.162354	0	0	0	0	0	0	0	0	0	0	0	0	0	0	0	0	0	0	0	0	0	0	0	0
2-oxoisovalerate_dehydrogenase_beta,Enterococcus	0	0	0	0	0	0	0	0	0	0	0	0	0	0	0	0	0	0	0	0	0	0	0	0	0	0	0	0	0	0	0	0	0	0	0	0	0	0	0	0	0	0	0	0	0	0	0	0	0
2-oxoisovalerate_dehydrogenase_beta,Lacticaseibacillus	0	0	0	0	0	0	0	0	0	0	0	0	0	0	0	0	0	0	0	0	0	0	0	0	0	0	0	0	0	0	0	0	0	0	0	0	0	0	0	0	0	0	0	0	0	0	0	0.00259924	0
4-aminobutyrate_aminotransferase_PuuE,Raoultella	0	0	0	0	0	0	0	0	0	0	0	0	0	0	0	0	0	0.0324687	0	0	0	0	0	0	0	0	0	0	0	0	0	0	0	0	0	0	0	0	0	0	0	0	0	0	0	0	0	0	0
4-hydroxybutyrate_dehydrogenase,Enterobacter	0	0	0	0	0	0	0	0	0	0	0	0	0	0	0	0	0	0.00523864	0	0	0	0	0	0	0	0	0	0	0	0	0	0	0	0	0	0	0	0	0	0	0	0	0	0	0	0	0	0	0
4-hydroxybutyrate_dehydrogenase,Roseburia	0	0	0	0	0	0	0	0	0	0	0	0	0	0	0	0	0	0	0	0	0	0	0	0	0	0	0	0	0	0	0	0	0	0	0	0	0.0152993	0	0	0	0	0	0	0	0	0	0	0	0
4-hydroxyphenylacetate_3-monooxygenase,Citrobacter	0	0	0	0	0	0	0	0	0	0	0	0	0	0	0	0	0	0	0	0	0	0	0	0	0	0	0	0	0	0	0	0	0	0	0	0	0	0	0	0	0	0	0	0	0	0	0	0	0
4-hydroxyphenylacetate_3-monooxygenase,Raoultella	0	0	0	0	0	0	0	0	0	0	0	0	0	0	0	0	0	0.0289217	0	0	0	0	0	0	0	0	0	0	0	0	0	0	0	0	0	0	0	0	0	0	0	0	0	0	0	0	0	0	0
4-hydroxyphenylacetate_decarboxylase_hpdB,Citrobacter	0	0	0	0	0	0	0	0	0	0	0	0	0	0	0	0	0	0	0	0	0	0	0	0	0	0	0	0	0	0	0	0	0	0	0	0	0	0	0	0	0	0	0	0	0	0	0	0	0
4-hydroxyphenylacetate_decarboxylase_hpdB,Collinsella	0	0	0	0	0	0	0	0	0	0	0	0	0	0	0	0	0	0	0	0	0	0	0	0	0	0	0	0	0.0526896	0	0	0	0	0	0	0	0	0	0	0	0	0	0	0	0	0	0	0	0
4-hydroxyphenylacetate_decarboxylase_hpdB,Erysipelatoclostridium	0	0	0	0	0	0	0	0	0	0	0	0	0	0	0	0	0	0	0	0	0	0	0	0	0	0	0	0	0	0	0	0	0	0	0	0	0	0	0	0	0	0	0	0	0	0	0	0	0
4-hydroxyphenylacetate_decarboxylase_hpdB,Eubacterium	0	0	0	0	0	0	0	0	0	0	0	0	0	0	0	0	0	0	0	0	0	0	0	0	0	0	0	0	0	0	0	0	0	0	0	0	0	0	0	0	0	0	0	0	0	0	0	0	0
4-hydroxyphenylacetate_decarboxylase_hpdB,Olsenella	0	0	0	0	0	0	0	0	0	0	0	0	0	0	0	0	0	0	0	0	0	0	0	0	0	0	0	0	0	0	0	0	0	0	0	0	0	0	0	0	0	0	0	0	0	0	0	0	0.047332
4-hydroxyphenylacetate_decarboxylase_hpdB,Raoultella	0	0	0	0	0	0	0	0	0	0	0	0	0	0	0	0	0	0.0284851	0	0	0	0	0	0	0	0	0	0	0	0	0	0	0	0	0	0	0	0	0	0	0	0	0	0	0	0	0	0	0
Alanine_racemase_alr,Raoultella	0	0	0	0	0	0	0	0	0	0	0	0	0	0	0	0	0	0.0308862	0	0	0	0	0	0	0	0	0	0	0	0	0	0	0	0	0	0	0	0	0	0	0	0	0	0	0	0	0	0	0
Alanine_racemase_dadx,Citrobacter	0	0	0	0	0	0	0	0	0	0	0	0.0161895	0	0	0	0	0	0	0	0	0	0	0	0	0	0	0	0	0	0	0	0	0	0	0	0	0	0	0	0	0	0	0	0	0	0	0	0	0
Alanine_racemase_dadx,Raoultella	0	0	0	0	0	0	0	0	0	0	0	0	0	0	0	0	0	0.0160433	0	0	0	0	0	0	0	0	0	0	0	0	0	0	0	0	0	0	0	0	0	0	0	0	0	0	0	0	0	0	0
Aldehyde_dehydrogenase,Gordonibacter	0	0	0	0	0	0	0	0	0	0	0	0	0	0	0	0	0	0	0	0	0	0	0	0	0.0475763	0	0	0	0	0	0	0	0	0	0	0	0	0	0	0	0	0	0	0	0	0	0	0	0
Aldehyde_dehydrogenase,Lachnoclostridium	0	0	0	0	0	0	0	0	0	0	0	0	0	0	0	0	0	0	0	0	0	0	0	0	0	0	0	0	0	0	0	0	0	0	0	0	0	0	0	0	0	0	0	0	0	0	0	0	0
Aldehyde_dehydrogenase,Raoultella	0	0	0	0	0	0	0	0	0	0	0	0	0	0	0	0	0	0.0249381	0	0	0	0	0	0	0	0	0	0	0	0	0	0	0	0	0	0	0	0	0	0	0	0	0	0	0	0	0	0	0
Aldehyde_dehydrogenase,Sutterella	0	0	0	0	0	0	0	0	0	0	0	0	0	0	0	0	0	0	0	0	0	0	0	0	0	0	0	0	0	0	0	0	0	0	0	0	0	0	0	0	0	0	0	0	0	0	0	0	0
Argininosuccinate_lyase,Butyricimonas	0	0	0	0	0	0	0	0	0	0	0	0	0	0	0	0	0.0591571	0	0	0	0	0	0	0	0	0	0	0	0	0	0	0	0	0	0	0	0	0	0	0	0	0	0	0	0	0	0	0	0
Argininosuccinate_lyase,Clostridiales	0	0	0	0	0	0	0	0	0	0	0	0	0	0	0	0	0	0	0	0	0	0	0	0	0	0	0	0	0	0	0	0	0	0	0	0	0	0	0	0	0	0.180451	0	0	0	0	0	0	0
Argininosuccinate_lyase,Erysipelatoclostridium	0	0	0	0	0	0	0	0	0	0	0	0	0	0	0	0	0	0	0	0	0	0	0	0	0	0	0	0	0	0	0	0	0	0	0	0	0	0	0	0	0	0	0	0	0	0	0	0	0
Argininosuccinate_lyase,Lacticaseibacillus	0	0	0	0	0	0	0	0	0	0	0	0	0	0	0	0	0.0120461	0	0	0	0	0	0	0	0	0	0	0	0	0	0	0	0	0	0	0	0	0	0	0	0	0	0	0	0	0	0	0	0
Argininosuccinate_lyase,Leuconostoc	0	0	0	0	0	0	0	0	0	0	0	0	0	0	0	0	0	0	0	0	0	0	0	0	0.0280502	0	0	0	0	0	0	0	0	0	0	0	0	0	0	0	0	0	0	0	0	0	0	0	0
Argininosuccinate_lyase,Ligilactobacillus	0	0	0	0	0	0	0	0	0	0	0	0	0	0	0	0	0	0	0	0	0	0	0	0	0	0	0	0	0	0	0	0	0	0	0	0	0	0	0	0	0	0	0	0	0	0	0	0	0
Argininosuccinate_lyase,Massilistercora	0	0	0	0	0	0	0	0	0	0	0	0	0	0	0	0	0.23806	0	0	0	0	0	0	0	0	0	0	0	0	0	0	0	0	0	0	0	0	0	0	0	0	0	0	0	0	0	0	0	0
Argininosuccinate_lyase,Monoglobus	0	0	0	0	0	0	0	0	0	0	0	0	0	0	0	0	0	0	0	0	0	0	0	0	0	0	0	0	0	0	0	0	0	0	0	0	0	0	0	0	0	0	0	0	0	0	0	0	0
Argininosuccinate_lyase,Odoribacter	0	0	0	0	0	0	0	0	0	0	0	0	0	0	0	0	0	0	0	0	0	0	0	0	0	0	0	0	0	0.0370347	0	0	0	0	0	0	0	0	0	0	0	0	0	0	0	0	0	0	0
Argininosuccinate_lyase,Raoultella	0	0	0	0	0	0	0	0	0	0	0	0	0	0	0	0	0	0.0301222	0	0	0	0	0	0	0	0	0	0	0	0	0	0	0	0	0	0	0	0	0	0	0	0	0	0	0	0	0	0	0
Argininosuccinate_lyase,Shigella	0	0	0	0	0	0	0	0	0.0271963	0	0	0	0	0	0	0	0	0	0	0	0	0	0	0	0	0	0	0	0	0	0	0	0	0	0	0	0	0	0	0	0	0	0	0	0	0	0	0	0
Asparagine_synthetase_asnA,Christensenella	0	0	0	0	0	0	0	0	0	0	0	0	0	0	0	0	0	0	0	0	0	0	0	0	0	0	0	0	0	0	0	0	0	0	0	0	0	0	0	0	0	0	0	0	0	0	0	0	0
Asparagine_synthetase_asnA,Clostridiales	0	0	0	0	0	0	0	0	0	0	0	0	0	0	0	0	0	0	0	0	0	0	0	0	0	0	0	0	0	0	0	0	0	0	0	0	0	0	0	0	0	0	0	0	0.00669372	0	0	0	0
Asparagine_synthetase_asnA,Limosilactobacillus	0	0	0	0	0	0	0	0	0	0	0	0	0	0	0	0	0	0	0	0	0	0	0	0	0	0	0	0	0	0	0	0	0	0	0	0	0	0	0	0	0	0	0	0	0	0	0	0	0
Asparagine_synthetase_asnA,Longicatena	0	0	0	0	0	0	0	0	0	0	0	0	0	0	0	0	0	0	0	0	0	0	0	0	0	0	0	0	0	0	0	0	0	0	0	0	0	0	0	0	0	0	0	0	0	0	0	0	0
Asparagine_synthetase_asnA,Oscillibacter	0	0	0	0	0	0	0	0	0	0	0	0	0	0	0	0	0	0	0	0	0	0	0	0	0	0	0	0	0	0	0	0	0	0	0	0	0	0	0	0	0	0	0	0	0	0	0	0	0
Asparagine_synthetase_asnA,Raoultella	0	0	0	0	0	0	0	0	0	0	0	0	0	0	0	0	0	0.0251018	0	0	0	0	0	0	0	0	0	0	0	0	0	0	0	0	0	0	0	0	0	0	0	0	0	0	0	0	0	0	0
Asparagine_synthetase_asnB,unclassified	0	0	0	0	0	0	0	0	0	0	0	0	0.0465939	0	0	0	0	0	0	0	0	0	0	0	0	0	0	0	0	0	0	0	0	0	0	0	0	0	0	0	0	0	0	0	0	0	0	0	0
Aspartate_aminotransferase,Raoultella	0	0	0	0	0	0	0	0	0	0	0	0	0	0	0	0	0	0.0164253	0	0	0	0	0	0	0	0	0	0	0	0	0	0	0	0	0	0	0	0	0	0	0	0	0	0	0	0	0	0	0
Butyrate_kinase,Clostridium	0	0	0	0	0	0	0	0	0	0	0	0	0	0	0	0	0	0	0	0	0	0	0	0	0	0	0	0	0	0	0	0	0	0	0	0	0	0	0	0	0	0	0	0	0	0	0	0	0
Butyrate_kinase,Roseburia	0	0	0	0	0	0	0	0	0.0255965	0	0	0	0	0	0	0	0	0	0	0	0	0	0	0	0	0	0	0	0	0	0	0	0	0	0	0	0	0	0	0	0	0	0	0	0	0	0	0	0
Butyrate_kinase,Ruminococcus	0	0	0	0	0	0	0.0243797	0	0	0	0	0	0	0	0	0	0	0	0	0	0	0	0	0	0	0	0	0	0	0	0	0	0	0	0	0	0	0	0	0	0	0	0	0	0	0	0	0	0
Butyrate_kinase,Sarcina	0	0	0	0	0	0	0	0	0	0	0	0	0	0	0	0	0	0	0	0	0	0	0	0	0	0	0	0	0	0	0	0	0	0	0	0	0	0	0	0	0	0	0	0	0	0	0	0.00971619	0
Butyryl-CoA_dehydrogenase,Butyrivibrio	0	0	0	0	0	0	0	0	0	0	0	0	0	0	0	0	0	0	0	0	0	0	0	0	0	0	0	0	0	0	0	0	0	0.0179309	0	0	0	0	0	0	0	0	0	0	0	0	0	0	0
Butyryl-CoA_dehydrogenase,Denitrobacterium	0	0	0	0	0	0	0	0	0	0	0	0	0	0	0	0	0	0	0	0	0	0	0	0	0	0	0	0	0	0	0	0	0	0	0	0	0	0	0	0	0	0	0	0	0	0	0	0	0
Butyryl-CoA_dehydrogenase,Enterocloster	0	0	0	0	0	0	0	0	0	0	0	0	0	0	0	0	0	0	0	0	0	0	0	0	0	0	0	0	0	0	0	0	0	0	0	0	0	0	0	0	0	0	0	0	0	0	0	0	0
Butyryl-CoA_dehydrogenase,Lachnoclostridium	0	0	0	0	0	0	0	0	0	0	0	0	0	0	0	0	0	0	0	0	0	0	0	0	0	0	0	0	0	0	0	0	0	0	0	0	0	0	0	0	0	0	0	0	0.00643461	0	0	0	0
Butyryl-CoA_dehydrogenase,Lactococcus	0	0	0	0	0	0	0	0	0	0	0	0	0	0	0	0	0	0	0	0	0	0	0	0	0	0	0.0471585	0	0	0	0	0	0	0	0	0	0	0	0	0	0	0	0	0	0	0	0	0	0
Butyryl-CoA_dehydrogenase,Ruminococcus	0	0	0	0	0	0	0.0244597	0	0	0	0	0	0	0	0	0	0	0	0	0	0	0	0	0	0	0	0	0	0	0	0	0	0	0	0	0	0	0	0	0	0	0	0	0	0	0	0	0	0
Carboxylesterase,Raoultella	0	0	0	0	0	0	0	0	0	0	0	0	0	0	0	0	0	0.0136969	0	0	0	0	0	0	0	0	0	0	0	0	0	0	0	0	0	0	0	0	0	0	0	0	0	0	0	0	0	0	0
Catalase,Citrobacter	0	0	0	0	0	0	0	0	0	0	0	0	0	0	0	0	0	0	0	0	0	0	0	0	0	0	0	0	0	0	0	0	0	0	0	0	0	0	0	0	0	0	0	0	0	0	0	0	0
Catalase,Paraprevotella	0	0	0	0	0	0.0317913	0	0	0	0	0	0	0	0	0	0	0	0	0	0	0	0	0	0	0	0	0	0	0	0	0	0	0	0	0	0	0	0	0	0	0	0	0	0	0	0	0	0	0
Catalase,Raoultella	0	0	0	0	0	0	0	0	0	0	0	0	0	0	0	0	0	0.0231373	0	0	0	0	0	0	0	0	0	0	0	0	0	0	0	0	0	0	0	0	0	0	0	0	0	0	0	0	0	0	0
Catalase,unclassified	0	0	0	0	0	0	0	0	0	0	0	0	0	0	0	0	0	0	0	0	0	0	0	0	0	0	0	0	0	0	0	0	0	0	0	0	0	0	0	0	0	0	0	0	0	0	0	0	0
Creatinine_amidohydrolase,Clostridium	0	0	0	0	0	0	0	0	0	0	0	0	0	0	0	0	0	0	0	0	0	0	0	0	0	0	0	0	0	0	0	0	0	0	0	0	0	0	0	0	0	0	0	0	0	0	0	0	0
Creatinine_amidohydrolase,Megamonas	0	0	0	0.141599	0	0	0	0	0	0	0	0	0	0	0	0	0	0	0	0	0	0	0	0	0	0	0	0	0	0	0	0	0	0	0	0	0	0	0	0	0	0	0	0	0	0	0	0	0
D-lactate_dehydrogenase,Leuconostoc	0	0	0	0	0	0	0	0	0	0	0	0	0	0	0	0	0	0	0	0	0	0	0	0	0.00753291	0	0	0	0	0	0	0	0	0	0	0	0	0	0	0	0	0	0	0	0	0	0	0	0
D-lactate_dehydrogenase,Raoultella	0	0	0	0	0	0	0	0	0	0	0	0	0	0	0	0	0	0.017735	0	0	0	0	0	0	0	0	0	0	0	0	0	0	0	0	0	0	0	0	0	0	0	0	0	0	0	0	0	0	0
D-lactate_dehydrogenase,Weissella	0	0	0	0	0	0	0	0	0	0	0	0	0	0	0	0	0	0	0	0	0	0	0	0	0	0	0	0	0	0	0	0	0	0	0	0	0	0	0	0	0	0	0	0	0.00747105	0	0	0	0
D-serine/D-alanine/glycine_transporter,Raoultella	0	0	0	0	0	0	0	0	0	0	0	0	0	0	0	0	0	0.0378165	0	0	0	0	0	0	0	0	0	0	0	0	0	0	0	0	0	0	0	0	0	0	0	0	0	0	0	0	0	0	0
Diacylglycerol_kinase,Lactococcus	0	0	0	0	0	0	0	0	0	0	0	0	0	0	0	0	0	0	0	0	0	0	0	0	0.0323122	0	0	0	0	0	0	0	0	0	0	0	0	0	0	0	0	0	0	0	0	0	0	0	0
Diacylglycerol_kinase,Raoultella	0	0	0	0	0	0	0	0	0	0	0	0	0	0	0	0	0	0.00578434	0	0	0	0	0	0	0	0	0	0	0	0	0	0	0	0	0	0	0	0	0	0	0	0	0	0	0	0	0	0	0
Dihydrolipoyl_dehydrogenase,Clostridioides	0	0	0	0	0	0	0	0	0	0	0	0	0	0	0	0	0	0	0	0	0	0	0	0	0	0	0	0	0	0	0.0229724	0	0	0	0	0	0	0	0	0	0	0	0	0	0	0	0	0	0
Dihydrolipoyl_dehydrogenase,Haemophilus	0	0	0	0	0	0	0	0	0	0	0	0	0	0	0	0	0	0	0.138469	0	0	0	0	0	0	0	0	0	0	0	0	0	0	0	0	0	0	0	0	0	0	0	0	0	0	0	0	0	0
Dihydrolipoyl_dehydrogenase,Lactobacillus	0	0	0	0	0	0	0	0	0	0	0	0	0	0	0	0	0	0	0	0	0	0	0	0	0	0	0	0	0	0	0	0	0	0	0	0	0	0	0	0	0	0	0	0	0	0	0	0	0
Dihydroxyacetone_phosphatase,Bifidobacterium	0	0	0	0	0	0	0	0	0	0	0	0	0	0	0	0	0	0	0	0	0	0	0	0	0	0	0	0	0	0	0	0	0	0	0	0	0	0	0	0	0	0	0.0121335	0	0	0	0	0	0
Dihydroxyacetone_phosphatase,Dysosmobacter	0	0	0	0	0	0	0	0	0	0	0	0	0	0	0	0	0	0	0	0	0	0	0	0	0	0	0	0	0	0	0	0	0	0	0	0	0	0	0	0	0	0	0	0	0	0	0	0	0
Dihydroxyacetone_phosphatase,Massilistercora	0	0	0	0	0	0	0	0	0	0	0	0	0	0	0	0	0	0	0	0	0	0	0	0	0	0	0	0	0	0	0	0	0	0	0	0	0	0	0	0	0	0	0	0	0	0	0	0	0
Dihydroxyacetone_phosphatase,Nocardia	0	0	0	0	0	0	0	0	0	0	0	0	0	0	0	0	0	0	0	0	0	0	0	0	0	0	0	0	0	0.0143557	0	0	0	0	0	0	0	0	0	0	0	0	0	0	0	0	0	0	0
Dihydroxyacetone_phosphatase,Odoribacter	0	0	0	0	0	0	0	0	0.0308664	0	0	0	0	0	0	0	0	0	0	0	0	0	0	0	0	0	0	0	0	0	0	0	0	0	0	0	0	0	0	0	0	0	0	0	0	0	0	0	0
Dihydroxyacetone_phosphatase,Oscillibacter	0	0	0	0	0	0	0	0	0	0	0	0	0	0	0	0	0	0	0	0	0	0	0	0	0	0	0	0	0	0	0	0	0	0	0	0	0	0	0	0	0	0	0	0	0	0	0	0	0
Dihydroxyacetone_phosphatase,Ruminococcus	0	0	0	0	0	0	0	0	0	0	0	0	0	0	0	0	0	0	0	0	0	0	0	0	0	0	0	0	0	0.0234426	0	0	0	0	0	0	0	0	0	0	0	0	0	0	0	0	0	0	0
Dihydroxyacetone_phosphatase,Schaalia	0	0	0	0	0	0	0	0	0	0	0	0.0151561	0	0	0	0	0	0	0	0	0	0	0	0	0	0	0	0	0	0	0	0	0	0	0	0	0	0	0	0	0	0	0	0	0	0	0	0	0
Estradiol_17-beta-dehydrogenase,Cellulophaga	0	0	0	0	0	0	0	0	0	0	0	0	0	0.0220316	0	0	0	0	0	0	0	0	0	0	0	0	0	0	0	0	0	0	0	0	0	0	0	0	0	0	0	0	0	0	0	0	0	0	0
Estradiol_17-beta-dehydrogenase,Christensenella	0	0	0	0	0	0	0	0	0	0	0	0	0	0	0	0	0.0254042	0	0	0	0	0	0	0	0	0	0	0	0	0	0	0	0	0	0	0	0	0	0	0	0	0	0	0	0	0	0	0	0
Estradiol_17-beta-dehydrogenase,Collinsella	0	0	0	0	0	0	0	0	0	0	0	0	0	0	0	0	0	0	0	0	0	0	0	0	0	0	0	0	0	0	0	0	0	0	0	0	0	0	0	0	0	0	0	0	0	0	0	0	0.00943125
Estradiol_17-beta-dehydrogenase,Histophilus	0	0	0	0	0	0	0	0	0	0	0	0	0	0	0	0	0	0.028758	0	0	0	0	0	0	0	0	0	0	0	0	0	0	0	0	0	0	0	0	0	0	0	0	0	0	0	0	0	0	0
Estradiol_17-beta-dehydrogenase,Massilistercora	0	0	0	0	0	0	0	0	0	0	0	0.0316039	0	0	0	0	0	0	0	0	0	0	0	0	0	0	0	0	0	0	0	0	0	0	0	0	0	0	0	0	0	0	0	0	0	0	0	0	0
Estradiol_17-beta-dehydrogenase,Raoultella	0	0	0	0	0	0	0	0	0	0	0	0	0	0	0	0	0	0.0133149	0	0	0	0	0	0	0	0	0	0	0	0	0	0	0	0	0	0	0	0	0	0	0	0	0	0	0	0	0	0	0
Estradiol_17-beta-dehydrogenase,unclassified	0	0	0	0	0	0	0.00823316	0	0	0	0	0	0	0	0	0	0	0	0	0	0	0	0	0	0	0	0	0	0	0	0	0	0	0	0	0	0	0	0	0	0	0	0	0	0	0	0	0	0
Ethanolamine_ammonia-lyase_eutB,Blautia	0	0	0	0	0	0	0	0	0	0	0	0	0	0.0470147	0	0	0	0	0	0	0	0	0	0	0	0	0	0	0	0	0	0	0	0	0	0	0	0	0	0	0	0	0	0	0	0	0	0	0
Ethanolamine_ammonia-lyase_eutB,Clostridium	0	0	0	0	0	0	0	0	0	0	0	0	0	0	0	0	0	0	0	0	0	0	0	0	0	0	0	0	0	0	0	0	0	0	0	0	0	0	0	0	0	0	0	0	0	0	0	0	0
Ethanolamine_ammonia-lyase_eutB,Enterococcus	0	0	0	0	0	0	0	0	0	0	0	0	0	0	0	0	0	0	0	0	0	0	0	0	0	0	0	0	0	0	0	0	0	0	0	0	0	0	0	0	0	0	0	0	0	0	0	0	0
Ethanolamine_ammonia-lyase_eutB,Raoultella	0	0	0	0	0	0	0	0	0	0	0	0	0	0	0	0	0	0.0288125	0	0	0	0	0	0	0	0	0	0	0	0	0	0	0	0	0	0	0	0	0	0	0	0	0	0	0	0	0	0	0
Ethanolamine_ammonia-lyase_eutB,Rickettsia	0	0	0	0	0	0	0	0	0	0	0	0	0	0	0	0	0	0	0	0	0	0	0	0	0	0	0	0	0	0	0	0	0	0	0	0	0	0	0	0	0	0	0	0.0710885	0	0	0	0	0
Ethanolamine_ammonia-lyase_eutC,Clostridioides	0	0	0	0	0	0	0	0	0	0	0	0	0	0	0	0	0	0	0	0.0113574	0	0	0	0	0	0	0	0	0	0	0	0	0	0	0	0	0	0	0	0	0	0	0	0	0	0	0	0	0
Ethanolamine_ammonia-lyase_eutC,Clostridium	0	0	0	0	0	0	0	0	0	0	0	0	0	0	0	0	0	0	0	0	0	0	0	0	0	0	0	0	0	0	0	0	0	0	0	0	0	0	0	0	0	0	0	0	0	0	0	0	0
Ethanolamine_ammonia-lyase_eutC,Enterococcus	0	0	0	0	0	0	0	0	0	0	0	0	0	0	0	0	0	0.0112413	0	0	0	0	0	0	0	0	0	0	0	0	0	0	0	0	0	0	0	0	0	0	0	0	0	0	0	0	0	0	0
Ethanolamine_ammonia-lyase_eutC,Klebsiella	0	0	0	0	0	0	0	0	0	0	0	0	0	0	0	0	0	0	0	0	0	0	0	0	0	0	0	0	0	0	0	0	0	0	0	0	0	0	0	0	0	0	0	0	0.00608912	0	0	0	0
Gamma-glutamyltranspeptidase,Raoultella	0	0	0	0	0	0	0	0	0	0	0	0	0	0	0	0	0	0.0374345	0	0	0	0	0	0	0	0	0	0	0	0	0	0	0	0	0	0	0	0	0	0	0	0	0	0	0	0	0	0	0
Glutamate_decarboxylase,Barnesiella	0	0	0	0	0	0	0	0	0	0	0	0	0	0	0	0	0	0	0	0	0.0553856	0	0	0	0	0	0	0	0	0	0	0	0	0	0	0	0	0	0	0	0	0	0	0	0	0	0	0	0
Glutamate_decarboxylase,Clostridium	0	0	0	0	0	0	0	0	0	0	0	0	0	0	0	0	0	0	0	0	0	0	0	0	0	0	0	0	0	0	0	0	0	0	0	0	0	0	0	0	0	0	0	0	0	0	0	0	0
Glutamate_synthase_gltB,Citrobacter	0	0	0	0	0	0	0	0	0	0	0	0.125899	0	0	0	0	0	0	0	0	0	0	0	0	0	0	0	0	0	0	0	0	0	0	0	0	0	0	0	0	0	0	0	0	0	0	0	0	0
Glutamate_synthase_gltB,Faecalitalea	0	0	0	0	0	0	0	0	0	0	0	0	0	0	0	0	0	0	0	0	0	0	0	0	0	0	0	0	0	0	0	0	0	0	0	0	0	0	0	0	0	0	0.0548392	0	0	0	0	0	0
Glutamate_synthase_gltB,Intestinimonas	0	0	0	0	0	0	0	0	0	0	0	0	0	0	0	0	0	0	0	0	0	0	0	0	0.118742	0	0	0	0	0	0	0	0	0	0	0	0	0	0	0	0	0	0	0	0	0	0	0	0
Glutamate_synthase_gltB,Lachnoclostridium	0	0	0	0	0	0	0	0	0	0.139045	0	0	0	0	0	0	0	0	0	0	0	0	0	0	0	0	0	0	0	0	0	0	0	0	0	0	0	0	0	0	0	0	0	0	0	0	0	0	0
Glutamate_synthase_gltB,Massilistercora	0	0	0	0	0	0	0	0	0	0	0	0	0	0	0	0	0	0	0	0	0	0	0	0	0	0	0	0	0	0	0	0	0	0	0	0	0	0	0	0	0	0	0	0	0	0	0	0	0
Glutamate_synthase_gltB,Propionimicrobium	0	0	0	0	0	0	0	0	0	0	0	0	0	0.215783	0	0	0	0	0	0	0	0	0	0	0	0	0	0	0	0	0	0	0	0	0	0	0	0	0	0	0	0	0	0	0	0	0	0	0
Glutamate_synthase_gltB,Raoultella	0	0	0	0	0	0	0	0	0	0	0	0	0	0	0	0	0	0.0767243	0	0	0	0	0	0	0	0	0	0	0	0	0	0	0	0	0	0	0	0	0	0	0	0	0	0	0	0	0	0	0
Glutamate_synthase_gltB,unclassified	0	0	0	0	0	0	0	0	0	0	0	0	0	0	0	0	0	0	0	0	0	0	0	0	0	0	0	0	0	0	0	0	0	0	0	0	0	0	0	0	0	0	0	0	0	0.350093	0	0	0
Glutamate_synthase_gltD,Eggerthella	0	0	0	0	0	0	0	0	0	0	0	0	0	0	0	0	0	0	0	0	0	0	0	0	0	0	0	0	0	0	0	0	0	0	0	0	0	0	0	0	0	0	0	0	0	0	0	0	0
Glutamate_synthase_gltD,Lachnoclostridium	0	0	0	0	0	0	0	0	0	0.0443304	0	0	0	0	0	0	0	0	0	0	0	0	0	0	0	0	0	0	0	0	0	0	0	0	0	0	0	0	0	0	0	0	0	0	0	0	0	0	0
Glutamate_synthase_gltD,Lacticaseibacillus	0	0	0	0	0	0	0	0	0	0	0	0	0	0	0	0	0.0172939	0	0	0	0	0	0	0	0	0	0	0	0	0	0	0	0	0	0	0	0	0	0	0	0	0	0	0	0	0	0	0	0
Glutamate_synthase_gltD,Lactococcus	0	0	0	0	0	0	0	0	0	0	0	0	0	0	0	0	0	0	0	0	0	0	0	0	0.0731485	0	0	0	0	0	0	0	0	0	0	0	0	0	0	0	0	0	0	0	0	0	0	0	0
Glutamate_synthase_gltD,Massilistercora	0	0	0	0	0	0	0	0	0	0	0	0	0	0	0	0	0	0	0	0	0	0	0	0	0	0	0	0	0	0	0	0	0	0	0	0	0	0	0	0	0	0	0	0	0	0	0	0	0
Glutamate_synthase_gltD,Oscillibacter	0	0	0	0	0	0	0	0	0	0	0	0	0	0	0	0	0	0	0	0	0	0	0	0	0.282187	0	0	0	0	0	0	0	0	0	0	0	0	0	0	0	0	0	0	0	0	0	0	0	0
Glutamate_synthase_gltD,Propionimicrobium	0	0	0	0	0	0	0	0	0	0	0	0	0	0.0659893	0	0	0	0	0	0	0	0	0	0	0	0	0	0	0	0	0	0	0	0	0	0	0	0	0	0	0	0	0	0	0	0	0	0	0
Glutamate_synthase_gltD,Raoultella	0	0	0	0	0	0	0	0	0	0	0	0	0	0	0	0	0	0.0553332	0	0	0	0	0	0	0	0	0	0	0	0	0	0	0	0	0	0	0	0	0	0	0	0	0	0	0	0	0	0	0
Glutamate_synthase_gltD,unclassified	0	0	0	0	0	0	0	0	0	0	0	0	0	0	0	0	0	0	0	0	0	0	0	0	0	0	0	0	0	0	0	0	0	0	0	0	0	0	0	0	0	0	0	0	0	0.0986216	0	0	0
Glutamine_synthetase,Clostridioides	0	0	0	0	0	0	0	0	0	0	0	0	0	0	0	0	0	0	0	0	0	0	0	0	0	0	0	0	0	0	0	0	0	0	0	0	0	0	0	0	0	0	0	0	0	0	0	0	0
Glutamine_synthetase,Faecalitalea	0	0	0	0	0	0	0	0	0	0	0	0	0	0	0	0	0	0	0	0	0	0	0	0	0	0	0	0	0	0	0	0	0	0	0	0	0	0	0	0	0	0	0.0290886	0	0	0	0	0	0
Glutamine_synthetase,Gardnerella	0	0	0	0	0	0	0	0	0	0	0	0.0286761	0	0	0	0	0	0	0	0	0	0	0	0	0	0	0	0	0	0	0	0	0	0	0	0	0	0	0	0	0	0	0	0	0	0	0	0	0
Glutamine_synthetase,Ligilactobacillus	0	0	0	0	0	0	0	0	0	0	0	0	0	0	0	0	0	0	0	0	0	0	0	0	0	0	0	0	0	0	0	0	0	0	0	0	0	0	0	0	0	0	0	0	0.0197357	0	0	0	0
Glutamine_synthetase,Limosilactobacillus	0	0	0	0	0	0	0	0	0	0	0	0	0	0	0	0	0	0	0	0	0	0	0	0	0	0	0	0	0	0	0	0	0	0	0	0	0	0	0	0	0	0	0	0	0	0	0	0	0
Glutamine_synthetase,Raoultella	0	0	0	0	0	0	0	0	0	0	0	0	0	0	0	0	0	0.0306679	0	0	0	0	0	0	0	0	0	0	0	0	0	0	0	0	0	0	0	0	0	0	0	0	0	0	0	0	0	0	0
Glutamine_synthetase,Schaalia	0	0	0	0	0	0	0	0	0	0	0	0.0341874	0	0	0	0	0	0	0	0	0	0	0	0	0	0	0	0	0	0	0	0	0	0	0	0	0	0	0	0	0	0	0	0	0	0	0	0	0
Glutathione_S-transferase,Citrobacter	0	0	0	0	0	0	0	0	0	0	0	0.00981703	0	0	0	0	0	0	0	0	0	0	0	0	0	0	0	0	0	0	0	0	0	0	0	0	0	0	0	0	0	0	0	0	0	0	0	0	0
Glutathione_S-transferase,Oxalobacter	0	0	0	0	0	0	0	0	0	0	0	0	0	0	0	0	0	0	0	0	0	0	0	0	0	0	0	0	0	0	0	0	0	0	0	0	0	0	0	0	0	0	0	0	0	0	0	0	0
Glutathione_S-transferase,Raoultella	0	0	0	0	0	0	0	0	0	0	0	0	0	0	0	0	0	0.00960418	0	0	0	0	0	0	0	0	0	0	0	0	0	0	0	0	0	0	0	0	0	0	0	0	0	0	0	0	0	0	0
Glutathione_peroxidase,Acidaminococcus	0	0	0	0	0	0	0	0	0	0	0	0	0	0	0	0	0	0	0	0	0	0	0	0	0	0	0	0	0	0	0	0	0	0	0	0	0.0172811	0	0	0	0	0	0	0	0	0	0	0	0
Glutathione_peroxidase,Eubacterium	0	0	0	0	0	0	0	0	0.0159978	0	0	0	0	0	0	0	0	0	0	0	0	0	0	0	0	0	0	0	0	0	0	0	0	0	0	0	0	0	0	0	0	0	0	0	0	0	0	0	0
Glutathione_peroxidase,Lactobacillus	0	0	0	0	0	0	0	0	0	0	0	0	0	0	0	0	0	0	0.00475704	0	0	0	0	0	0	0	0	0	0	0	0	0	0	0	0	0	0	0	0	0	0	0	0	0	0	0	0	0	0
Glutathione_peroxidase,Raoultella	0	0	0	0	0	0	0	0	0	0	0	0	0	0	0	0	0	0.0150611	0	0	0	0	0	0	0	0	0	0	0	0	0	0	0	0	0	0	0	0	0	0	0	0	0	0	0	0	0	0	0
Glutathione_reductase,Raoultella	0	0	0	0	0	0	0	0	0	0	0	0	0	0	0	0	0	0.034324	0	0	0	0	0	0	0	0	0	0	0	0	0	0	0	0	0	0	0	0	0	0	0	0	0	0	0	0	0	0	0
Glutathione_synthetase,Raoultella	0	0	0	0	0	0	0	0	0	0	0	0	0	0	0	0	0	0.0259204	0	0	0	0	0	0	0	0	0	0	0	0	0	0	0	0	0	0	0	0	0	0	0	0	0	0	0	0	0	0	0
Glutathione_synthetase,Shigella	0	0	0	0	0	0	0	0	0	0	0	0	0	0	0	0	0	0	0	0	0	0	0	0	0	0	0	0	0	0	0	0	0	0	0	0	0	0	0	0	0	0	0	0	0	0	0	0	0.0352647
Histidine_ammonia-lyase,Citrobacter	0	0	0	0	0	0	0	0	0	0	0	0	0	0	0	0	0	0	0	0	0	0	0	0	0	0	0	0	0	0	0	0	0	0	0	0	0	0	0	0	0	0	0	0	0	0	0	0	0
Histidine_ammonia-lyase,Enterobacter	0	0	0	0	0	0	0	0	0	0	0	0	0	0	0	0	0	0	0	0	0	0	0	0	0	0	0	0	0	0	0	0	0	0	0	0	0	0	0	0	0	0	0	0	0	0	0	0.00569357	0
Histidine_ammonia-lyase,Raoultella	0	0	0	0	0	0	0	0	0	0	0	0	0	0	0	0	0	0.022046	0	0	0	0	0	0	0	0	0	0	0	0	0	0	0	0	0	0	0	0	0	0	0	0	0	0	0	0	0	0	0
Histidine_ammonia-lyase,Staphylospora	0	0	0	0	0	0	0	0	0	0	0	0	0	0	0	0	0	0	0	0	0	0	0	0	0	0	0	0	0	0	0	0	0	0	0	0	0	0	0	0	0	0	0	0	0	0	0	0	0
Histidine_ammonia-lyase,Streptococcus	0	0	0	0	0	0	0	0	0	0	0	0	0	0	0	0	0	0	0	0	0	0	0	0	0	0	0	0	0	0	0	0	0	0	0	0	0	0	0	0	0	0	0	0	0.0112282	0	0	0	0
L-aspartate_oxidase,Muribaculum	0	0	0	0	0	0	0	0	0	0	0	0	0	0	0	0	0	0	0	0	0	0	0	0	0	0	0	0	0	0	0	0	0	0	0	0	0	0	0	0	0	0	0	0	0	0	0	0	0
L-aspartate_oxidase,Raoultella	0	0	0	0	0	0	0	0	0	0	0	0	0	0	0	0	0	0.0390716	0	0	0	0	0	0	0	0	0	0	0	0	0	0	0	0	0	0	0	0	0	0	0	0	0	0	0	0	0	0	0
L-aspartate_oxidase,unclassified	0	0	0	0	0	0	0	0.0143144	0	0	0	0	0	0	0	0	0	0	0	0	0	0	0	0	0	0	0	0	0	0	0	0	0	0	0	0	0	0	0	0	0	0	0	0	0	0	0	0	0
Lactocepin,Lactococcus	0	0	0	0	0	0	0	0	0	0	0	0	0	0	0	0	0	0	0	0	0	0	0	0	0	0	0	0	0	0	0	0	0	0	0	0	0	0	0	0	0	0	0	0	0	0	0	0	0
Linoleic_acid_isomerase,Aminipila	0	0	0	0	0	0	0	0	0	0	0	0	0	0	0	0	0	0	0	0	0	0	0	0	0	0	0	0	0	0	0	0	0	0	0	0	0	0	0	0	0	0	0	0	0	0	0	0	0
Linoleic_acid_isomerase,Enterococcus	0	0	0	0	0	0	0	0	0	0	0	0	0	0	0	0	0	0	0	0	0	0	0	0	0	0	0	0	0	0	0	0	0	0	0	0	0	0	0	0	0	0	0	0	0	0	0	0	0
Linoleic_acid_isomerase,Flintibacter	0	0	0	0	0	0	0	0	0	0	0	0	0	0	0	0	0	0	0	0	0	0	0	0	0	0	0	0	0	0	0	0	0	0	0	0	0	0	0	0	0	0	0	0	0	0	0	0	0
Linoleic_acid_isomerase,Gordonibacter	0	0	0	0	0	0	0	0	0	0	0	0	0	0	0	0	0	0	0	0	0	0	0	0	0	0	0	0	0	0	0	0	0	0	0	0	0	0	0	0	0	0	0	0	0	0	0	0	0
Linoleic_acid_isomerase,Intestinimonas	0	0	0	0	0	0	0	0	0	0	0	0	0	0	0	0	0	0	0	0	0	0	0	0	0	0	0	0	0	0	0	0	0	0	0	0	0	0	0	0	0	0	0	0	0	0	0	0	0
Linoleic_acid_isomerase,Leuconostoc	0	0	0	0	0	0	0	0	0	0	0	0	0	0	0	0	0	0	0	0	0	0	0	0	0	0	0.0394791	0	0	0	0	0	0	0	0	0	0	0	0	0	0	0	0	0	0	0	0	0	0
Linoleic_acid_isomerase,Murdochiella	0	0	0	0	0	0	0	0	0	0	0	0	0	0	0.0361389	0	0	0	0	0	0	0	0	0	0	0	0	0	0	0	0	0	0	0	0	0	0	0	0	0	0	0	0	0	0	0	0	0	0
Linoleic_acid_isomerase,Oscillibacter	0	0	0	0	0	0	0	0	0	0	0	0	0	0	0	0	0	0	0	0	0	0	0	0	0	0	0	0	0	0	0	0	0	0	0	0	0	0	0	0	0	0	0	0	0	0	0	0	0
Linoleic_acid_isomerase,Ruthenibacterium	0	0	0	0	0	0	0	0	0	0	0	0	0	0	0	0	0	0	0	0	0	0	0	0	0	0	0	0	0	0	0	0	0	0	0	0	0	0	0	0	0.14407	0	0	0	0	0	0	0	0
Linoleic_acid_isomerase,Streptococcus	0	0	0	0	0	0	0	0	0	0	0	0	0	0	0	0	0	0	0	0	0	0	0	0	0	0	0	0	0	0	0	0	0	0	0	0	0	0	0	0	0	0	0	0	0	0	0	0	0
Linoleic_acid_isomerase,unclassified	0	0	0	0	0	0.0627914	0	0	0	0	0	0	0	0	0	0	0	0	0	0	0	0	0	0	0	0	0	0	0	0	0	0	0	0	0	0	0	0	0	0	0	0	0	0	0	0	0	0	0
Methylaspartate_ammonia-lyase,Klebsiella	0	0	0	0	0	0	0	0	0	0	0	0	0	0	0	0	0	0	0	0	0	0	0	0	0.0478736	0	0	0	0	0	0	0	0	0	0	0	0	0	0	0	0	0	0	0	0	0	0	0	0
Ornithine_carbamoyltransferase,Anaerobutyricum	0	0	0	0	0	0	0	0	0	0	0	0	0	0	0.181894	0	0	0	0	0	0	0	0	0	0	0	0	0	0	0	0	0	0	0	0	0	0	0	0	0	0	0	0	0	0	0	0	0	0
Ornithine_carbamoyltransferase,Clostridiales	0	0	0	0	0	0	0	0	0	0	0	0	0	0	0	0	0	0	0	0	0	0	0	0	0	0	0	0	0	0	0	0	0	0	0	0	0	0	0	0	0	0.22921	0	0	0	0	0	0	0
Ornithine_carbamoyltransferase,Intestinimonas	0	0	0	0	0	0	0	0	0	0	0	0	0	0	0	0	0	0	0	0	0	0	0	0	0.046486	0	0	0	0	0	0	0	0	0	0	0	0	0	0	0	0	0	0	0	0	0	0	0	0
Ornithine_carbamoyltransferase,Monoglobus	0	0	0	0	0	0	0	0	0	0	0	0	0	0	0	0	0	0	0	0	0	0	0	0	0	0	0	0	0	0	0	0	0	0	0	0	0	0	0	0	0	0	0	0	0	0	0	0	0
Phenylalanine-specific_permease,Raoultella	0	0	0	0	0	0	0	0	0	0	0	0	0	0	0	0	0	0.0616632	0	0	0	0	0	0	0	0	0	0	0	0	0	0	0	0	0	0	0	0	0	0	0	0	0	0	0	0	0	0	0
Phenylalanine-specific_permease,Shigella	0	0	0	0	0	0	0	0	0	0	0	0	0	0	0	0	0	0	0	0	0	0	0	0	0	0	0	0	0	0	0	0	0	0	0	0	0	0	0	0	0	0	0	0	0	0	0	0	0.0381936
Phenylalanine_aminotransferase,Bifidobacterium	0	0	0	0	0	0	0	0	0	0	0	0	0	0	0	0	0	0	0	0	0	0	0	0	0	0	0	0	0	0	0	0	0	0	0	0	0	0	0	0	0.0294137	0	0	0	0	0	0	0	0
Phenyllactate_dehydratase,Clostridiales	0	0	0	0	0	0	0	0	0	0	0	0	0	0	0	0	0	0	0	0	0	0	0	0	0	0	0	0	0	0	0	0	0	0	0	0	0	0	0	0	0	0	0	0	0	0	0	0	0
Phenyllactate_dehydratase,Dysosmobacter	0	0	0	0	0	0	0	0	0	0	0	0	0	0	0	0	0	0	0	0	0	0	0	0	0	0	0	0	0	0	0	0	0	0	0	0	0	0	0	0	0	0	0	0	0	0	0	0	0
Phenyllactate_dehydratase,Flavonifractor	0	0	0	0	0	0	0	0	0	0	0	0	0	0	0	0	0	0	0	0	0	0	0	0	0	0	0	0	0	0	0	0	0	0	0	0	0	0	0	0	0	0	0	0	0	0	0	0	0
Phenyllactate_dehydratase,Massilistercora	0	0	0	0	0	0	0	0	0	0	0	0	0	0	0	0	0	0	0	0	0	0	0	0	0	0	0	0	0	0	0	0	0	0	0	0	0.0328182	0	0	0	0	0	0	0	0	0	0	0	0
Phenyllactate_dehydratase,Parolsenella	0	0	0	0	0	0	0	0	0	0	0	0	0	0	0	0	0	0	0	0	0	0	0	0	0	0	0	0	0	0	0	0	0	0	0	0	0	0	0	0	0	0	0	0	0	0	0	0	0
Phenyllactate_dehydrogenase,Anaerobutyricum	0	0	0	0	0	0	0	0	0	0	0	0	0	0	0	0	0	0	0	0	0	0	0	0	0	0	0	0	0	0	0	0	0	0	0	0	0	0	0	0	0	0	0	0	0	0	0	0	0
Phenyllactate_dehydrogenase,Clostridium	0	0	0	0	0	0	0	0	0	0	0	0	0	0	0	0	0	0	0	0	0	0	0	0	0	0	0	0	0	0	0	0	0	0	0	0	0	0	0	0	0	0	0	0	0	0	0	0	0
Phenyllactate_dehydrogenase,Enterocloster	0	0	0	0	0	0	0	0	0	0	0	0	0	0	0	0	0	0	0	0	0	0	0	0	0	0	0	0	0	0	0	0	0	0	0	0	0	0	0	0	0	0	0	0	0	0	0	0	0
Phosphotransbutyrylase,Ruminococcus	0	0	0	0	0	0	0.0203031	0	0	0	0	0	0	0	0	0	0	0	0	0	0	0	0	0	0	0	0	0	0	0	0	0	0	0	0	0	0	0	0	0	0	0	0	0	0	0	0	0	0
Phosphotransbutyrylase,Sarcina	0	0	0	0	0	0	0	0	0	0	0	0	0	0	0	0	0	0	0	0	0	0	0	0	0	0	0	0	0	0	0	0	0	0	0	0	0	0	0	0	0	0	0	0	0	0	0	0.0124701	0
Prephenate_dehydrogenase,Raoultella	0	0	0	0	0	0	0	0	0	0	0	0	0	0	0	0	0	0.0295219	0	0	0	0	0	0	0	0	0	0	0	0	0	0	0	0	0	0	0	0	0	0	0	0	0	0	0	0	0	0	0
Protocatechuate_3,4-dioxygenase_pcaG,Raoultella	0	0	0	0	0	0	0	0	0	0	0	0	0	0	0	0	0	0.00818538	0	0	0	0	0	0	0	0	0	0	0	0	0	0	0	0	0	0	0	0	0	0	0	0	0	0	0	0	0	0	0
Protocatechuate_3,4-dioxygenase_pcaH,Raoultella	0	0	0	0	0	0	0	0	0	0	0	0	0	0	0	0	0	0.00742141	0	0	0	0	0	0	0	0	0	0	0	0	0	0	0	0	0	0	0	0	0	0	0	0	0	0	0	0	0	0	0
Pyruvate_dehydrogenase_aceF,Raoultella	0	0	0	0	0	0	0	0	0	0	0	0	0	0	0	0	0	0.10952	0	0	0	0	0	0	0	0	0	0	0	0	0	0	0	0	0	0	0	0	0	0	0	0	0	0	0	0	0	0	0
Pyruvate_kinase_pykA,Raoultella	0	0	0	0	0	0	0	0	0	0	0	0	0	0	0	0	0	0.0208454	0	0	0	0	0	0	0	0	0	0	0	0	0	0	0	0	0	0	0	0	0	0	0	0	0	0	0	0	0	0	0
Pyruvate_kinase_pykF,Bacteroides	0	0	0	0	0	0	0	0	0	0	0	0	0	0	0	0	0	0	0	0	0	0	0	0	0	0.024069	0	0	0	0	0	0	0	0	0	0	0	0	0	0	0	0	0	0	0	0	0	0	0
Pyruvate_kinase_pykF,Faecalibacterium	0	0.0341129	0	0	0	0	0	0	0	0	0	0	0	0	0	0	0	0	0	0	0	0	0	0	0	0	0	0	0	0	0	0	0	0	0	0	0	0	0	0	0	0	0	0	0	0	0	0	0
Pyruvate_kinase_pykF,Faecalitalea	0	0	0	0	0	0	0	0	0	0	0	0	0	0.336693	0	0	0	0	0	0	0	0	0	0	0	0	0	0	0	0	0	0	0	0	0	0	0	0	0	0	0	0	0	0	0	0	0	0	0
Pyruvate_kinase_pykF,Gardnerella	0	0	0	0	0	0	0	0	0	0	0	0.0216147	0	0	0	0	0	0	0	0	0	0	0	0	0	0	0	0	0	0	0	0	0	0	0	0	0	0	0	0	0	0	0	0	0	0	0	0	0
Pyruvate_kinase_pykF,Lactobacillus	0	0	0	0	0	0	0	0	0	0	0	0	0	0	0	0	0	0	0	0	0	0	0	0	0	0	0	0	0	0	0	0	0	0	0	0	0	0	0	0	0	0	0	0	0	0	0	0	0
Pyruvate_kinase_pykF,Massilistercora	0	0	0	0	0	0	0	0	0	0	0	0	0	0	0	0	0	0	0	0	0	0	0	0	0	0	0	0	0	0	0	0	0	0	0	0	0.0511299	0	0	0	0	0	0	0	0	0	0	0	0
Pyruvate_kinase_pykF,Raoultella	0	0	0	0	0	0	0	0	0	0	0	0	0	0	0	0	0	0.0265206	0	0	0	0	0	0	0	0	0	0	0	0	0	0	0	0	0	0	0	0	0	0	0	0	0	0	0	0	0	0	0
Pyruvate_kinase_pykF,Weissella	0	0	0	0	0	0	0	0	0	0	0	0	0	0	0	0	0	0	0	0	0	0	0	0	0	0	0	0	0	0	0	0	0	0	0	0	0	0	0	0	0	0	0	0	0.00604594	0	0	0	0
Quinolinate_synthase,Faecalibacterium	0	0	0	0	0	0	0	0	0	0	0	0	0	0	0	0	0	0	0	0	0	0	0	0	0	0	0	0	0	0	0	0	0	0	0	0.00821196	0	0	0	0	0	0	0	0	0	0	0	0	0
Quinolinate_synthase,Raoultella	0	0	0	0	0	0	0	0	0	0	0	0	0	0	0	0	0	0.0150611	0	0	0	0	0	0	0	0	0	0	0	0	0	0	0	0	0	0	0	0	0	0	0	0	0	0	0	0	0	0	0
Serine_hydroxymethyltransferase,Berryella	0	0	0	0	0	0	0	0	0	0	0	0	0	0	0	0	0	0	0	0	0	0	0	0	0	0	0	0	0	0	0	0	0	0	0	0	0	0	0	0	0	0	0	0	0	0	0	0	0
Serine_hydroxymethyltransferase,Dehalogenimonas	0	0	0	0	0	0	0	0	0	0	0	0	0	0	0	0	0	0	0	0	0	0	0	0	0	0	0	0	0	0	0	0	0	0	0	0	0	0	0	0	0	0	0	0	0	0	0	0	0.0216157
Serine_hydroxymethyltransferase,Lachnoclostridium	0	0	0	0	0	0	0.0437237	0	0	0	0	0	0	0	0	0	0	0	0	0	0	0	0	0	0	0	0	0	0	0	0	0	0	0	0	0	0	0	0	0	0	0	0	0	0	0	0	0	0
Serine_hydroxymethyltransferase,Lactobacillus	0	0	0	0	0	0	0	0	0	0	0	0	0	0	0	0	0	0	0	0	0	0	0	0	0	0	0	0	0	0	0	0	0	0	0	0	0	0	0	0	0	0	0	0	0.035196	0	0	0	0
Serine_hydroxymethyltransferase,Limosilactobacillus	0	0	0	0	0	0	0	0	0	0	0	0	0	0	0	0	0	0	0	0	0	0	0	0	0	0	0	0	0	0	0	0	0	0	0	0	0	0	0	0	0	0	0	0	0	0	0	0	0
Serine_hydroxymethyltransferase,Longicatena	0	0	0	0	0	0	0	0	0	0	0	0	0	0	0	0	0	0	0	0	0	0	0	0	0	0	0	0	0	0	0	0	0	0	0	0	0	0	0	0	0	0	0	0	0	0	0	0	0
Serine_hydroxymethyltransferase,Massilistercora	0	0	0.28763	0	0	0	0	0	0	0	0	0	0	0	0	0	0	0	0	0	0	0	0	0	0	0	0	0	0	0	0	0	0	0	0	0	0	0	0	0	0	0	0	0	0	0	0	0	0
Serine_hydroxymethyltransferase,Megasphaera	0	0	0	0	0	0	0	0	0	0	0	0	0	0	0	0	0	0	0	0	0	0	0	0	0	0	0	0	0	0	0	0	0	0	0	0	0	0	0	0	0	0	0	0	0	0	0	0	0
Serine_hydroxymethyltransferase,Monoglobus	0	0	0	0	0	0	0	0	0	0	0	0	0	0	0	0	0	0	0	0	0	0	0	0	0	0	0	0	0	0	0	0	0	0	0	0	0	0	0	0	0	0	0	0	0	0	0	0	0
Serine_hydroxymethyltransferase,Oscillibacter	0	0	0	0	0	0	0	0	0	0	0	0	0	0	0	0	0	0	0	0	0	0	0	0	0	0	0	0	0	0	0	0	0	0	0	0	0	0	0	0	0	0	0	0.0624764	0	0	0	0	0
Serine_hydroxymethyltransferase,Phoenicibacter	0	0	0	0	0	0	0	0	0	0	0	0	0	0	0	0	0	0	0	0	0	0	0	0	0	0	0	0	0	0	0	0	0	0	0	0	0	0	0	0	0	0	0	0	0	0	0	0	0
Serine_hydroxymethyltransferase,Pseudobutyrivibrio	0	0	0	0	0	0	0	0	0	0	0	0	0	0	0	0	0	0	0	0	0	0	0	0	0	0.0943576	0	0	0	0	0	0	0	0	0	0	0	0	0	0	0	0	0	0	0	0	0	0	0
Serine_hydroxymethyltransferase,Raoultella	0	0	0	0	0	0	0	0	0	0	0	0	0	0	0	0	0	0.0280486	0	0	0	0	0	0	0	0	0	0	0	0	0	0	0	0	0	0	0	0	0	0	0	0	0	0	0	0	0	0	0
Serine_hydroxymethyltransferase,Sarcina	0	0	0	0	0	0	0	0	0	0	0	0	0	0	0	0	0	0	0	0	0	0	0	0	0	0	0	0	0	0	0	0	0	0	0	0	0	0	0	0	0	0	0	0	0	0	0	0.0110158	0
Serine_hydroxymethyltransferase,Vescimonas	0	0	0	0	0	0	0	0	0	0	0	0	0	0	0	0	0	0	0	0	0	0	0	0	0	0	0	0	0	0	0	0	0	0	0	0	0	0	0	0	0	0	0	0	0	0	0	0	0
Serine_hydroxymethyltransferase,Weissella	0	0	0	0	0	0	0	0	0	0	0	0	0	0	0	0	0	0	0	0	0	0	0	0	0	0	0	0	0	0	0	0	0	0	0	0	0	0	0	0	0	0	0	0	0.00777335	0	0	0	0
Superoxide_dismutase_SodA,Raoultella	0	0	0	0	0	0	0	0	0	0	0	0	0	0	0	0	0	0.0261387	0	0	0	0	0	0	0	0	0	0	0	0	0	0	0	0	0	0	0	0	0	0	0	0	0	0	0	0	0	0	0
Superoxide_dismutase_SodA,unclassified	0	0	0	0	0	0	0	0	0	0	0	0	0	0	0	0	0	0	0	0	0	0	0	0	0	0	0	0	0	0	0	0	0	0	0	0	0	0	0.00797635	0	0	0	0	0	0	0	0	0	0
Superoxide_dismutase_SodB,Bacteroides	0	0	0	0	0	0	0	0	0	0	0	0	0	0	0	0	0	0	0	0	0	0	0	0	0	0	0	0	0	0	0	0	0	0	0	0	0	0	0	0	0	0	0	0	0	0	0	0	0
Superoxide_dismutase_SodB,Raoultella	0	0	0	0	0	0	0	0	0	0	0	0	0	0	0	0	0	0.00725771	0	0	0	0	0	0	0	0	0	0	0	0	0	0	0	0	0	0	0	0	0	0	0	0	0	0	0	0	0	0	0
Superoxide_dismutase_SodC,Raoultella	0	0	0	0	0	0	0	0	0	0	0	0	0	0	0	0	0	0.00381985	0	0	0	0	0	0	0	0	0	0	0	0	0	0	0	0	0	0	0	0	0	0	0	0	0	0	0	0	0	0	0
Tryptophan-specific_transport_protein,Raoultella	0	0	0	0	0	0	0	0	0	0	0	0	0	0	0	0	0	0.0467658	0	0	0	0	0	0	0	0	0	0	0	0	0	0	0	0	0	0	0	0	0	0	0	0	0	0	0	0	0	0	0
Tryptophan_synthase_alpha,Anaerobutyricum	0	0	0	0	0	0	0	0	0	0	0	0	0	0	0	0	0	0	0	0	0	0	0	0	0	0	0	0	0	0	0	0	0	0	0	0	0	0	0	0	0	0	0	0	0	0	0	0	0
Tryptophan_synthase_alpha,Clostridioides	0	0	0	0	0	0	0	0	0	0	0	0	0	0	0	0	0	0	0	0	0	0	0	0	0	0	0	0	0	0	0	0	0	0	0	0	0	0	0	0	0	0	0	0	0	0	0	0	0.0387794
Tryptophan_synthase_alpha,Clostridium	0	0	0	0	0	0	0	0	0	0	0	0	0	0	0	0	0	0	0.00835697	0	0	0	0	0	0	0	0	0	0	0	0	0	0	0	0	0	0	0	0	0	0	0	0	0	0	0	0	0	0
Tryptophan_synthase_alpha,Faecalitalea	0	0	0	0	0	0	0	0	0	0	0	0	0	0	0	0	0	0	0	0	0	0	0	0	0	0	0	0	0	0	0	0	0	0	0	0	0	0	0	0	0	0	0	0	0	0	0	0	0
Tryptophan_synthase_alpha,Hungatella	0	0	0	0	0	0	0	0	0	0	0	0	0	0	0	0	0	0	0	0	0	0	0	0	0	0	0	0	0	0	0	0	0	0	0	0	0	0	0	0	0	0	0	0	0	0	0	0	0
Tryptophan_synthase_alpha,Lachnoclostridium	0	0	0	0	0	0	0	0	0	0	0	0	0	0.0312026	0	0	0	0	0	0	0	0	0	0	0	0	0	0	0	0	0	0	0	0	0	0	0	0	0	0	0	0	0	0	0	0	0	0	0
Tryptophan_synthase_alpha,Phoenicibacter	0	0	0	0	0	0	0	0	0	0	0	0	0	0	0	0	0	0	0	0	0	0	0	0	0	0	0	0	0	0	0	0	0	0	0	0	0	0	0	0	0	0	0	0	0	0	0	0	0
Tryptophan_synthase_alpha,Raoultella	0	0	0	0	0	0	0	0	0	0	0	0	0	0	0	0	0	0.00774883	0	0	0	0	0	0	0	0	0	0	0	0	0	0	0	0	0	0	0	0	0	0	0	0	0	0	0	0	0	0	0
Tryptophan_synthase_beta,Akkermansia	0	0	0	0	0	0	0	0	0	0	0	0	0	0	0	0	0	0	0	0	0	0	0	0	0	0	0	0	0	0	0	0	0	0	0	0	0	0	0	0	0	0	0	0	0	0	0	0	0
Tryptophan_synthase_beta,Chryseobacterium	0	0	0	0	0	0	0	0	0	0	0	0.139505	0	0	0	0	0	0	0	0	0	0	0	0	0	0	0	0	0	0	0	0	0	0	0	0	0	0	0	0	0	0	0	0	0	0	0	0	0
Tryptophan_synthase_beta,Collinsella	0	0	0	0	0	0	0	0	0	0	0	0	0	0	0	0	0	0	0	0	0	0	0	0	0	0	0	0	0	0	0	0	0	0	0	0	0	0	0	0	0	0	0	0	0	0	0	0	0
Tryptophan_synthase_beta,Enterococcus	0	0	0	0	0	0	0	0.0346479	0	0	0	0	0	0	0	0	0	0	0	0	0	0	0	0	0	0	0	0	0	0	0	0	0	0	0	0	0	0	0	0	0	0	0	0	0	0	0	0	0
Tryptophan_synthase_beta,Gardnerella	0	0	0	0	0	0	0	0	0	0	0	0.0302261	0	0	0	0	0	0	0	0	0	0	0	0	0	0	0	0	0	0	0	0	0	0	0	0	0	0	0	0	0	0	0	0	0	0	0	0	0
Tryptophan_synthase_beta,Lachnoclostridium	0	0	0	0	0	0	0	0	0	0	0	0	0	0.077374	0	0	0	0	0	0	0	0	0	0	0	0	0	0	0	0	0	0	0	0	0	0	0	0	0	0	0	0	0	0	0	0	0	0	0
Tryptophan_synthase_beta,Methanobrevibacter	0	0	0	0	0	0	0	0	0	0	0	0	0	0	0	0	0	0	0	0	0	0	0	0	0	0	0	0	0	0	0	0	0	0	0	0	0	0	0	0	0	0	0	0	0	0	0	0	0
Tryptophan_synthase_beta,Monoglobus	0	0	0	0	0	0	0	0	0	0	0	0	0	0	0	0	0	0	0	0	0	0	0	0	0	0	0	0	0	0	0	0	0	0	0	0	0	0	0	0	0	0	0	0	0	0	0	0	0
Tryptophan_synthase_beta,Parabacteroides	0	0	0	0	0	0	0	0	0	0	0	0	0	0	0	0	0	0	0	0	0	0	0	0	0	0	0	0.0332238	0	0	0	0	0	0	0	0	0	0	0	0	0	0	0	0	0	0	0	0	0
Tryptophan_synthase_beta,Phoenicibacter	0	0	0	0	0	0	0	0	0	0	0	0	0	0	0	0	0	0	0	0	0	0	0	0	0	0	0	0	0	0	0	0	0	0	0	0	0	0	0	0	0	0	0	0	0	0	0	0	0
Tryptophan_synthase_beta,Raoultella	0	0	0	0	0	0	0	0	0	0	0	0	0	0	0	0	0	0.0166982	0	0	0	0	0	0	0	0	0	0	0	0	0	0	0	0	0	0	0	0	0	0	0	0	0	0	0	0	0	0	0
Tryptophanase,Barnesiella	0	0	0	0	0	0	0	0	0	0	0	0	0	0	0	0	0	0	0	0.0537702	0	0	0	0	0	0	0	0	0	0	0	0	0	0	0	0	0	0	0	0	0	0	0	0	0	0	0	0	0
Tryptophanase,Raoultella	0	0	0	0	0	0	0	0	0	0	0	0	0	0	0	0	0	0.0208454	0	0	0	0	0	0	0	0	0	0	0	0	0	0	0	0	0	0	0	0	0	0	0	0	0	0	0	0	0	0	0
Tryptophanase,unclassified	0	0	0	0	0	0	0	0	0	0	0	0	0	0	0	0	0	0	0	0	0	0	0	0	0	0	0	0	0	0	0	0	0	0	0	0	0.0177567	0	0	0	0	0	0	0	0	0	0	0	0
Tyrosine-specific_transport_protein,Citrobacter	0	0	0	0	0	0	0	0	0	0	0	0.0176534	0	0	0	0	0	0	0	0	0	0	0	0	0	0	0	0	0	0	0	0	0	0	0	0	0	0	0	0	0	0	0	0	0	0	0	0	0
Tyrosine-specific_transport_protein,Raoultella	0	0	0	0	0	0	0	0	0	0	0	0	0	0	0	0	0	0.0201906	0	0	0	0	0	0	0	0	0	0	0	0	0	0	0	0	0	0	0	0	0	0	0	0	0	0	0	0	0	0	0
Tyrosine_aminotransferase,Raoultella	0	0	0	0	0	0	0	0	0	0	0	0	0	0	0	0	0	0.0234648	0	0	0	0	0	0	0	0	0	0	0	0	0	0	0	0	0	0	0	0	0	0	0	0	0	0	0	0	0	0	0
Vinylphenol_reductase,Massilistercora	0	0	0	0	0	0	0	0	0	0	0	0.0688914	0	0	0	0	0	0	0	0	0	0	0	0	0	0	0	0	0	0	0	0	0	0	0	0	0	0	0	0	0	0	0	0	0	0	0	0	0
cell_wall_hydrolase_P40,Lacticaseibacillus	0	0	0	0	0	0	0	0	0	0	0	0	0	0	0	0	0.011092	0	0	0	0	0	0	0	0	0	0	0	0	0	0	0	0	0	0	0	0	0	0	0	0	0	0	0	0	0	0	0	0
cell_wall_hydrolase_P40,Lactobacillus	0	0	0	0	0	0	0	0	0	0	0	0	0	0	0	0	0	0	0	0	0	0	0	0	0	0	0	0	0	0	0	0	0	0	0	0	0	0	0	0	0	0	0	0	0	0	0	0	0
cell_wall_hydrolase_P75,Lacticaseibacillus	0	0	0	0	0	0	0	0	0	0	0	0	0	0	0	0	0.0149085	0	0	0	0	0	0	0	0	0	0	0	0	0	0	0	0	0	0	0	0	0	0	0	0	0	0	0	0	0	0	0	0
chorismate_mutase,Raoultella	0	0	0	0	0	0	0	0	0	0	0	0	0	0	0	0	0	0.0197541	0	0	0	0	0	0	0	0	0	0	0	0	0	0	0	0	0	0	0	0	0	0	0	0	0	0	0	0	0	0	0
chorismate_mutase,Schaalia	0	0	0	0	0	0	0	0	0	0	0	0.0156728	0	0	0	0	0	0	0	0	0	0	0	0	0	0	0	0	0	0	0	0	0	0	0	0	0	0	0	0	0	0	0	0	0	0	0	0	0
gamma-aminobutyrate_antiporter,Barnesiella	0	0	0	0	0	0	0	0	0	0	0	0	0	0	0	0	0	0	0	0	0.0472578	0	0	0	0	0	0	0	0	0	0	0	0	0	0	0	0	0	0	0	0	0	0	0	0	0	0	0	0
gamma-aminobutyrate_antiporter,Clostridium	0	0	0	0	0	0	0	0	0	0	0	0	0	0	0	0	0	0	0	0	0	0	0	0	0	0	0	0	0	0	0	0	0	0	0	0	0	0	0	0	0	0	0	0	0	0	0	0	0
histidine_decarboxylase,Clostridium	0	0	0	0	0	0	0	0	0	0	0	0	0	0	0	0	0	0	0	0	0	0	0	0	0	0	0	0	0	0	0	0	0	0	0	0	0	0	0	0	0	0	0	0	0	0	0	0	0
histidine_decarboxylase,Klebsiella	0	0	0	0	0	0	0	0	0	0	0	0	0	0	0	0	0	0	0	0	0	0	0	0	0	0	0	0	0	0	0	0	0	0	0	0	0	0	0	0	0	0	0	0	0	0.0346508	0	0	0
histidine_decarboxylase,Limosilactobacillus	0	0	0	0	0	0	0	0	0	0	0	0	0	0	0	0	0	0	0	0	0	0	0	0	0	0	0	0	0	0	0	0	0	0	0	0	0	0	0	0	0	0	0	0	0	0	0	0	0
histidine_decarboxylase,Raoultella	0	0	0	0	0	0	0	0	0	0	0	0	0	0	0	0	0	0.0226462	0	0	0	0	0	0	0	0	0	0	0	0	0	0	0	0	0	0	0	0	0	0	0	0	0	0	0	0	0	0	0
histidine_decarboxylase,Streptococcus	0	0	0	0	0	0	0	0	0	0	0	0	0	0	0	0	0	0	0	0	0	0	0	0	0	0	0	0	0	0	0	0	0	0	0	0	0	0	0	0	0	0	0	0	0	0	0	0	0
methylmalonyl-CoA_decarboxylase,Anaerobutyricum	0	0	0	0	0	0	0	0	0	0	0	0.0659635	0	0	0	0	0	0	0	0	0	0	0	0	0	0	0	0	0	0	0	0	0	0	0	0	0	0	0	0	0	0	0	0	0	0	0	0	0
methylmalonyl-CoA_decarboxylase,Clostridioides	0	0	0	0	0	0	0	0	0	0	0	0	0	0	0.0614841	0	0	0	0	0	0	0	0	0	0	0	0	0	0	0	0	0	0	0	0	0	0	0	0	0	0	0	0	0	0	0	0	0	0
methylmalonyl-CoA_decarboxylase,Collinsella	0	0	0	0	0	0	0	0	0	0	0	0	0	0	0	0	0	0	0	0	0	0	0	0	0	0	0	0	0	0	0	0	0	0	0	0	0	0	0	0	0	0	0	0	0	0	0	0	0
methylmalonyl-CoA_decarboxylase,Flavonifractor	0	0	0	0	0	0	0	0.0171975	0	0	0	0	0	0	0	0	0	0	0	0	0	0	0	0	0	0	0	0	0	0	0	0	0	0	0	0	0	0	0	0	0	0	0	0	0	0	0	0	0
methylmalonyl-CoA_decarboxylase,Gardnerella	0	0	0	0	0	0	0	0	0	0	0	0.0235953	0	0	0	0	0	0	0	0	0	0	0	0	0	0	0	0	0	0	0	0	0	0	0	0	0	0	0	0	0	0	0	0	0	0	0	0	0
methylmalonyl-CoA_decarboxylase,Lachnoclostridium	0	0	0	0	0	0	0	0	0	0	0	0	0	0	0	0	0	0	0	0	0	0	0	0	0	0	0	0	0	0	0	0	0	0	0	0	0	0	0	0	0	0	0	0	0	0	0	0	0
methylmalonyl-CoA_decarboxylase,Monoglobus	0	0	0	0	0	0	0	0	0	0	0	0	0	0	0	0	0	0	0	0	0	0	0	0	0	0	0	0	0	0	0	0	0	0	0	0	0	0	0	0	0	0	0	0	0	0	0	0	0
methylmalonyl-CoA_decarboxylase,Veillonella	0	0	0	0	0	0	0	0	0	0	0	0	0	0	0	0	0	0	0	0	0	0	0	0	0.291206	0	0	0	0	0	0	0	0	0	0	0	0	0	0	0	0	0	0	0	0	0	0	0	0
myo-inositol-1(or_4)-monophosphatase,Odoribacter	0	0	0	0	0	0	0	0	0	0	0	0	0	0	0	0	0	0	0	0	0	0	0	0	0	0	0	0	0	0	0	0	0	0	0	0	0	0	0	0	0	0	0	0	0	0	0	0	0
myo-inositol-1(or_4)-monophosphatase,Paraprevotella	0	0	0	0	0	0	0	0	0	0	0	0	0	0	0	0	0	0	0	0	0	0	0	0	0	0	0	0	0	0	0	0	0	0	0	0	0	0	0	0	0	0	0	0	0	0	0	0	0
myo-inositol-1(or_4)-monophosphatase,Raoultella	0	0	0	0	0	0	0	0	0	0	0	0	0	0	0	0	0	0.0201906	0	0	0	0	0	0	0	0	0	0	0	0	0	0	0	0	0	0	0	0	0	0	0	0	0	0	0	0	0	0	0
myo-inositol-1(or_4)-monophosphatase,unclassified	0	0	0	0	0	0	0	0	0	0	0	0	0	0	0	0	0	0	0	0	0	0	0	0	0	0	0.034071	0	0	0	0	0	0	0	0	0	0	0	0	0	0	0	0	0	0	0	0	0	0
myo-inositol_2-dehydrogenase,Escherichia	0	0	0	0	0	0	0	0	0	0	0	0	0	0	0	0	0	0	0	0	0	0	0	0	0	0	0	0	0	0	0	0	0	0	0	0	0	0	0	0	0	0	0	0	0	0	0	0	0
myo-inositol_2-dehydrogenase,Lacticaseibacillus	0	0	0	0	0	0	0	0	0	0	0	0	0	0	0	0	0.0218261	0	0	0	0	0	0	0	0	0	0	0	0	0	0	0	0	0	0	0	0	0	0	0	0	0	0	0	0	0	0	0	0
myo-inositol_2-dehydrogenase,Megamonas	0	0	0	0.268688	0	0	0	0	0	0	0	0	0	0	0	0	0	0	0	0	0	0	0	0	0	0	0	0	0	0	0	0	0	0	0	0	0	0	0	0	0	0	0	0	0	0	0	0	0
myo-inositol_2-dehydrogenase,Raoultella	0	0	0	0	0	0	0	0	0	0	0	0	0	0	0	0	0	0.0165345	0	0	0	0	0	0	0	0	0	0	0	0	0	0	0	0	0	0	0	0	0	0	0	0	0	0	0	0	0	0	0
nitric_oxide_dioxygenase,Raoultella	0	0	0	0	0	0	0	0	0	0	0	0	0	0	0	0	0	0.0183353	0	0	0	0	0	0	0	0	0	0	0	0	0	0	0	0	0	0	0	0	0	0	0	0	0	0	0	0	0	0	0
phosphotransacetylase,Brachyspira	0	0	0	0	0	0.0335894	0	0	0	0	0	0	0	0	0	0	0	0	0	0	0	0	0	0	0	0	0	0	0	0	0	0	0	0	0	0	0	0	0	0	0	0	0	0	0	0	0	0	0
phosphotransacetylase,Clostridiales	0	0	0	0	0	0	0	0	0	0	0	0	0	0	0	0	0	0	0	0	0	0	0	0	0	0	0	0	0	0	0	0	0	0	0	0	0	0	0	0	0	0.203691	0	0	0	0	0	0	0
phosphotransacetylase,Ethanoligenens	0	0	0	0	0	0	0	0	0	0	0	0	0	0	0	0	0	0	0	0	0	0	0	0	0	0	0	0	0	0	0	0	0	0	0	0	0	0	0	0	0	0	0	0	0	0	0	0	0
phosphotransacetylase,Gardnerella	0	0	0	0	0	0	0	0	0	0	0	0.0353069	0	0	0	0	0	0	0	0	0	0	0	0	0	0	0	0	0	0	0	0	0	0	0	0	0	0	0	0	0	0	0	0	0	0	0	0	0
phosphotransacetylase,Ligilactobacillus	0	0	0	0	0	0	0	0	0	0	0	0	0	0	0	0	0	0	0	0	0	0	0	0	0	0	0	0	0	0	0	0	0	0	0	0	0	0	0	0	0	0	0	0	0.0134306	0	0	0	0
phosphotransacetylase,Limosilactobacillus	0	0	0	0	0	0	0	0	0	0	0	0	0	0	0	0	0	0	0	0	0	0	0	0	0	0	0	0	0	0	0	0	0	0	0	0	0	0	0	0	0	0	0	0	0	0	0	0	0
phosphotransacetylase,Longicatena	0	0	0	0	0	0	0	0	0	0	0	0	0	0	0	0	0	0	0	0	0	0	0	0	0	0	0	0	0	0	0	0	0	0	0	0	0	0	0	0	0	0	0	0	0	0	0	0	0
phosphotransacetylase,Pusillimonas	0	0	0	0	0	0	0	0	0	0	0	0	0	0	0	0	0	0	0	0	0	0	0	0	0	0	0	0	0	0	0	0	0	0	0	0	0	0	0	0	0	0	0	0	0	0	0	0	0
phosphotransacetylase,Raoultella	0	0	0	0	0	0	0	0	0	0	0	0	0	0	0	0	0	0.0357428	0	0	0	0	0	0	0	0	0	0	0	0	0	0	0	0	0	0	0	0	0	0	0	0	0	0	0	0	0	0	0
phosphotransacetylase,Weissella	0	0	0	0	0	0	0	0	0	0	0	0	0	0	0	0	0	0	0	0	0	0	0	0	0	0	0	0	0	0	0	0	0	0	0	0	0	0	0	0	0	0	0	0	0.00487994	0	0	0	0
propionaldehyde_dehydrogenase,Enterocloster	0	0	0	0	0	0	0	0	0	0	0	0	0	0	0	0	0	0	0	0	0	0	0	0	0	0	0	0	0	0	0	0	0	0	0	0	0	0	0	0	0	0	0	0	0	0	0	0	0
propionaldehyde_dehydrogenase,Eubacterium	0	0	0	0	0	0	0	0	0.0164683	0	0	0	0	0	0	0	0	0	0	0	0	0	0	0	0	0	0	0	0	0	0	0	0	0	0	0	0	0	0	0	0	0	0	0	0	0	0	0	0
propionaldehyde_dehydrogenase,Raoultella	0	0	0	0	0	0	0	0	0	0	0	0	0	0	0	0	0	0.018117	0	0	0	0	0	0	0	0	0	0	0	0	0	0	0	0	0	0	0	0	0	0	0	0	0	0	0	0	0	0	0
propionaldehyde_dehydrogenase,Veillonella	0	0	0	0	0	0	0	0	0	0	0	0	0	0	0	0	0	0	0.171511	0	0	0	0	0	0	0	0	0	0	0	0	0	0	0	0	0	0	0	0	0	0	0	0	0	0	0	0	0	0
serotonin_N-acetyltransferase,Bacteroides	0	0	0	0	0	0	0	0	0	0	0	0	0.00622683	0	0	0	0	0	0	0	0	0	0	0	0	0	0	0	0	0	0	0	0	0	0	0	0	0	0	0	0	0	0	0	0	0	0	0	0
serotonin_N-acetyltransferase,Butyrivibrio	0	0	0	0	0	0	0	0	0	0	0	0	0	0	0.00951444	0	0	0	0	0	0	0	0	0	0	0	0	0	0	0	0	0	0	0	0	0	0	0	0	0	0	0	0	0	0	0	0	0	0
serotonin_N-acetyltransferase,Clostridium	0	0	0	0	0	0	0	0	0	0	0	0	0	0	0	0	0	0.0126055	0	0	0	0	0	0	0	0	0	0	0	0	0	0	0	0	0	0	0	0	0	0	0	0	0	0	0	0	0	0	0
serotonin_N-acetyltransferase,Desulfovibrio	0	0	0	0	0	0	0	0	0	0	0	0	0	0	0	0	0	0	0	0	0	0	0	0	0	0	0	0	0	0	0	0	0	0	0	0	0	0	0	0	0	0.00660744	0	0	0	0	0	0	0
serotonin_N-acetyltransferase,Enterococcus	0	0	0	0	0	0	0	0	0	0	0	0	0	0	0	0	0	0	0	0	0	0	0	0.031731	0	0	0	0	0	0	0	0	0	0	0	0	0	0	0	0	0	0	0	0	0	0	0	0	0
serotonin_N-acetyltransferase,Faecalitalea	0	0	0	0	0	0	0	0	0	0	0	0	0	0	0	0	0	0	0	0	0	0	0	0	0	0	0	0	0	0	0	0	0	0	0	0	0	0	0	0	0	0	0	0	0	0	0	0	0
serotonin_N-acetyltransferase,Lachnoclostridium	0	0	0	0	0	0	0	0	0	0	0	0	0	0	0	0	0	0	0	0	0	0	0	0	0	0	0	0	0	0	0	0	0	0	0	0	0	0	0	0	0	0	0	0	0	0	0	0	0
spermidine_synthase,Bifidobacterium	0	0	0	0	0	0	0	0	0	0	0	0	0	0	0	0	0	0	0	0	0	0	0	0	0	0	0	0	0	0	0	0	0	0	0	0	0	0.0756216	0	0	0	0	0	0	0	0	0	0	0
spermidine_synthase,Christensenella	0	0	0	0	0	0	0	0	0	0	0	0	0	0	0	0	0	0	0	0	0	0	0	0	0	0	0	0	0	0	0	0	0	0	0	0	0	0	0	0	0	0	0	0	0	0	0	0	0
spermidine_synthase,Clostridium	0	0	0	0	0	0	0	0	0	0	0	0	0	0	0	0	0	0	0	0	0	0	0	0	0	0	0	0	0	0	0	0	0	0	0	0	0	0	0	0	0	0	0	0	0	0	0	0	0
spermidine_synthase,Coprococcus	0	0	0	0	0	0.00776801	0	0	0	0	0	0	0	0	0	0	0	0	0	0	0	0	0	0	0	0	0	0	0	0	0	0	0	0	0	0	0	0	0	0	0	0	0	0	0	0	0	0	0
spermidine_synthase,Flavonifractor	0	0	0	0	0	0	0	0	0	0	0	0	0	0	0	0	0	0	0	0	0	0	0	0	0	0	0	0	0	0	0	0	0	0	0	0	0	0	0	0	0	0	0	0	0	0	0	0	0
spermidine_synthase,Lachnoclostridium	0	0	0	0	0	0	0	0	0	0	0	0	0	0	0	0	0	0	0	0	0	0	0	0	0	0	0	0	0	0	0	0	0	0	0	0	0	0	0	0	0	0	0	0	0	0	0	0	0
spermidine_synthase,Phascolarctobacterium	0	0	0	0	0	0	0	0	0	0	0	0	0	0	0	0	0	0	0	0	0	0	0	0	0	0	0	0	0	0.0129812	0	0	0	0	0	0	0	0	0	0	0	0	0	0	0	0	0	0	0
spermidine_synthase,Raoultella	0	0	0	0	0	0	0	0	0	0	0	0	0	0	0	0	0	0.0245561	0	0	0	0	0	0	0	0	0	0	0	0	0	0	0	0	0	0	0	0	0	0	0	0	0	0	0	0	0	0	0
spermidine_synthase,Selenomonas	0	0	0	0	0	0	0	0	0	0	0	0	0	0	0	0	0	0	0	0	0	0	0	0	0	0	0	0	0	0	0	0	0	0	0	0	0	0	0	0.0122883	0	0	0	0	0	0	0	0	0
[truncated: 30 more columns]

## Sheet: Supplementary Table S6b
Supplementary Table S6b. Metagenomic signatures identified in the HC and PwD groups on the 'Species' level.
	HC_1	HC_2	HC_3	HC_4	HC_5	HC_6	HC_7	HC_8	HC_9	HC_10	HC_11	HC_12	HC_13	HC_14	HC_15	HC_16	HC_17	HC_18	HC_19	HC_20	HC_21	HC_22	HC_23	HC_24	HC_25	HC_27	HC_28	HC_30	HC_31	HC_32	HC_33	HC_34	HC_35	HC_36	HC_37	HC_38	HC_39	HC_40	PwD_2	PwD_3	PwD_4	PwD_5	PwD_6	PwD_7	PwD_8	PwD_9	PwD_10	PwD_11	PwD_12
Argininosuccinate_lyase,Faecalibacterium prausnitzii	0.276645	0.312366	0.360265	0.279198	0.312456	0.256906	0.45628	0.194422	0.136425	0.219204	0.602109	0.528198	0.889589	0.282154	0.253506	0.479437	0.43702	0.155461	0.314957	0.42667	0.247874	0.0668332	0.339407	0.182617	0.758255	0.150423	0.557627	0.375702	0.307497	0.299738	1.49824	0	0.279305	0.412536	0.270408	0.230207	0.351187	0.397067	0.0805591	0.339191	0.125517	0.122598	0.0396676	0.323114	0.166643	0.0856601	0.0602236	0.0869979	0.145491
Asparagine_synthetase_asnA,Coprococcus comes	0.0116159	0.015563	0.0176608	0.0298537	0.0158623	0.0182173	0.0225274	0.0354961	0	0.0128299	0.0273727	0.00994851	0.039018	0	0.00732386	0.0193813	0.0431264	0.00603211	0	0.021968	0.016361	0.0154793	0.0178299	0.00867325	0	0	0.0184054	0.0165397	0	0	0.0423209	0	0	0	0	0	0.0151838	0.0255717	0	0	0	0.0102303	0	0.0313041	0	0	0	0	0
Asparagine_synthetase_asnA,Faecalibacterium prausnitzii	0.161955	0.234459	0.244254	0.213107	0.20087	0.168164	0.226548	0.129003	0.0847326	0.141386	0.310889	0.317003	0.509163	0.303124	0.119512	0.333122	0.297408	0.0991099	0.233351	0.300201	0.176496	0.171401	0.367391	0.153307	0.485231	0.123934	0.398209	0.241365	0.227555	0.204988	0.910807	0.0972755	0.205075	0.292409	0.168937	0.225293	0.231676	0.273209	0.0313177	0.140586	0.0942931	0	0.0612589	0.247101	0	0.0534102	0.0582129	0.0520789	0.125835
Butyryl-CoA_dehydrogenase,Faecalibacterium prausnitzii	0.195	0.375355	0.285976	0.384813	0.220659	0.228047	0.341175	0.124823	0.116271	0.186645	0.624406	0.358989	0.581301	0.252587	0.157186	0.350592	0.288271	0.130034	0.248285	0.33626	0.151064	0.103704	0.179498	0.211986	0.634904	0.120433	0.400031	0.262135	0.251596	0	0.874199	0.103563	0.265741	0	0.252755	0.185985	0.27986	0.317607	0.104436	0.332261	0.0927043	0.0870826	0.0895283	0.273136	0.126622	0.0710338	0	0.0824219	0.152564
Estradiol_17-beta-dehydrogenase,Faecalibacterium prausnitzii	0.12951	0.125794	0.168669	0.131807	0.179747	0.13215	0.22209	0.112502	0.0658386	0.117854	0.349682	0.319364	0.401977	0.20923	0.155133	0.251138	0.187125	0.0619246	0.204929	0.200076	0.114103	0.0494938	0.172782	0.153726	0.519495	0.0592706	0.312605	0.176263	0.15812	0.16682	0.573668	0.0584731	0.202511	0.242038	0.172974	0.0828001	0.180002	0.220654	0.0531237	0.138375	0.0641746	0.0898274	0.0633176	0.170468	0.0841103	0.0344679	0.0192735	0.0389502	0.101403
Glutamate_synthase_gltB,Faecalibacterium prausnitzii	0.632197	1.19642	0.987063	0.617447	0.649333	0.550727	1.0693	0.621549	0.400554	0.576763	0.970191	1.02647	2.25091	1.17056	0.60322	0.970431	0.995471	0.383688	0.960189	0.577821	0.562973	0.395685	0.70368	0.753914	1.21319	0.405575	1.46477	0.904684	0.860538	0.350314	3.02841	0.276737	0.568731	1.03531	0.849063	1.04778	0.75509	0.81947	0.391342	0.638278	0.261465	0.379437	0.149984	0.950203	0.401372	0.185827	0	0.253204	0
Glutamate_synthase_gltD,Faecalibacterium prausnitzii	0.0644213	0.412098	0.310928	0.254038	0.215869	0.227986	0.362986	0.215764	0.126736	0.215142	0.40334	0.435458	0.716616	0.392767	0.1887	0.327026	0.348026	0.139578	0.357156	0.313504	0.223799	0.182429	0.413285	0.248474	0.495043	0.136658	0.468572	0.307812	0.325402	0.300291	1.05491	0.0812874	0.24219	0.403046	0.26124	0.358026	0.267615	0.429149	0.19373	0.165578	0.102997	0.0919899	0.114032	0.37224	0.121142	0.0764287	0	0.0615577	0.0498749
Glutamine_synthetase,Faecalibacterium prausnitzii	0.413832	0.599223	0.526666	0.77554	0.430873	0.373785	0.453971	0.34352	0.199744	0.332545	1.14077	0.550372	1.18393	0.489589	0.448309	0.725025	0.386402	0.215323	0.490982	0.698952	0.461585	0.2672	0.648351	0.399209	1.16398	0.178521	0.746762	0.460227	0.469484	0.533096	1.6313	0	0.433769	0.525444	0.45912	0.484716	0.474311	0.630193	0.320813	0.367795	0	0.240288	0.0621125	0.564249	0.240873	0.109937	0.0659125	0.136516	0.211991
Linoleic_acid_isomerase,Faecalibacterium prausnitzii	0.25862	0.399298	0.408792	0.327734	0.180296	0.381721	0.492976	0.29299	0.12131	0.422354	0.916352	0.658793	1.28896	0.377086	0.386334	0.664333	0.474299	0.160424	0.508999	0.529334	0.388426	0.182363	0.297351	0.363858	1.01711	0.177339	0.798336	0.473209	0.514457	0.428152	1.27235	0.134012	0.503544	0.418619	0.39576	0.426417	0.635701	0.593639	0.127859	0.368753	0.101823	0.121932	0.185735	0.400445	0.233815	0.0752898	0.0576244	0.220464	0.133
phosphotransacetylase,Faecalibacterium prausnitzii	0.136386	0.164471	0.232507	0.192172	0.0845727	0.132692	0.240558	0.118369	0.0769328	0.156408	0.339984	0.114324	0.481601	0.218109	0.158462	0.314651	0.227327	0.0944522	0.186623	0.217405	0.0943515	0	0	0.106352	0.391471	0.0494315	0.306182	0.207035	0.188634	0.188788	0.763334	0.0870359	0.142925	0.280648	0.141089	0.143224	0.194696	0.203789	0.0638649	0.177299	0.0438653	0.0782663	0	0.166594	0.117572	0.0454976	0	0.0379696	0
Serine_hydroxymethyltransferase,Faecalibacterium prausnitzii	0.049067	0.162905	0.20391	0.0235638	0.115276	0.18097	0.280439	0.068132	0.106921	0.103413	0.439233	0.296516	0.476723	0.260428	0.142649	0.185624	0.193977	0.142785	0.195198	0.291099	0.111306	0.0378677	0.199407	0.18154	0.32263	0.0253071	0.321137	0.22444	0.0875921	0.200168	0.685832	0.0729341	0.104393	0.309361	0.200685	0.138443	0.238411	0.181041	0.102171	0.149507	0.089872	0.0932375	0.0306294	0.134127	0.106446	0.0516119	0	0	0.100209
serotonin_N-acetyltransferase,Faecalibacterium prausnitzii	0.012951	0.00626205	0.0856308	0.0511644	0.0364362	0.0474371	0.106269	0.064465	0	0.0298504	0.0858344	0.0838035	0.207113	0.0608326	0.0767341	0.127935	0.076659	0	0.102994	0.151063	0.0718021	0.0124897	0.0419761	0.0823659	0.134643	0.0437552	0.147915	0.0190399	0.0659883	0.062429	0.420612	0.0451797	0.0479791	0.106013	0.0580913	0.0838625	0.116634	0.0987569	0.0407648	0.0371555	0.0153356	0.0266155	0.0265623	0.104063	0.0397718	0.022539	0.0166743	0.0138369	0.0346277
spermidine_synthase,Faecalibacterium prausnitzii	0.276044	0.252692	0.245632	0.156028	0.157916	0.128363	0.264359	0.104508	0.086622	0.161115	0.471862	0.244244	0.486478	0.247014	0.213779	0.288445	0.279591	0.0727671	0.209168	0.335997	0.201673	0.134729	0.279041	0.138174	0.348796	0.0551079	0.33705	0.253673	0.198974	0.197086	0.763853	0.088024	0.155612	0.257936	0.160589	0.172838	0.208472	0.247088	0.0647708	0.205756	0.0681812	0.0835062	0.0242023	0.185035	0.0656775	0.0377048	0.028003	0.0770288	0.0643873
phosphotransacetylase,Coprococcus comes	0.0166227	0	0.0243039	0.0449684	0.0228511	0.0262136	0.0297712	0.0441501	0	0.0163758	0.0429625	0.024787	0.0543304	0	0	0.022566	0.0524461	0	0	0.0321206	0.027551	0.0205283	0.0361394	0.01621	0	0.0172183	0.0226234	0.0224056	0	0	0.0634813	0	0	0	0.0260692	0.0150063	0.0205716	0.0295722	0	0	0	0	0	0.0366506	0	0	0	0	0
Estradiol_17-beta-dehydrogenase,Coprococcus comes	0.0266364	0.0330599	0.0252761	0.0464705	0	0.0275965	0.0254727	0.0390164	0	0	0.045591	0.0318689	0.0479786	0	0.0184761	0.0367608	0.0607607	0	0	0.0339586	0.0231428	0.0245144	0.0199886	0.0164493	0	0.0183062	0.0427543	0.0551965	0	0	0.0390754	0	0.0256428	0	0.0331168	0	0.0348371	0.0435346	0	0	0	0.0141395	0.00853607	0.0224708	0	0	0	0	0
Estradiol_17-beta-dehydrogenase,Parabacteroides distasonis	0	0	0	0	0	0.00661353	0	0.00836065	0.00542599	0	0.0183996	0.01526	0.0105485	0	0.00649161	0	0	0	0	0	0	0.00976589	0.00631641	0.0110659	0	0.00525062	0	0.0064428	0	0.0128809	0.0244059	0	0	0	0	0	0	0.00753031	0.00608237	0	0	0	0.00220934	0.024098	0	0.0178633	0.00627738	0	0.0112058
Argininosuccinate_lyase,Blautia sp.	0	0.0858269	0.247414	0	0.169538	0.107259	0.166846	0.128563	0.097474	0.066019	0.238922	0.090464	0.139739	0.18656	0.114907	0.0777982	0.334961	0.074447	0.135463	0.262654	0.262794	0.142436	0.10458	0.023328	0.0940713	0.107425	0.228342	0.205016	0.0537153	0.168637	0.0577693	0.0507485	0.119644	0.17139	0.0403013	0	0.280166	0.112876	0.113883	0.0825677	0.263952	0.0976457	0.0523713	0.101738	0.147629	0	0	0	0
Tryptophan_synthase_beta,Longibaculum sp.	0	0	0.0459344	0.0628994	0	0.046896	0	0.0441501	0	0.0327516	0.0402434	0.0432507	0.0275622	0.0667836	0	0	0	0.0329857	0.0554956	0	0.0278053	0	0	0.0247038	0.0226612	0	0.027033	0	0.0456454	0.0441745	0.0833436	0.0179641	0.0173427	0	0.0728707	0.0219118	0	0.0426718	0	0	0.0236942	0	0	0.0517602	0	0	0	0	0.014145
phosphotransacetylase,Roseburia intestinalis	0	0.0441106	0	0.131525	0.046566	0.0135878	0	0.0119543	0	0.0640204	0	0	0.0375435	0.0996559	0	0.0567791	0.027685	0	0.0229305	0.0629284	0	0.0152135	0.00991436	0.0218327	0.0512408	0	0.0780314	0	0.0637187	0.0380106	0.183434	0.0805689	0	0.0387715	0.070818	0.0371837	0.0175104	0	0.0225177	0.0314052	0	0	0	0	0	0	0	0	0.0225952
4-hydroxyphenylacetate_decarboxylase_hpdB,Blautia sp.	0.0899228	0.0863795	0.120385	0.177996	0.625383	0.350577	0.212538	0.383563	0.361167	0.255566	0.273274	0.340273	0.330179	0.696741	0.236583	0.272703	0	0	0.659974	0.460366	0.277799	0.0789908	0.103141	0	0	0.125022	0.646204	0.107604	0.30279	0.310644	0.517587	0.0823653	0.195493	0.442385	0.300857	0	0.319534	0.206691	0.365395	0.169927	0.27383	0.164434	0.0455927	0.511791	0.171708	0	0.0811155	0	0.0747664
Serine_hydroxymethyltransferase,Roseburia intestinalis	0	0	0	0.0757609	0.0414618	0.0188786	0	0.0569111	0.00760607	0.0782686	0	0	0	0.0967276	0	0.250774	0.220383	0	0.0409473	0.0626658	0	0	0	0.025601	0.0482816	0	0.128071	0.0632741	0	0.0832123	0.213552	0.0653892	0	0.0411238	0.0676705	0.0343285	0.0425515	0.125035	0.0209001	0.0730577	0	0	0	0	0	0	0	0.0251678	0
Butyryl-CoA_dehydrogenase,Roseburia intestinalis	0.091525	0.0313103	0	0.0722874	0.0442103	0.0123252	0	0.0955608	0	0.036362	0.108585	0	0	0.0778355	0.0297393	0.0651503	0	0.462869	0	0.0689674	0.0776514	0	0	0.0652587	0.0448552	0	0.0828245	0	0.042283	0.0485208	0.209397	0.0913473	0.0151158	0	0.0157373	0.0393085	0.0420617	0	0.041606	0	0.026181	0	0	0.0736886	0.0276493	0	0	0	0.0652139
Phosphotransbutyrylase,Coprococcus comes	0	0	0.0214685	0.0371764	0.0127212	0.0185179	0	0.0400431	0	0.0131522	0.0302732	0.0162717	0.0377704	0	0.00749031	0	0.0438574	0	0	0.0267818	0.0183956	0.0138848	0.0208681	0.0128603	0	0.0140017	0.0109282	0	0	0	0.0284303	0	0.0138336	0.00778675	0.0191585	0	0.0197757	0.0211006	0	0	0	0.0111452	0.00813438	0.0198363	0	0	0	0	0
Glutamine_synthetase,Blautia sp.	0.0814446	0.150381	0.136669	0	0.322586	0.182654	0	0.273775	0.169029	0.124108	0.194238	0	0.402884	0.240308	0.182375	0.0975435	0.296494	0	0.256571	0.204102	0.173105	0.0724802	0.127527	0	0	0.20397	0.222207	0.188476	0.157699	0.267338	0.848884	0.132575	0.219044	0.232873	0.169826	0	0.290819	0.38436	0.330324	0.123704	0.235767	0.197038	0.0618614	0.110727	0.141236	0	0.0742987	0.0386234	0.124274
serotonin_N-acetyltransferase,Coprococcus comes	0.0103475	0	0.0104507	0.0199964	0.00306252	0.0118442	0	0.0209016	0	0.00767213	0.0154085	0	0.0266548	0	0.0246903	0.0150137	0.0265885	0.00389415	0	0.0146162	0.00907063	0.00803859	0.00935468	0.0443233	0	0.0117784	0.0143793	0.0328871	0	0	0.0209008	0	0.00728797	0.00738119	0.0146426	0	0.0123063	0.0390635	0.00362354	0	0	0.00573897	0.00502122	0.0154196	0	0	0	0	0
Glutamate_synthase_gltD,Anaerostipes hadrus	0	0.0546088	0.10872	0.0306048	0.0812746	0.069382	0.0400399	0.021635	0.11225	0.0629243	0.092179	0.252507	0.0908531	0.0713177	0.0312929	0	0.0825067	0.0555871	0.0641668	0.0345712	0.0661224	0.0945365	0.0674816	0.0244645	0.104896	0	0.0712252	0.0919301	0	0.0519978	0.204075	0	0.0363049	0.0754342	0.0699969	0	0	0.0510649	0	0.0437166	0.0350232	0.0401728	0.0241019	0.0330088	0	0.0163048	0.0212842	0	0
Glutamate_synthase_gltB,Blautia sp.	0	0	0.327212	0	0.592088	0.380819	0.192796	0.486531	0.37294	0.292637	0	0.165162	0.328251	0.364334	0.170613	0.274159	0.488461	0	0.423154	0.343962	0.251435	0	0	0	0	0.284007	0.424955	0	0.288247	0.489712	0.217965	0.242425	0.374048	0.40702	0	0	0.401759	0.468213	0.442525	0.183713	0.383873	0.359642	0	0.2003	0.2471	0	0.148843	0	0
Butyryl-CoA_dehydrogenase,Anaerostipes hadrus	0.0338462	0.063173	0.160649	0.0286333	0.105304	0.111829	0.0412339	0	0.194318	0.0499011	0.144024	0.115167	0.0984525	0.125916	0.0247458	0.0298454	0.0795829	0.0461189	0.0548212	0.0288823	0.107322	0.153065	0.110817	0.0151333	0.171867	0.0209079	0.0471639	0.0974113	0	0.0742826	0.0423209	0	0.0373846	0.057184	0.0985978	0.019787	0.0265717	0.04628	0	0.0882442	0	0.0488228	0.0210389	0.0315366	0	0.0306914	0.018685	0	0.0257182
L-aspartate_oxidase,Bacteroides uniformis	0	0	0.0781776	0	0.038949	0	0.0392439	0	0.0431172	0	0.0372523	0	0.438046	0	0.0489922	0.0517745	0.1101	0.143549	0.218707	0	0.0329764	0	0	0.0282927	0	0	0.114842	0	0.0385002	0.182862	0.0477733	0	0	0.124101	0.0599387	0	0	0.0976587	0	0.0572076	0.0831714	0.483903	0.0216917	0.0631506	0.0449197	0.162329	0.0411953	0.0234791	0.0849618
Estradiol_17-beta-dehydrogenase,Blautia sp.	0.0220301	0	0.0358078	0.0597075	0.133966	0.0609046	0	0.0574978	0.0674857	0.0402303	0.0528421	0.046876	0.0604553	0.0858646	0.034178	0.0373977	0.204942	0	0.0999113	0.067217	0.101811	0.0277032	0.0434953	0.0135781	0	0.048722	0.100655	0.0347142	0.0266475	0.0281326	0.0566009	0.0399701	0.0582362	0.0888177	0.0478962	0.0149399	0.120369	0.0816568	0.0531884	0.0469604	0.0859345	0.0498209	0.0298763	0.0323889	0.0620241	0	0.0276597	0	0
Quinolinate_synthase,Bacteroides uniformis	0.0164224	0	0.0384002	0.0244087	0.0214377	0.0110626	0.0212538	0.0370362	0.0270815	0.0549943	0.0183089	0	0	0	0.0230813	0	0.0494309	0.0855185	0.134114	0	0.024923	0	0	0.0144155	0	0	0.0588591	0.0337526	0	0	0	0	0	0.0684585	0.0320905	0	0	0	0	0.0194624	0.0491153	0.285119	0.0110969	0.0254927	0	0.10694	0.0208919	0.010187	0.020299
serotonin_N-acetyltransferase,Anaerostipes hadrus	0.0134851	0.0291922	0.0553319	0.0210291	0.0501783	0.0396211	0.0216518	0.00968076	0.0735415	0.0220493	0.0474944	0.0646653	0	0.0338169	0.0177548	0.0178344	0.0394716	0.041843	0.053376	0.0140035	0.0414536	0.049826	0.0361394	0.0161502	0.0562248	0.00681162	0.072759	0.0751019	0	0.0226009	0.0227183	0	0.0185573	0.0429083	0.0502226	0	0.00746947	0.0341217	0.00815296	0.0196835	0.0161645	0.0296929	0.0139088	0.0251828	0	0.0108499	0.00720918	0	0.0144205
Argininosuccinate_lyase,Anaerostipes hadrus	0.0252345	0.0366514	0.101347	0.0255353	0.0819028	0.0633095	0.0314429	0.0186281	0.104499	0.0566061	0.0771331	0.12385	0.081212	0.0590378	0.0282413	0.0329391	0.068984	0.0458899	0.0515454	0.0406978	0.0553563	0.0751376	0.0625244	0.0281133	0.0845708	0	0.055408	0.0575044	0	0.0423569	0	0	0.0312438	0.0620507	0.0790288	0	0.0359392	0.042358	0	0.181944	0.0201711	0.0530647	0.0185785	0.0303743	0	0	0	0	0
Glutamate_synthase_gltD,Blautia sp.	0.0388531	0	0.114066	0.0751038	0.1993	0.113873	0.0363782	0.119029	0.11414	0.0777528	0.102149	0.0945108	0.0962974	0.11477	0.0593677	0.0476799	0.137785	0	0.14741	0.142661	0.0847723	0	0	0.0422297	0	0.0719004	0.118006	0	0.0516138	0.143666	0.0510187	0.0544311	0.0745667	0.133105	0.0533701	0.022775	0.143879	0.166059	0.0844414	0.0499092	0.124826	0.0855024	0.0495594	0.0395176	0.0718218	0	0.0392336	0	0
Tryptophan_synthase_beta,Anaerostipes hadrus	0.0366501	0.0401508	0.11593	0.0404622	0.20087	0.082128	0.0643982	0.0183348	0.136667	0.0614415	0.139311	0.15437	0.102082	0.101451	0.0391716	0.0377617	0.0962121	0.0649025	0.085074	0.0374595	0.0659528	0.0809838	0.084352	0	0.11097	0.010312	0.0663363	0.109431	0	0.06235	0.0232375	0	0.0458872	0.102526	0.0966135	0	0.0498985	0.0658118	0	0.179511	0.0293587	0.0554767	0.0283699	0.0304518	0	0.0162449	0.0150069	0	0.0340766
phosphotransacetylase,Anaerostipes hadrus	0	0.0262454	0.0851447	0.0365192	0.0581879	0.0593414	0.0338309	0.0121009	0.101011	0.0456459	0.0574646	0.101003	0.0678279	0.059888	0	0	0.0406594	0.0364981	0.053954	0.0262566	0.0644269	0.0680291	0.0525301	0	0.0755374	0	0.0434253	0.0573121	0	0.0358769	0.0189535	0	0.0306365	0.0616451	0.0602124	0	0	0.0513002	0	0.0349438	0.0181678	0	0.0162688	0.0206886	0	0	0.0149088	0	0.0199316
Asparagine_synthetase_asnA,Blautia sp.	0.027838	0.0326916	0.0390483	0.149926	0.159094	0.0631292	0.0967963	0.0790595	0.0764967	0.0574442	0.0601838	0.0538737	0.0635177	0.316254	0.0418348	0.0409464	0.23354	0.346274	0.275069	0.073256	0	0	0	0.0160306	0.0813001	0.0500938	0.261606	0.0390414	0.0234532	0.0237862	0.0303776	0.0345808	0.0565492	0.119478	0	0.0221774	0.127226	0.0970312	0.0529943	0.0335431	0.0998194	0.0647922	0.0323869	0.0224708	0.0595332	0	0.0308965	0	0
methylmalonyl-CoA_decarboxylase,Bacteroides uniformis	0.0205614	0	0.144689	0	0.12572	0	0	0	0.0805178	0.247829	0.0425999	0	0.0445758	0.190905	0	0	0	0.291603	0.505337	0	0.0412841	0	0	0.0258403	0	0.0227527	0.229205	0.193669	0	0.162078	0.0659479	0	0	0.0770564	0.0431066	0	0	0	0	0.0294885	0.152734	0.835478	0	0.05331	0	0.301819	0.0428627	0.0209187	0.108567
Estradiol_17-beta-dehydrogenase,Bacteroides uniformis	0	0	0.0421268	0	0.0137421	0	0.0265075	0.025962	0.0255312	0.0485472	0.0232034	0	0	0.109574	0	0	0.0613089	0.0732253	0.0894096	0	0.0242449	0	0	0	0	0	0.0486019	0.0299061	0	0.0827382	0	0	0	0	0.0277114	0	0	0.0272974	0	0.037008	0.0470429	0.231555	0.00858629	0.0292895	0.0138662	0.0887772	0.0185379	0.0134011	0
Serine_hydroxymethyltransferase,Bacteroides vulgatus	0.0197603	0.0797491	0.105965	0	0	0	0.0821495	0.0334426	0.0457818	0	0.0483102	0	0.0869966	0.118548	0	0	0.0772072	0	0.0983698	0.0959242	0.0539152	0	0	0.0390595	0	0.0211444	0.0567501	0.0543311	0	0	0.073737	0.0203892	0.0213915	0.0629429	0.0437224	0	0	0.0540457	0	0	0	0	0	0.068807	0.0543853	0.0732517	0.0227065	0.04625	0.0770626
phosphotransacetylase,Bacteroides vulgatus	0.0245001	0.0947596	0.0898435	0	0	0	0.0686171	0.0283822	0.0399198	0	0.0294574	0	0.0829133	0.0883206	0	0	0.0700804	0	0.158394	0.0862093	0.106813	0	0	0	0	0	0.0524363	0.0918339	0	0	0.0384263	0.0291916	0	0	0.0392065	0	0	0.0478488	0	0	0	0	0	0.0517602	0	0.074031	0	0.0407479	0.0653058
propionaldehyde_dehydrogenase,Blautia sp.	0.0939283	0.0410717	0.0674029	0.0783896	0.330831	0.200631	0.088836	0.223171	0.184193	0.135584	0.177832	0.253434	0.206546	0.47013	0.174719	0.127025	0.0923746	0.0218378	0.357349	0.267643	0.196417	0.0645745	0.104421	0.108924	0	0.144463	0.338296	0.0575044	0.133406	0.178515	0.313901	0.0427545	0.062825	0.259802	0.186248	0	0.215635	0.194298	0.272477	0.128938	0.147829	0.17533	0.134719	0.375882	0.144391	0	0.0519845	0.0379152	0.0439046
phosphotransacetylase,Blautia sp.	0.0254347	0.050741	0.0268963	0.0403683	0	0.0527279	0.0378906	0.0607981	0.0779986	0.141322	0.0327204	0.124188	0	0.0584711	0.0347884	0.233577	0.0854305	0.323062	0.0674426	0.16813	0.0144113	0.0211262	0.0191091	0	0	0.0416739	0.0944237	0.0158666	0.0257228	0	0	0	0.0902223	0.0617262	0.0808078	0.0238374	0.0746947	0.0668315	0	0.0274243	0.0741911	0.102137	0.0141598	0	0.0584538	0	0.0425194	0.0144906	0
Histidine_ammonia-lyase,Bifidobacterium longum	0.0220969	0	0.136588	0	0.112528	0.0677586	0	0	0.0187972	0.0227585	0.0408778	0	0.131799	0.0523311	0	0	0.252728	0	0.06619	0.0170668	0.0463704	0.0281018	0.0127128	0	0.835506	0	0.141013	0.0425032	0.0189979	0.0489159	0.0359598	0	0	0	0	0	0	0	0.0262707	0.0660542	0.0820661	0	0.0466471	0.0479635	0	0	0.0384489	0.0325221	0.0185538
Estradiol_17-beta-dehydrogenase,Bacteroides vulgatus	0.0150873	0.0577398	0.0828764	0	0	0	0.0545275	0.0284556	0.0380304	0	0.0296387	0	0.0714575	0.0834087	0.0280748	0	0.0653292	0	0.0834361	0.0843713	0.0877393	0	0	0	0	0.0169344	0.0542577	0.0333679	0	0	0.0397245	0.0252395	0.0147109	0.0516684	0.0417381	0	0	0.0479273	0	0	0	0	0	0.0486608	0.0366997	0.0309312	0	0.0331758	0.0530896
spermidine_synthase,Blautia sp.	0.0420575	0.137949	0.136102	0.0995125	0.0899125	0.0491205	0.0607365	0.141178	0.0679702	0	0.171487	0.0805154	0.0505873	0.269118	0.0801186	0.0533214	0.182008	0	0.0447048	0.100738	0.115884	0.0505567	0.0536495	0.0229093	0.0791196	0.0663187	0.221536	0.109431	0.0545559	0.0928533	0.0238866	0.0359282	0.0998721	0.106338	0.0697232	0	0.0821029	0.0994629	0.037206	0.112867	0.229205	0.0761869	0.0454923	0.260971	0.0577895	0.054669	0.0278559	0.0238059	0
Glutamine_synthetase,Bacteroides vulgatus	0.0479989	0.146329	0.185277	0	0	0	0.144319	0.0606514	0.0846357	0	0	0	0.165033	0.181931	0.0901612	0	0.138608	0	0	0.180471	0.186414	0	0	0.0885269	0	0.0280979	0.0974913	0.0938533	0	0	0.0899643	0	0.0445376	0	0.0750602	0	0	0.0977372	0	0	0.104517	0	0	0.106155	0.0816194	0.132237	0.0304061	0.0773012	0.129601
Pyruvate_kinase_pykF,Blautia sp.	0	0	0.0614889	0.138566	0.18116	0.0847133	0.0336717	0.0935807	0.101011	0.0724017	0.109672	0.0655084	0.0965243	0.111275	0.0538748	0.140947	0.142262	0	0.155696	0.0880472	0.0840941	0.0340145	0.0442148	0	0	0.0563378	0.156159	0.076929	0.0356421	0.0482837	0.0454365	0.0631437	0.0613404	0.112827	0.0546017	0	0.141124	0.110366	0	0.0480662	0.247373	0.0770187	0.057744	0.11894	0.0726521	0	0.0362911	0.0321407	0
Argininosuccinate_lyase,Bacteroides vulgatus	0.0332454	0.12432	0.124193	0	0	0	0.0983087	0.0505306	0.0588623	0	0	0	0.123519	0.128655	0.0356206	0	0.13075	0	0.153287	0.150363	0	0	0	0.043426	0	0.0213809	0.0765935	0.0782752	0	0	0.0860697	0.0466168	0.0312438	0.0772186	0.0610335	0	0	0.0825197	0	0	0	0	0	0.0766331	0.053804	0.0808646	0.022167	0.0481566	0.0921261
Estradiol_17-beta-dehydrogenase,Anaerostipes hadrus	0.0154878	0.0294685	0.0725067	0.0275068	0.0519844	0.0468358	0.0336717	0.013201	0.0986367	0.0443565	0.0490353	0.0906326	0	0.0447743	0.0231922	0.0192903	0.0484258	0.0335202	0.0515454	0.0272194	0.0527283	0.0686934	0.0502114	0.0181241	0.0756153	0	0.038824	0.0701015	0	0.0406184	0.0276514	0	0.0253729	0.0468827	0.0662336	0	0.0243676	0.0465154	0	0.035681	0.0165099	0.0399233	0.0165198	0.0175117	0	0.0158852	0.0124076	0	0.0207582
myo-inositol_2-dehydrogenase,Blautia sp.	0.0155546	0.0309419	0.0298938	0.0490052	0.138599	0.0631292	0.0241195	0.0657851	0.0731539	0.0567995	0.0588242	0.0522718	0.0494531	0.0591323	0.0352322	0.0322112	0.0698063	0	0.115423	0.0641537	0	0.0263081	0.040377	0	0	0.0468299	0.112062	0.0442341	0.0186617	0	0.0285601	0	0.0548622	0	0.0364696	0	0.108062	0.0851082	0.0416707	0.0217477	0.0801319	0.0493219	0.017976	0.0238655	0.0474107	0	0.023393	0.00637367	0.0185538
gamma-aminobutyrate_antiporter,Bacteroides vulgatus	0	0.101666	0.134239	0	0	0	0.113672	0.0415833	0.0575058	0.0500945	0.0493072	0	0.109908	0.122893	0	0	0.0866183	0	0.240577	0.131108	0.136822	0	0	0.0406745	0	0.0188739	0.0655694	0.06087	0	0	0.0706213	0.0249701	0.0198395	0.0682963	0.0529595	0	0	0.072087	0.0198648	0	0	0	0	0.0644678	0.0533889	0.0797257	0.024521	0.0603047	0.102413
Dihydroxyacetone_phosphatase,Anaerobutyricum hallii	0	0.0186941	0	0.0162412	0.0158623	0.00474972	0	0.0177481	0	0	0.02556	0	0.0335737	0.0500641	0.0203071	0.0162876	0.0243043	0.0164929	0.0165716	0.0249438	0.0142417	0.0275039	0.0279841	0.0157315	0	0.012961	0.0357564	0.026252	0.0172326	0.0239443	0.0630919	0.0119461	0.0185573	0.0100579	0.0242218	0.0156039	0	0.0190611	0.0286001	0	0.0254211	0.0236213	0.0138586	0.0422295	0	0	0	0	0
4-hydroxyphenylacetate_decarboxylase_hpdB,Anaerostipes hadrus	0.061751	0.0715531	0.179768	0.0571727	0.140405	0.103592	0.0692539	0	0.192041	0.0992864	0.144024	0.190792	0.158	0.127994	0	0	0	0.0797919	0.124287	0.0740437	0.101557	0.133467	0.111776	0	0.174359	0	0.0937527	0.132125	0	0.091826	0	0	0.0599908	0.129049	0.149641	0	0	0.0836963	0	0.0722467	0.0481482	0	0.0455927	0.0566418	0	0.0281138	0.0410482	0	0.0459253
Histidine_ammonia-lyase,Bacteroides vulgatus	0.0262358	0.101943	0.126542	0	0	0	0.10213	0.0465703	0.0617206	0.0423579	0.0442314	0	0.105371	0.131772	0	0	0.101786	0	0.230461	0.132859	0.0698523	0	0	0.0445625	0	0.018117	0.066528	0.131933	0	0	0.0636111	0.0225449	0.0233485	0.0830587	0.0628125	0	0	0.0703613	0.0126177	0	0	0	0	0.0738436	0.0666738	0.0947716	0.0179003	0.0557832	0.0944224
Asparagine_synthetase_asnA,Bacteroides vulgatus	0.0263694	0.0778152	0.0978638	0	0	0	0.071642	0.0277955	0.0433595	0	0.0270102	0	0.0830268	0.0996559	0.0208619	0	0.0725474	0	0.0945159	0.0814831	0.0406059	0	0	0.0242253	0	0.0143801	0.0584756	0.0561581	0	0	0.0434892	0.0138323	0.0136987	0.0584006	0.0439277	0	0	0.0461232	0	0	0	0	0	0.0546272	0.03753	0.0639604	0.0174099	0.0382965	0.0649384
Butyrate_kinase,Bacteroides vulgatus	0.0195601	0.0929178	0.118117	0	0	0	0.0760201	0.0359361	0.0480103	0.0286254	0	0	0.0942558	0.104757	0.0227484	0	0.0931969	0	0.121589	0.107302	0.0548477	0	0	0.0327191	0	0.0114	0.0652818	0.0551004	0.0112642	0	0.0418016	0.0185928	0.0218639	0.0566973	0.0390012	0	0	0.0669884	0	0	0	0	0.0104943	0.060981	0.0593671	0.0764287	0.0167724	0.0433083	0.0630095
phosphotransacetylase,Bifidobacterium longum	0	0	0.123302	0	0.131846	0.0536899	0	0	0	0.0217269	0	0.0793351	0.139966	0.0487416	0	0.0335761	0.240302	0	0.0595421	0	0.0494222	0.0279025	0.0320618	0	0.627038	0	0.142642	0	0.0397611	0.0444115	0.0591973	0	0	0	0	0	0	0	0.0471707	0.0609674	0.0932569	0	0.0416761	0.0640804	0	0.0318303	0.0447754	0.0414561	0
Argininosuccinate_lyase,Bacteroides uniformis	0	0.0260612	0.0686181	0	0	0	0.02802	0.0477437	0.0309572	0.0803962	0.0254693	0	0.0427611	0.184765	0.0264658	0.0337581	0.081593	0.109036	0.158779	0	0.0243296	0.0211926	0.0396574	0.0270366	0	0.0158938	0.078319	0.0397146	0	0.116165	0	0	0	0	0.0496752	0	0	0.033102	0	0	0.0681812	0.383929	0.0225453	0.0509854	0.0232487	0.143566	0.0379585	0.0144906	0.0402306
propionaldehyde_dehydrogenase,Anaerobutyricum hallii	0.0206949	0.039322	0.0364559	0.0543563	0.0413048	0.0104614	0	0.0407032	0	0	0	0.0850682	0.0944826	0.110613	0.0478825	0.0564151	0.0616744	0.0460426	0.0559773	0	0.0377237	0.0463714	0.0821932	0.0343939	0	0.0356191	0.0819617	0.0531771	0.0267316	0.0455179	0.159417	0.0353892	0.0442002	0.0169524	0.0981188	0.04223	0.0656946	0.0648705	0	0.023001	0.0793029	0.035016	0.0559866	0.121885	0	0.0812243	0	0.0104049	0
Tryptophan_synthase_alpha,Anaerostipes hadrus	0.0249007	0.0272583	0.0850637	0.02807	0.0521414	0.054231	0.0349454	0.0189215	0.111572	0.0440986	0.0732357	0.0959441	0.0653325	0.0566763	0.0301832	0.0335761	0.0607607	0.0438283	0.0491367	0.0315955	0.0574756	0.0755362	0.0607654	0.0202176	0.0789639	0	0.0697873	0.0754865	0	0.0379316	0.0372579	0	0.034078	0.0623751	0.0801235	0	0.0364902	0.0571049	0.0195412	0.110434	0.0268027	0.046494	0.0169717	0.036883	0	0.0187625	0.0127509	0	0.0226871
Dihydrolipoyl_dehydrogenase,Bifidobacterium adolescentis	0	0.0388616	0.218168	0	0.354546	0	0	0	0	0	0	0.0752883	0.568711	0	0	0.0428573	0.320981	0	0.0284222	0.0479621	0.105457	0.0348117	0.0590064	0	0	0	0.415081	0.170109	0.427033	0.0439374	0.372839	0.041497	0.0300291	0	0.0235376	0.127819	0.0260819	0.0361612	0.0724061	0.0635476	0	0	0	0.168221	0	0	0.0668443	0.0174323	0.116283
Serpin,Bifidobacterium longum	0	0	0.102644	0	0.0861433	0.0450923	0	0	0	0.0114115	0.0133238	0.0546325	0.107413	0.0354227	0	0.0124659	0.205764	0	0.0589641	0	0.0431491	0.0166751	0.0101542	0	0.710441	0	0.102189	0.0228864	0.0215198	0.0232331	0.0292092	0	0	0	0	0.0167327	0	0	0.0309942	0.046002	0.0701845	0	0.0350481	0.0323889	0	0	0.0281011	0.0246231	0
methylmalonyl-CoA_decarboxylase,Parabacteroides distasonis	0	0.0195229	0.00955954	0	0	0.04888	0	0.0214883	0	0	0.152907	0.0456957	0.0163331	0	0.0456077	0	0	0	0.00818945	0	0	0.0613856	0.0378984	0.0626866	0	0.023888	0	0.0654858	0	0.0798143	0.09308	0	0	0	0	0	0.0192859	0.0392204	0	0	0	0.0494051	0	0.13064	0	0.109038	0.0494344	0	0
Pyruvate_kinase_pykF,Bifidobacterium longum	0	0	0.0728307	0	0.0724797	0.0484592	0	0	0.0132743	0.0166337	0.0235659	0.056403	0.102763	0.0450577	0	0	0.19215	0	0.0526052	0.015929	0.0348414	0.0182695	0.0178299	0	0.296698	0	0.45333	0.0176937	0	0.0314516	0.0464751	0	0	0	0	0	0	0	0	0.0437166	0.0718424	0	0.033843	0.0339386	0	0	0.035065	0.0256581	0
Argininosuccinate_lyase,Anaerobutyricum hallii	0.0175573	0.0348096	0.024547	0.0509767	0.0275627	0.0105817	0	0.0282355	0	0	0.0390651	0.0646653	0.060115	0.0752851	0.204624	0.0445861	0.0505273	0	0.0355519	0	0.0258555	0.039595	0.0641235	0	0	0.0203876	0.0689245	0.0633702	0.013702	0.0381686	0.086589	0.0216467	0.0317161	0	0.0604861	0	0	0.0332589	0.0443884	0	0.0587864	0	0.0212398	0.0842266	0	0	0	0.0137279	0
Tryptophan_synthase_alpha,Blautia sp.	0.0111486	0.0469654	0.113742	0	0.113235	0.050804	0.0223682	0.050604	0.101253	0.0529312	0.0727825	0.0977989	0.0673742	0.0716011	0.100703	0.0409464	0.141257	0	0.0905657	0.0561017	0.045777	0	0	0.0153128	0	0.0477286	0.114842	0.0423109	0.0284128	0.0798933	0.0263532	0.0269461	0.0461571	0.078922	0.0222375	0.0235718	0.10494	0.0918541	0.0542237	0.0289724	0.118816	0.0525656	0.070046	0.0492032	0.0540531	0.0372253	0.0282482	0.00659157	0
Glutamate_synthase_gltB,Anaerostipes hadrus	0.122968	0.120084	0.337581	0.117819	0.233144	0.200691	0.130946	0	0.340868	0.175169	0	0.398615	0.268249	0.211025	0	0	0.152222	0.132859	0.230268	0.124281	0.194722	0.259892	0.224832	0	0.329172	0	0.169867	0	0	0.150541	0	0	0.11681	0.218678	0.243381	0	0	0.159313	0	0.158058	0.0798556	0.157364	0.0707992	0.0979415	0	0	0	0	0
Glutamate_synthase_gltD,Bifidobacterium adolescentis	0	0.0400587	0.230158	0	0.369387	0	0	0	0	0	0	0.080937	0.591169	0	0	0.0549592	0.309012	0	0.0403692	0.04945	0.0996922	0.0433154	0.0543691	0	0	0	0.38105	0.142319	0.39593	0.052393	0.291702	0.0304491	0.0280722	0	0.0348274	0.125827	0.0304289	0.0390635	0.0811414	0.0682658	0	0	0	0.178604	0	0	0.0767998	0.0308878	0.122712
methylmalonyl-CoA_decarboxylase,Bacteroides sp.	0.0333122	0.144396	0	0	0	0.0217044	0.0772937	0.0922605	0	0	0.0472225	0	0.0821194	0.196289	0.0659148	0.0217471	0.169216	0.224333	0	0	0	0.0603891	0.0542092	0.0707617	0	0	0	0.028656	0	0.20404	0	0	0	0.187207	0.0474173	0	0	0	0	0	0	0	0.0177751	0.0550146	0.034956	0.0286533	0.0358988	0.0176502	0
Dihydrolipoyl_dehydrogenase,Bifidobacterium longum	0	0	0.131241	0	0.117789	0.0567561	0	0	0.0154059	0	0.0532046	0.0698925	0.138151	0.0401457	0	0.0202912	0.238292	0	0.0613727	0.0181171	0.0668853	0.0328187	0.0145517	0	0.685833	0	0.169292	0.0437533	0.0397611	0.0404603	0.0628322	0	0	0	0	0	0	0	0.0223236	0.0744584	0.0792338	0	0.0400191	0	0	0	0.0357516	0	0
Estradiol_17-beta-dehydrogenase,Anaerobutyricum hallii	0.0233653	0.0337046	0.0223596	0.0332334	0.0259137	0.0177964	0	0.0214883	0	0.0174718	0.0706978	0.0567402	0.0564854	0.0576209	0.0436103	0	0.0561009	0.0286334	0.0325651	0.0540011	0.0247535	0.0297627	0.0446946	0.0318218	0	0.018732	0.040166	0.0646203	0.0161398	0.0377735	0.0759439	0.0206587	0.0343479	0.0153302	0.052549	0.0312077	0.0358779	0.0414167	0.0143	0.0175456	0.0456614	0.0288612	0.0274159	0.0612909	0.0285626	0	0	0	0.0253508
methylmalonyl-CoA_decarboxylase,Bacteroides vulgatus	0.0261023	0.11419	0.136102	0	0	0	0.115423	0.0442968	0.0552773	0	0	0	0.123066	0.136495	0	0	0.105075	0	0	0.130846	0	0	0	0.0405549	0	0.0272465	0.0751555	0	0	0	0.068025	0.024521	0.030569	0	0.0627441	0	0	0.0814215	0.0171471	0	0	0	0	0.071674	0.0650963	0.0885374	0.0183417	0.0594331	0.105628
methylmalonyl-CoA_decarboxylase,Blautia sp.	0.027304	0.0704481	0.0447192	0	0.164512	0.0657145	0.0261891	0.0858801	0.0720397	0.111536	0.0855624	0.119045	0.0580734	0.0922879	0	0.0399455	0.141623	0	0.12236	0.0729059	0.0541695	0.0372034	0.0322217	0.0255412	0	0.0561013	0.0961493	0.0538503	0.0953258	0.0357979	0	0.0331437	0.0647144	0.103418	0	0.0300125	0.178777	0.0967959	0.128571	0.0354599	0.257527	0.0715292	0	0.0720614	0.0738975	0	0	0	0
serotonin_N-acetyltransferase,Bifidobacterium longum	0.0055409	0.00930099	0.0481218	0	0.058502	0.0173154	0	0	0.0046024	0.00309464	0.0193966	0.0263045	0.0551243	0.0185143	0	0.00718837	0.107451	0	0.0198474	0.00743938	0.018226	0.00797215	0.00407768	0.00382819	0.199123	0	0.0679659	0.0265405	0.0415264	0.0150936	0	0	0	0	0	0.0145415	0	0	0.0118412	0.0258024	0.0292896	0	0.0164696	0.015962	0	0	0.0148107	0.010187	0
phosphotransacetylase,Bifidobacterium adolescentis	0	0.0342571	0.242148	0	0.376219	0	0	0	0	0	0	0.0919815	0.638353	0	0	0.046315	0.345103	0	0.0173424	0.0552264	0.110543	0.0405916	0.0608454	0	0	0	0.469818	0.177417	0.432581	0.036193	0.359598	0.0359282	0.028612	0	0.0380433	0.151125	0.0260207	0.0433777	0.0722767	0.0599353	0	0	0	0.195651	0	0	0.0760151	0.0196658	0.120232
phosphotransacetylase,Anaerobutyricum hallii	0.0262358	0.0549771	0.0517673	0.072569	0.0544972	0.0194197	0	0.0525108	0	0.0128299	0.0973454	0.10311	0.119323	0.13659	0.0774554	0.0776162	0.091004	0.0554343	0.157527	0.0644163	0.0876545	0.0691584	0.0929871	0.0380427	0	0.0306996	0.111871	0.0867374	0.0210994	0.0681187	0.215629	0.0416767	0.055537	0.0247392	0.105714	0.0486044	0.0489801	0.113112	0.070012	0.0302994	0.0983688	0.0645426	0.0759208	0.160162	0	0.0106101	0	0.00844375	0.0146961
Glutamate_synthase_gltD,Anaerobutyricum hallii	0.0280383	0.0375723	0.0480407	0.0714425	0.049393	0.0189388	0	0.0435634	0	0	0.0926322	0.109855	0.0934618	0.109858	0.0515445	0.0681531	0.0781209	0.0443627	0.0531833	0.0622282	0.0303485	0.0476336	0.0781156	0.0386408	0	0.0293278	0.118773	0.076929	0.0267316	0.0605324	0.145397	0	0.0461571	0.0360137	0.0786867	0.0424292	0.0704701	0.0686356	0.0527354	0.031184	0.0748128	0.0629623	0.0358515	0.129168	0.0159419	0	0	0.019121	0.0252589
serotonin_N-acetyltransferase,Anaerobutyricum hallii	0.00921259	0.017589	0.0161216	0.0174616	0.0168831	0.00456935	0	0.0201682	0.00891412	0.010251	0.0277353	0.0300141	0.0438953	0.0440186	0.0264103	0.0298454	0.0272281	0	0.0168606	0.0340461	0.0142417	0.0193325	0.026305	0.0058021	0	0.00827801	0.036044	0.032791	0.0128614	0.022996	0.0540045	0.020479	0.0201094	0.0180069	0.0324326	0.0167327	0.0514291	0.0229831	0.0194765	0	0.029635	0.0227895	0.0125028	0.0561769	0.0416815	0	0	0.00501178	0.00606214
Tryptophanase,Bacteroides uniformis	0	0	0.0485268	0	0.0263063	0.0115436	0.0267463	0.0440034	0.0349298	0.0831684	0.0391557	0	0.0373167	0.15841	0.0248013	0.0363968	0.0735525	0.105524	0.158297	0	0.0223799	0	0	0.0188419	0	0.0148058	0.0790859	0.0338487	0.0320275	0.112056	0	0	0	0	0.0354432	0	0	0.0305919	0	0	0.0583028	0.35565	0.0129547	0.0403699	0	0.135474	0.0301608	0.0199382	0.0315966
Linoleic_acid_isomerase,Bifidobacterium adolescentis	0	0.0582002	0.480569	0	0.72142	0	0.0905873	0	0	0	0.492528	0.144843	0.993259	0	0	0.0722477	0.505273	0	0.0335286	0	0.170138	0.0645745	0.109458	0	0	0	0.687424	0.270117	0.707882	0.0774436	0.65831	0.067994	0.0400838	0	0	0	0.0524087	0.0678512	0.12663	0.128865	0	0	0	0.260816	0	0	0.119319	0.039495	0.201428
Serine_hydroxymethyltransferase,Anaerostipes hadrus	0.0224974	0.0298368	0.0731548	0.0354865	0.052377	0.051826	0.0460897	0	0.0912244	0.0551877	0.055108	0.101171	0.0678279	0.047797	0	0.0222021	0	0.0371089	0.053376	0.0362342	0.0668853	0.0665011	0.0586067	0	0.0717216	0	0.0427543	0.0610624	0	0.0278165	0	0	0.0273974	0.0493161	0	0	0.0275513	0.0540457	0	0.0343541	0.022658	0.0436661	0.0185283	0.0285146	0	0.0172639	0.0126528	0	0.0244323
Glutamate_decarboxylase,Bacteroides uniformis	0	0.0298368	0.0636763	0	0.0264633	0	0	0.0523641	0.0359956	0.110698	0.0344425	0	0.0690755	0.18467	0.0287406	0.0423113	0.100141	0.111938	0.146639	0	0.0251774	0	0	0.027216	0	0	0.082441	0.0473113	0.0457295	0.138134	0	0	0	0.0714597	0.0371538	0	0	0	0	0	0.0833095	0.395656	0.0165198	0.0398275	0.0208408	0.166105	0.0381547	0.016833	0
Butyryl-CoA_dehydrogenase,Anaerobutyricum hallii	0.0530057	0.0824196	0.0833624	0.0901245	0.0692601	0.0201412	0	0.0692321	0	0.0566706	0.126622	0.144928	0.160836	0.178436	0.0858889	0.107462	0.116131	0.0897181	0.102994	0.0962743	0.0977424	0.0996519	0.14	0.0255412	0	0.0401602	0.145901	0.103277	0.0582547	0.102257	0.24328	0.0626048	0.075309	0.0328504	0.140062	0.0828001	0.117858	0.100012	0.053706	0.0398831	0.130629	0.085835	0.0357511	0.199137	0.0651793	0.0261356	0	0.0188486	0.0296677
serotonin_N-acetyltransferase,Blautia sp.	0	0	0.0707244	0.0565156	0.0537119	0	0.0416319	0.0533175	0.036141	0.0378449	0.0893692	0.0435879	0.0400389	0.131961	0	0.0328481	0.0597557	0	0.101935	0.0575895	0.0512024	0.0170737	0.0159109	0	0.037613	0	0.0855086	0.0557735	0	0.0560281	0.110735	0	0.0250355	0.0553184	0.034759	0	0.0369188	0.0274543	0.0899414	0.0229273	0.068043	0.0189636	0.0243027	0.102203	0	0.0288931	0	0	0
phosphotransacetylase,Collinsella aerofaciens	0.0317767	0.0160235	0.0400205	0.0833652	0.054026	0	0	0.142204	0.0202021	0	0.0709697	0.0371804	0.138265	0.0576209	0.0300722	0.10273	0.0728215	0.0091627	0.0547248	0.115879	0	0	0	0	0	0	0.0805238	0.0288484	0.0428714	0.022917	0	0	0.0341455	0.028227	0	0.0367189	0.0592659	0.0748325	0	0.0561755	0.0239014	0.0235381	0.0612589	0.104063	0	0.0275743	0.0371739	0	0.0625503
Pyruvate_kinase_pykF,Bifidobacterium adolescentis	0	0.0360068	0.249601	0	0.353132	0	0	0	0	0	0	0.0790822	0.510184	0	0	0.0417654	0.327834	0	0.0105981	0.0533885	0.101388	0.0454413	0.0557283	0	0	0	0	0.149915	0.400721	0.0377735	0.316887	0.0463473	0.046562	0	0	0.121312	0.0198369	0.0312979	0.0979003	0.060009	0	0	0	0.177364	0	0	0.0638037	0.0220627	0.119589
Linoleic_acid_isomerase,Bifidobacterium longum	0	0	0.120547	0	0.107502	0.0637304	0	0	0.018458	0	0	0.0714943	0.184201	0.0638553	0	0	0.249896	0	0.0680206	0	0.0627315	0.0230528	0.0398973	0	0.665508	0	0.143026	0.0354835	0.0243778	0.0518398	0.0416718	0	0	0	0	0	0	0	0	0	0.101546	0	0.0448395	0.0516828	0	0.0270947	0.0434512	0.0432538	0
Tryptophan_synthase_beta,Blautia sp.	0	0.0550692	0.148092	0.064777	0.162078	0.0717869	0.042428	0.0801596	0.133809	0.0702741	0.0786739	0.151251	0.176829	0.0856757	0.164676	0.0366698	0.218373	0	0.137197	0.0788574	0.0723107	0	0	0.0200382	0	0.0635278	0.141588	0.0642357	0.031439	0.128809	0.0542642	0.0737425	0.0963631	0.187855	0.0210743	0.0297469	0.131144	0.101581	0.0665178	0.0474764	0.185201	0.0754384	0.0788331	0.219826	0.13916	0.0620421	0	0.0104594	0.0224115
Glutamate_decarboxylase,Bacteroides vulgatus	0.0255015	0	0.129378	0	0	0	0.100617	0.0429034	0.0546959	0.0395211	0.0608182	0	0.107526	0.11647	0.0310155	0	0.085065	0	0.134692	0.134784	0.075193	0	0	0.0460579	0	0.0247394	0.0881927	0.0754865	0	0	0.0698424	0.0269461	0	0.0678096	0.0639757	0	0	0.0676944	0	0	0	0	0.0200849	0.0987164	0.0645981	0.0861996	0	0.0502267	0.105077
Serine_hydroxymethyltransferase,Bacteroides uniformis	0	0.0211805	0.0380761	0	0.0201027	0.00967981	0.0206966	0.0343227	0.0281958	0.0820079	0.0258319	0	0.0333468	0.147264	0.0213613	0.0333031	0.0592074	0.100484	0.102705	0.0172419	0.0231428	0.0156786	0.0233467	0	0	0	0.0646108	0.0280791	0	0.0978318	0.0305074	0	0	0.0500461	0.0339379	0	0	0.0300428	0	0.025655	0.054089	0.311901	0.0127037	0.0412997	0	0.120727	0.0288367	0.0119302	0.0349032
phosphotransacetylase,Bacteroides uniformis	0.0128843	0.0193387	0.0506332	0	0	0.00787612	0.015602	0.0357895	0.0279051	0.0553167	0.0138676	0.0202342	0.032326	0.137818	0.0201961	0.0295724	0.0780296	0.0968192	0.121493	0	0.017124	0.0144827	0.0129526	0.0143557	0	0	0.063748	0.0754865	0.00840616	0	0.0437489	0	0	0.0513439	0.0270272	0	0	0.0244735	0	0.0179142	0.0491844	0.315893	0.0135071	0.0407573	0.016025	0.102984	0.0222651	0.0140548	0.0209419
Pyruvate_kinase_pykF,Anaerobutyricum hallii	0.0643546	0.0581082	0.0383192	0.0644015	0.0423256	0.0183976	0	0.0431967	0	0.0493853	0.0702446	0.142061	0.0906262	0.107213	0.0504903	0.0719747	0.101603	0.0436755	0.0432596	0.0439361	0.0369607	0.0495602	0.0821932	0.0772816	0	0.0208133	0.08177	0.0630817	0.0173167	0.0541315	0.169933	0.0675449	0.0467645	0	0.0791656	0.0436244	0.065266	0.0639292	0.0419295	0.0610411	0.0667305	0.0442483	0.0455425	0.125914	0.0144474	0	0	0	0
methylmalonyl-CoA_decarboxylase,Bifidobacterium adolescentis	0	0.0493597	0.3503	0	0.526204	0	0	0	0	0	0	0.157574	0.842631	0	0	0.0631485	0.501527	0	0	0.0863843	0.149538	0.0585289	0.118812	0	0	0	0.682248	0.251269	0.61449	0.0529461	0.569774	0.049491	0.0446051	0	0.0546017	0.185387	0.0488577	0.0636154	0.130189	0.106306	0	0	0	0.242064	0	0	0.10598	0.0367167	0.18067
Dihydroxyacetone_phosphatase,Blautia sp.	0.129444	0	0.0390483	0.0187759	0.109151	0.010762	0.0132936	0.0707722	0.041034	0.0452591	0.0776769	0.0389509	0.0402657	0.0990891	0.0126503	0.0568701	0.123897	0.0241284	0.0775589	0	0.0452684	0.00903511	0.00815536	0	0	0.0208133	0	0	0	0.0529461	0.0205113	0.0697006	0.0366423	0.0979022	0.080192	0	0.0344085	0	0.0315766	0.118912	0.0734312	0.0921562	0.0114986	0.0887983	0.0308045	0	0.0299647	0	0.0101954
Creatinine_amidohydrolase,Bifidobacterium longum	0	0	0.0609218	0	0.0595229	0.0277167	0	0	0.0107551	0.0128943	0.0133238	0.0435879	0.08711	0.0204979	0	0.0133758	0.123623	0	0.036419	0.011728	0.0306876	0.0147485	0.00463736	0	0.386175	0	0.0778397	0	0.0280766	0.0205463	0.0272619	0	0	0	0.0076634	0.0144087	0	0	0.0176648	0.032511	0.0431054	0	0.0208381	0	0	0	0.0197149	0.0129652	0
Tryptophan_synthase_beta,Anaerobutyricum hallii	0.0255683	0.0386774	0.0324052	0.0858999	0.0327454	0.0155719	0	0.0343227	0	0	0.080668	0.0601126	0.084955	0.0743404	0.0363974	0.0676071	0.0608521	0.0413085	0.0475952	0.0762318	0.0338241	0.0417874	0.0722789	0.0251225	0	0.0205768	0.079661	0.0641395	0	0.0442535	0.127092	0.0216467	0.0715975	0	0.0571334	0	0.0708987	0.0563989	0.0605649	0.0344278	0.0614114	0.0499041	0.0296252	0.112509	0.0218371	0	0	0	0
Serine_hydroxymethyltransferase,Anaerobutyricum hallii	0.0188925	0.0417163	0.0283546	0.0411193	0.0311749	0.0165338	0	0.0286756	0	0	0.046588	0.0640751	0.0645386	0.0960664	0.034178	0.0494997	0.0641414	0.0413849	0.0310236	0	0.0306028	0.0404587	0.0642035	0	0	0.0192996	0.065857	0.0496192	0.019082	0.0461501	0.119952	0.0271258	0.0300291	0	0.0582281	0.0335981	0.0461637	0.0327098	0.0445825	0.0232222	0.0594081	0.0315228	0.0176747	0.0977091	0	0.0689957	0	0.0125294	0.0176353
myo-inositol-1(or_4)-monophosphatase,Bifidobacterium longum	0	0	0.0905726	0	0.0970584	0.0313241	0	0	0.00862345	0.00599586	0.0700633	0.0460329	0.12023	0.0229539	0	0.0166516	0.148201	0	0.0351665	0.00901478	0.028653	0.015745	0.0100743	0	0.404242	0	0.11906	0.0206747	0.0435439	0.0301872	0.0316757	0	0	0	0	0.0228414	0	0	0	0.0349438	0.0413094	0.00781831	0.0216415	0.0406798	0	0	0.0293762	0.0203195	0
L-aspartate_oxidase,Bacteroides vulgatus	0	0.133529	0.162188	0	0	0	0.11208	0	0.072185	0	0	0	0.142575	0.15841	0	0	0.139795	0	0.155118	0.163404	0.0793468	0	0	0.0512619	0	0.0212863	0.0972996	0.148184	0	0	0.121251	0.0237126	0.0244957	0	0.0693127	0	0	0.0802449	0.0172765	0	0	0	0	0.0811272	0.0875976	0.101545	0.0204996	0.0664605	0.103516
Linoleic_acid_isomerase,Blautia sp.	0	0.0730266	0.0761523	0	0.284343	0.133172	0	0.153865	0.142965	0.224813	0.143027	0	0.220951	0.176736	0.0587019	0.254232	0	0	0.264182	0.135834	0.102574	0.0454413	0.0796347	0	0	0.138739	0.169579	0.129048	0	0.0672495	0.0533555	0.0859581	0.0960932	0.179825	0.0515911	0	0.190288	0.171001	0.111424	0.15651	0.185823	0.205439	0.0572921	0.0731462	0.121308	0	0.0822925	0	0
Histidine_ammonia-lyase,Bacteroides uniformis	0.0259688	0.035178	0.0600307	0	0.0301541	0.0155719	0	0.0463503	0.0623989	0.0953536	0.0416936	0	0.0370898	0.202996	0.0305161	0.0363968	0.097674	0.118504	0.173135	0	0.0301789	0	0	0.023328	0	0.0125826	0.0806197	0.0372144	0	0.135605	0.0726984	0	0	0.0820854	0	0	0	0.032396	0	0	0.0726713	0.451798	0.0170721	0.0503655	0	0.161849	0.0369286	0.0199926	0.0238812
methylmalonyl-CoA_decarboxylase,Bifidobacterium longum	0.0210955	0	0.16551	0	0.1247	0.0736507	0	0	0.0177314	0.0223072	0.0876471	0	0.152216	0.0740571	0	0.0291175	0.27356	0	0.0844959	0	0.052474	0.0322208	0.0262251	0	0.477443	0	0.19575	0	0.0301781	0.049153	0.0863294	0	0	0	0	0.0344613	0	0	0	0.0724679	0.0996122	0	0.0553841	0.0462588	0	0.0279939	0.0484535	0.0423822	0
myo-inositol-1(or_4)-monophosphatase,Bacteroides uniformis	0	0.015471	0.031109	0	0.0151556	0	0.0146468	0	0.023012	0	0	0	0.0254071	0.10948	0.0131497	0.0109191	0.0476949	0.064597	0.0985625	0	0.0167001	0.012689	0.00679613	0	0	0.00515602	0.0418916	0.0258674	0.00748148	0.075626	0	0	0	0.0472883	0.0134109	0	0	0.00949133	0	0	0.0280462	0	0	0.0232456	0	0.0832024	0	0.0126384	0.0170842
Glutamate_synthase_gltB,Anaerobutyricum hallii	0.10748	0.140067	0.154654	0.19236	0.140483	0	0	0.136411	0	0	0.251884	0.312198	0.306246	0.368963	0.15197	0.223568	0.233175	0.163554	0.148759	0.21758	0.13199	0.166219	0.265209	0	0	0.0802257	0.293049	0.285791	0	0.205146	0.51512	0.138683	0.168433	0	0.281356	0.173701	0.217594	0.182688	0.147012	0.109328	0.247165	0.141312	0.103939	0.38456	0	0.0517318	0	0	0.0816552
Glutamate_decarboxylase,Bifidobacterium adolescentis	0	0.0430056	0.264508	0	0.300127	0	0	0	0	0	0	0.102773	0.100834	0	0	0.0478618	0.390605	0	0	0.0491874	0.134194	0.0440462	0.0745176	0	0	0	0.238408	0.0728902	0.454773	0.0433052	0	0.0346707	0.0313787	0	0.0417381	0.133662	0.0363677	0.0420442	0.0892297	0.0399569	0	0	0	0.130563	0	0	0.0795952	0.0181404	0.113252
gamma-aminobutyrate_antiporter,Bacteroides uniformis	0	0	0.0704003	0	0.02984	0	0.0329553	0.0544176	0.0368192	0.101285	0.0506667	0	0.0905128	0.197139	0.0613096	0	0.10608	0.123696	0.232869	0	0.0363673	0.0335495	0.0379784	0.0325994	0	0	0.11791	0.0472151	0.0775048	0.133077	0	0	0	0.0746231	0.0442698	0	0	0.0520846	0	0.0454122	0.0738457	0.413123	0.0220432	0.0617559	0.0273172	0.163887	0.0441869	0.0208098	0.0542837
4-hydroxybutyrate_dehydrogenase,Blautia sp.	0	0	0	0.0213107	0.175113	0	0.0134528	0.0115142	0.0921449	0.0567351	0.0742327	0.0581735	0.0449161	0	0.0230813	0	0	0	0.136041	0	0.0734975	0	0	0	0	0.0280506	0	0.017309	0	0.0300291	0.0450471	0	0.0575614	0	0.0393433	0	0.0839397	0.0128643	0.0381766	0	0.0151283	0	0.0137581	0	0	0	0.0101027	0	0
4-hydroxyphenylacetate_decarboxylase_hpdB,Longibaculum sp.	0	0	0.080527	0.125517	0	0.109845	0	0.111475	0	0.0703386	0.0993394	0.109602	0.0862027	0.142352	0	0	0	0.0805554	0.135078	0	0.0539999	0	0	0.0702832	0.0476587	0	0.0754431	0	0.144502	0	0.251329	0	0.0569541	0	0.151284	0.0436244	0	0.0864417	0	0	0	0	0	0.109642	0	0.0416012	0	0.0229343	0
Butyrate_kinase,Coprococcus comes	0.0128175	0.0158393	0.0204963	0.0459072	0	0.023448	0	0.0368896	0	0.0148285	0.0277353	0.0171991	0.0344811	0	0	0.0140128	0.0429437	0	0	0.0359716	0.0126311	0	0	0	0	0.0217593	0.0228151	0	0	0	0.0284303	0	0.00910996	0	0.0191585	0	0.0168369	0.0312979	0	0	0	0	0	0.0219284	0	0	0	0	0
Glutamine_synthetase,Bifidobacterium longum	0	0	0.113175	0	0.262435	0.0629488	0	0	0.0153575	0.0245637	0	0.0638222	0.112177	0.0552594	0	0	0.211703	0	0.0617581	0	0.0478963	0	0	0	0.390147	0	0.220386	0	0	0.0321628	0	0	0	0	0	0	0	0	0.0168236	0.0858114	0.0866944	0	0.0323367	0	0	0.0151059	0.0278068	0	0
myo-inositol-1(or_4)-monophosphatase,Parabacteroides distasonis	0	0	0	0	0	0.00751538	0	0.00462036	0.00339124	0.00425513	0.0152272	0.01526	0	0	0.0122064	0	0	0	0	0	0	0.0120911	0.0043975	0.00963029	0	0.00714274	0.00440964	0.00846218	0.00420308	0.0112214	0	0	0	0	0	0	0	0.0111386	0	0	0	0.00781831	0	0.0315366	0	0.0160051	0	0	0.00991986
Glutamate_synthase_gltD,Longibaculum sp.	0.0307754	0	0.0385622	0.0715363	0	0.0541107	0	0.0486238	0	0.028432	0.0361646	0.066773	0.0335737	0.0712232	0	0	0	0.0208451	0.0658047	0	0.0259403	0	0	0.0306853	0.0224276	0	0.027033	0	0.0501847	0	0.093729	0	0.0246306	0	0.0946293	0	0	0.0515356	0	0	0.0317764	0	0	0.047576	0	0	0	0	0
Argininosuccinate_lyase,Longibaculum sp.	0	0	0.0315951	0.0610218	0	0.0524874	0	0.0440768	0	0	0.0477663	0.055054	0.0417402	0.046758	0.0238026	0	0	0.0142022	0.0626252	0	0	0	0	0.0209354	0.0193127	0	0	0.0176937	0	0	0.101518	0	0.0230786	0	0.0727338	0	0.234247	0.0381222	0	0	0.0165099	0	0	0.0551696	0	0.0217597	0	0.0099146	0
Asparagine_synthetase_asnA,Parabacteroides distasonis	0	0	0	0	0	0.00998042	0	0.00696721	0.00634647	0	0.022297	0.0145012	0.00907396	0	0.0124839	0	0	0	0.0108872	0	0	0.0119582	0.0108738	0.0218925	0	0.0142855	0	0.0134626	0	0.0184916	0.0247954	0	0	0	0	0	0	0.0152959	0	0	0	0.0135573	0	0.0354883	0	0.0221194	0.00730726	0	0.0155228
Glutamate_synthase_gltB,Bifidobacterium adolescentis	0	0.120084	0.674434	0	1.00749	0	0	0	0	0	0	0.279738	1.70749	0	0	0.166607	0.992182	0	0.0833397	0.186685	0.371387	0.125163	0.218436	0	0	0	0	0	1.2257	0	0.984674	0.11488	0	0	0	0	0.102981	0.124721	0.255136	0.209147	0	0	0	0.569518	0	0	0.211862	0.0959864	0.343613
Glutamine_synthetase,Bifidobacterium adolescentis	0	0.0519382	0.223677	0	0	0	0	0	0	0	0	0.0934148	0.571773	0	0	0.0595998	0.310656	0	0.0231232	0.0592525	0.100455	0.0508225	0.0771561	0	0	0	0	0	0.434934	0.0406974	0.348693	0.0630539	0	0	0.0422171	0.132666	0.0451841	0.0417305	0.0727943	0	0	0	0	0.202314	0	0	0.0726803	0	0.125009
Quinolinate_synthase,Parabacteroides distasonis	0	0.00718294	0	0	0	0.00883808	0	0	0.00373037	0	0.0247442	0.0150914	0	0	0.0153135	0	0	0	0.00761137	0.00621407	0	0.0106295	0.00455741	0.0114248	0	0.00553444	0	0.0117317	0	0.0138292	0.0312863	0	0	0	0	0	0	0.0103542	0	0	0	0.0153871	0	0.0271199	0	0.0252964	0	0	0
methylmalonyl-CoA_decarboxylase,Coprococcus comes	0	0	0.037104	0.0511644	0.0317246	0.0343904	0.038209	0.0609448	0	0	0.0474944	0.0285809	0.075087	0	0.0205845	0.034577	0.0789433	0	0	0.0441987	0.0299246	0.0275039	0.0390178	0	0	0.0186847	0.0636521	0	0	0	0.0520573	0	0.0275323	0	0.0406434	0	0.0296942	0.0436915	0	0	0	0	0	0.039595	0	0	0	0	0
methylmalonyl-CoA_decarboxylase,Phascolarctobacterium faecium	0	0	0	0.140632	0	0.0134676	0	0.0528775	0	0	0.0676161	0	0	0	0	0	0.0198272	0	0.0724526	0	0	0	0	0	0	0	0	0	0.0343812	0.0299501	0	0.015988	0.0208517	0	0.117004	0	0	0.120171	0.0489178	0.101145	0.0792338	0.0892452	0.147574	0.0505205	0	0.121387	0	0.0237515	0
Asparagine_synthetase_asnA,Longibaculum sp.	0.00847825	0	0.025033	0.0517277	0	0.041064	0	0.0287489	0	0	0.0221157	0.0295926	0.0191687	0.0348559	0.0110968	0	0	0.0146603	0.0331432	0	0	0	0	0.0190213	0.0174437	0	0.0203227	0	0	0.0207833	0.0494609	0	0.0105945	0	0.0435856	0	0	0.026513	0	0	0.0310856	0	0	0.0296769	0	0.0123485	0	0	0
Asparagine_synthetase_asnA,Parabacteroides merdae	0	0.0250482	0	0	0	0.0140688	0.00899505	0	0	0	0.0153179	0.0155129	0	0.016814	0	0	0.0233906	0	0.00876753	0.0114654	0.020091	0.0112275	0.0364593	0.0163894	0	0.0107378	0	0.00884683	0	0.0179385	0.0147993	0	0.0130239	0	0	0.00843273	0.0159185	0.0161588	0	0	0	0	0	0.0194488	0	0.00923139	0	0	0
Glutamate_synthase_gltB,Longibaculum sp.	0	0	0	0.193204	0	0.196181	0	0.182248	0	0.0985127	0.177379	0.206895	0.148813	0.198462	0	0	0	0.109494	0.216105	0	0	0	0	0.0880484	0.0925917	0	0.106119	0	0.198217	0	0.288976	0	0.0671438	0	0.277593	0	0	0.164176	0	0	0.0764016	0	0	0.162177	0	0.0785867	0	0	0.100668
Pyruvate_kinase_pykF,Coprococcus comes	0	0	0.0418027	0.0507889	0.0267774	0.0322259	0.0382887	0.055811	0	0	0.0585523	0	0.0686218	0	0.0182542	0	0.0956639	0	0	0.0420106	0.0289921	0	0	0	0	0.0229419	0.0290461	0.0467343	0	0	0.0695828	0	0.0255754	0	0.0270272	0	0.0331228	0.0335726	0	0	0	0	0	0.031614	0	0	0	0	0
methylmalonyl-CoA_decarboxylase,Roseburia intestinalis	0.0350479	0.0480705	0	0	0.0413048	0	0.0491145	0	0	0.0362975	0	0	0	0.0981445	0.0300167	0.09172	0	0	0	0.108265	0.0217017	0	0	0.124835	0.0429862	0	0.105064	0	0	0.0457549	0	0.0914371	0.0205143	0.0254692	0	0.0316725	0	0	0.0187001	0.119576	0	0	0	0.0226257	0	0	0	0	0.0335255
spermidine_synthase,Roseburia intestinalis	0	0	0.182198	0.0143636	0.0377711	0	0	0.00777394	0	0.0753029	0.185174	0	0.0485457	0.112597	0	0.200001	0.30426	0	0	0.0429734	0	0	0	0.0538938	0.0288132	0	0.0915479	0	0.252605	0.023075	0.129299	0.0878443	0.00519605	0.0254692	0.0121109	0.0562403	0.118287	0	0.00951179	0	0.0198257	0	0	0.018674	0	0	0	0	0.0177272
4-aminobutyrate_aminotransferase_gabT,Anaerostipes hadrus	0	0	0.0388863	0.0298537	0.055361	0	0	0	0.147325	0	0.0290949	0.0534521	0	0	0	0	0.0369133	0	0.0821836	0.0398226	0.0778209	0.0437804	0.010554	0.0104677	0	0	0	0.0737556	0	0	0	0	0.0298267	0	0.0377696	0	0.0266942	0	0	0	0.0338488	0.0422521	0	0	0	0	0.0177532	0	0
Glutamate_synthase_gltD,Bifidobacterium longum	0	0	0	0	0.106796	0.0534494	0	0	0	0	0	0.080937	0	0.0385399	0	0	0.19818	0	0.0395984	0	0.037215	0.0232521	0.0325415	0	0.539976	0	0.121936	0.0352912	0.0234532	0	0.0462154	0	0	0	0	0	0	0	0	0.0515311	0.0659016	0	0.0422787	0.0547822	0	0	0.0394788	0	0
Glutamate_synthase_gltD,Coprococcus comes	0.0285056	0	0	0.0578299	0.0355724	0.0334284	0.0425076	0.0580845	0	0.0266268	0	0	0.0641983	0	0	0.0488627	0	0	0	0.053476	0.0309419	0.02385	0.0320618	0.0211149	0	0.0280506	0.0481226	0.0630817	0	0	0.0594569	0	0.0249006	0	0	0	0.0407147	0.0411029	0	0	0	0	0	0.0430819	0	0	0	0	0
Linoleic_acid_isomerase,[Eubacterium] eligens	0.0735004	0.246246	0.0733978	0.211135	0.0288191	0	0	0	0.0454911	0.0485472	0	0.0520189	0.170704	0.0843533	0.0290735	0	0	0.0457372	0	0.0574145	0	0	0	0	0.310871	0.0475394	0	0	0	0.0534203	0	0.236497	0.0174101	0	0.0645915	0	0.0381433	0	0	0	0	0	0	0	0	0	0	0.0246231	0
methylmalonyl-CoA_decarboxylase,Parabacteroides merdae	0	0.0365593	0	0	0	0.0423867	0.0480797	0	0	0.0211467	0.0546548	0.0683749	0	0.0638553	0	0.0179254	0.0697149	0	0	0.063366	0.0399277	0.0201961	0.043975	0.0473141	0	0.0234149	0	0	0	0.0685139	0	0	0.0389366	0	0	0.0148735	0.0401025	0.0536535	0	0	0	0	0	0.0693494	0	0.0151659	0	0	0
phosphotransacetylase,Parabacteroides distasonis	0	0	0	0	0	0.0236885	0	0	0.00416638	0	0.0179464	0.0148384	0	0	0.0131497	0	0	0	0	0	0	0.0134198	0.00663622	0.0126809	0	0.00577096	0	0	0	0.0168321	0.0123328	0	0	0	0	0	0	0.0148253	0	0	0	0.0149712	0	0.0269649	0	0.0211003	0.00985745	0.00795347	0
4-hydroxyphenylacetate_decarboxylase_hpdB,Anaerobutyricum hallii	0	0	0	0	0.0391846	0	0	0.0511907	0	0	0	0	0.109001	0.130356	0.0492696	0.0836217	0.121796	0.0539072	0.0574225	0	0	0.0661025	0.0620447	0	0	0	0.0879052	0	0	0	0.153575	0	0	0	0.104756	0	0.118165	0.0676944	0	0	0.0910464	0	0	0.146447	0	0.120308	0	0	0
Argininosuccinate_lyase,Coprococcus comes	0.0258353	0.0365593	0.0225216	0.0575483	0.0156267	0.035653	0.0335125	0.0574245	0	0	0.0504855	0.02563	0.0632909	0	0	0	0.0600298	0	0	0.0464742	0.0260251	0.0223885	0.0498916	0.0250029	0	0	0.0279916	0	0	0	0.0482925	0	0	0	0.0308589	0	0.0318371	0.0396126	0	0	0	0	0	0.0302968	0	0	0	0	0
Butyryl-CoA_dehydrogenase,Coprococcus comes	0	0	0.0338635	0.0401805	0	0.0235682	0	0.0507506	0	0	0	0	0.0542169	0	0	0	0.0645982	0	0	0.0427108	0.0205149	0.0193325	0.0191091	0.0137576	0	0.0255909	0.0324012	0.0217324	0	0	0.0358299	0	0	0	0.0249745	0	0.0287758	0.0408676	0	0	0	0	0.00898798	0.0275848	0	0	0	0	0
Dihydrolipoyl_dehydrogenase,Coprococcus comes	0.0303081	0	0.0281925	0.0457194	0	0	0.029612	0.0613848	0	0	0.0390651	0.0275692	0.0749736	0	0	0.0248408	0.0659688	0	0	0.035534	0.024584	0.0283011	0.0310223	0	0	0.0174548	0.0281833	0	0	0	0	0	0.0317161	0	0.031201	0	0.0330616	0.0461232	0	0	0	0	0.011348	0.0433918	0	0	0	0	0
Estradiol_17-beta-dehydrogenase,Roseburia hominis	0.0068093	0	0	0.0508828	0	0	0	0.060138	0	0.00825237	0	0	0	0.032211	0	0.0385806	0	0.0268773	0	0	0	0	0	0.00430672	0	0.00397344	0	0	0.0298419	0	0.334153	0.00988024	0.007153	0.00859787	0.0242218	0	0.0259595	0.0287093	0.0449707	0	0	0	0	0.016117	0	0	0	0.0500633	0.0174516
Quinolinate_synthase,Parabacteroides merdae	0	0.0222855	0	0	0	0.0110025	0.0125771	0.00740725	0	0.0086392	0.020303	0	0	0.0167195	0	0.0109191	0.0243957	0	0	0.0111153	0	0.00777285	0.0211879	0.0145352	0	0.0160357	0	0	0	0.0183336	0.015059	0	0.0111344	0	0	0	0.012245	0.0116877	0	0.00781444	0	0	0	0.018519	0	0	0	0	0
Serine_hydroxymethyltransferase,Coprococcus comes	0.0291732	0	0.0268153	0.060834	0.0271701	0	0.0558011	0.0628516	0	0	0	0.0349884	0.0803046	0	0	0.0265697	0.0709941	0	0	0.0482247	0.0226342	0.0294305	0.0252656	0.0172269	0	0.0169817	0.0390157	0	0	0	0	0	0.0238883	0	0.0474173	0	0.0360004	0.0716948	0	0	0	0	0	0.0581915	0	0	0	0.0141637	0
myo-inositol-1(or_4)-monophosphatase,Bacteroides caccae	0	0	0	0	0	0	0.00772141	0	0	0.00831684	0	0.0133209	0.00873369	0.0438297	0.00588128	0	0	0	0.0140666	0	0	0.00551407	0.0147916	0	0	0	0.013133	0	0	0	0	0	0	0.0138702	0.0118372	0	0	0.0101189	0	0.0100261	0.00891122	0	0.012302	0.0467237	0	0	0	0.0149809	0.00918506
Argininosuccinate_lyase,Parabacteroides distasonis	0	0	0	0	0	0.0135277	0	0	0	0	0.0527514	0.0206558	0	0	0.0170335	0	0	0	0	0	0	0.0209933	0.00943463	0.0147146	0	0.0116838	0	0.0217324	0	0.0246555	0.0466049	0	0	0	0	0	0	0.0171785	0	0	0	0.0264492	0	0.0509079	0	0.0329093	0.0176061	0	0
Argininosuccinate_lyase,Parabacteroides merdae	0	0.0295606	0	0	0	0.0159927	0.0189453	0	0.00498997	0	0.0215719	0.0188853	0.0216641	0.0244653	0	0.0141948	0.0266799	0	0.0109835	0.0169793	0	0.011161	0.0522902	0.0210551	0	0.012961	0.0232944	0	0	0.0184916	0	0	0	0	0	0	0.0157961	0.0134134	0	0	0	0	0	0.0328538	0	0.0185827	0	0	0
Asparagine_synthetase_asnB,Bacteroides vulgatus	0	0.10802	0.144284	0	0	0	0.108816	0	0.0612362	0	0	0	0.119663	0.133945	0	0	0.121247	0	0	0.147037	0	0	0	0.0521591	0	0	0.0979706	0	0	0	0.0634813	0	0	0	0.0757445	0	0	0.0774994	0	0	0	0	0	0.0698143	0.0523925	0	0	0.0614487	0.100668
Glutathione_peroxidase,Bacteroides ovatus	0.0112153	0	0	0.0128615	0	0	0.007403	0	0.00842966	0.00664058	0	0	0.0141781	0.0157749	0	0	0.0222028	0.0106135	0.041718	0	0	0	0	0	0	0.00614938	0	0.0051927	0	0	0	0.00898204	0	0.0314715	0	0	0	0	0	0.00965747	0.0326054	0	0	0.00309942	0	0	0.00603217	0	0
Histidine_ammonia-lyase,Parabacteroides distasonis	0	0	0	0	0	0.0118442	0.00668658	0	0.00712161	0	0.0366178	0.0218361	0	0	0.0154245	0	0	0	0	0	0	0.0197311	0.0171902	0.0166885	0	0.00870374	0	0	0	0.0207833	0	0	0	0	0	0	0	0.0220418	0	0.00980491	0	0	0	0.0351009	0	0.0456175	0.0102498	0	0
L-aspartate_oxidase,Parabacteroides distasonis	0	0	0	0	0	0.0173756	0	0	0.0148246	0	0.0447753	0	0	0	0.0195858	0	0	0	0	0	0	0.0217906	0.0103141	0.0228495	0	0.0180224	0	0.0175013	0	0.0320047	0.0428401	0	0	0	0	0	0	0.0258854	0	0	0	0	0	0.0624532	0	0.0429799	0.0152521	0	0.0228708
Phenyllactate_dehydratase,[Eubacterium] eligens	0.0292399	0.0167602	0.0438281	0.0410254	0.0158623	0	0	0	0	0	0	0.02563	0.031532	0	0.0127058	0.0152867	0	0.0249684	0	0	0	0.00717494	0.0221474	0	0	0.00586556	0.00977789	0	0	0.0338223	0	0.067994	0	0.0187369	0.0374959	0	0	0	0	0	0	0	0	0	0	0	0	0.00773557	0
Superoxide_dismutase_SodB,Parabacteroides merdae	0	0.0180494	0	0	0	0.00769575	0.0149652	0	0.0046024	0	0.0163149	0.013911	0	0.0221982	0	0	0.0151673	0	0.00770772	0.0210053	0	0.00810502	0.0152713	0.0108266	0	0.00988631	0.00718963	0	0	0.0148565	0	0	0.0147109	0	0	0	0.0133471	0.0236891	0	0	0	0	0.00908841	0.0137924	0	0.00983083	0	0	0
Estradiol_17-beta-dehydrogenase,Roseburia intestinalis	0	0	0.0106127	0.0107962	0.0362791	0.00697427	0	0.00704055	0	0.0255952	0	0.11348	0	0.0443965	0	0.0382167	0	0.152024	0.0183058	0.0486623	0	0	0	0.0144753	0.0485931	0	0.0701707	0	0	0.0235492	0.0196026	0.0411377	0	0	0.166542	0.0182598	0.0113266	0	0.0119059	0	0	0	0	0	0	0	0	0	0
Glutathione_peroxidase,Bacteroides caccae	0	0	0	0	0	0.00174357	0.00604977	0	0	0.00470643	0	0.00741922	0.0186016	0.028716	0	0	0	0	0.0107908	0	0.00686655	0	0	0	0	0	0	0	0	0	0	0	0	0.0114368	0.0135478	0	0	0.00643214	0	0.00501304	0	0	0.0104441	0.0323889	0	0.00437592	0	0.00887956	0.012308
phosphotransacetylase,Prevotella copri	0.118695	0	0	0.184943	0	0.0331278	0.194946	0	0	0	0	0.104628	0	0	0.139153	0.0755234	0	0	0	0.0571519	0.325356	0	0	0.361345	0	0.101276	0	0	0	0	0.106192	0.383802	0.106688	0	0.0215533	0	0.0682048	0.157823	0	0.418146	0	0	0	0.105303	0.0373639	0	0	0	0.0128591
Argininosuccinate_lyase,Ruminococcus bicirculans	0.0205614	0.110507	0	0	0.016412	0.0452726	0	0	0	0.0709188	0.0144115	0	0	0	0.0214168	0	0.0130658	0.111174	0	0	0	0	0	0	0	0.010312	0	0.0130779	0.0907024	0.0444905	0	0.0658383	0.0362374	0	0	0.0107567	0	0	0	0	0	0	0.0113982	0	0	0.0328494	0	0	0.0792671
Asparagine_synthetase_asnB,Bacteroides uniformis	0	0	0.0579243	0	0.0280339	0	0	0.0690121	0.0341547	0.105991	0	0	0	0.200067	0	0	0.0794915	0.117817	0.191633	0	0	0	0	0	0	0	0.0967244	0.067409	0	0.200405	0	0	0	0.125156	0	0	0	0	0	0	0.0761944	0.381517	0	0	0	0.152378	0.0449225	0	0.0401387
Asparagine_synthetase_asnB,Parabacteroides distasonis	0	0	0	0	0	0.0294603	0	0.0193615	0	0	0.0569208	0	0	0	0.0193084	0	0.0323448	0	0	0	0	0	0	0.047015	0	0.0135759	0	0.0313485	0	0.0448066	0.0316757	0	0	0	0	0	0	0.0349061	0	0	0	0.0209597	0	0.0622208	0	0.0384242	0.017557	0	0
Butyrate_kinase,Faecalibacterium prausnitzii	0	0.0512936	0.024628	0.156685	0.0208094	0	0.0300896	0	0	0	0.0579178	0.047972	0	0	0.0417793	0	0	0	0	0.0589899	0	0	0	0.0333172	0.146013	0	0.0411247	0	0	0	0	0	0.0494637	0	0.0357169	0	0.0408372	0.0347492	0.0329354	0.0252126	0	0	0.0278678	0	0	0	0	0	0
Estradiol_17-beta-dehydrogenase,Parabacteroides merdae	0	0.018602	0	0	0	0.00871784	0	0	0	0.00844579	0.0223876	0.0122249	0	0.0223871	0	0.00882623	0.0198272	0	0	0	0.0139027	0.010696	0.0205483	0.0132192	0	0.00988631	0	0	0.0174848	0.0193609	0	0	0.00863759	0	0	0	0.0115715	0.0132565	0	0	0	0	0	0.0173567	0	0.0147462	0	0	0
Glutamine_synthetase,Bacteroides sp.	0	0	0	0	0	0	0	0.0945341	0.0661777	0.144288	0.058371	0	0.0660131	0	0	0.123112	0	0.247698	0.281043	0	0	0	0	0.0977385	0	0	0	0	0	0	0.0952869	0	0	0.400207	0	0	0	0	0	0	0	0	0.0419272	0	0.0472446	0	0	0	0
methylmalonyl-CoA_decarboxylase,[Eubacterium] eligens	0.0465302	0.0212726	0.0574383	0.135844	0.0403625	0	0	0	0	0.0210178	0	0.0454427	0.0931216	0	0.0380064	0	0	0.0251974	0	0	0	0	0	0.0215336	0	0.0097917	0	0.0393299	0.0303462	0.0693831	0	0.0362874	0	0.0230358	0.0448856	0	0	0	0	0	0	0	0	0	0	0	0	0.0117668	0
myo-inositol-1(or_4)-monophosphatase,Bacteroides sp.	0	0.0163918	0.0117469	0.00948185	0	0	0.00620897	0.0220751	0.00867189	0.0496432	0.0131425	0	0	0	0.00737935	0.0256598	0.00657861	0.0510821	0	0	0	0	0	0.0163296	0	0	0	0.00961612	0	0	0	0	0	0.0475316	0	0	0	0.0110601	0	0.0252864	0.0579575	0	0.00974117	0	0.00905037	0	0	0	0
spermidine_synthase,[Eubacterium] eligens	0.0325778	0.0118795	0.0358078	0.0451561	0	0.00420861	0	0.0311691	0	0.0141838	0	0.0260516	0.0417402	0.0494029	0.0107639	0	0	0.0219905	0	0	0	0	0	0	0	0.0103593	0.0165841	0	0	0.0319257	0	0	0	0	0.0331852	0.0126159	0	0	0	0	0	0	0	0	0	0	0	0.012475	0
Argininosuccinate_lyase,Prevotella copri	0.144063	0	0	0.24972	0	0.0400419	0.259981	0	0	0	0	0.072759	0	0	0.150694	0.0932669	0	0	0	0.0886599	0.414197	0	0	0.43779	0	0.120906	0	0	0	0	0	0	0.153857	0	0	0.0818041	0.0765314	0.210535	0	0.477344	0	0	0	0.100421	0.0393567	0	0	0	0.0191049
Catalase,Parabacteroides distasonis	0	0	0	0	0	0.0144295	0.00509454	0.00872735	0	0	0.0277353	0.0274005	0	0	0.015591	0	0	0	0	0	0	0.020329	0.00839522	0.0136977	0	0	0	0.0163474	0	0.0187287	0.0229779	0	0	0	0	0	0	0.0179629	0	0	0	0.0255343	0	0.0463363	0	0.0324298	0.0102498	0.00757214	0
Estradiol_17-beta-dehydrogenase,Alistipes shahii	0	0.0301131	0	0	0	0	0.0143284	0	0	0	0	0	0	0	0.0105974	0	0.008406	0	0.0190766	0.0161041	0.0174631	0	0	0	0	0.0127718	0.0205144	0	0	0.0117746	0.0190833	0	0	0	0	0	0	0.0181983	0	0.0160712	0	0	0	0	0	0	0.0208429	0	0.0179109
Estradiol_17-beta-dehydrogenase,Bacteroides sp.	0.0154878	0.0276267	0	0.0294782	0	0.012205	0	0	0	0	0	0	0.0247266	0	0.0249677	0.0209282	0	0.0322222	0	0	0	0.0205283	0.0265449	0.0403755	0	0.0107378	0	0	0	0	0.0367387	0	0.00877255	0.111286	0	0	0	0	0	0	0.0284606	0	0	0	0	0	0	0	0
Estradiol_17-beta-dehydrogenase,Prevotella copri	0.0929937	0	0	0.121105	0	0.01954	0.153712	0	0	0	0	0.0387823	0	0	0.0914928	0.056961	0	0	0	0.0497126	0	0	0	0.250627	0	0.0715693	0	0	0	0	0.0211604	0.289132	0.0817872	0	0	0.0411676	0.0397351	0.131624	0	0.275054	0	0	0	0.0680322	0.0232487	0	0	0	0.0112058
Glutamate_synthase_gltB,Bifidobacterium longum	0	0	0.288812	0	0.251127	0.135938	0	0	0	0	0	0.186492	0	0.125349	0	0	0	0	0.131706	0	0	0.067564	0.0907484	0	1.72872	0	0.342705	0	0	0.107631	0	0	0	0	0	0	0	0	0	0.186662	0.212073	0	0.110768	0	0	0	0.0963676	0	0
Glutamate_synthase_gltD,[Eubacterium] eligens	0.0518041	0.0426372	0.0816612	0.0902184	0.034473	0	0	0	0	0.0446144	0	0.051513	0.0669205	0	0.0395045	0	0	0.0437519	0	0	0.0142417	0	0	0	0	0.0208606	0	0.0514462	0	0.0444905	0	0.128174	0	0	0.0863501	0	0.0181839	0	0	0	0	0	0	0	0	0	0	0	0
Glutamine_synthetase,[Eubacterium] eligens	0.0825127	0.090063	0.119089	0.110309	0.0726368	0	0	0	0	0.0773015	0	0.327458	0.108094	0	0.0835586	0	0	0.148359	0	0	0.0906215	0	0	0	0	0	0.0319219	0	0	0.0833704	0	0.0927845	0	0	0.141978	0.0497332	0	0	0	0	0	0	0	0	0	0	0	0.0252768	0.0206664
Histidine_ammonia-lyase,Parabacteroides merdae	0	0.0297447	0.0205773	0	0	0.0216443	0.0181493	0	0	0	0.0364365	0.0238596	0.0334602	0.0344781	0	0	0.0413904	0	0	0.0220556	0	0	0	0.027874	0	0.0151369	0	0	0	0.0166741	0	0	0.0207842	0	0	0	0.0253472	0	0	0	0	0	0	0.0344035	0	0	0	0	0
Microbial_anti-inflammatory_molecule,Faecalibacterium prausnitzii	0	0.0126162	0	0	0	0.00980005	0	0	0	0.0303017	0.0387931	0	0.0437819	0	0.0127058	0	0.0391062	0	0	0	0.0205997	0.00989876	0.0161508	0.00855361	0.101781	0	0	0	0	0.0211784	0	0	0.0172752	0	0	0.0124831	0	0	0	0	0	0	0	0.0112354	0	0	0.00215785	0.00795347	0.00661324
Ornithine_carbamoyltransferase,Ruminococcus bicirculans	0.0205614	0.094207	0	0	0.019396	0.0330677	0	0	0	0.0506103	0.0220251	0	0	0	0.0146477	0	0.0128831	0.0804791	0	0	0	0.00730781	0.00679613	0	0	0	0	0.0108662	0.0701914	0.0478886	0	0.0412276	0.0310413	0	0	0	0	0	0	0	0	0	0.0155658	0	0	0.0208605	0	0	0.0670509
Serine_hydroxymethyltransferase,Parabacteroides merdae	0	0.024864	0	0	0	0.0152111	0.0161592	0	0	0	0.0167681	0.0277378	0	0.0278659	0	0	0.0148019	0	0	0.0200426	0	0	0	0.0157315	0	0	0	0.0140395	0	0.0252877	0.0228481	0	0.0130239	0	0	0	0.0172043	0.0175707	0	0	0	0	0	0.0256477	0	0	0	0	0
phosphotransacetylase,Bacteroides caccae	0	0	0	0	0	0	0.0139304	0	0	0	0	0.0211617	0.0115693	0.0435463	0	0	0	0	0.0188839	0	0.0150047	0	0	0	0	0	0.0158172	0	0	0	0	0	0	0.0177635	0.0167637	0	0	0.0269052	0	0.0163661	0	0	0.0162185	0.0643129	0	0	0	0.0213545	0.0154309
Asparagine_synthetase_asnA,Roseburia intestinalis	0	0.24993	0.199535	0	0.0307038	0.00955956	0.0267463	0.00990077	0	0.0887775	0	0	0	0.0449632	0	0.0365788	0	0	0	0.13706	0	0	0	0.0138174	0.0365227	0	0.0552163	0	0.232178	0.0374574	0.0188237	0.034491	0.0123491	0.203267	0	0.0212478	0	0	0	0.0241068	0	0	0	0	0	0	0	0	0
Diacylglycerol_kinase,Escherichia coli	0	0	0	0	0	0	0.00294528	0	0	0	0	0	0	0	0	0.0252048	0	0.0134386	0	0.00586398	0	0	0	0	0.0151075	0	0	0	0	0.029713	0.00480329	0	0	0.00154113	0	0	0	0	0	0	0.00379936	0	0.00547313	0	0.0193462	0	0	0.0156346	0.0444557
Glutamate_decarboxylase,Akkermansia muciniphila	0.0393871	0	0	0	0	0	0	0	0	0	0	0.0391195	0.0788301	0	0.0368967	0	0	0.0290152	0	0	0.0153438	0.0368712	0.00391777	0	0	0	0	0	0	0	0	0	0.0177475	0	0	0	0	0	0	0	0	0.115611	0.0957547	0	0.0797927	0.0489743	0.144919	0	0.218972
Glutamate_decarboxylase,Parabacteroides distasonis	0	0.00718294	0	0	0	0.0127461	0	0.00704055	0.00552288	0	0.0343519	0	0	0	0.0128168	0	0	0	0	0	0	0.0240493	0.0102342	0.0154922	0	0.00889295	0	0	0	0.0252087	0.0325845	0	0	0	0	0	0	0.0219634	0	0	0	0.0247857	0	0.0358757	0	0.0335088	0.00990649	0	0
Glutamate_decarboxylase,Parabacteroides merdae	0	0.0255087	0	0	0	0.0164737	0	0	0	0	0.0219344	0.0182951	0	0.0255043	0	0	0.0342636	0	0	0.0241561	0.0403516	0.0227206	0.0398973	0.0232682	0	0.0134813	0	0	0	0.0239443	0.0249252	0	0.0199744	0	0	0	0.0194696	0.0189827	0	0	0	0	0	0.0303743	0	0	0	0	0
Histidine_ammonia-lyase,Alistipes shahii	0	0.039322	0	0	0	0	0.0274628	0	0.0207835	0	0	0	0.0372033	0	0	0	0	0	0.0290966	0.0323832	0.0301789	0	0	0.0138174	0	0	0	0	0	0.0301872	0.0571202	0	0	0	0	0	0	0.0336511	0	0	0	0.0216251	0	0	0	0	0.0376152	0.0173233	0.0267285
L-aspartate_oxidase,Prevotella copri	0.162021	0	0	0.260704	0	0.0406432	0	0	0	0	0	0.0776489	0	0	0.174829	0	0	0	0	0.101876	0.465908	0	0	0.495751	0	0.151227	0	0.706881	0	0	0.0347914	0	0.168231	0	0	0.0767577	0.108246	0.256737	0	0.542367	0	0	0	0.120722	0	0	0	0	0
Serine_hydroxymethyltransferase,Prevotella copri	0.120031	0	0	0.19189	0	0.0306627	0.210707	0	0	0	0	0.0601126	0	0	0.125893	0.0852596	0	0	0	0.0793825	0.308062	0	0	0.365174	0	0.105911	0	0	0	0	0	0.452066	0.131116	0	0.0156689	0.0662002	0.0602455	0.167942	0	0.37384	0	0	0	0.0993363	0	0	0	0	0
Tryptophanase,Alistipes shahii	0	0.0334283	0	0	0	0	0	0	0.012596	0	0	0	0	0	0.0180322	0.0245679	0.016812	0	0.0130068	0.0190798	0.0229733	0	0	0.00903214	0	0.0204822	0.0172551	0	0	0	0.0292092	0	0	0	0	0	0	0	0	0	0	0	0	0	0	0	0.0302589	0	0.02581
gamma-aminobutyrate_antiporter,Parabacteroides distasonis	0	0	0	0	0	0.0156921	0	0.00909404	0	0	0	0.0181265	0	0	0.0168671	0	0	0	0	0	0	0.0178709	0.0124729	0.0150735	0	0	0	0	0	0	0.0345318	0	0	0	0	0	0.0107756	0.0161588	0	0	0	0	0	0.0377354	0	0.0315306	0.0157915	0	0
gamma-aminobutyrate_antiporter,Parabacteroides merdae	0	0	0	0	0	0.0215842	0.0149652	0	0	0	0.0319953	0	0.0217775	0.0324	0	0	0.0366392	0	0	0.0226682	0	0	0	0.0263786	0	0.0167452	0.0137082	0	0	0.0305033	0	0	0.0168703	0	0	0.0235054	0.0293881	0.0196102	0	0	0	0	0	0.0347909	0	0	0	0	0
methylmalonyl-CoA_decarboxylase,Prevotella copri	0.145666	0	0	0.243899	0	0.0411241	0.268657	0	0	0	0	0.157321	0	0	0.145146	0	0	0	0	0.0999502	0.393767	0	0	0.473499	0	0.159127	0	0	0	0	0	0	0.147041	0	0.0445435	0	0.0912254	0.224654	0	0.535953	0	0	0	0.127541	0.056295	0	0	0	0.0212175
propionaldehyde_dehydrogenase,[Ruminococcus] gnavus	0	0	0	0	0.0518273	0	0	0	0	0.0237256	0	0	0.0570525	0	0	0	0.0635932	0	0.0484623	0	0.0328069	0	0	0.033078	0	0	0	0	0	0	0.244319	0.0264072	0.0314462	0	0.0531648	0.0640754	0	0.0232969	0.0326766	0	0	0	0	0	0	0.0122885	0	0	0
Diacylglycerol_kinase,Streptococcus thermophilus	0	0	0	0	0	0	0.0113035	0.0328559	0	0	0	0	0	0	0	0	0.018548	0.0187072	0.0320834	0	0	0	0	0.00466561	0.0428305	0	0.00939444	0	0	0	0.173048	0	0	0.0437194	0	0	0	0	0	0	0	0.00490724	0	0	0.00572913	0	0.00284444	0	0
Glutamine_synthetase,Bacteroides caccae	0	0	0	0	0	0	0.146627	0	0	0.0506747	0	0.067869	0	0.251643	0.04644	0	0	0	0	0	0.118173	0	0	0	0	0	0.180508	0	0	0	0	0	0	0.119721	0.102087	0	0	0.0605562	0	0.148327	0	0	0.086365	0.36945	0	0	0	0.0994184	0
Glutamine_synthetase,Ruminococcus bicirculans	0	0.197531	0	0	0.0484507	0.0887416	0	0	0	0.120433	0.0885535	0	0	0	0.0824489	0	0.0737352	0.196693	0	0	0	0	0	0	0	0.0480598	0	0.0402915	0.134414	0	0	0.173892	0.0997372	0	0	0	0	0	0	0	0	0	0.0341945	0	0	0.0499334	0	0	0.139154
Glutathione_peroxidase,Bacteroides vulgatus	0.00767715	0	0.0446382	0	0	0	0	0	0	0	0	0	0.0449161	0.0497807	0	0	0.0267713	0	0	0.0393849	0.0303485	0.0156121	0.0186294	0	0	0.00539253	0	0	0	0	0	0	0	0.0218191	0	0	0	0.0269836	0	0	0	0	0	0.0261901	0	0.0274544	0	0.0186852	0.040598
L-aspartate_oxidase,Parabacteroides merdae	0	0.0257849	0	0	0	0.0229069	0.0176717	0	0	0	0.0234753	0.0189696	0.0227983	0.0354227	0	0	0.0302433	0	0	0.0299326	0	0	0	0.0287712	0	0.0233676	0	0	0	0.0320047	0	0	0	0	0	0	0.0249799	0.0197671	0	0	0	0	0	0.0302968	0	0.0170841	0	0	0
Quinolinate_synthase,Bacteroides caccae	0	0	0	0	0	0	0.0148856	0	0	0	0	0.0303514	0	0.0471358	0	0	0.0127004	0	0.0178241	0	0.024923	0	0	0	0	0	0	0	0	0	0	0	0	0.0149246	0.0181321	0	0	0.0194533	0	0.0145231	0	0	0.0206372	0.0605161	0	0	0	0.021409	0.0112976
Serine_hydroxymethyltransferase,Parabacteroides distasonis	0	0	0	0	0	0.0119044	0	0.0114409	0.0078483	0	0.0316327	0	0	0	0.0129277	0	0	0	0	0	0	0	0	0.0142361	0	0	0	0	0	0.0173063	0	0	0	0	0	0	0.00746947	0.0167079	0	0	0	0.0184645	0	0.0352559	0	0.0334488	0.0115249	0	0.0189212
Serine_hydroxymethyltransferase,[Eubacterium] eligens	0.0524049	0.0408875	0.101671	0.0603646	0.0249713	0	0	0	0	0.0225006	0	0.0395411	0.0497934	0	0.0160903	0.0249318	0	0.0200052	0	0	0	0	0	0	0	0.0177859	0	0	0	0.0285277	0	0.378323	0	0	0.0466646	0	0	0	0	0	0	0	0	0	0	0	0	0.0201016	0
Tryptophan_synthase_beta,Ruminococcus bicirculans	0.0122834	0.0830643	0	0	0.0127212	0.0388996	0	0	0	0.0564127	0	0	0	0	0.0118735	0	0.0166293	0.0597103	0	0	0	0	0	0	0	0.0126772	0	0.0131741	0.0616171	0.0346125	0	0.0451797	0.0288819	0	0	0	0	0	0	0	0	0	0.0116994	0	0	0.0245171	0	0	0.0572229
myo-inositol_2-dehydrogenase,Butyricicoccus sp.	0.0138189	0.022746	0	0.0234699	0	0	0	0.0202416	0.057748	0	0	0	0	0.0289049	0	0	0	0.0157293	0.0337213	0.0210053	0.0259403	0	0	0.0135183	0	0.020766	0	0	0	0.0339013	0	0	0	0	0	0	0.0435923	0	0	0	0	0	0.0105446	0	0.0100467	0	0	0	0.015339
phosphotransacetylase,[Eubacterium] eligens	0.0474648	0.0308498	0.0384812	0.048348	0.0372214	0	0	0	0	0.0312688	0	0.0297612	0.0396986	0	0.0329019	0	0.00922832	0.0676513	0	0	0	0	0	0	0	0.0136232	0	0	0.0304303	0.0806836	0	0.0641317	0	0.029687	0.043654	0	0	0	0	0	0	0	0	0	0	0	0	0.012366	0
4-aminobutyrate_aminotransferase_gabT,Blautia sp.	0	0	0	0	0.184615	0	0.0302488	0	0.0779501	0.0597652	0	0.0725061	0.079624	0	0.03096	0	0	0	0.126118	0	0.0663767	0	0	0.0416914	0	0.0293278	0	0	0	0.0371413	0	0	0.0597883	0	0	0	0.0949602	0	0.0564884	0	0	0	0	0	0.0468294	0	0	0	0
Argininosuccinate_lyase,Bacteroides caccae	0	0	0	0	0	0	0.0144876	0	0	0	0	0	0	0.051481	0	0	0	0	0.0220633	0	0.025686	0	0	0	0	0	0	0	0	0	0	0	0	0.0223058	0.0192953	0	0	0.0229047	0	0.0236645	0	0	0.0226959	0.0706667	0	0	0	0.0230977	0
Argininosuccinate_lyase,[Eubacterium] eligens	0.0453953	0.0213646	0.043504	0.0583932	0.0156267	0	0	0	0	0.02624	0	0.0322905	0.0543304	0	0.0160903	0	0	0.0336729	0	0	0	0	0	0	0	0.0110689	0	0	0	0.032953	0	0.0362874	0	0	0.0355116	0	0	0	0	0	0	0	0	0	0	0	0	0.0184128	0
Asparagine_synthetase_asnA,Alistipes shahii	0	0.0374802	0	0	0	0	0.036219	0	0	0	0	0	0	0	0	0	0	0	0	0.0366718	0.0308571	0	0	0.0292498	0	0	0	0	0	0	0.0633515	0	0	0	0	0	0	0	0	0.0262447	0	0.0260333	0	0	0	0	0.0307984	0	0.0308618
Asparagine_synthetase_asnA,Prevotella copri	0.0949964	0	0	0.188323	0	0.0294002	0.203702	0	0	0	0	0.0497425	0	0	0	0.103822	0	0	0	0.0997752	0.299924	0	0	0.290165	0	0.0839627	0	0	0	0	0	0.391707	0.105878	0	0	0.0527211	0	0.160098	0	0.304247	0	0	0	0.082057	0.0283966	0	0	0	0
Butyrate_kinase,Alistipes shahii	0	0.0282713	0	0	0	0	0.0182289	0	0.0072185	0	0	0	0	0	0.0167006	0.0128299	0	0	0	0	0.0265337	0	0	0.00735731	0	0	0.0329764	0	0	0	0.0406332	0	0	0	0	0	0	0	0	0.0174719	0	0.0285285	0	0	0	0	0.0246191	0	0.0185538
Butyryl-CoA_dehydrogenase,Oscillibacter sp.	0	0	0	0	0	0	0	0.0544909	0	0	0	0.138942	0	0.0399568	0.0457741	0	0	0	0	0	0.0288226	0	0	0	0	0	0	0	0	0.0421989	0	0	0.0335381	0.272374	0.0362643	0	0	0	0	0	0	0	0.0382617	0.0433143	0	0	0	0.023697	0.0706331
Carboxylesterase,Escherichia coli	0	0	0	0	0	0	0	0	0.0039726	0	0	0	0	0	0	0.0564151	0	0.0376434	0.00308309	0	0	0	0	0	0.0205586	0	0	0	0	0.0267101	0.00960658	0	0	0	0	0	0	0	0	0	0.00766779	0	0.015616	0	0.0390245	0	0	0.0361719	0.0862477
Dihydroxyacetone_phosphatase,Phascolarctobacterium faecium	0	0	0	0.0207474	0	0	0	0.0123943	0	0	0.0146834	0	0	0	0	0	0	0	0.00924926	0	0	0	0	0	0	0	0	0	0	0	0	0	0.00614079	0	0.018748	0	0	0.018512	0.00595296	0.0170296	0.0277698	0.0108126	0.02129	0.0275073	0	0.0199614	0	0	0
Estradiol_17-beta-dehydrogenase,Phascolarctobacterium faecium	0	0	0	0.0196209	0	0	0	0.0129077	0	0	0.0177651	0	0	0	0	0	0	0	0.0121397	0	0	0	0	0	0	0	0.011791	0	0	0	0	0	0.0057359	0	0.0179269	0	0	0.0163941	0.0124236	0.0201996	0.0152665	0.0332694	0.0218423	0	0	0.0251166	0	0.0115489	0
Glutamate_decarboxylase,Bacteroides caccae	0	0	0	0	0	0	0.0233234	0	0	0	0	0.0274849	0	0.0700897	0	0	0	0	0.0282295	0	0.0232276	0	0	0	0	0	0.0262661	0	0	0	0	0	0	0.0184935	0.0236744	0	0	0.0344355	0	0	0	0	0.0217419	0.0736111	0	0	0	0.0301796	0.0384854
Pyruvate_kinase_pykF,Ruminococcus bicirculans	0.0152876	0.0985352	0	0	0.0138206	0.0437094	0	0	0	0.0689847	0.0116923	0	0	0	0.0154245	0	0	0.0951394	0	0	0	0	0	0	0	0.010927	0	0	0.0849022	0	0	0.0600898	0.0211216	0	0	0	0	0	0	0	0	0	0.0139088	0.0678772	0	0.0319502	0	0	0.0675102
Pyruvate_kinase_pykF,[Eubacterium] eligens	0.0630862	0.0283634	0.0465015	0.0651525	0.0201812	0	0	0	0	0.0293346	0	0.0426605	0.125561	0	0.0170335	0	0	0.0287098	0	0	0	0	0	0	0.156292	0.0166506	0	0	0	0.0498642	0	0.0302695	0	0	0.0528227	0	0	0	0	0	0	0	0	0	0	0	0	0.0141092	0
Quinolinate_synthase,Bacteroides sp.	0	0.0392299	0	0	0	0	0	0	0	0	0	0	0	0.126577	0	0.0242039	0	0.0395523	0	0	0	0.00969946	0.0202285	0.0117837	0	0	0	0.0156743	0.0143745	0.106841	0.0395947	0	0	0.0540206	0	0	0	0.0254932	0	0	0.0474574	0	0	0	0.0202595	0	0	0	0
Serine_hydroxymethyltransferase,Phocaeicola dorei	0	0	0	0.0575483	0.0472728	0.0105817	0	0.0745125	0	0	0	0	0	0	0	0	0	0.0908635	0.0766918	0	0.061799	0.0832426	0.0460538	0	0	0	0	0.0583698	0	0.13687	0	0	0	0.0768942	0	0	0.0152451	0	0	0.0251389	0	0.0644595	0.0270142	0	0	0	0	0	0
Tryptophan_synthase_beta,Phascolarctobacterium faecium	0	0	0	0.0463766	0	0	0	0.0241286	0	0	0.0535672	0	0	0	0	0	0	0	0.031987	0	0	0	0	0	0	0	0	0	0	0.0176224	0	0	0.0234834	0	0.046733	0	0	0.0410245	0.0155942	0.0355336	0.0224507	0.0269482	0.0412242	0	0	0.0341681	0	0.0221172	0
Tryptophan_synthase_beta,[Eubacterium] eligens	0.0432591	0.0228381	0.0532256	0.0645892	0.0257566	0	0	0	0	0.0299793	0	0.0432507	0.0537632	0	0.0246348	0	0	0.48715	0	0	0.00847723	0	0	0	0	0.0156573	0	0	0	0.0417247	0	0.037994	0.0327958	0	0.0507016	0	0	0	0	0	0	0	0	0	0	0	0	0.0172144	0
gamma-aminobutyrate_antiporter,Alistipes shahii	0	0.0401508	0	0	0	0	0.0620897	0	0	0	0	0	0.0897188	0	0	0.0632395	0	0	0	0.0287073	0.0364521	0	0	0	0	0	0.0273206	0	0	0	0.137218	0	0	0	0	0	0	0.0551438	0	0	0	0.051318	0	0	0	0	0.0908258	0	0.0385772
methylmalonyl-CoA_decarboxylase,Bacteroides caccae	0	0	0	0	0	0	0.0379702	0	0	0	0	0.0649182	0	0.17768	0	0	0	0	0.0270734	0	0.072226	0	0	0	0	0	0.0566542	0	0	0	0	0	0	0.0756775	0.06856	0	0	0.0902068	0	0.0526369	0	0	0.0718537	0.261048	0	0	0	0.0887956	0
Argininosuccinate_lyase,Roseburia intestinalis	0	0	0	0	0.0452311	0.0129264	0	0	0	0.056864	0	0	0	0.0605492	0	0.057598	0	0	0	0.174519	0	0	0	0.0794948	0.0323176	0	0.0772645	0	0	0.0380896	0	0.119192	0	0.0279025	0.0192269	0.0353245	0	0	0	0	0	0.032105	0	0	0	0	0	0	0
Asparagine_synthetase_asnA,Bacteroides caccae	0	0	0	0	0	0	0.0108259	0.00447368	0	0	0	0.0185481	0	0.0509142	0	0	0	0	0.0123324	0	0.0126311	0	0	0	0	0	0	0	0	0	0	0	0	0.0139513	0.0131373	0	0	0.0192964	0	0	0.00794411	0	0.0167207	0.0554021	0	0	0	0.0233701	0
Asparagine_synthetase_asnA,Phocaeicola dorei	0	0	0	0.0352988	0.056853	0.00811661	0	0	0	0	0	0.0241968	0	0	0.025578	0	0	0.0717745	0.0722599	0	0.0470486	0.0728788	0.0349401	0	0	0	0	0.056062	0	0.0866894	0	0	0	0.060104	0	0	0.0183063	0	0	0	0	0	0	0	0	0	0	0	0
Asparagine_synthetase_asnB,Prevotella copri	0.210287	0	0	0.320693	0	0.0530285	0.305672	0	0	0	0	0.189696	0	0	0	0.136488	0	0	0	0.169268	0.496172	0	0	0.55748	0	0.183535	0	0	0	0	0	0.623084	0.191916	0	0	0.252982	0	0.259247	0	0.653686	0	0	0	0.164579	0	0	0	0	0
Butyryl-CoA_dehydrogenase,Eggerthella lenta	0	0	0	0.112468	0	0	0	0	0	0	0.0519357	0.0800096	0	0	0	0	0	0.0313823	0	0	0	0	0	0.0255412	0	0	0	0	0	0	0.0568606	0	0	0	0	0	0	0.0294937	0.0757061	0	0	0	0.0521203	0.0970892	0.0569592	0.0384242	0.0482574	0	0
Catalase,Akkermansia muciniphila	0.0392536	0	0	0	0	0	0	0	0	0	0	0.0429978	0.114786	0	0.0553174	0	0	0.0558925	0	0	0	0.0550743	0.012313	0	0	0	0	0	0	0	0	0	0.032391	0	0	0	0	0	0	0	0	0.282624	0.122016	0	0.114583	0.129779	0.181161	0	0.323865
Estradiol_17-beta-dehydrogenase,Bacteroides caccae	0	0	0	0	0	0	0	0	0.0106582	0	0	0	0	0.0335335	0	0	0	0	0	0.0083146	0.0155981	0	0	0	0	0	0.046397	0	0	0	0	0	0	0	0.0104687	0	0	0.0229047	0	0.00958375	0	0	0.0143607	0.044864	0	0	0.0103969	0.0162338	0.0219523
Estradiol_17-beta-dehydrogenase,Phocaeicola dorei	0	0	0	0.0533237	0.0518273	0.00895833	0	0	0	0	0	0	0	0	0	0	0	0.0747524	0.0689841	0	0	0.0525498	0.0410966	0	0	0	0	0.0386568	0.0209313	0	0	0	0	0.0545073	0	0	0.00851029	0	0	0.0178405	0	0.0541459	0.0207878	0	0	0.0277541	0	0	0
Glutamate_synthase_gltD,Ruminococcus bicirculans	0.0204279	0.102863	0	0	0	0.0462947	0	0	0	0.0703386	0	0	0	0	0.0157574	0	0.0307002	0.0992626	0	0	0	0	0	0	0	0.0120622	0	0	0.0851544	0.0456759	0	0.0562276	0.0344154	0	0	0	0	0	0	0	0	0	0.0169215	0	0	0.04292	0	0	0.0772463
Glutamine_synthetase,Parabacteroides merdae	0	0.0832485	0	0	0	0.0411843	0.051821	0	0	0	0.0671629	0.0603655	0.0689621	0.0723568	0	0	0.0809534	0	0	0.0556641	0	0	0	0.0842202	0	0.0394979	0	0	0	0.0880328	0	0	0.0292868	0	0	0	0	0.0527906	0	0	0	0	0	0.102358	0	0	0	0	0
Glutathione_peroxidase,Escherichia coli	0	0	0	0	0	0	0	0	0.0039726	0	0	0	0	0	0	0.0418564	0	0.0211506	0	0.0145287	0	0	0	0	0.0243744	0	0	0	0	0.0227589	0.0176553	0	0	0	0	0	0	0	0	0	0	0	0.0124526	0	0.0206747	0	0	0.0208098	0.047946
L-aspartate_oxidase,Bacteroides caccae	0	0	0	0	0	0	0.0193433	0	0	0	0	0.0254614	0	0.0665002	0.0131497	0	0	0	0.0324688	0	0.0283987	0	0	0	0	0	0	0	0	0	0	0	0	0.0270103	0.0234007	0	0	0.0316901	0	0	0	0	0.0256584	0.0865512	0	0	0	0.0338295	0
Linoleic_acid_isomerase,Longibaculum sp.	0	0	0.0382382	0.0627116	0	0.0681795	0	0.059258	0	0.0425513	0	0.0850682	0	0.0644221	0	0	0	0	0.0815091	0	0	0	0	0.0275151	0.0214152	0	0	0	0.0494282	0	0.120991	0	0	0	0.116114	0	0	0.0721655	0	0	0.0292205	0	0	0.0550921	0	0	0	0	0
Linoleic_acid_isomerase,Roseburia intestinalis	0	0	0	0.0396172	0.0571671	0	0	0.0314625	0	0.141838	0	0	0	0.0862425	0	0.10364	0	0	0	0.157452	0	0	0	0.0697449	0.0528762	0	0.162581	0.425129	0	0.0683558	0	0.151168	0	0.0588062	0	0	0	0	0	0	0	0	0	0	0	0	0	0.0290901	0.0496912
Tryptophan_synthase_beta,Roseburia intestinalis	0	0.0386774	0	0	0.0333736	0	0	0	0	0.0361041	0	0	0	0.064611	0	0.0439492	0	0	0	0.0630159	0	0	0	0.0182437	0.035744	0	0.0823452	0	0	0.0352447	0	0.056497	0.0180175	0.045585	0.243381	0.0349925	0	0	0	0	0	0	0	0	0	0	0	0	0
methylmalonyl-CoA_decarboxylase,Bacteroides fragilis	0.0462632	0	0	0	0.106325	0	0	0	0.0113364	0	0	0	0.0978854	0.14802	0	0	0	0	0	0	0	0.0176716	0.024626	0	0	0	0	0	0	0.178436	0	0	0	0.173012	0	0	0	0	0	0	0	0	0	0	0	0	0	0.306917	0
phosphotransacetylase,Parabacteroides merdae	0	0.0262454	0	0	0	0	0.013214	0	0	0	0	0.0196441	0	0	0	0	0.0218373	0	0	0.0143536	0	0	0	0.0151931	0	0.0179278	0	0	0	0.0256828	0.0132415	0	0.0109994	0.0081112	0	0.0146079	0.0223472	0.016551	0	0	0	0	0	0.0211535	0	0	0	0	0
Alanine_racemase_alr,Escherichia coli	0	0	0	0	0	0	0	0	0	0	0	0	0	0	0	0.080437	0	0.0555871	0	0.0118155	0	0	0	0	0.0341086	0	0	0	0	0.0345335	0	0	0	0	0	0	0	0	0	0	0.00918753	0	0.0199845	0	0.0514792	0	0	0.0461955	0.120049
Argininosuccinate_lyase,Alistipes shahii	0	0.0395062	0	0	0	0	0.021811	0	0.0102706	0	0	0	0.0431013	0	0.0158684	0	0	0	0	0	0.033485	0	0	0.0140566	0	0	0.027033	0	0	0	0.0405034	0	0	0	0	0	0	0.028474	0	0	0	0	0	0	0	0	0.040901	0	0.0337092
Asparagine_synthetase_asnA,Escherichia coli	0	0	0	0	0	0	0	0	0	0	0	0	0	0	0	0.0760694	0	0.0550526	0	0.0207427	0	0	0	0	0.0398713	0	0	0	0	0.0447276	0.0145397	0	0	0.00438005	0	0	0	0	0	0	0.0189277	0	0.0294746	0	0.0612768	0	0	0.0493006	0.119314
Asparagine_synthetase_asnA,Romboutsia ilealis	0	0	0	0	0	0.0134074	0.01401	0	0	0	0	0	0	0	0	0	0.0373701	0	0	0	0.00974881	0.0176052	0.0178299	0.00813491	0	0.0131029	0	0	0	0.0189658	0.0385561	0	0	0	0	0	0	0	0	0	0	0	0.0125028	0	0	0	0	0	0.0107465
Asparagine_synthetase_asnA,Streptococcus thermophilus	0	0	0	0	0.0121716	0	0.021811	0.0823598	0	0	0	0	0	0	0	0	0.043766	0.0400105	0.0727416	0	0	0	0	0.00873306	0.0804434	0	0	0	0	0	0.382705	0	0	0.09555	0	0	0	0	0	0	0	0	0	0.00464912	0.123467	0	0	0	0
Butyryl-CoA_dehydrogenase,Phascolarctobacterium faecium	0	0	0	0.0317313	0	0	0	0.0152545	0	0	0.026557	0	0	0	0	0	0	0	0.0263026	0	0	0	0	0	0	0	0	0	0	0.00813948	0	0	0	0	0.0249745	0	0	0.0254148	0.00925297	0.021158	0.0175461	0.0221241	0.0362532	0	0	0.0287732	0	0.0123115	0
Glutamate_synthase_gltB,[Eubacterium] eligens	0.177309	0.115664	0.213307	0.259577	0.0859862	0	0	0	0	0.103155	0	0.15926	0.196111	0	0.0912154	0	0	0.138357	0	0	0	0	0	0	0	0	0	0.160397	0	0.151094	0	0.19491	0	0	0.184743	0	0	0	0	0	0	0	0	0	0	0	0	0.0614487	0
Glutathione_peroxidase,Bacteroides fragilis	0.00727661	0	0.00518484	0	0.00832378	0	0	0	0.00411794	0	0	0	0.00930081	0.0171918	0	0	0	0.00389415	0	0	0	0	0	0	0	0	0	0	0	0.0223638	0	0	0	0	0	0	0	0	0	0	0	0	0	0	0	0	0	0.0414016	0
Serine_hydroxymethyltransferase,Alistipes shahii	0	0.0356384	0	0	0	0	0.0361394	0	0	0	0	0	0	0	0.0311819	0.0382167	0	0	0	0.0223181	0	0	0	0.0271562	0	0	0	0	0	0	0.06439	0	0	0	0	0	0	0.0308272	0	0	0.0490462	0	0	0	0	0	0.0621362	0	0.0367402
Superoxide_dismutase_SodB,Escherichia coli	0	0	0	0	0	0	0	0	0.00329435	0	0	0	0	0	0	0.0299364	0	0.0213796	0	0.00463867	0	0	0	0	0.0126155	0	0	0	0	0.0124858	0	0	0	0	0	0	0	0	0	0	0.00442107	0	0.0165198	0	0.0183498	0	0	0.021409	0.0500586
Tryptophanase,Bacteroides stercoris	0.0343135	0.0280871	0.0277065	0.0135187	0	0	0	0.013421	0	0	0	0	0.0400389	0	0	0.0148317	0	0	0.031409	0	0	0	0	0	0	0	0.0562708	0	0.0302622	0	0.0212903	0	0	0.1692	0	0	0	0	0	0	0.0236251	0.10064	0	0	0	0	0	0	0
methylmalonyl-CoA_decarboxylase,Bacteroides ovatus	0	0	0.0232507	0	0	0	0.0465673	0	0.0328951	0.0311398	0	0	0.179324	0.0558262	0	0	0.228332	0	0.297036	0	0.0313657	0	0	0.0154324	0	0	0	0.0296176	0	0	0	0	0	0.0837887	0	0	0	0	0	0.0636214	0.364669	0.0423353	0	0	0	0	0	0	0
phosphotransacetylase,Phocaeicola dorei	0	0	0	0.0591442	0.052377	0	0	0	0	0	0	0.0342296	0	0.0253154	0.046107	0	0	0.0745233	0	0	0	0.0651059	0.0357397	0	0	0	0	0	0.0195023	0.115375	0	0	0	0.0982266	0	0	0.0145716	0	0	0.0196098	0.0274935	0.0756047	0.0232985	0	0	0	0	0	0
serotonin_N-acetyltransferase,Blautia massiliensis	0.006342	0	0	0	0	0	0.0072438	0	0	0.0149574	0.0347144	0	0	0	0.00782322	0	0	0	0.0214853	0	0	0.015745	0.00455741	0.00873306	0	0	0	0.0099046	0.0101714	0	0	0	0.0057359	0	0.0121793	0	0	0	0	0.0120165	0	0	0	0	0	0	0	0	0
4-aminobutyrate_aminotransferase_gabT,Anaerobutyricum hallii	0	0	0	0	0	0	0	0	0	0	0.0464067	0	0	0	0	0	0	0	0	0.0373719	0	0	0	0	0	0.0251651	0	0.0887568	0	0.0768904	0	0	0	0.0894666	0	0	0.0623884	0	0.0384354	0	0	0.0485733	0	0	0	0	0	0	0
4-hydroxybutyrate_dehydrogenase,Odoribacter splanchnicus	0	0	0	0.0104206	0	0	0.00995027	0	0.0118693	0	0	0	0.0136109	0.0116186	0	0	0	0	0	0.039735	0	0	0	0.00843398	0	0.0105485	0	0.0125971	0	0	0.0162273	0	0	0	0	0	0	0	0	0	0	0	0.00642716	0	0	0	0.0128	0	0
Argininosuccinate_lyase,Streptococcus thermophilus	0	0	0	0	0.00800967	0	0.0372538	0.116976	0	0	0	0	0	0	0	0	0.0693495	0.0548235	0.0966355	0	0	0	0	0.027216	0.115954	0	0.0259785	0	0	0	0.518885	0	0	0.147624	0	0	0	0	0	0	0	0	0	0	0	0	0	0	0
Asparagine_synthetase_asnA,Bacteroides ovatus	0	0	0.0465825	0	0	0	0.0329553	0	0.0318777	0	0	0	0.0687353	0	0	0	0.063045	0.0600157	0.0906621	0	0	0	0	0	0	0.0240772	0	0.0345219	0	0	0	0	0	0	0	0	0	0	0	0	0.0875924	0	0	0	0	0.0314107	0	0	0
Asparagine_synthetase_asnA,Bacteroides stercoris	0.0202944	0	0.0238178	0	0	0	0	0.012321	0.0135165	0.0165047	0	0	0.0268816	0	0	0.0161056	0	0	0.0232195	0	0	0	0	0	0	0	0.0632687	0	0.0281606	0	0	0	0	0.125724	0	0	0	0.0203946	0	0	0.0134704	0.0837557	0	0.021076	0	0	0	0	0
Asparagine_synthetase_asnA,Roseburia hominis	0.0554758	0	0	0	0	0	0	0.0910871	0	0.0143127	0	0	0	0.0222927	0	0.0414924	0	0.0306187	0	0.00883973	0	0	0	0	0	0	0.0241571	0	0.0160558	0	0	0.0226347	0.0198395	0	0.047691	0	0	0.0364749	0	0	0	0.0114779	0	0.0362632	0	0	0	0	0
Asparagine_synthetase_asnB,Bacteroides caccae	0	0	0	0	0	0	0.0220498	0	0	0	0	0	0	0.0647999	0	0	0	0	0.0535687	0.027832	0	0	0	0	0	0	0	0	0	0	0	0	0	0.0416105	0.0355116	0	0	0.0316116	0	0	0	0	0.0224951	0.0816696	0	0	0	0.0285998	0
Creatinine_amidohydrolase,Phascolarctobacterium faecium	0	0	0	0.0300415	0	0	0	0.0107075	0	0	0.0140489	0	0	0	0	0	0	0	0.00982734	0	0	0	0	0	0	0	0	0	0	0	0	0	0.0105271	0	0.0209375	0	0	0.0236107	0.0102236	0.0140807	0.0143685	0.0151376	0.0249052	0	0	0.0178034	0	0.00828033	0
Dihydrolipoyl_dehydrogenase,Escherichia coli	0	0	0	0	0	0	0	0	0.0200083	0	0	0	0	0	0	0.0950867	0	0.0957502	0	0	0	0	0	0	0.0440765	0	0	0	0	0.0355608	0	0	0	0	0	0	0	0	0	0	0.0216909	0	0.0303784	0	0.0619411	0	0	0.0658068	0.144481
Estradiol_17-beta-dehydrogenase,Bacteroides ovatus	0	0	0.00883042	0	0	0	0.0195025	0	0	0.0157956	0	0	0	0	0	0	0.0411163	0	0.0610837	0	0	0	0	0	0	0	0	0	0	0.0160419	0	0	0	0	0	0	0	0	0	0.00980491	0.0333653	0.0164684	0	0	0	0	0	0	0
Estradiol_17-beta-dehydrogenase,Escherichia coli	0	0	0	0	0	0	0	0	0.00358503	0	0	0	0	0	0	0.0395816	0	0.0300842	0	0	0	0	0	0	0.0210259	0	0	0	0	0.0173063	0	0	0	0	0	0	0	0	0	0	0	0	0.0114484	0	0.0266529	0	0	0.028164	0.0593355
Estradiol_17-beta-dehydrogenase,Eubacterium sp.	0	0.0252324	0	0	0	0	0	0	0	0	0	0	0.0417402	0	0.0163677	0	0	0	0	0	0	0.0191996	0.061565	0.00759657	0	0.0200564	0	0	0	0	0	0.0186826	0.0160605	0	0.0082792	0	0.0334901	0.043064	0	0	0	0	0	0	0	0	0	0	0.0831248
Estradiol_17-beta-dehydrogenase,Odoribacter splanchnicus	0	0	0	0.00441235	0	0	0.00756221	0	0.00746073	0	0	0.00935834	0.00793972	0	0	0	0	0	0	0.0249438	0	0	0	0.00299077	0	0.0106432	0	0	0	0.0101941	0	0	0	0	0	0	0	0	0	0	0	0	0	0	0	0	0.00730726	0.00936984	0
Glutamate_synthase_gltB,Ruminococcus bicirculans	0	0.341742	0	0	0	0.140988	0	0	0	0.220106	0	0	0	0	0.0755135	0	0	0.305805	0	0	0	0	0	0	0	0	0	0.107701	0.26429	0.135526	0	0.238653	0.108712	0	0	0	0	0	0	0	0	0	0.0489067	0	0	0.105082	0	0	0.260672
Glutamine_synthetase,Escherichia coli	0	0	0	0	0	0	0	0	0.0137588	0	0	0	0	0	0	0.103913	0	0.0543654	0	0	0	0	0	0	0.0478144	0	0	0	0	0.052393	0.0219393	0	0	0	0	0	0	0	0	0	0.0127106	0	0.0270644	0	0.0747278	0	0	0.0673866	0.169832
L-aspartate_oxidase,Alistipes shahii	0	0.0474258	0	0	0	0	0.0309653	0	0	0	0	0	0	0	0	0	0	0	0	0.0285322	0.0430643	0	0	0	0	0	0.0208978	0	0	0	0.0329739	0	0	0	0	0	0	0.0269836	0	0.0336168	0.0242468	0.0307742	0	0	0	0	0.0484045	0	0
L-aspartate_oxidase,Bacteroides ovatus	0	0	0	0.0241271	0	0	0.0251543	0	0.0135165	0	0.0205749	0	0.0511545	0	0	0	0.071451	0	0.105981	0	0	0	0	0	0	0	0	0.0220209	0	0	0	0	0	0.0915755	0	0	0	0	0	0.0302257	0.103135	0.0363468	0	0	0	0	0	0	0
Prephenate_dehydrogenase,Streptococcus thermophilus	0	0	0	0	0	0	0.030408	0.0859534	0	0	0	0	0	0	0	0	0.0597557	0.0288625	0.0710074	0	0	0	0	0.00998919	0.103961	0	0.0207061	0	0	0	0.356871	0	0	0.106581	0	0	0	0	0	0	0	0	0	0	0.059118	0	0	0	0
Quinolinate_synthase,Escherichia coli	0	0	0	0	0	0	0	0	0.00629802	0	0	0	0	0	0	0.0636035	0	0.047417	0	0.00551389	0	0	0	0	0.0286575	0	0	0	0	0.0260779	0.0118135	0	0	0	0	0	0	0	0	0	0	0	0.013959	0	0.0365336	0	0	0.0356817	0.0813796
Quinolinate_synthase,Phocaeicola dorei	0	0	0	0.0538869	0.0650982	0.0138884	0	0.0680587	0	0	0	0.0251242	0	0	0	0	0.0219287	0	0	0	0	0.0401265	0.03518	0	0	0	0.0156255	0	0	0.0850299	0	0	0	0	0	0	0.0134083	0	0	0.0222638	0.0258356	0	0.0132058	0.00991813	0	0	0	0	0
Serine_hydroxymethyltransferase,Ruminococcus bicirculans	0.0161554	0.0820513	0	0	0	0.0310836	0	0	0	0.0550588	0	0	0	0	0	0	0	0.0702474	0	0	0	0	0	0	0	0.00960249	0	0	0.0606924	0.0276584	0	0.0385329	0.0241583	0	0	0	0	0	0	0	0	0	0.0101931	0	0	0.0277541	0	0	0.0647547
Serine_hydroxymethyltransferase,Streptococcus thermophilus	0	0	0	0	0	0	0.0673434	0.107002	0	0	0	0	0	0	0	0	0.0492482	0.0344365	0.078137	0	0	0	0	0	0.106453	0	0.0269371	0	0	0	0.411006	0	0	0.114611	0	0	0	0	0	0	0	0	0	0	0.0528907	0	0	0	0
Superoxide_dismutase_SodA,Escherichia coli	0	0	0	0	0	0	0.00334329	0	0	0	0	0	0	0	0	0.0477708	0	0.0320695	0	0	0	0	0	0	0.0250753	0	0	0	0	0.0201511	0.0190833	0	0	0.0150057	0	0	0	0	0	0	0.00607897	0	0.0151139	0	0.0338766	0	0	0.0287632	0.0708168
Superoxide_dismutase_SodA,Streptococcus thermophilus	0	0	0	0	0.00392631	0	0.0148856	0.0478904	0	0	0	0	0	0	0	0	0.0223855	0.0106135	0.0334322	0	0	0	0	0.0065797	0	0	0	0	0	0	0.198103	0	0	0.0528039	0	0	0	0	0	0	0	0	0	0.00565643	0.00763885	0	0	0	0
Superoxide_dismutase_SodC,Escherichia coli	0	0	0	0	0	0	0	0	0.00285833	0	0	0	0	0	0	0.0221111	0	0.0128278	0	0.00288823	0	0	0	0	0.0128491	0	0	0	0	0.00774436	0.0166168	0	0	0	0	0	0	0	0	0	0.00193422	0	0	0	0.0167722	0	0	0.0167786	0.0449149
Tryptophanase,Escherichia coli	0	0	0	0	0	0	0	0	0	0	0	0	0	0	0	0.100637	0	0.0590994	0	0.0150538	0	0	0	0	0.0354325	0	0	0	0	0.0487578	0.0205113	0	0	0	0	0	0	0	0	0	0.0177534	0	0.0224951	0	0.0648472	0	0	0.0553474	0.152288
gamma-aminobutyrate_antiporter,Alistipes onderdonkii	0	0	0.00648104	0.0486297	0	0	0	0	0.0301821	0	0	0	0	0.223871	0	0.0737946	0	0	0	0	0	0	0	0	0	0	0	0	0	0.0281326	0	0	0	0	0	0	0	0	0.0200589	0	0.149626	0.640186	0	0.59935	0	0.275024	0.0181455	0.0152532	0
methylmalonyl-CoA_decarboxylase,Phocaeicola dorei	0	0.083801	0.0396964	0.0857122	0.0712233	0.025432	0	0.107222	0	0	0	0.0471289	0	0	0	0	0	0.118886	0	0	0	0.0860328	0.0603657	0	0	0	0	0	0.212171	0.173379	0	0	0	0	0	0	0.14792	0	0	0.0378927	0	0	0.0381613	0.0418421	0	0	0	0	0
myo-inositol-1(or_4)-monophosphatase,Escherichia coli	0	0	0	0	0	0	0.00390051	0	0	0	0	0	0	0	0	0.0592358	0	0.0330621	0	0	0	0	0	0	0.0224276	0	0	0	0	0.0259989	0	0	0	0	0	0	0	0	0	0	0.00835858	0	0.0163692	0	0.0420967	0	0	0.0331213	0.0800937
phosphotransacetylase,Flintibacter sp.	0.0227644	0.0339808	0	0.0365192	0	0	0	0.0203883	0	0.0279807	0	0	0	0	0.0237471	0.0330301	0	0	0	0	0	0	0	0	0	0	0.0283751	0	0	0.0381686	0.0516678	0	0	0	0.0291483	0.0389765	0	0	0	0	0.0274935	0	0	0.0447091	0	0.0335687	0	0	0
phosphotransacetylase,Streptococcus thermophilus	0	0	0	0	0.0120145	0	0.0217314	0.0801596	0	0	0	0	0	0	0	0	0.0414818	0.0271063	0.0574225	0	0	0	0	0.0183634	0.0790417	0	0	0	0	0	0.334543	0	0	0.0996056	0	0	0	0	0	0	0	0	0	0	0.0167722	0	0	0	0
spermidine_synthase,Ruminococcus bicirculans	0.0114824	0.0555297	0	0	0	0.0270554	0	0	0	0.0390054	0	0	0	0	0.0100981	0	0	0.0445918	0	0	0	0	0	0	0	0	0	0.0051927	0.0634665	0.0316887	0	0.0293713	0.0155207	0	0	0	0	0	0	0	0	0	0	0	0	0.0163647	0	0	0.0308618
Alanine_racemase_dadx,Escherichia coli	0	0	0	0	0	0	0	0	0	0	0	0	0	0	0	0.0581439	0	0.0313059	0	0.00997752	0	0	0	0	0.0359776	0	0	0	0	0.0303452	0.0186939	0	0	0	0	0	0	0	0	0	0.0101546	0	0.0171224	0	0.0320499	0	0	0.0396039	0.0913913
Asparagine_synthetase_asnB,Bacteroides cellulosilyticus	0.0156213	0.0168523	0	0	0	0	0	0.0214883	0	0	0.0435063	0.0481406	0	0.0407125	0	0	0	0	0	0	0	0.0116925	0.00783554	0	0	0	0	0	0	0	0	0	0	0	0	0	0	0	0	0	0.0667305	0	0	0	0	0.0254762	0.0386451	0	0
Asparagine_synthetase_asnB,Parabacteroides merdae	0	0.0283634	0	0	0	0.0250713	0	0	0	0	0	0.0279907	0.0318723	0.0374064	0	0	0	0	0	0.0237185	0	0	0	0	0	0.0212863	0	0	0	0.0417247	0	0	0.0184898	0	0	0	0.0350208	0.0241597	0	0	0	0	0	0.0371155	0	0.0264353	0	0	0
Butyrate_kinase,Alistipes onderdonkii	0	0	0	0.0129554	0	0	0	0	0.00886568	0	0	0	0	0.0780244	0	0.0253868	0	0	0	0	0	0	0	0	0	0.0102174	0	0	0	0.0138292	0	0	0	0	0	0	0	0	0	0	0.0562996	0.24611	0	0.215022	0	0.0920741	0	0	0
Catalase,Bacteroides ovatus	0	0	0.0233318	0.0229066	0	0	0.0167961	0	0.0165202	0	0	0	0.0483189	0.0380676	0	0	0.0627709	0.0261137	0.0865192	0	0	0	0	0.0128005	0	0.0160357	0	0.0303869	0	0	0	0	0	0.0232791	0	0	0	0	0	0	0.0912536	0	0	0	0	0	0	0	0
Estradiol_17-beta-dehydrogenase,Streptococcus thermophilus	0	0	0	0	0	0	0.0182289	0.0649051	0	0	0	0	0	0	0	0	0	0.032833	0.0434523	0	0	0	0	0	0.0763161	0	0	0	0	0	0.322729	0	0	0.0834643	0	0	0	0	0	0	0	0	0	0.010693	0.0118734	0	0	0	0
Glutamate_decarboxylase,Alistipes shahii	0	0.0373881	0	0	0	0	0.0281792	0	0	0	0	0	0	0	0.0190309	0	0	0	0	0.0204802	0.0461161	0	0	0.0214139	0	0	0	0	0	0	0.0546536	0	0	0	0	0	0	0.035063	0	0	0	0	0	0	0	0	0.0284934	0.0129652	0
Glutamine_synthetase,Bacteroides uniformis	0	0	0.0960815	0	0.052534	0	0	0	0	0	0	0	0	0.286215	0	0	0.14208	0.185926	0	0	0	0	0	0	0	0	0.137753	0.124529	0	0.220951	0	0	0	0	0	0	0	0	0	0	0.175254	0.609662	0	0.10538	0	0.233962	0.06655	0	0.0745827
Glutamine_synthetase,Streptococcus thermophilus	0	0	0	0	0.0130354	0	0.0349454	0.110375	0	0	0	0	0	0	0	0	0.0580196	0.0423011	0.0696585	0	0	0	0	0	0.111048	0	0.0288544	0	0	0	0.477083	0	0	0.129941	0	0	0	0	0	0	0	0	0	0	0.0154438	0	0	0	0
Glutathione_S-transferase,Escherichia coli	0	0	0	0	0	0	0	0	0	0	0	0	0	0	0	0.0274796	0	0.0358872	0	0.0173294	0	0	0	0	0.0260098	0	0	0	0	0.0209414	0	0	0	0	0	0	0	0	0	0	0.00711516	0	0.0101931	0	0.0202595	0	0	0.0238059	0.0476705
Glutathione_synthetase,Escherichia coli	0	0	0	0	0	0	0	0	0.00823587	0	0	0	0	0	0	0.0521385	0	0.0367272	0	0.00989	0	0	0	0	0.0260877	0	0	0	0	0.032795	0	0	0	0	0	0	0	0	0	0	0.00925661	0	0.0204364	0	0.0423458	0	0	0.0416195	0
Histidine_ammonia-lyase,Phocaeicola dorei	0	0	0	0.0983859	0.0806464	0.00943931	0	0	0	0	0	0.0338081	0	0	0.0599225	0	0	0.0997207	0	0	0.0634096	0.0871622	0.0499716	0	0	0	0	0	0	0.156389	0	0	0	0.0773809	0	0	0.0184288	0	0	0	0	0	0.0349477	0	0	0	0	0	0
Ornithine_carbamoyltransferase,Phascolarctobacterium faecium	0	0	0	0.0383029	0	0	0	0.0110009	0	0	0.0166774	0	0	0	0	0	0	0	0.0131031	0	0	0	0	0	0	0	0	0	0	0	0	0	0.0082327	0	0.0261377	0	0	0.0285524	0	0.0352387	0.0178224	0	0.0293239	0	0	0.0230785	0	0.0116034	0
Phenylalanine-specific_permease,Escherichia coli	0	0	0	0	0	0	0	0	0.0116271	0	0	0	0	0	0	0.173795	0	0.0996444	0	0.0167167	0	0	0	0	0.0742136	0	0	0	0	0.0812367	0.0199921	0	0	0	0	0	0	0	0	0	0	0	0.0446889	0	0.115496	0	0	0.107862	0.150268
Pyruvate_kinase_pykA,Escherichia coli	0	0	0	0	0	0	0	0	0	0	0	0	0	0	0	0.0788901	0	0.0431411	0	0	0	0	0	0	0.035121	0	0	0	0	0.0311355	0.11424	0	0	0	0	0	0	0	0	0	0.0155428	0	0.0187291	0	0.045584	0	0	0.0481022	0.112609
Serine_hydroxymethyltransferase,Bacteroides caccae	0	0	0	0	0	0	0.0257115	0	0	0	0	0.0330493	0	0.0560151	0	0	0	0	0	0	0	0	0	0	0	0	0.0307716	0	0	0	0	0	0	0.0691885	0	0	0	0.0327882	0	0	0	0	0.022244	0.0621433	0	0	0	0.0263118	0.0209419
Serine_hydroxymethyltransferase,Bacteroides fragilis	0.0164892	0	0	0	0.025364	0	0	0	0	0	0	0	0.0548975	0.0363673	0	0	0.0169034	0	0	0	0	0	0	0	0	0	0	0	0	0.0416457	0	0	0	0	0	0	0	0	0	0	0	0	0	0	0	0	0	0.0763751	0
Serine_hydroxymethyltransferase,Escherichia coli	0	0	0	0	0	0	0	0	0.0098346	0	0	0	0	0	0	0.0744315	0	0.0539836	0	0.013741	0	0	0	0	0.0309937	0	0	0	0	0.0474935	0	0	0	0	0	0	0	0	0	0	0.0194113	0	0.0211895	0	0.0531398	0	0	0.0558922	0.116375
Serine_hydroxymethyltransferase,Phascolarctobacterium faecium	0	0	0	0.0387723	0	0	0	0.0225884	0	0	0	0	0	0	0	0	0	0	0.0193656	0	0	0	0	0	0	0	0	0	0	0.0203882	0	0	0	0	0.0391381	0	0	0.0387497	0.0199942	0.0322161	0.0282534	0.0234549	0.0377094	0	0	0.0384242	0	0.0140003	0
Tryptophan_synthase_alpha,Eubacterium sp.	0.0255015	0.023759	0	0	0	0	0	0	0	0	0	0	0.0301709	0	0.0111522	0	0	0	0	0	0	0.0221892	0.0600458	0.00765638	0	0.0188739	0	0	0	0	0	0.0183234	0.014306	0	0.0107424	0	0.0344697	0.0505943	0	0	0	0	0	0	0	0	0	0	0.0803693
gamma-aminobutyrate_antiporter,Bacteroides caccae	0	0	0	0	0	0	0	0	0	0	0	0.0330493	0	0.0572431	0	0	0	0	0	0	0.024584	0	0	0	0	0	0	0	0	0	0	0	0	0.0221436	0.0296957	0	0	0	0	0.0375241	0	0	0.0297758	0.0943772	0	0	0	0.0298528	0
gamma-aminobutyrate_antiporter,Bacteroides fragilis	0.0331119	0	0	0	0.0422471	0	0	0	0.0147277	0	0	0	0.0377704	0.0703731	0	0	0	0	0	0	0	0	0	0	0	0	0.0477391	0	0	0.0837655	0	0	0	0	0	0	0	0	0	0	0	0	0	0	0	0	0	0.116034	0
methylmalonyl-CoA_decarboxylase,Alistipes shahii	0	0.0431897	0	0	0	0	0.0309653	0	0	0	0	0	0	0	0	0.0354869	0	0	0	0	0.0429795	0	0	0	0	0	0	0	0	0	0.0555624	0	0	0	0	0	0	0.0305134	0	0.0302257	0	0	0	0	0	0	0.07116	0	0.0476705
myo-inositol-1(or_4)-monophosphatase,Bacteroides cellulosilyticus	0	0.0141817	0	0	0	0	0	0.0104875	0	0.00606034	0.0210281	0.020993	0	0.0220093	0	0	0	0	0	0	0	0	0	0	0	0	0	0	0	0	0	0	0	0	0	0	0	0.0101973	0	0	0.0306021	0	0	0	0	0.0130678	0.032662	0	0
phosphotransacetylase,Bacteroides cellulosilyticus	0.00954637	0	0.0516863	0	0	0	0	0.0154012	0	0.00889709	0.019034	0.0215832	0	0.0207813	0	0	0	0	0.136908	0	0	0	0	0	0	0	0	0	0	0	0	0	0	0	0	0	0	0	0	0	0.047112	0	0	0	0	0.0181631	0.0201563	0	0
spermidine_synthase,Anaerobutyricum hallii	0	0	0	0.0294782	0	0	0	0.0110742	0	0.0356528	0.0435063	0	0	0.0263545	0.0240245	0	0	0	0.021678	0	0	0	0	0.0473141	0	0	0	0.0347142	0	0	0	0.0381737	0.0263177	0	0.0252482	0.0256966	0	0	0	0	0	0	0	0	0	0	0	0	0.0267285
spermidine_synthase,Escherichia coli	0	0	0	0	0	0	0	0	0.0105613	0	0	0	0	0	0	0.0588719	0	0.0334439	0	0	0	0	0	0	0.0278009	0	0	0	0	0.0222848	0	0	0	0.00940899	0	0	0	0	0	0	0.00994741	0	0.0129547	0	0.0379451	0	0	0.0358451	0.0879929
4-hydroxyphenylacetate_decarboxylase_hpdB,Escherichia coli	0	0	0	0	0	0	0	0	0.0232058	0	0	0	0	0	0	0.157325	0	0.102164	0	0	0	0	0	0	0.071488	0	0	0	0	0.082027	0	0	0	0	0	0	0	0	0	0	0.030533	0	0.0439859	0	0.124629	0	0	0.0965312	0.222921
Argininosuccinate_lyase,Bacteroides cellulosilyticus	0	0	0.0587345	0	0	0	0	0.0263287	0	0	0.0482195	0.0512601	0	0.100695	0	0	0.0292382	0	0.224776	0	0	0	0	0	0	0	0	0.0602931	0	0	0	0	0	0	0	0	0	0	0	0	0.0618259	0	0	0	0	0.0284135	0.0345256	0	0
Argininosuccinate_lyase,Escherichia coli	0	0	0	0	0	0	0	0	0	0	0	0	0	0	0	0.10637	0	0.0717745	0	0.0171543	0	0	0	0	0.0503842	0	0	0	0	0.0511286	0.0323248	0	0	0	0	0	0	0	0	0	0	0	0.0289222	0	0.0797097	0	0	0.0678224	0.170199
Argininosuccinate_lyase,Phascolarctobacterium faecium	0	0	0	0.0549196	0	0	0	0.0185548	0	0	0.0273727	0	0	0	0	0	0	0	0.0223524	0	0	0	0	0	0	0	0	0	0	0	0	0	0	0	0.039617	0	0	0.0346708	0.018053	0.0305943	0.0248685	0.024453	0.0438352	0	0	0.0368656	0	0.0150353	0
Butyrate_kinase,Phocaeicola dorei	0	0	0	0	0.0631351	0	0	0	0	0	0	0	0	0	0.0225819	0	0	0.0872747	0.0887351	0	0	0.0734767	0.0398973	0	0	0	0	0.0515424	0	0	0	0	0	0.0705675	0.0149163	0	0.0117552	0	0	0.0187252	0.0293587	0	0.0144611	0	0	0	0	0	0
Butyryl-CoA_dehydrogenase,Odoribacter splanchnicus	0	0	0	0.0301354	0	0	0.021015	0	0.0272753	0	0	0	0	0.0270157	0	0	0	0	0	0.0855091	0	0	0	0	0	0.0222797	0	0	0	0.0192819	0	0	0	0	0	0	0	0	0	0	0	0	0	0	0	0	0.0222651	0.0232067	0
Catalase,Bacteroides cellulosilyticus	0.0136854	0.0243115	0	0	0	0	0	0.0174547	0	0.0177942	0.0373429	0.0460329	0	0.039579	0	0	0	0	0	0	0	0	0	0	0	0	0	0	0	0	0	0	0	0	0	0	0	0	0	0	0.0651417	0	0	0	0	0.0238578	0.0287877	0	0
D-lactate_dehydrogenase,Escherichia coli	0	0	0	0	0	0	0	0	0	0	0	0	0	0	0	0.045496	0	0.0374907	0	0	0	0	0	0	0.0265549	0	0	0	0	0.0268682	0	0	0	0	0	0	0	0	0	0	0.0189968	0	0.0167207	0	0.0309705	0	0	0.038351	0.0666835
Glutamate_decarboxylase,Phocaeicola dorei	0	0	0	0.0929409	0.0691031	0	0	0	0	0	0	0.0395411	0	0	0.0296838	0	0	0.0830752	0.0909511	0	0.0577299	0	0	0	0	0	0	0.0617355	0	0.160577	0	0	0	0.0773809	0	0	0.0137144	0	0	0	0	0.056558	0.0223444	0	0	0	0	0	0
Glutamate_synthase_gltB,Coprococcus comes	0	0	0	0.178559	0	0.115376	0.146946	0.172347	0	0	0	0	0.197812	0	0	0	0	0	0	0	0.0701914	0	0	0.0637035	0	0.0856656	0.0893431	0	0	0	0.19317	0	0.0805725	0	0	0	0.0839397	0.128251	0	0	0	0	0	0	0	0	0	0	0
Glutamate_synthase_gltD,Roseburia intestinalis	0	0	0	0	0.0636062	0	0	0	0	0.0485472	0	0	0	0.0603603	0	0.0706099	0	0	0	0.0755316	0	0	0	0.0427083	0.0520196	0	0.0917396	0	0	0.042831	0.066597	0.0746407	0	0	0.0309957	0.0421636	0	0	0	0.0578711	0	0	0	0	0	0	0	0	0
Glutathione_reductase,Escherichia coli	0	0	0	0	0	0	0	0	0.0147277	0	0	0	0	0	0	0.121565	0	0.0662769	0	0	0	0	0	0	0.0621431	0	0	0	0	0.0534993	0	0	0	0	0	0	0	0	0	0	0.0198257	0	0.0381613	0	0.0803739	0	0	0.0751222	0.157891
Glutathione_reductase,Streptococcus thermophilus	0	0	0	0	0.0114648	0	0.0314429	0	0	0	0	0	0	0	0	0	0.0650551	0.0516929	0.0956721	0	0	0	0	0.0224906	0.121639	0	0	0	0	0	0.538358	0	0	0.168551	0	0	0	0	0	0	0	0	0	0	0	0	0.00720918	0	0
Glutathione_synthetase,Streptococcus thermophilus	0	0	0	0	0	0	0.0427464	0.160906	0	0	0	0	0	0	0	0	0.0767504	0.0574196	0.126407	0	0	0	0	0.0339154	0.173892	0	0.0334557	0	0	0	0.685572	0	0	0.187044	0	0	0	0	0	0	0	0	0	0	0.0249093	0	0	0	0
Histidine_ammonia-lyase,Bacteroides cellulosilyticus	0	0.0139975	0	0	0	0	0	0.0223684	0	0.015989	0.0472225	0.0461172	0	0.041846	0	0	0	0	0	0	0	0	0	0	0	0	0	0	0	0	0	0	0	0	0	0	0	0	0	0	0.0589936	0	0	0	0	0.03213	0.036193	0	0
Histidine_ammonia-lyase,Bacteroides fragilis	0.0159551	0	0	0	0.032824	0	0	0	0.00886568	0	0	0	0.0223446	0.0483638	0	0	0	0	0	0	0	0	0	0	0	0	0	0	0	0.0537364	0	0	0	0	0	0	0	0	0	0	0	0	0	0	0	0.0103104	0	0.105574	0
Linoleic_acid_isomerase,Coprococcus eutactus	0	0	0	0	0	0	0	0	0	0	0.077405	0.15867	0	0	0.190088	0	0	0	0	0	0.128939	0.0200633	0.0227071	0	0	0	0	0	0	0	0.0921712	0.110928	0	0	0.275609	0.302449	0	0	0	0	0	0	0	0	0	0	0	0	0
Serine_hydroxymethyltransferase,Alistipes onderdonkii	0	0	0	0.0245026	0	0	0	0	0.0126929	0	0	0	0	0.0911544	0	0.0312103	0	0	0	0	0	0	0	0	0	0.032639	0	0	0	0.0297921	0	0	0	0	0	0	0	0	0	0	0.0577502	0.266571	0	0.223158	0	0.119289	0	0	0
Tryptophan-specific_transport_protein,Escherichia coli	0	0	0	0	0	0	0	0	0.0111427	0	0	0	0	0	0	0.0933579	0	0	0	0.0218805	0	0	0	0	0.0366006	0	0	0	0	0.042752	0	0	0	0	0	0	0	0	0	0	0.0134014	0	0.0211895	0	0.0621902	0	0	0.0683127	0.128683
Tryptophanase,Alistipes onderdonkii	0	0	0	0.0294782	0	0	0	0.0222217	0	0	0	0	0	0.110047	0	0.0399455	0	0	0.193946	0	0	0	0	0	0	0	0	0	0	0.0307404	0	0	0	0	0	0	0	0	0	0	0.0739838	0.319885	0	0.266472	0	0.1287	0	0	0
Tyrosine_aminotransferase,Escherichia coli	0	0	0	0	0	0	0	0	0	0	0	0	0	0	0	0.0867155	0	0.0546708	0	0.015754	0	0	0	0	0.0370678	0	0	0	0	0.0434632	0	0	0	0	0	0	0	0	0	0	0	0	0.0207376	0	0.0612768	0	0	0.0542579	0.128315
chorismate_mutase,Escherichia coli	0	0	0	0	0	0	0	0	0.00610424	0	0	0	0	0	0	0.0676981	0	0.0401632	0	0	0	0	0	0	0.0263992	0	0	0	0	0.0323999	0	0	0	0	0	0	0	0	0	0	0.00980925	0	0.0177249	0	0.0412664	0	0	0.0461955	0.101862
methylmalonyl-CoA_decarboxylase,Bacteroides cellulosilyticus	0.0166227	0.0203517	0	0	0	0	0	0.0433434	0	0	0.0679786	0.109939	0	0.0757574	0	0	0	0	0	0	0	0	0	0	0	0	0	0	0	0.0379316	0	0	0	0	0	0	0	0	0	0	0.130836	0	0	0	0	0.0553883	0.0610083	0	0
methylmalonyl-CoA_decarboxylase,[Ruminococcus] gnavus	0	0	0	0.0731323	0	0	0	0	0	0	0	0	0.0669205	0.038351	0.0334013	0	0.0685271	0	0	0	0	0	0	0.029489	0	0	0	0	0	0	0	0	0	0	0.0451593	0	0	0	0.0611472	0	0.0518094	0.0899105	0	0	0	0	0	0.070982	0
nitric_oxide_dioxygenase,Escherichia coli	0	0	0	0	0	0	0	0	0	0	0	0	0	0	0	0.0678801	0	0.0425302	0	0	0	0	0	0	0.0299035	0	0	0	0	0.029476	0	0	0	0.00592118	0	0	0	0	0	0	0	0	0.017273	0	0.0467464	0	0	0.0489738	0.109027
phosphotransacetylase,Bacteroides stercoris	0.0269034	0	0.0298128	0.0147391	0	0	0	0	0.0102222	0.012443	0	0	0.0242729	0	0	0.0251138	0	0	0.0258209	0	0	0	0	0	0	0	0.0447674	0	0.0154673	0	0	0	0	0.117207	0	0	0	0	0	0	0.0105	0.0902432	0	0.0193713	0	0	0	0	0
phosphotransacetylase,Odoribacter splanchnicus	0	0	0	0.0168983	0	0	0	0	0.0132258	0	0	0	0.0115693	0	0	0	0	0	0	0.0371969	0	0	0	0	0	0.0119676	0	0	0	0.00916679	0	0	0	0	0	0.018127	0	0.0102757	0	0	0	0	0.00507143	0	0	0	0.011721	0.00550206	0
4-hydroxyphenylacetate_decarboxylase_hpdB,[Ruminococcus] gnavus	0	0	0	0	0.0906978	0	0	0	0	0	0	0	0.104237	0	0	0	0.105989	0	0.088157	0	0.0723107	0	0	0	0	0	0	0	0	0	0.439047	0.0647605	0	0	0.0970925	0	0	0.0494961	0.0583002	0	0	0	0	0.0576491	0	0	0	0	0
Argininosuccinate_lyase,Alistipes onderdonkii	0	0	0.0215495	0	0	0	0	0.0254487	0.0129352	0	0	0	0	0.107591	0	0.0509556	0	0	0	0	0	0	0	0	0	0	0	0	0	0	0	0	0	0	0	0	0	0	0	0	0.0756417	0.320883	0	0.260661	0	0.123904	0.015154	0.0189576	0
Argininosuccinate_lyase,Bacteroides fragilis	0.0348476	0	0	0	0.0267774	0	0	0	0	0	0	0	0.0284696	0.0471358	0	0	0	0	0	0	0	0	0	0	0	0	0	0	0	0.0574505	0	0	0	0	0.0199796	0	0	0	0	0	0	0	0	0	0	0	0	0.0978386	0
Asparagine_synthetase_asnB,Alistipes onderdonkii	0	0	0	0.0241271	0	0	0	0	0	0	0	0	0	0.146319	0	0.0415834	0	0	0	0	0	0	0	0	0	0	0	0	0	0.0308194	0	0	0	0	0	0	0	0	0	0	0.0786121	0.386507	0	0.336984	0	0.151719	0.0159877	0.0269111	0
Asparagine_synthetase_asnB,Bacteroides sp.	0	0.027903	0	0	0	0	0.0267463	0	0	0	0	0	0	0	0.0422232	0	0	0.0710873	0	0	0.0368759	0	0	0	0	0	0	0	0	0	0	0	0	0.0714597	0	0	0	0	0	0	0	0	0.020587	0.055557	0.0220862	0	0	0.0196658	0
Butyrate_kinase,Odoribacter splanchnicus	0	0	0	0.0206535	0	0	0.00971147	0	0.00770297	0	0	0	0	0.0121854	0	0.00909921	0	0	0	0.0388598	0	0	0	0	0	0.010312	0	0.00913531	0	0.0143824	0	0	0	0	0	0	0	0	0	0	0	0	0	0	0	0	0.00902373	0.0081169	0
Catalase,Bacteroides fragilis	0.0172235	0	0	0	0.0351797	0	0	0	0	0	0	0	0.0379972	0.0488361	0	0	0	0	0	0	0	0	0	0	0	0	0	0	0	0.0564232	0	0	0	0	0	0	0	0	0	0	0	0.0167179	0	0	0	0	0	0.100889	0
D-serine/D-alanine/glycine_transporter,Escherichia coli	0	0	0	0	0	0	0	0	0	0	0	0	0	0	0	0.102184	0	0.0727671	0	0	0	0	0	0	0.0652581	0	0	0	0	0.0448066	0	0	0	0	0	0	0	0	0	0	0	0	0.0250559	0	0.0665078	0	0	0.0649897	0
Estradiol_17-beta-dehydrogenase,Bacteroides cellulosilyticus	0.012684	0	0	0	0	0	0	0.0122476	0	0.017085	0.0501229	0.0360844	0	0.0234262	0	0	0	0	0	0	0	0	0	0	0	0	0	0	0	0	0	0	0	0	0	0	0	0	0	0	0.040135	0	0	0	0	0.0224191	0.0202053	0	0
Gamma-glutamyltranspeptidase,Escherichia coli	0	0	0	0	0	0	0	0	0.0121116	0	0	0	0	0	0	0.159054	0	0.0863585	0	0	0	0	0	0	0.0538107	0	0	0	0	0.0718329	0	0	0	0	0	0	0	0	0	0	0.0172698	0	0	0	0.0927456	0	0	0.079916	0.178833
Glutamine_synthetase,Alistipes shahii	0	0.124781	0	0	0	0	0	0	0	0	0	0	0	0	0.0629741	0	0	0	0	0.162529	0.118427	0	0	0.132671	0	0	0	0	0	0	0.138516	0	0	0	0	0	0	0	0	0	0	0.178407	0	0	0	0	0.0928366	0	0
Glutamine_synthetase,Phascolarctobacterium faecium	0	0	0	0.0739772	0	0	0	0.0456169	0	0	0	0	0	0	0	0	0	0	0.0311199	0	0	0	0	0	0	0	0	0	0	0	0	0	0	0	0.0684916	0	0	0.0631448	0	0.0598616	0.0640364	0.0646258	0.0823982	0	0	0.0802651	0	0.0290901	0
Histidine_ammonia-lyase,Alistipes onderdonkii	0	0	0.0179849	0.0310742	0	0	0	0	0	0	0	0	0	0.120909	0	0.0430393	0	0	0	0	0	0	0	0	0	0.0191577	0	0	0	0	0	0	0	0	0	0	0	0	0	0	0.0760562	0.358644	0	0.274298	0	0.127081	0	0	0
Histidine_ammonia-lyase,Odoribacter splanchnicus	0	0	0	0	0	0	0.0105075	0	0.0125476	0	0	0	0	0.0187976	0	0	0	0	0	0.0441111	0	0	0	0.00933122	0	0.0173602	0	0	0	0	0	0	0	0	0	0	0	0	0	0	0	0	0	0	0	0	0.0209409	0.0142727	0
L-aspartate_oxidase,Bacteroides fragilis	0.0153543	0	0	0	0.0342374	0	0	0	0	0	0	0	0.0271085	0.056204	0	0	0	0	0	0	0	0	0	0	0	0	0	0	0	0.0610856	0	0	0	0	0	0	0	0	0	0	0	0	0	0	0	0	0	0.110477	0
Linoleic_acid_isomerase,Massilistercora timonensis	0	0.0634493	0	0.116692	0	0	0	0.0827998	0	0	0	0	0	0.076513	0.044609	0	0	0	0.0332395	0	0	0	0	0	0	0.0145693	0	0	0.105918	0	0.273658	0	0	0	0.0828605	0	0.0630007	0.0797742	0	0	0.0536745	0	0	0	0	0	0	0	0
Pyruvate_dehydrogenase_aceE,Escherichia coli	0	0	0	0	0	0	0	0	0	0	0	0	0	0	0	0.164969	0	0.171266	0	0	0	0	0	0	0.0938377	0	0	0	0	0.0794982	0	0	0	0	0	0	0	0	0	0	0.0263883	0	0.0438352	0	0.120893	0	0	0.118376	0.266183
Pyruvate_kinase_pykF,Escherichia coli	0	0	0	0	0	0	0	0	0	0	0	0	0	0	0	0.0620566	0	0.0457372	0	0	0	0	0	0	0.0489825	0	0	0	0	0.0371413	0	0	0	0	0	0	0	0	0	0	0	0	0.0225955	0	0.0438403	0	0	0.0434717	0.112241
Quinolinate_synthase,Bacteroides cellulosilyticus	0	0.0173127	0	0	0	0	0	0.017308	0	0.0191481	0.0248349	0.025883	0	0.0419405	0	0	0	0	0	0	0	0	0	0	0	0	0	0	0	0	0	0	0	0	0	0	0	0	0	0	0.0360593	0	0	0	0	0.0248169	0.0281011	0	0
Quinolinate_synthase,Bacteroides fragilis	0.0147535	0	0	0	0.0245787	0	0	0	0.00891412	0	0	0	0.0328931	0.0400513	0	0	0	0.0128278	0	0	0	0	0	0	0	0	0	0	0	0.0411715	0	0	0	0	0	0	0	0	0	0	0	0	0	0	0	0	0	0.0821495	0
Tryptophan_permease,Escherichia coli	0	0	0	0	0	0	0	0	0.00881723	0	0	0	0	0	0	0.10091	0	0.0544417	0	0	0	0	0	0	0.0392483	0	0	0	0	0.0485208	0.0238866	0	0	0	0	0	0	0	0	0	0	0	0.0241019	0	0.0620241	0	0	0.0559467	0.13502
Tryptophan_synthase_alpha,Escherichia coli	0	0	0	0	0	0	0	0	0.00310056	0	0	0	0	0	0	0.0351229	0	0.0302369	0	0	0	0	0	0	0.0152632	0	0	0	0	0.0202302	0	0	0	0	0	0	0	0	0	0	0.00504278	0	0.0111471	0	0.0204256	0	0	0.0240783	0.069439
Tryptophan_synthase_beta,Escherichia coli	0	0	0	0	0	0	0	0	0.0115787	0	0	0	0	0	0	0.0535943	0	0.0366508	0	0	0	0	0	0	0.025854	0	0	0	0	0.0315306	0	0	0	0	0	0	0	0	0	0	0.0171316	0	0.0198338	0	0.0350391	0	0	0.0563825	0.108292
Tryptophan_synthase_beta,Eubacterium sp.	0.038586	0.0353622	0	0	0	0	0	0	0	0	0	0	0.0607956	0	0.0209174	0	0	0	0	0	0	0.0322208	0.108498	0.0328387	0	0.0298481	0	0	0	0	0	0.0326946	0.0312438	0	0	0	0.0508781	0.0728714	0	0	0	0	0	0	0	0	0	0	0.125927
Tryptophan_synthase_beta,Streptococcus thermophilus	0	0	0	0	0	0	0.0306468	0.0844133	0	0	0	0	0	0	0	0	0.0536339	0.0361927	0.0774626	0	0	0	0	0.0211149	0.107388	0	0	0	0	0	0.419055	0	0	0.117126	0	0	0	0	0	0	0	0	0	0	0	0	0	0	0
Tyrosine-specific_transport_protein,Escherichia coli	0	0	0	0	0	0	0	0	0.0092048	0	0	0	0	0	0	0.069245	0	0.0601684	0	0	0	0	0	0	0.0371457	0	0	0	0	0.0299501	0	0	0	0	0	0	0	0	0	0	0.0123652	0	0.0185283	0	0.0366166	0	0	0.0413472	0
gamma-aminobutyrate_antiporter,Odoribacter splanchnicus	0	0	0	0.0357682	0	0	0.0162388	0	0.0278082	0	0	0	0	0	0	0	0	0	0	0.114829	0	0	0	0	0	0.0336324	0	0.032214	0	0.0217316	0	0	0	0	0	0	0	0	0	0	0	0	0	0	0	0	0.0298666	0.0280006	0
myo-inositol-1(or_4)-monophosphatase,Bacteroides thetaiotaomicron	0	0	0	0.00873081	0	0	0	0	0	0	0	0	0	0.0201201	0	0	0	0	0	0.0211803	0	0.00651059	0.00535695	0	0	0	0	0	0	0	0	0	0.00964981	0.00746231	0	0	0.00575516	0.011217	0	0	0	0	0	0.0111579	0	0	0	0	0
phosphotransacetylase,Escherichia coli	0	0	0	0	0	0	0	0	0.0185065	0	0	0	0	0	0	0.118654	0	0.0922379	0	0	0	0	0	0	0.0791975	0	0	0	0	0.0641675	0	0	0	0	0	0	0	0	0	0	0	0	0.0401698	0	0.0891752	0	0	0.0893404	0.209879
spermidine_synthase,Roseburia hominis	0.0191595	0	0.0104507	0	0	0	0	0	0	0.0207599	0	0	0	0	0	0.0396725	0	0.0526092	0	0	0	0	0	0	0	0.00927137	0	0	0	0	0	0.0128443	0.0103246	0	0	0	0.010347	0.0143547	0	0	0	0	0.00969095	0.0227807	0	0.00935128	0	0	0
4-aminobutyrate_aminotransferase_PuuE,Escherichia coli	0	0	0	0	0	0	0	0	0.00876878	0	0	0	0	0	0	0	0	0.0429883	0	0	0	0	0	0	0.0358997	0	0	0	0	0.026157	0	0	0	0	0	0	0	0	0	0	0.0160955	0	0.0264618	0	0	0	0	0.04625	0.101587
4-aminobutyrate_aminotransferase_gabT,Escherichia coli	0	0	0	0	0	0	0	0	0.0147761	0	0	0	0	0	0	0.0783442	0	0	0	0	0	0	0	0	0.0392483	0	0	0	0	0.0411715	0	0	0	0	0	0	0	0	0	0	0	0	0.0228465	0	0.0521434	0	0	0.0491372	0.0937795
4-hydroxybutyrate_dehydrogenase,Escherichia coli	0	0	0	0	0	0	0	0	0	0	0	0	0	0	0	0	0	0.0271063	0	0.0132158	0	0	0	0	0.0246081	0	0	0	0	0.0300291	0	0	0	0	0	0	0	0	0	0	0	0	0.0137581	0	0.0356203	0	0	0.0160159	0.0953409
4-hydroxyphenylacetate_decarboxylase_hpdB,Phascolarctobacterium faecium	0	0	0	0.107868	0	0	0	0.0423166	0	0	0	0	0	0	0	0	0	0	0.0410436	0	0	0	0	0	0	0	0	0	0	0	0	0	0	0	0.0686969	0	0	0.072793	0	0.0636951	0.0441416	0	0.093244	0	0	0.0800254	0	0.021518	0
Aldehyde_dehydrogenase,Phascolarctobacterium faecium	0	0	0	0.0460949	0	0	0	0.0200949	0	0	0	0	0	0	0	0	0	0	0	0	0	0	0	0	0	0	0	0	0	0	0	0	0	0	0.0333221	0	0	0.0287093	0.0199942	0.0300782	0.0281152	0	0.0458437	0	0	0.0358466	0	0.0239149	0
Asparagine_synthetase_asnB,Escherichia coli	0	0	0	0	0	0	0	0	0.0109489	0	0	0	0	0	0	0.0941768	0	0	0	0	0	0	0	0	0.0501506	0	0	0	0	0.055712	0	0	0	0	0	0	0	0	0	0	0	0	0.0256082	0	0.0660096	0	0	0.0656434	0.161933
Aspartate_aminotransferase,Escherichia coli	0	0	0	0	0	0	0	0	0	0	0	0	0	0	0	0.057871	0	0.0431411	0	0	0	0	0	0	0.0328627	0	0	0	0	0.0357189	0	0	0	0	0	0	0	0	0	0	0	0	0.0154654	0	0.0386094	0	0	0.0503901	0.102689
Butyryl-CoA_dehydrogenase,Roseburia hominis	0.0147535	0	0	0	0	0	0	0	0.0161326	0.040875	0	0	0	0	0	0.0554142	0	0.0640626	0	0	0	0	0	0	0	0.0220432	0	0	0	0	0	0	0.0136312	0	0	0.020451	0	0	0	0	0	0	0	0.0516053	0	0.0129479	0	0	0
Catalase,Alistipes onderdonkii	0	0	0	0.0192453	0	0	0	0	0	0	0	0	0	0.124499	0	0.0494087	0	0	0	0	0	0	0	0	0	0	0	0	0	0	0	0	0	0	0	0	0	0	0	0	0.0770924	0.352739	0	0.311104	0	0.134515	0.0161348	0	0
Dihydrolipoyl_dehydrogenase,Bifidobacterium bifidum	0	0	0.068375	0	0.172993	0	0.0937714	0	0	0	0	0	0.136109	0	0	0	0.173328	0	0	0	0	0	0	0	0.31313	0	0.104873	0.0867374	0	0	0	0	0	0	0	0.0555099	0	0	0.260507	0.0488034	0	0	0	0.102281	0	0	0	0	0
Estradiol_17-beta-dehydrogenase,Bacteroides fragilis	0.0174906	0	0	0	0.0277983	0	0	0	0	0	0	0	0	0.0389177	0	0	0	0	0	0	0	0	0	0	0	0	0	0	0	0.0467822	0	0	0	0	0	0	0	0	0	0	0	0	0	0	0	0	0	0.0565459	0
Estradiol_17-beta-dehydrogenase,[Ruminococcus] gnavus	0	0	0	0.0231883	0	0	0	0	0	0.0394567	0	0	0.0356153	0.0691451	0	0	0.0296951	0.0249684	0.0256282	0	0.0300094	0	0	0	0	0	0	0	0.00941489	0	0.0846417	0	0	0	0	0	0.00795927	0	0.0240707	0	0	0	0	0	0	0	0	0	0
Ethanolamine_ammonia-lyase_eutC,Escherichia coli	0	0	0	0	0	0	0	0	0.00847811	0	0	0	0	0	0	0.0534124	0	0.0427593	0	0	0	0	0	0	0.0246081	0	0	0	0	0.0301872	0	0	0	0	0	0	0	0	0	0	0.0219672	0	0.0187291	0	0.0365336	0	0	0.037207	0.0948817
Glutamate_decarboxylase,Bacteroides cellulosilyticus	0.0164892	0	0	0	0	0	0	0.0228085	0	0	0.0371617	0.047972	0	0.0419405	0	0	0	0	0	0	0	0	0	0	0	0	0	0	0	0	0	0	0	0	0	0	0	0	0	0	0.0562996	0	0	0	0	0.0306914	0.0329562	0.0100236	0
Glutamate_decarboxylase,Bacteroides fragilis	0.0227644	0	0	0	0.043425	0	0	0	0.0156966	0	0	0	0	0.0517644	0	0	0	0	0	0	0	0	0	0	0	0	0.0587632	0	0	0.0695412	0	0	0	0	0	0	0	0	0	0	0	0	0	0	0	0	0	0.112765	0
Glutamate_synthase_gltB,Escherichia coli	0	0	0	0	0	0	0	0	0	0	0	0	0	0	0	0.330392	0	0.203794	0	0	0	0	0	0	0.170855	0	0	0	0	0.153544	0	0	0	0	0	0	0	0	0	0	0.0487699	0	0.0822476	0	0.204339	0	0	0.200417	0.462192
Glutamate_synthase_gltD,Bifidobacterium bifidum	0	0	0.0535496	0	0.132395	0	0.0905077	0	0	0	0	0	0.137924	0	0	0	0.144547	0	0	0	0	0	0	0	0.295608	0	0.0612556	0.0691399	0	0	0	0	0	0	0	0.0414332	0	0	0.24226	0.0392934	0	0	0	0.0765556	0	0	0	0	0
Glutamate_synthase_gltD,Eubacterium sp.	0.0681598	0	0	0	0	0	0	0	0	0	0	0	0.0889248	0	0	0	0	0	0	0	0	0.0399936	0.14056	0	0	0.0431403	0	0	0	0	0	0.0423952	0.0362374	0	0	0	0.0840621	0.0990706	0	0	0	0	0	0	0	0	0	0	0.17222
Glutamine_synthetase,Bacteroides fragilis	0.0321105	0	0	0	0.048058	0	0	0	0	0	0	0	0.0421939	0.0731125	0	0	0	0	0	0	0	0	0	0	0	0	0	0	0	0.0824221	0	0	0	0	0	0	0	0	0	0	0	0	0	0	0	0	0	0.137715	0
Glutamine_synthetase,Bifidobacterium bifidum	0	0	0.0400205	0	0.147865	0	0.0885176	0	0	0	0	0	0.0918739	0	0	0	0.139704	0	0	0	0	0	0	0	0.28603	0	0.0790859	0.0754865	0	0	0	0	0	0	0	0.0378477	0	0	0.20253	0.0511625	0	0	0	0.0747734	0	0	0	0	0
Glutamine_synthetase,Phocaeicola dorei	0	0	0	0.115378	0.106482	0.021524	0	0	0	0	0	0.0574147	0	0	0	0	0	0.147138	0	0	0	0.134729	0.0728386	0	0	0	0	0.0922186	0	0.232726	0	0	0	0	0	0	0.0372861	0	0	0.0681183	0	0.106878	0	0	0	0	0	0	0
Glutathione_peroxidase,Bacteroides cellulosilyticus	0	0	0	0	0	0	0	0.00535375	0	0	0.0110579	0.0229321	0	0.0220093	0	0	0	0	0	0	0	0	0	0	0	0	0	0	0	0	0	0	0	0	0	0	0	0	0	0	0.0308093	0	0	0	0	0.0100107	0.013977	0	0
L-aspartate_oxidase,Phocaeicola dorei	0	0.0572794	0	0.159595	0.105932	0	0	0.118663	0	0	0.032811	0	0	0	0	0	0.0662429	0	0.152131	0	0.0814661	0.0310914	0.0335809	0	0	0	0	0	0	0	0	0	0	0	0	0.0266262	0.0257758	0	0	0	0	0	0.0448395	0	0	0	0.0189302	0	0
Phenyllactate_dehydratase,Blautia sp.	0.0229647	0.0347176	0	0.0619606	0	0	0.0359802	0	0	0	0	0	0	0	0	0.0183804	0	0.00733016	0	0	0	0.0265738	0.0362993	0	0	0	0	0	0	0	0	0	0	0	0.0551491	0	0	0	0	0	0	0	0.0359519	0.0264225	0	0	0	0	0
Tryptophanase,Bacteroides cellulosilyticus	0.0217631	0.0128925	0	0	0	0	0	0.0151078	0	0	0.0303638	0.0323748	0	0.0280548	0	0	0	0	0	0	0	0	0	0	0	0	0	0	0	0	0	0	0	0	0	0	0	0	0	0	0.0613423	0	0	0	0	0.0190023	0.0267279	0	0
phosphotransacetylase,Bacteroides fragilis	0	0	0	0.0415887	0.0219873	0	0	0	0	0	0	0	0.0141781	0.0359895	0	0	0	0	0	0	0.0300094	0	0	0	0	0	0	0	0	0.0435423	0	0	0	0	0	0	0	0	0	0	0	0	0	0	0	0	0	0.0694567	0
phosphotransacetylase,Bacteroides ovatus	0	0	0.0204153	0	0	0	0	0	0.0111911	0	0.019034	0	0.0338005	0.0271102	0	0	0.0428523	0	0.0623362	0	0	0	0	0	0	0	0	0.0157704	0	0	0	0	0	0.0516684	0	0	0	0	0	0	0.0386844	0	0	0	0	0.0147462	0	0	0
4-hydroxyphenylacetate_decarboxylase_hpdB,Alistipes onderdonkii	0	0	0	0.0300415	0	0	0	0	0	0	0	0	0	0.142352	0	0.0526844	0	0	0	0	0	0	0	0	0	0	0	0	0	0	0	0	0	0	0	0	0	0	0	0	0.0871089	0.427512	0	0.354806	0	0.169702	0	0.0210277	0
Aldehyde_dehydrogenase,Escherichia coli	0	0	0	0	0	0	0	0	0	0	0	0	0	0	0	0.11101	0	0.0629172	0	0	0	0	0	0	0.0418181	0	0	0	0	0.0508915	0	0	0	0.0132213	0	0	0	0	0	0	0	0	0.035249	0	0.0738145	0	0	0.0751766	0.170658
Argininosuccinate_lyase,Bacteroides dorei	0	0	0	0	0.0877923	0	0	0	0	0	0	0	0	0	0.0330129	0	0	0.106287	0.112051	0	0	0.0801202	0.0213479	0	0	0	0	0.0815447	0	0.135131	0	0	0	0.0782731	0	0	0	0	0	0	0	0.0639604	0	0	0	0	0	0	0
Argininosuccinate_lyase,Flavonifractor plautii	0	0	0	0	0	0	0	0	0	0.0216625	0.0186715	0	0	0	0	0	0	0	0	0	0	0	0	0	0.0492161	0	0	0	0	0	0.104374	0	0	0	0	0	0.0264493	0	0	0	0.0499443	0	0	0	0	0.0276342	0	0	0.0545593
Asparagine_synthetase_asnA,Bacteroides cellulosilyticus	0	0	0	0	0	0	0	0.0145945	0	0	0.0210281	0.0254614	0	0.0199312	0	0	0	0	0	0	0	0.0051819	0.00335809	0	0	0	0	0	0	0	0	0	0	0	0	0	0	0	0	0	0.0484936	0	0	0	0	0.015046	0.0203524	0	0
Asparagine_synthetase_asnA,Bacteroides eggerthii	0	0	0.0465825	0	0	0	0	0	0	0	0	0	0	0.0515755	0	0	0.0233906	0	0.142689	0	0	0.0244479	0.0174301	0	0	0	0.0370985	0.0358681	0.0243778	0	0	0	0	0.0240092	0	0	0	0	0	0	0	0	0.010896	0	0	0	0	0	0.0252589
Asparagine_synthetase_asnA,Bacteroides fragilis	0	0	0.0529015	0	0.0290547	0	0	0	0	0	0	0	0	0.0259766	0	0	0	0	0	0	0	0	0	0	0	0	0	0	0	0.0423569	0	0	0	0	0	0	0	0	0	0	0	0	0	0	0	0	0	0.0759938	0
Asparagine_synthetase_asnA,Ruthenibacterium lactatiformans	0	0	0	0	0	0	0	0	0	0	0	0.0346512	0.0353885	0	0	0	0	0.0267245	0	0	0	0	0	0	0	0	0	0	0	0	0	0	0	0	0	0	0	0	0	0	0	0	0.0246542	0	0.0421797	0	0	0.0364988	0
Estradiol_17-beta-dehydrogenase,Alistipes communis	0	0	0	0	0	0	0	0	0	0.0081879	0	0	0	0	0	0	0	0	0	0	0.0143265	0.0175387	0.0420561	0	0	0	0	0	0	0.0147775	0	0	0	0	0	0	0	0	0	0	0.015681	0.0236213	0	0	0	0	0.00902373	0	0
Estradiol_17-beta-dehydrogenase,Bacteroides eggerthii	0	0	0	0	0	0	0	0	0	0	0	0	0	0.0224816	0	0	0	0	0.11022	0	0	0.0215913	0.0231069	0	0	0	0.0437129	0.0391376	0.0238735	0	0	0	0	0.0139513	0.0114951	0	0	0	0	0	0	0	0.00707992	0	0	0	0	0	0.0187375
Estradiol_17-beta-dehydrogenase,Bacteroides stercoris	0.0335124	0.0169444	0.0189571	0	0	0	0	0	0	0	0	0	0.0244997	0	0	0.0199273	0	0	0.0235085	0	0	0	0	0	0	0	0	0	0.0159717	0	0	0	0	0.0979833	0	0	0	0.0181983	0	0	0.0082895	0.0609662	0	0	0	0	0	0	0
Ethanolamine_ammonia-lyase_eutB,Escherichia coli	0	0	0	0	0	0	0	0	0	0	0	0	0	0	0	0.0847136	0	0	0	0	0	0	0	0	0.0473472	0	0	0	0	0.0357979	0	0	0	0	0	0	0	0	0	0	0	0	0.0200849	0	0.0501507	0	0	0.0505536	0.125284
Glutamate_decarboxylase,Bacteroides ovatus	0	0	0.0209014	0.0456255	0	0	0.0268259	0	0.0154544	0.0347502	0	0	0.0827999	0	0	0	0.0779382	0.0300842	0.102224	0	0	0	0	0	0	0	0	0.0164436	0	0	0	0	0	0	0	0	0	0	0	0	0.148658	0	0	0	0	0	0	0	0
Glutamate_decarboxylase,Odoribacter splanchnicus	0	0	0	0.01089	0	0	0	0	0	0	0	0	0	0.0184198	0	0	0	0	0	0.0555765	0	0	0	0	0	0.0139544	0	0	0	0.0150936	0	0	0	0	0	0	0	0.0121583	0	0	0	0	0.00431825	0	0	0	0.015203	0.0114944	0
Glutamine_synthetase,Bacteroides cellulosilyticus	0	0	0	0	0	0	0	0.109349	0	0	0.0495791	0.166089	0	0.318332	0	0	0	0	0	0	0	0	0	0	0	0	0	0	0	0	0	0	0	0	0	0	0	0	0	0	0.355896	0	0	0	0	0.221074	0.128931	0	0
Glutamine_synthetase,Bacteroides eggerthii	0	0	0.100132	0	0	0	0	0	0	0	0	0	0	0.0744349	0	0	0.0350859	0	0.300119	0	0	0.0621164	0.0424558	0	0	0	0.0869465	0.100681	0.0592634	0	0	0	0	0.0649707	0.0388644	0	0	0	0	0	0	0	0	0	0	0	0	0	0.0683368
Histidine_ammonia-lyase,Bacteroides ovatus	0	0	0.0176608	0.0383029	0	0	0.0200598	0	0.0208804	0.0207599	0	0	0.0457101	0.0276769	0	0	0.0643241	0	0.0910474	0	0	0	0	0	0	0	0	0	0	0	0	0	0	0	0	0	0	0	0	0	0.0907701	0	0	0	0	0	0	0	0
Linoleic_acid_isomerase,Bifidobacterium bifidum	0	0	0.0832004	0	0.19341	0	0.129672	0	0	0	0	0	0	0	0	0	0.229063	0	0	0	0	0	0	0	0.411484	0	0.108803	0.127798	0	0	0	0	0	0	0	0.17058	0	0	0.29273	0.0813882	0	0	0	0.0909679	0	0	0	0	0
Linoleic_acid_isomerase,Eubacterium sp.	0.0601488	0.0705402	0	0	0	0	0	0	0	0	0	0	0.0821194	0	0	0	0	0	0	0	0	0.0530813	0.154872	0.0218925	0	0.049195	0	0	0	0	0	0.0600898	0.0568866	0	0	0	0.0900622	0.121191	0	0	0	0	0	0	0	0	0	0	0.175343
Prephenate_dehydrogenase,Escherichia coli	0	0	0	0	0	0	0	0	0.00697627	0	0	0	0	0	0	0.0613287	0	0	0	0.0146162	0	0	0	0	0.0247638	0	0	0	0	0.029634	0	0	0	0	0	0	0	0	0	0	0	0	0.0177751	0	0.0419306	0	0	0.0436351	0
Pyruvate_kinase_pykF,Bifidobacterium bifidum	0	0	0.0553319	0	0.091326	0	0.095045	0	0	0	0	0	0.0902859	0	0	0	0.118506	0	0	0	0	0	0	0	0.281513	0	0	0.0563505	0	0	0	0	0	0	0	0.0417652	0	0	0.19483	0.0424634	0	0	0	0.0856988	0	0	0	0	0
Quinolinate_synthase,Bacteroides ovatus	0	0	0.0137722	0	0	0	0.0133732	0	0.0109973	0	0.0152272	0	0.048092	0	0	0	0.0440401	0.0222196	0.082858	0	0	0	0	0	0	0	0	0	0	0	0	0	0	0	0	0	0	0	0	0.0146705	0.0308093	0	0	0	0	0	0	0	0
Serine_hydroxymethyltransferase,Ruthenibacterium lactatiformans	0	0	0	0	0	0	0	0	0	0	0	0.04578	0.0550109	0	0	0	0	0.0224486	0	0	0	0	0	0	0	0	0	0	0	0	0	0	0	0	0	0	0	0	0	0	0	0	0.0325375	0	0.0236638	0.0259558	0	0.0277827	0
gamma-aminobutyrate_antiporter,Bacteroides stercoris	0.0412564	0.0358226	0.0387242	0	0	0	0	0	0.0140494	0	0	0	0	0	0	0.0361239	0	0	0	0	0	0	0	0	0	0	0.0815783	0	0.0267316	0	0	0	0	0.18745	0	0	0	0	0	0	0.0242468	0.127838	0	0	0	0	0	0	0
gamma-aminobutyrate_antiporter,Escherichia coli	0	0	0	0	0	0	0	0	0	0	0	0	0	0	0	0.0745225	0	0	0	0	0	0	0	0	0.0240629	0	0	0	0	0.0333482	0	0	0	0	0	0	0	0	0	0	0	0	0.0178755	0	0.0387754	0	0	0.0508259	0.111598
gamma-aminobutyrate_antiporter,Phocaeicola dorei	0	0	0	0	0.0735791	0	0	0	0	0	0	0.0390352	0	0	0	0	0	0.0971246	0	0	0	0	0	0	0	0	0	0.0634664	0	0.158127	0	0	0	0.091981	0	0	0.0159798	0	0	0.0344278	0	0.0884134	0.0300269	0	0	0	0	0	0
methylmalonyl-CoA_decarboxylase,Alistipes onderdonkii	0	0	0.0209014	0	0	0	0	0.0238352	0	0	0	0	0	0.12875	0	0.0425843	0	0	0	0	0	0	0	0	0	0	0	0	0	0	0	0	0	0	0	0	0	0	0	0	0.0825496	0.361888	0	0.322572	0	0.157893	0	0	0
methylmalonyl-CoA_decarboxylase,Bifidobacterium bifidum	0	0	0.0716966	0	0.164512	0	0.131184	0	0	0	0	0	0.135089	0	0	0	0.189409	0	0	0	0	0	0	0	0.473238	0	0.112637	0.109431	0	0	0	0	0	0	0	0	0	0	0.321719	0.0462969	0	0	0	0.105845	0	0	0	0	0
methylmalonyl-CoA_decarboxylase,Odoribacter splanchnicus	0	0	0	0	0	0	0.0144876	0	0.023448	0	0	0	0	0	0	0	0	0	0	0.0619657	0	0	0	0	0	0.0192523	0	0	0	0.026394	0	0	0	0	0	0	0	0	0	0	0	0	0	0	0	0	0.0159387	0.017977	0
myo-inositol-1(or_4)-monophosphatase,Bacteroides fragilis	0	0	0.00315951	0	0.0146059	0	0	0	0.00465085	0	0	0	0.0222312	0.0363673	0	0	0	0	0	0	0	0	0	0	0	0	0	0	0	0.0388008	0	0	0	0	0	0	0	0	0	0	0	0	0	0	0	0	0	0.0621024	0
4-hydroxyphenylacetate_decarboxylase_hpdB,Bacteroides fragilis	0.0218966	0	0	0	0.0451526	0	0	0	0	0	0	0	0	0.0626273	0	0	0	0	0	0	0	0	0	0	0	0	0	0	0	0.0703314	0	0	0	0	0	0	0	0	0	0	0	0	0	0	0	0.0108499	0	0.139676	0
Argininosuccinate_lyase,Bacteroides stercoris	0.0309089	0	0	0	0	0	0	0	0.0214133	0	0	0	0.0351616	0	0	0.0267517	0	0	0.0474025	0	0	0	0	0	0	0	0.0647066	0	0.0260591	0	0	0	0	0.182502	0	0	0	0.0258854	0	0	0	0.116277	0	0.0209211	0	0	0	0	0
Asparagine_synthetase_asnB,Bacteroides fragilis	0.0158884	0	0	0	0.0376141	0	0	0	0	0	0	0	0.039812	0.0581877	0	0	0	0	0	0	0	0	0	0	0	0	0	0	0	0.0480466	0	0	0	0	0	0	0	0	0	0	0	0	0	0	0	0	0	0.0938618	0
Asparagine_synthetase_asnB,Bacteroides ovatus	0	0	0	0.0352049	0	0	0	0	0	0.0225651	0	0	0.0665802	0.0360839	0	0	0.081593	0	0.0946123	0	0	0	0	0	0	0	0	0	0	0.0324789	0	0	0	0	0	0	0	0	0	0	0.100165	0	0	0	0	0	0	0	0
Butyrate_kinase,Alistipes communis	0	0	0	0	0	0	0.0115423	0	0	0	0	0.0244497	0	0	0	0	0	0	0	0	0.0268728	0.0265738	0.0221474	0	0	0	0	0.0194246	0	0	0	0	0	0	0	0	0	0.0137271	0	0	0.0160955	0	0	0	0	0	0	0	0
Catalase,Escherichia coli	0	0	0	0	0	0	0	0	0	0	0	0	0	0	0	0.109736	0	0.0739125	0	0	0	0	0	0	0.0477365	0	0	0	0	0.0467032	0	0	0	0	0	0	0	0	0	0	0	0	0.0259597	0	0.0733163	0	0	0.0688574	0
Dihydrolipoyl_dehydrogenase,Streptococcus thermophilus	0	0	0	0	0	0	0.0365374	0.122916	0	0	0	0	0	0	0	0	0.0718164	0.0708582	0.111088	0	0	0	0	0	0.15746	0	0.0340309	0	0	0	0.606642	0	0	0.151842	0	0	0	0	0	0	0	0	0	0	0	0	0	0	0
Dihydroxyacetone_phosphatase,Vescimonas coprocola	0	0	0	0	0	0.0118442	0	0	0	0	0	0.0180422	0	0	0	0	0	0	0	0	0	0	0	0	0	0	0	0	0	0	0	0	0	0	0	0	0	0.0235322	0.0241354	0	0.0246613	0.0361805	0	0.0565643	0	0	0	0	0
Estradiol_17-beta-dehydrogenase,Barnesiella viscericola	0.00894555	0	0	0	0.00730294	0.00661353	0	0	0	0	0	0.0123935	0.0155392	0	0	0.00837127	0	0	0	0	0.00559497	0	0	0	0	0	0	0	0	0	0	0	0	0	0.00964767	0	0	0	0	0	0	0	0	0	0	0	0	0.011331	0.00854211
Estradiol_17-beta-dehydrogenase,Paraprevotella xylaniphila	0	0	0	0.013237	0	0	0	0	0	0.006834	0	0.0160188	0	0	0	0	0	0	0.0112725	0	0.0176326	0.0051819	0.0288636	0	0	0	0	0.0156743	0	0	0.0260935	0	0	0	0.0114267	0	0.0202655	0	0	0.0221163	0	0.00981447	0	0	0	0	0	0	0
Glutamate_decarboxylase,Alistipes communis	0	0	0	0	0	0	0.0111443	0	0	0	0	0.0255457	0	0	0	0	0	0	0	0	0.0177174	0.0298291	0.019269	0	0	0	0	0	0	0.0236282	0	0	0	0	0	0	0	0	0	0	0.0214146	0	0	0	0	0	0.0106912	0	0
Glutamate_decarboxylase,Alistipes onderdonkii	0	0	0	0	0	0	0	0	0	0	0	0	0	0.0939882	0	0.0489537	0	0	0	0	0	0	0	0	0	0	0	0	0	0.0179385	0	0	0	0	0	0	0	0	0	0	0.0836549	0.305164	0	0.272594	0	0.137272	0	0	0
Glutamate_synthase_gltB,Bifidobacterium bifidum	0	0	0.142583	0	0.338055	0	0.221374	0	0	0	0	0	0.337438	0	0	0	0.584856	0	0	0	0	0	0	0	0.812222	0	0.301197	0.258962	0	0	0	0	0	0	0	0	0	0	0.599955	0	0	0	0	0.242994	0	0	0	0	0
Glutamate_synthase_gltB,Eubacterium sp.	0.161888	0	0	0	0	0	0	0	0	0	0	0	0.20666	0	0	0	0	0	0	0	0	0.11367	0.364752	0	0	0.125826	0	0	0	0	0	0.18018	0.0904922	0	0	0	0.180186	0.29329	0	0	0	0	0	0	0	0	0	0	0.478817
Glutamate_synthase_gltB,Roseburia intestinalis	0	0	0	0	0.155403	0	0	0	0	0.12269	0	0	0	0.24163	0	0.226843	0	0	0	0.21968	0	0	0	0.156896	0.145001	0	0.298897	0	0	0.128414	0	0.316527	0	0	0.0929187	0	0	0	0	0.140734	0	0	0	0	0	0	0	0	0
Glutamate_synthase_gltD,Escherichia coli	0	0	0	0	0	0	0	0	0	0	0	0	0	0	0	0.0995453	0	0	0	0	0	0	0	0	0.0411951	0	0	0	0	0.0387218	0	0	0	0	0	0	0	0	0	0	0	0	0.0307801	0	0.0709914	0	0	0.0570362	0.128958
Glutamate_synthase_gltD,Roseburia hominis	0.0267699	0.0240352	0	0	0	0	0	0	0	0.0288833	0	0	0	0	0	0.0547772	0	0.0400868	0	0	0	0	0	0	0	0.0186847	0	0	0	0	0	0	0.0175451	0	0	0	0	0	0	0.0193149	0	0	0	0.0357208	0	0.0212202	0	0	0
Glutamine_synthetase,[Ruminococcus] gnavus	0.0866517	0	0	0	0	0	0	0.142131	0	0	0.110216	0	0	0	0	0	0	0	0	0	0	0	0	0	0	0	0	0	0	0	0	0	0	0	0	0	0	0	0	0	0.148797	0.089661	0.0419272	0.185732	0	0	0	0.110477	0.0943306
Histidine_ammonia-lyase,Bacteroides stercoris	0.0331787	0.0198912	0.0320002	0.0199025	0	0	0	0	0	0	0	0	0.0392449	0	0	0.0219291	0	0	0.0311199	0	0	0	0	0	0	0	0.0628853	0	0.0342971	0	0	0	0	0.201726	0	0	0	0	0	0	0.0239705	0.127754	0	0.026655	0	0	0	0	0
L-aspartate_oxidase,Alistipes communis	0	0	0	0	0	0	0	0	0	0	0	0	0	0	0	0	0	0	0	0.0816581	0	0.0316893	0.0163107	0	0	0	0	0.0219248	0	0.0332691	0	0	0	0	0.0481015	0	0	0	0	0	0.0283916	0	0	0	0	0	0.0136337	0	0
L-aspartate_oxidase,Alistipes onderdonkii	0	0	0	0.0269435	0	0	0	0	0	0	0	0	0	0.131489	0	0.0601458	0	0	0	0	0	0	0	0	0	0	0	0	0	0.0365091	0	0	0	0	0	0	0	0	0	0	0.080201	0.353571	0	0.343415	0	0.156994	0	0	0
L-aspartate_oxidase,Bacteroides eggerthii	0	0	0.086927	0	0	0	0	0	0	0	0	0	0	0.0661224	0	0	0.0457761	0	0.274395	0	0	0.043714	0.0308624	0	0	0	0	0.0667359	0.0748148	0	0	0	0	0.0507761	0.024906	0	0	0	0	0	0	0	0	0	0	0	0	0	0.05162
L-aspartate_oxidase,Escherichia coli	0	0	0	0	0	0	0	0	0	0	0	0	0	0	0	0.0979075	0	0.0632226	0	0	0	0	0	0	0.0527204	0	0	0	0	0.0494691	0	0	0	0	0	0	0	0	0	0	0	0	0.0282193	0	0.0571253	0	0	0	0.146318
Linoleic_acid_isomerase,Anaerostipes hadrus	0	0	0.0354837	0	0.0543401	0	0	0	0	0	0	0.0597753	0	0	0	0	0.0273195	0	0.0817982	0.0384222	0	0	0	0	0	0	0	0.0764481	0	0	0	0	0	0	0.0296957	0	0	0	0	0	0	0.050819	0	0	0	0	0	0	0
Quinolinate_synthase,Paraprevotella xylaniphila	0	0	0	0	0	0	0	0	0	0	0	0.0134052	0	0	0	0	0	0	0.0177278	0	0.0122072	0.00704207	0.00287836	0.00592173	0	0	0	0.0148088	0	0	0.0258339	0	0	0	0	0	0.0131634	0.00619682	0	0.00611886	0	0.011977	0	0.00627632	0	0	0	0	0
Serine_hydroxymethyltransferase,Bacteroides cellulosilyticus	0.0181581	0	0	0	0	0	0	0.0155479	0	0	0.0416029	0.032965	0	0.0314554	0	0	0	0	0	0	0	0	0	0	0	0	0	0	0	0	0	0	0	0	0	0	0	0	0	0	0.0666614	0	0	0	0	0.0215799	0.0269731	0	0
Serine_hydroxymethyltransferase,Bacteroides stercoris	0.0355152	0	0.030947	0	0	0	0	0.0128343	0.0104644	0	0	0	0.0446893	0	0	0.0282985	0	0	0.0329505	0	0	0	0	0	0	0	0.0585715	0	0.0362305	0	0	0	0	0.13278	0	0	0	0	0	0	0.0268027	0	0	0	0	0	0	0	0
Tryptophan_synthase_beta,Coprococcus eutactus	0	0	0	0	0	0	0	0	0	0	0.0456816	0	0	0	0	0	0	0	0	0	0	0.0196646	0.0211879	0	0	0.00870374	0	0	0	0.0225219	0.0456962	0.029012	0	0	0	0.0550451	0	0	0	0	0	0	0.0111973	0	0	0	0	0	0
Tryptophanase,Bacteroides ovatus	0	0	0.0145013	0.0251598	0	0	0	0	0.0134681	0	0.0131425	0	0.0414	0.0198367	0	0	0.0531771	0.0209979	0.0849776	0	0	0	0	0	0	0	0	0	0	0	0	0	0	0	0	0	0	0	0	0	0.0777141	0	0	0	0	0	0	0	0
gamma-aminobutyrate_antiporter,Bifidobacterium adolescentis	0	0.0306656	0	0	0	0	0	0	0	0	0	0.0953539	0	0	0	0	0.393529	0	0	0	0.129447	0	0	0	0	0	0	0	0	0	0	0	0.0275323	0	0.0343484	0.139771	0	0	0.0757708	0	0	0	0	0	0	0	0	0	0
methylmalonyl-CoA_decarboxylase,Bacteroides eggerthii	0	0	0.0810131	0	0	0	0	0	0	0	0	0	0	0.0492139	0	0	0.0232992	0	0	0	0	0.0604555	0.0432554	0	0	0	0.0535867	0.0573121	0.0400133	0	0	0	0	0.0290381	0.0164216	0	0	0	0	0	0	0	0.0128041	0	0	0	0	0	0.0395876
methylmalonyl-CoA_decarboxylase,Bacteroides thetaiotaomicron	0	0.0270742	0	0.114909	0	0	0	0	0.0639976	0	0	0	0	0.0510087	0	0	0	0	0	0.0266067	0	0	0	0	0	0	0	0	0	0	0	0	0	0.0193047	0	0	0.0212451	0.0367103	0	0	0	0	0	0	0	0	0	0	0
methylmalonyl-CoA_decarboxylase,Paraprevotella xylaniphila	0	0	0	0.0471276	0	0	0	0	0	0	0	0	0	0	0	0	0	0	0.0832434	0	0.0554411	0.0122904	0.0100743	0.012322	0	0	0	0.122125	0	0	0.163831	0	0	0	0.0394802	0.040238	0.0748783	0.0507512	0	0	0	0.0817595	0	0	0	0	0	0	0
myo-inositol_2-dehydrogenase,Anaerostipes hadrus	0	0	0.0657826	0	0	0.0470162	0	0	0.106776	0	0.0296387	0	0	0.0608326	0	0	0.010873	0	0	0	0.0626467	0	0	0	0	0	0	0.0196169	0	0.0405393	0	0	0	0	0	0	0	0	0	0	0	0	0	0	0	0	0	0	0
phosphotransacetylase,Bifidobacterium bifidum	0	0	0.0587345	0	0.130903	0	0.103642	0	0	0	0	0	0.11161	0	0	0	0.186211	0	0	0	0	0	0	0	0.33143	0	0.079661	0.0970266	0	0	0	0	0	0	0	0.044554	0	0	0.232618	0.0403255	0	0	0	0.0837617	0	0	0	0	0
phosphotransacetylase,Roseburia hominis	0.010748	0	0	0	0	0	0	0	0.00697627	0.0222427	0	0	0	0	0	0.0287535	0	0.0302369	0	0	0	0	0	0.00478524	0	0.00903486	0	0	0	0	0	0	0.0118092	0	0	0	0	0.0139625	0	0	0	0	0	0.0213085	0	0	0	0	0
Asparagine_synthetase_asnB,Bacteroides eggerthii	0	0	0.0874941	0	0	0	0	0	0	0	0	0	0	0.0504419	0	0	0.0447711	0	0.191248	0	0	0.0425182	0.0255055	0	0	0	0.0766893	0.0574082	0.0526225	0	0	0	0	0.0283892	0	0	0	0	0	0	0	0	0	0	0	0	0	0	0.047946
Butyrate_kinase,Vescimonas coprocola	0	0	0	0	0	0.00973993	0	0	0	0	0	0.0454427	0	0	0	0	0	0	0	0	0	0	0	0	0	0	0	0	0	0	0	0	0	0	0	0	0	0.029729	0	0	0.0466285	0.0528983	0	0.0757032	0	0.0119888	0	0	0
Catalase,Alistipes shahii	0	0.0419926	0	0	0	0	0.0209354	0	0	0	0	0	0	0	0	0.0239309	0	0	0.0343957	0.0342211	0.0397582	0	0	0.0136977	0	0	0	0	0	0	0	0	0	0	0	0	0	0	0	0	0	0	0	0	0	0	0.0378114	0	0
Catalase,Bacteroides eggerthii	0	0	0.0797979	0	0	0	0	0	0	0	0	0	0	0.0725457	0	0	0.054639	0	0.197221	0	0	0	0	0	0	0	0.0763059	0.0735633	0.0558169	0	0	0	0	0.0550751	0.021348	0	0	0	0	0	0	0	0	0	0	0	0	0	0.0480379
Glutamate_decarboxylase,Bacteroides stercoris	0.0384525	0	0.0339445	0	0	0	0	0	0.0141948	0	0	0	0	0	0	0	0	0	0.0421998	0	0	0	0	0	0	0	0.0681576	0	0.0340449	0	0	0	0	0.178203	0	0	0	0	0	0	0	0.110787	0	0.0143348	0	0	0	0	0
Glutamine_synthetase,Bacteroides ovatus	0	0	0.124112	0.13237	0	0	0.102926	0	0	0	0	0	0.19509	0	0	0	0.200922	0	0.383459	0	0	0	0	0	0	0	0	0	0	0	0	0	0	0	0	0	0	0	0	0	0	0	0	0	0	0	0	0	0
Glutamine_synthetase,Odoribacter splanchnicus	0	0	0	0.0312619	0	0	0	0	0.0306181	0	0	0	0	0	0	0	0	0	0	0.0961868	0	0	0	0	0	0.0245975	0	0	0	0.0312145	0	0	0	0	0	0	0	0	0	0	0	0.0254511	0	0	0	0	0.0334957	0	0
Glutathione_peroxidase,Phocaeicola dorei	0	0	0	0	0.0227726	0	0	0	0	0.014764	0	0	0	0	0	0	0	0	0	0	0.0266185	0.0195982	0.00471732	0	0	0	0.0208978	0	0	0	0	0	0	0	0	0.00398397	0.00636741	0	0	0	0	0	0	0	0	0	0	0	0
Glutathione_peroxidase,Romboutsia ilealis	0	0	0	0	0	0	0.00899505	0	0	0	0	0	0	0.0116186	0	0	0.00977654	0	0.00809311	0	0	0.0169408	0.0120731	0	0	0.00468299	0	0	0	0	0.0141502	0	0	0	0	0	0	0	0	0	0	0	0	0	0	0	0	0.00893404	0
L-aspartate_oxidase,Bacteroides cellulosilyticus	0	0.0337046	0	0	0	0	0	0.0246419	0	0	0.0451378	0.0402156	0	0.0528034	0	0	0	0	0	0	0	0	0	0	0	0	0	0	0	0	0	0	0	0	0	0	0	0	0	0	0.068043	0	0	0	0	0.0228986	0.0307493	0	0
L-aspartate_oxidase,Bacteroides stercoris	0.0395207	0	0.0412356	0	0	0	0	0	0.0171984	0	0	0	0.0454832	0	0	0.0289355	0	0	0.0477879	0	0	0	0	0	0	0	0	0	0.0338768	0	0	0	0.0248331	0	0	0	0	0	0	0	0.0283225	0.159943	0	0.0413772	0	0	0	0	0
Linoleic_acid_isomerase,Roseburia hominis	0	0	0	0	0	0	0	0	0	0.0420355	0	0	0	0	0	0.10273	0	0.0645207	0	0	0	0	0	0	0	0	0	0	0	0	0	0	0.0307714	0.0204402	0	0	0	0.0312194	0	0	0	0	0	0.0480409	0	0	0	0	0
Pyruvate_dehydrogenase_aceF,Escherichia coli	0	0	0	0	0	0	0	0	0	0	0	0	0	0	0	0.132484	0	0	0	0	0	0	0	0	0	0	0	0	0	0.0543686	0	0	0	0	0	0	0	0	0	0	0	0	0.0394668	0	0.0824497	0	0	0.0846554	0.179476
Serine_hydroxymethyltransferase,Odoribacter splanchnicus	0	0	0	0	0	0	0.0117015	0	0	0	0	0	0.0164466	0	0.00449419	0	0	0	0	0.0401726	0	0	0	0	0	0.0154681	0	0	0	0	0	0	0	0	0	0.0160687	0	0	0	0	0	0.0103135	0.00707992	0	0	0	0	0	0
Serine_hydroxymethyltransferase,[Ruminococcus] gnavus	0	0	0	0	0	0.0384186	0	0.0629983	0	0	0	0	0.0707769	0	0	0	0.0434919	0	0	0	0	0	0	0	0	0	0	0	0	0	0	0	0	0	0.0140952	0	0	0	0.0236177	0	0	0	0.0101931	0.0144898	0	0	0	0	0
Tryptophan_synthase_alpha,Coprococcus eutactus	0	0	0	0	0	0	0	0	0	0	0.0323578	0	0	0	0	0	0	0	0	0	0	0.0149478	0.00783554	0	0	0.010312	0	0	0	0.0176224	0.0228481	0.0137425	0	0	0	0.0385781	0	0	0	0	0	0	0.00662801	0	0	0	0	0	0
Tryptophan_synthase_beta,Roseburia hominis	0.019026	0.0151026	0	0	0	0	0	0	0	0	0	0	0	0.106929	0	0.0428573	0	0.0465007	0	0	0	0	0	0	0	0.0123461	0	0	0	0	0	0	0	0	0	0	0	0	0	0	0	0	0	0.0190614	0	0.0147462	0	0	0
Tryptophanase,Odoribacter splanchnicus	0	0	0	0	0	0	0.0215722	0	0.0184096	0	0	0	0	0	0	0	0	0	0	0.0617906	0	0	0	0	0	0.0505668	0	0	0	0.0313726	0	0	0	0	0	0	0	0	0	0	0	0	0	0	0	0	0.0165762	0.0200471	0
gamma-aminobutyrate_antiporter,Bacteroides cellulosilyticus	0	0	0	0	0	0	0	0.0248619	0	0.025015	0.0408778	0.0497425	0	0.0401457	0	0	0	0	0	0	0	0	0	0	0	0	0	0	0	0	0	0	0	0	0	0	0	0	0	0	0.0627239	0	0	0	0	0.0227788	0.0406558	0	0
myo-inositol-1(or_4)-monophosphatase,Bacteroides eggerthii	0	0	0.0450433	0	0	0	0	0	0	0	0	0	0	0.033439	0	0	0.0109643	0	0.133247	0	0	0.015745	0.003518	0	0	0	0	0.0296176	0.015047	0	0	0	0	0.0191424	0.00814236	0	0	0	0	0	0	0	0	0	0	0	0	0	0.0145124
phosphotransacetylase,Bacteroides eggerthii	0	0	0	0	0	0	0	0	0	0	0	0	0	0.0387288	0	0	0.0177257	0	0	0	0	0.0308921	0.013992	0	0	0	0.0347019	0.0401954	0.025975	0	0	0	0	0.0228736	0.0137531	0	0	0	0	0	0	0	0	0	0	0	0	0	0.0281981
phosphotransacetylase,[Ruminococcus] gnavus	0.0156213	0	0.0196052	0	0	0	0	0	0	0.0130877	0	0	0.0434416	0.0245597	0	0	0.0312484	0.0187072	0	0	0	0	0	0	0	0	0	0	0	0	0.148383	0	0	0	0	0	0	0	0.0291177	0	0	0	0	0	0.0143644	0	0	0	0
spermidine_synthase,Romboutsia hominis	0	0	0	0	0	0	0.0127363	0	0	0	0	0	0	0	0	0	0	0	0	0	0.0061036	0.0144163	0.00935468	0.0114248	0	0	0	0	0	0.00877167	0.0168764	0	0	0	0	0	0.023388	0	0	0	0	0	0.0109463	0	0	0	0	0	0
Argininosuccinate_lyase,Bacteroides ovatus	0	0	0	0	0	0	0.0177513	0	0.010416	0.0226296	0	0	0	0	0	0	0.0696236	0	0.0809311	0	0.0145808	0	0	0.0144155	0	0	0	0	0	0	0	0	0	0	0	0	0	0	0	0.0260236	0.0882832	0	0	0	0	0	0	0	0
Butyrate_kinase,Alistipes finegoldii	0	0	0	0	0	0	0	0	0	0	0	0	0	0.0580932	0	0	0	0	0	0	0	0	0	0	0	0	0.0118868	0	0	0	0	0	0	0	0	0	0	0	0	0.0481399	0	0.0227064	0	0	0	0.0146264	0	0	0
Butyryl-CoA_dehydrogenase,Anaerotignum propionicum	0	0	0	0.0131432	0	0	0	0.0171613	0	0	0	0	0	0.043074	0	0	0	0	0	0	0.010427	0	0	0	0	0.00785228	0	0	0	0	0	0	0	0	0.0136162	0	0	0	0	0	0.00870398	0	0	0	0	0	0	0	0
Dihydrolipoyl_dehydrogenase,Longibaculum sp.	0	0	0	0.0282578	0	0	0	0.0288956	0	0	0	0	0	0	0	0	0	0	0.0278441	0	0	0	0	0	0	0.0227054	0	0	0.0270678	0	0.0841225	0	0	0	0	0	0.0393065	0	0.0418001	0	0	0	0	0	0	0	0	0	0
Estradiol_17-beta-dehydrogenase,Bacteroides thetaiotaomicron	0	0	0.0380761	0	0	0	0	0	0.0173922	0	0	0	0	0.0182309	0	0	0	0	0	0.017942	0	0	0	0	0	0	0	0	0	0	0	0	0.0137662	0	0	0	0.0097348	0	0	0	0	0.0135573	0	0.0243304	0	0	0	0	0
Glutamate_decarboxylase,Bacteroides thetaiotaomicron	0	0	0	0	0	0	0	0	0.0214133	0	0	0	0	0.0276769	0	0	0	0	0	0.0274819	0	0	0	0	0	0	0	0	0	0	0	0	0	0	0	0	0.028286	0.033102	0	0	0	0.0199616	0	0.0216184	0	0	0	0	0
Glutamine_synthetase,Alistipes onderdonkii	0	0	0.0699143	0.0610218	0	0	0	0	0	0	0	0	0	0.405708	0	0.119291	0	0	0	0	0	0	0	0	0	0	0	0	0	0.124779	0	0	0	0	0	0	0	0	0	0	0	0.534722	0	0	0	0.279819	0	0	0
Glutamine_synthetase,Bacteroides stercoris	0.0668246	0	0.0651345	0	0	0	0	0	0.0444253	0	0	0	0.088698	0	0	0.046133	0	0	0	0	0	0	0	0	0	0	0.113788	0	0.0910387	0	0	0	0	0.300277	0	0	0	0	0	0	0	0.209431	0	0	0	0	0	0	0
L-aspartate_oxidase,Bacteroides thetaiotaomicron	0	0	0	0.0307925	0	0	0	0	0.0157935	0	0	0	0	0.0392956	0	0	0	0	0	0	0	0	0	0	0	0	0	0	0	0	0	0	0	0	0	0	0.0251023	0.033808	0	0	0	0	0	0.0356433	0	0	0	0	0
Phenyllactate_dehydratase,Anaerotignum propionicum	0	0	0	0.00844917	0	0	0.00541295	0	0	0	0.0087919	0	0.0162197	0	0	0	0	0	0	0.00971495	0.0118681	0	0	0	0	0	0	0	0.00395089	0	0	0	0	0.00713786	0	0	0	0	0	0	0	0.0053231	0	0	0	0	0	0	0
Phenyllactate_dehydratase,[Ruminococcus] gnavus	0	0	0.00599497	0.00760426	0	0	0	0	0	0	0	0	0.0414	0.0128466	0	0	0.0191876	0.0129041	0	0	0	0	0	0	0	0	0	0	0	0	0	0	0	0	0	0	0	0	0.0172118	0	0.00393751	0	0	0	0	0.0035367	0	0	0
Serine_hydroxymethyltransferase,Alistipes communis	0	0	0	0	0	0	0	0	0	0	0	0.0456957	0	0	0	0	0	0	0	0	0	0.0354761	0.0402171	0	0	0	0	0	0	0.0252087	0	0	0	0	0	0	0	0.0122368	0	0	0.0227961	0	0	0	0	0	0	0	0
Serine_hydroxymethyltransferase,Bacteroides eggerthii	0	0	0.0583294	0	0	0	0	0	0	0	0	0	0	0.0364618	0	0	0	0	0.1556	0	0	0.0330844	0.031662	0	0	0	0.0405495	0.044715	0.0435439	0	0	0	0	0.0243336	0	0	0	0	0	0	0	0	0.00773268	0	0	0	0	0	0
Serine_hydroxymethyltransferase,Bacteroides ovatus	0	0	0	0.0230005	0	0	0	0	0	0	0	0	0.0494531	0.0291883	0	0	0.0591161	0	0.0693695	0	0	0	0	0	0	0	0	0.0150973	0	0	0	0	0	0	0	0	0	0	0	0	0.0883523	0	0	0	0	0	0	0	0
Tryptophanase,Bacteroides eggerthii	0	0	0.0537117	0	0	0	0	0	0	0	0	0	0	0.046569	0	0	0.0303347	0	0	0	0	0.0332837	0.0129526	0	0	0	0.0564625	0.057889	0	0	0	0	0	0.0421782	0	0	0	0	0	0	0	0	0	0	0	0	0	0	0.0345358
gamma-aminobutyrate_antiporter,Bacteroides eggerthii	0	0	0.0691852	0	0	0	0	0	0	0	0	0	0	0.0482693	0	0	0.0253094	0	0	0	0	0.0312243	0.0149515	0	0	0	0	0.0499077	0	0	0	0	0	0.0266047	0.0179269	0	0	0	0	0	0	0	0	0	0	0	0	0	0.0425268
serotonin_N-acetyltransferase,Dysosmobacter welbionis	0	0	0	0	0	0	0	0	0	0	0	0	0	0.0152081	0	0	0	0	0	0	0	0	0	0	0	0	0	0	0	0	0	0	0	0	0	0	0.00526536	0	0	0	0.0149902	0.01389	0	0.0144898	0.0117904	0	0	0	0
4-hydroxybutyrate_dehydrogenase,Flavonifractor plautii	0	0	0	0	0	0	0	0.0404098	0	0	0	0	0	0	0	0	0	0.0163402	0	0	0	0	0	0	0.0374572	0	0	0	0	0	0.17201	0	0	0	0	0	0.0159798	0	0	0	0	0	0	0	0	0	0	0	0
Argininosuccinate_lyase,Bacteroides xylanisolvens	0	0	0.0201723	0	0	0	0	0	0	0	0	0	0.0493397	0.0214425	0	0	0	0	0	0	0	0	0	0	0	0	0	0	0	0	0	0.479012	0	0.0843565	0	0	0	0	0	0	0	0.0295266	0	0	0	0	0	0	0
Asparagine_synthetase_asnA,Streptococcus salivarius	0	0	0	0	0	0	0	0	0	0	0	0.0311102	0	0	0	0	0	0.0181727	0.0282295	0.0315955	0	0	0	0.0342743	0	0	0	0.0200015	0	0.0161209	0	0	0	0	0.0180637	0	0.00826539	0	0	0	0	0	0	0	0	0	0	0	0
Catalase,Bacteroides thetaiotaomicron	0	0	0	0.0168045	0	0	0	0	0.0124507	0	0	0	0	0	0	0	0	0	0	0.0255565	0	0.0163429	0.0135123	0	0	0	0	0	0	0	0	0	0	0	0	0	0.0118165	0.0214143	0	0	0	0	0	0.0361857	0	0	0	0	0
Glutamate_decarboxylase,Bacteroides eggerthii	0	0	0.0738839	0	0	0	0	0	0	0	0	0	0	0.0536536	0	0	0.0296951	0	0.189225	0	0	0.0484308	0.0312622	0	0	0	0	0.0586583	0	0	0	0	0	0.0448549	0.0149847	0	0	0	0	0	0	0	0.00748162	0	0	0	0	0	0
Glutamate_decarboxylase,Streptococcus thermophilus	0	0	0	0	0	0	0	0.0651984	0	0	0	0	0	0	0	0	0.0295124	0	0.055881	0	0	0	0	0	0.0190012	0	0.0155296	0	0	0	0.0646497	0	0	0.117694	0	0	0	0	0	0	0	0	0	0	0	0	0	0	0
Glutamate_synthase_gltB,Coprococcus eutactus	0	0	0	0	0	0	0	0	0	0	0.157892	0	0	0	0	0	0	0	0	0.116229	0	0.0519519	0.0390978	0	0	0	0	0	0	0	0.135401	0.0687126	0	0	0	0	0	0	0	0	0	0	0	0	0	0	0	0	0
Glutamate_synthase_gltD,Coprococcus eutactus	0	0	0	0	0	0	0	0	0	0	0.0529327	0	0	0	0	0	0	0	0	0.0400851	0	0	0	0	0	0.0080415	0	0	0	0.0266311	0.0479031	0.0286527	0	0	0	0	0	0	0	0	0	0	0	0	0	0	0	0	0
Glutamine_synthetase,Parabacteroides distasonis	0	0	0	0	0	0	0	0.0231018	0	0	0.0638093	0	0	0	0	0	0	0	0	0	0	0.0391964	0.0498916	0	0	0	0	0.2079	0	0	0	0	0	0	0	0	0	0	0	0	0	0	0	0	0	0	0	0	0
Glutamine_synthetase,Ruthenibacterium lactatiformans	0	0	0	0	0	0	0	0	0	0	0	0.0639065	0	0	0	0	0	0.0545944	0	0	0	0	0	0	0	0	0	0	0	0	0	0	0	0	0	0	0	0	0	0	0	0	0.065075	0	0.0650963	0	0.0406558	0.0627017	0
Glutathione_peroxidase,Bacteroides thetaiotaomicron	0	0	0	0	0	0	0	0	0	0	0	0.00708199	0	0.00954051	0	0	0	0	0	0	0	0	0	0	0	0	0	0	0	0	0	0	0	0.00697563	0	0	0	0	0	0	0	0.00806783	0	0.00805848	0	0.00551486	0	0	0
Histidine_ammonia-lyase,Bacteroides eggerthii	0	0	0.0846586	0	0	0	0	0	0	0	0	0	0	0.0630052	0	0	0.0358169	0	0.202328	0	0	0	0	0	0	0	0.0625977	0.0935648	0.0469063	0	0	0	0	0.0301737	0.0314747	0	0	0	0	0	0	0	0	0	0	0	0	0	0.0334336
Serine_hydroxymethyltransferase,Longibaculum sp.	0	0	0	0	0	0	0	0.0225884	0	0	0	0	0	0	0	0	0	0	0.0237012	0	0	0	0	0	0	0.0232257	0	0	0.0255547	0	0.0634813	0	0	0	0	0	0.0342248	0	0.0297648	0	0	0	0	0	0	0	0	0	0
Tryptophan_synthase_alpha,Faecalibacterium prausnitzii	0.0293067	0	0	0.0397111	0	0	0	0	0	0.0153443	0.138858	0	0.0790569	0	0	0	0	0	0	0.0361466	0	0	0	0	0	0	0	0.0656781	0	0	0	0	0	0	0	0	0	0	0	0	0	0	0	0	0	0.031051	0	0	0
gamma-aminobutyrate_antiporter,Bacteroides thetaiotaomicron	0	0	0	0.0246904	0	0	0	0	0	0	0	0	0	0.0345726	0	0	0	0	0	0.0330834	0	0	0	0	0	0	0	0	0	0	0	0	0.0240233	0	0.0210743	0	0	0.0254148	0	0	0	0	0	0	0	0	0	0	0
methylmalonyl-CoA_decarboxylase,Alistipes communis	0	0	0	0	0	0	0	0	0	0	0	0	0	0	0.0235806	0	0	0	0	0	0.020091	0.051354	0.0525301	0	0	0	0	0	0	0	0	0	0	0	0	0	0	0.0449465	0	0	0.0306712	0	0	0	0	0	0	0	0
methylmalonyl-CoA_decarboxylase,Bacteroides stercoris	0.0287059	0	0	0	0	0	0	0	0.0178282	0	0	0	0.0471846	0	0	0.0660603	0	0	0.0292893	0	0	0	0	0	0	0	0.0653777	0	0.0291694	0	0	0	0	0	0	0	0	0.033102	0	0	0.0292205	0.120518	0	0	0	0	0	0	0
methylmalonyl-CoA_decarboxylase,Bacteroides xylanisolvens	0	0	0	0	0	0.0238087	0	0	0	0	0	0	0	0	0	0	0.0653292	0	0	0	0	0	0	0	0	0	0	0	0	0	0	0	0	0.172769	0	0	0	0	0	0	0	0.0977289	0	0	0	0.0261956	0	0	0
methylmalonyl-CoA_decarboxylase,Roseburia hominis	0.0229647	0	0	0	0	0	0	0	0.0121116	0.0159245	0	0	0	0	0	0.0418564	0	0.0403159	0	0	0	0	0	0	0	0.0116838	0	0	0	0.0179385	0	0	0	0	0	0	0	0	0	0	0	0	0	0.0323889	0	0	0	0	0
phosphotransacetylase,Bacteroides sp.	0	0	0	0	0.0220659	0.0104614	0	0	0	0	0	0	0.00725917	0	0	0.0153777	0	0.0479515	0	0	0	0	0	0.0122622	0	0	0	0	0	0	0	0	0	0.0395016	0	0	0	0	0	0	0	0	0	0	0	0	0	0	0
phosphotransacetylase,Bacteroides thetaiotaomicron	0	0	0	0.0199964	0	0	0	0.0124676	0.019427	0	0	0	0	0.0304163	0	0	0	0	0	0.0214429	0	0	0	0	0	0	0	0	0	0	0	0	0	0	0	0	0	0	0	0	0	0	0	0	0	0	0	0	0
serotonin_N-acetyltransferase,Streptococcus salivarius	0	0	0	0	0	0	0	0	0	0	0	0.0188853	0	0	0	0	0	0.00679567	0	0	0	0	0	0.0106472	0	0	0	0.0150011	0	0	0	0	0	0	0	0	0	0	0	0.00759328	0	0	0	0	0	0	0	0	0
Asparagine_synthetase_asnA,Barnesiella viscericola	0	0.0137213	0.00996461	0	0	0	0	0	0	0	0	0.0118876	0	0	0	0	0	0	0	0	0	0	0	0	0	0	0	0	0	0	0	0	0	0	0	0.0183926	0	0	0	0	0	0	0	0.0140249	0	0	0	0	0
Asparagine_synthetase_asnA,Paraprevotella xylaniphila	0	0	0	0	0	0	0	0	0	0	0	0.0193068	0	0	0	0	0	0	0.011947	0	0.0150895	0	0	0	0	0	0	0.0233672	0	0	0.0268725	0	0.00371146	0	0.0177216	0.019787	0.0217349	0	0	0	0	0	0	0.0121652	0	0	0	0	0
Asparagine_synthetase_asnB,Bacteroides stercoris	0.0370506	0	0.0414787	0	0	0	0	0	0	0	0	0	0.0556915	0	0	0	0	0	0	0	0	0	0	0	0	0	0.0718004	0	0.0473267	0	0	0	0	0.19037	0	0	0	0	0	0	0	0.140231	0	0	0	0	0	0	0
Asparagine_synthetase_asnB,Phocaeicola dorei	0	0	0	0	0	0	0	0	0	0	0	0	0	0	0	0	0	0.0972773	0	0	0	0.0979911	0.0846718	0	0	0	0	0	0	0	0	0	0	0	0	0	0.0172655	0	0	0	0	0.0757711	0.0339434	0	0	0	0	0	0
Catalase,Alistipes communis	0	0	0	0	0	0	0	0	0	0.015989	0	0	0	0	0	0	0	0	0	0	0	0.0290984	0.0195889	0	0	0	0	0	0	0	0	0	0	0	0	0	0	0	0	0	0.0232106	0	0	0	0	0	0	0	0
Estradiol_17-beta-dehydrogenase,Eggerthella lenta	0	0	0	0.0133309	0	0	0	0	0	0	0	0	0	0	0	0	0	0.0229831	0	0	0	0	0	0	0	0	0	0	0	0	0.026483	0	0	0	0	0	0	0	0	0	0	0.0341011	0	0	0	0.0287132	0	0	0
Estradiol_17-beta-dehydrogenase,Flavonifractor plautii	0	0	0	0	0	0	0	0.0185548	0	0	0	0	0	0	0	0	0	0.0167983	0	0	0	0	0	0	0.0393262	0	0	0	0	0	0.0308968	0	0	0	0	0	0.0180002	0	0	0	0.0167862	0	0	0	0	0	0	0	0
Glutamate_synthase_gltD,[Ruminococcus] gnavus	0	0.142185	0.0289217	0.0326701	0	0	0	0	0	0	0	0	0.0703232	0	0	0	0.0465985	0	0	0	0	0	0	0	0	0	0	0	0	0	0	0	0	0	0	0	0	0	0.0399883	0	0	0	0	0	0	0	0	0	0
Glutathione_peroxidase,Streptococcus thermophilus	0	0	0	0	0	0	0	0.0305824	0	0	0	0	0	0	0	0	0	0.0216851	0	0	0	0	0	0	0	0	0	0	0	0	0.116317	0	0	0	0	0	0	0	0	0	0.0166481	0	0	0	0	0	0	0	0
L-aspartate_oxidase,Bacteroides sp.	0	0	0	0	0	0	0	0.0602847	0	0	0	0	0	0.232467	0	0	0	0.0830752	0	0	0	0	0	0.0142959	0	0	0	0.064428	0	0	0	0	0	0.0884932	0	0	0	0	0	0	0	0	0	0	0	0.0254163	0	0	0
Phenyllactate_dehydrogenase,[Ruminococcus] gnavus	0	0	0	0	0	0	0	0	0	0	0	0	0.0377704	0.00887929	0	0.00445861	0.0224769	0.00900999	0	0	0	0	0	0	0	0	0	0	0	0	0	0	0	0	0	0	0	0	0.0201883	0	0.0086349	0	0	0	0	0	0	0	0
Pyruvate_kinase_pykF,Anaerostipes hadrus	0	0	0.11755	0	0.0806464	0	0	0	0	0	0	0	0	0	0	0	0	0	0	0.045424	0	0	0	0	0	0.0107851	0	0	0	0	0	0	0.0396789	0	0.0843658	0	0	0	0	0	0	0.0460781	0	0	0	0	0	0	0
Quinolinate_synthase,Bacteroides thetaiotaomicron	0	0	0	0	0	0	0	0	0.00944703	0	0	0	0	0.0255988	0	0	0	0	0	0.0174169	0	0	0	0	0	0	0	0	0	0	0	0	0	0	0	0	0	0.0248657	0	0	0	0	0	0.013405	0	0	0	0	0
Serine_hydroxymethyltransferase,Roseburia hominis	0	0	0	0	0	0	0	0	0	0.0187613	0	0	0	0	0	0.0385806	0	0.455463	0	0	0	0	0	0	0	0.0102647	0	0	0	0.00758631	0	0	0.0151158	0	0	0	0	0.0168648	0	0	0	0	0	0.0191389	0	0	0	0	0
Tryptophan_synthase_alpha,[Ruminococcus] gnavus	0	0	0	0.015584	0	0	0	0.0358628	0	0	0	0	0.028583	0.0302274	0	0	0.0221114	0	0	0	0	0	0	0	0	0	0	0	0	0	0	0	0	0	0	0	0	0	0.0111294	0	0	0.018215	0	0.0532325	0	0	0	0	0
gamma-aminobutyrate_antiporter,Alistipes communis	0.0281718	0	0	0	0	0	0	0	0	0	0	0	0	0	0	0	0	0	0	0	0	0.0332173	0.0182296	0	0	0	0	0	0	0.0201511	0	0	0	0	0	0	0	0	0	0	0.0237632	0	0	0	0	0	0	0	0
methylmalonyl-CoA_decarboxylase,Bifidobacterium pseudocatenulatum	0	0	0.0238178	0	0	0	0	0	0	0	0.514372	0	0.0773555	0	0	0	0.0778468	0	0	0	0	0	0	0	0	0	0.150503	0.0885645	0	0.059031	0	0	0	0	0	0	0	0	0	0	0	0.0259501	0.0230976	0	0	0	0	0	0
myo-inositol-1(or_4)-monophosphatase,Bacteroides ovatus	0	0	0	0	0	0	0	0	0	0	0	0	0.0264279	0.0129411	0	0	0	0	0.0512563	0	0	0	0	0.00490487	0	0	0.00766893	0	0	0	0	0	0	0	0	0	0	0	0	0	0	0	0	0	0	0	0	0	0
Argininosuccinate_lyase,Alistipes communis	0	0	0	0	0	0	0	0	0	0	0	0.0349884	0	0	0	0	0	0	0	0	0.0154286	0.0241158	0.0206283	0	0	0	0	0	0	0.0342174	0	0	0	0	0	0	0	0	0	0	0.0323291	0	0	0	0	0	0	0	0
Argininosuccinate_lyase,Bacteroides eggerthii	0	0	0	0	0	0	0	0	0	0	0	0	0	0	0	0	0	0	0	0	0	0.0440462	0.0254255	0	0	0	0.0626935	0	0.0429555	0	0	0	0	0.0360948	0	0	0	0	0	0	0	0	0	0	0	0	0	0	0.0478542
Argininosuccinate_lyase,Bacteroides sp.	0	0	0	0	0.0281124	0	0	0	0	0	0	0	0	0	0	0.0351229	0	0.0664296	0	0	0	0	0	0.015552	0	0	0	0	0.014963	0	0	0	0	0.052885	0	0	0	0	0	0	0	0	0	0	0	0	0	0	0
Argininosuccinate_lyase,Bacteroides thetaiotaomicron	0	0	0	0	0	0	0.00891544	0	0.018022	0	0	0	0	0.0270157	0	0	0	0	0	0	0	0	0	0	0	0	0	0	0	0	0.0368685	0	0.0184898	0	0	0	0	0	0	0	0	0	0	0.0172018	0	0	0	0	0
Argininosuccinate_lyase,Lactobacillus ruminis	0	0	0	0	0.0307823	0	0	0	0	0	0	0.032712	0	0	0	0.0795271	0	0	0	0	0	0	0	0	0	0	0	0.112509	0.12542	0	0	0.0235329	0	0	0	0	0	0	0.0109353	0	0	0	0	0	0	0	0	0	0.0271878
Argininosuccinate_lyase,Oscillibacter sp.	0	0	0	0	0	0	0	0	0	0	0	0	0	0.0628163	0	0	0	0	0	0	0	0	0	0	0	0	0	0	0	0	0	0	0	0	0	0	0	0	0	0	0.0620331	0.0672874	0	0	0	0	0	0	0
Argininosuccinate_lyase,Roseburia hominis	0.0166895	0	0	0	0	0	0	0	0	0	0	0	0	0	0	0.0353049	0	0.0345128	0	0	0	0	0	0	0	0	0	0	0	0	0	0	0.014306	0	0	0	0	0	0	0	0	0	0	0.026655	0	0.0126482	0	0	0
Asparagine_synthetase_asnA,Bacteroides thetaiotaomicron	0	0	0	0.0145514	0	0	0	0	0.0160842	0	0	0	0	0.0238041	0	0	0	0	0	0.0205677	0	0	0	0	0	0	0	0	0	0	0	0	0	0	0	0	0	0	0	0	0	0	0	0	0	0	0	0	0
Asparagine_synthetase_asnB,Alistipes communis	0	0	0	0	0	0	0	0	0	0	0	0	0	0	0	0	0	0	0	0	0.032383	0.0295634	0.0299829	0	0	0	0	0	0	0.032874	0	0	0	0	0	0	0	0	0	0	0.0281152	0	0	0	0	0	0	0	0
Asparagine_synthetase_asnB,Alistipes finegoldii	0	0	0	0	0	0	0	0	0	0	0	0	0	0.0779299	0	0	0	0	0	0	0	0	0	0	0	0	0	0	0	0	0	0	0	0	0	0	0	0	0	0	0	0.0713629	0	0	0	0.0323099	0.0205977	0	0
Butyryl-CoA_dehydrogenase,Flavonifractor plautii	0	0	0	0	0	0	0	0	0	0	0	0	0	0	0	0	0	0.0306187	0	0	0	0	0	0	0.0299035	0	0	0	0	0	0.0614042	0	0	0	0	0	0.0187349	0	0	0	0	0	0	0	0	0	0	0	0
Butyryl-CoA_dehydrogenase,Flintibacter sp.	0	0	0	0	0	0	0	0	0	0	0	0	0	0	0	0.0542313	0	0	0	0	0	0	0	0	0	0	0	0	0	0	0.0660777	0	0	0	0	0	0	0	0	0	0.0373028	0.0352656	0	0.0402149	0	0.0379446	0	0	0
Butyryl-CoA_dehydrogenase,Pseudobutyrivibrio xylanivorans	0	0	0	0	0	0	0.0195821	0	0	0	0	0	0	0	0.020418	0	0	0	0	0	0	0.0439133	0.0254255	0	0	0	0	0	0	0.0121697	0	0.0141018	0	0	0	0.0312741	0	0	0	0	0	0	0.0170721	0	0	0	0	0	0
Butyryl-CoA_dehydrogenase,Vescimonas coprocola	0	0	0	0	0	0	0	0	0	0	0	0	0	0	0	0	0	0	0	0	0	0	0	0	0	0	0	0	0	0	0	0	0	0	0	0	0	0.0844022	0	0	0.0644509	0.0544786	0	0.0881009	0	0	0	0	0
Creatinine_amidohydrolase,Bifidobacterium pseudocatenulatum	0	0	0	0	0	0	0	0	0	0	0.199585	0	0	0	0	0	0.0297865	0	0	0	0	0	0	0	0	0	0.0676783	0.0214439	0.00580025	0.0258409	0	0	0	0	0	0	0	0	0	0	0	0.0120602	0.0069795	0	0	0	0	0	0
Diacylglycerol_kinase,Streptococcus salivarius	0	0	0	0	0	0.00270554	0	0	0	0	0	0	0	0	0	0	0	0.00839914	0	0	0	0	0	0.00472542	0	0	0	0.00740441	0	0.00474144	0	0	0	0	0.00670547	0	0	0	0	0	0	0	0	0	0	0	0	0	0
Dihydrolipoyl_dehydrogenase,Bifidobacterium pseudocatenulatum	0	0	0.0269773	0	0	0	0	0	0	0	0.301553	0	0.053423	0	0	0	0.0487	0	0	0	0	0	0	0	0	0	0.0926024	0.0317332	0	0.0457549	0	0	0	0	0	0	0	0	0	0	0	0.0429175	0.0150637	0	0	0	0	0	0
Estradiol_17-beta-dehydrogenase,Streptococcus salivarius	0	0	0	0	0	0.00793624	0	0	0	0	0	0.0309415	0	0	0	0	0	0.0122933	0.0111762	0	0	0	0	0.0184232	0	0	0	0	0	0	0	0	0	0	0	0	0	0	0	0.00877282	0	0	0	0	0	0	0	0	0
Glutamate_decarboxylase,Bacteroides sp.	0	0.0295606	0	0	0	0	0	0	0	0	0	0	0	0	0	0.0370338	0	0.0618482	0	0	0	0	0	0.0225504	0	0	0	0	0	0	0	0	0	0.0691074	0	0	0	0	0	0	0	0	0	0	0	0	0	0	0
Glutamate_synthase_gltB,Roseburia hominis	0.0976	0	0	0	0	0	0	0	0	0.0829105	0	0	0	0	0	0.147771	0	0.175008	0	0	0	0	0	0	0	0	0	0	0	0	0	0	0	0	0	0	0	0	0	0	0	0	0	0.132655	0	0	0	0	0
Glutamate_synthase_gltD,Bifidobacterium pseudocatenulatum	0	0	0.0336204	0	0	0	0	0	0	0	0.359108	0	0.0919873	0	0	0	0.0787605	0	0	0	0	0	0	0	0	0	0.101422	0.0425032	0	0.0536573	0	0	0	0	0	0	0	0	0	0	0	0.0558926	0.0192313	0	0	0	0	0	0
Glutamate_synthase_gltD,Clostridioides difficile	0	0	0	0	0	0	0	0	0	0	0	0.130005	0	0	0.140929	0	0	0	0	0	0.108085	0	0	0	0	0	0	0	0	0	0	0.0808383	0.0230111	0	0	0.0600915	0	0	0	0	0	0	0	0	0	0	0	0	0
Glutamine_synthetase,Alistipes communis	0	0	0	0	0	0	0	0	0	0	0	0.0548011	0	0	0	0	0	0	0	0	0.0861286	0.0605884	0.0646832	0	0	0	0	0.133953	0	0	0	0	0	0	0	0	0	0	0	0	0	0	0	0	0	0	0	0	0
Glutamine_synthetase,Bacteroides thetaiotaomicron	0	0	0	0.0705037	0	0	0	0	0	0	0	0	0	0	0	0	0	0	0.102224	0.160428	0	0	0	0	0	0	0	0	0	0	0	0	0	0	0	0	0.051674	0	0	0	0	0.0668715	0	0.0510629	0	0	0	0	0
Glutamine_synthetase,Bacteroides xylanisolvens	0	0	0	0	0	0	0	0	0	0	0	0	0	0	0	0.0926299	0	0	0	0	0	0	0	0	0	0	0	0	0	0.0618758	0	0	0	0.315607	0	0	0	0	0	0	0	0	0	0	0	0.0440589	0	0	0
Glutathione_peroxidase,Eggerthella lenta	0	0	0	0	0	0	0.00557215	0	0	0	0	0	0	0	0	0	0	0.0106898	0	0	0	0	0	0	0	0	0	0	0	0	0.0297285	0	0	0	0	0	0	0	0	0	0	0.00607167	0	0	0	0.00863195	0	0.00272379	0
L-aspartate_oxidase,Alistipes finegoldii	0	0	0	0	0	0	0	0	0	0	0	0	0	0.065839	0	0	0	0	0	0	0	0	0	0	0	0	0	0	0	0	0	0	0	0	0	0	0	0	0	0	0	0.0543123	0	0	0	0.0239776	0	0	0
L-aspartate_oxidase,Bacteroides dorei	0	0	0	0	0	0.0198406	0	0	0	0	0	0.0420704	0	0	0	0	0	0.118581	0	0	0	0.115331	0.0652429	0	0	0	0	0	0	0.197244	0	0	0	0	0	0	0	0	0	0	0	0.0966476	0	0	0	0	0	0	0
Linoleic_acid_isomerase,Adlercreutzia sp.	0	0	0	0	0	0.030783	0	0	0	0.0558325	0	0	0	0.0303218	0	0	0	0	0	0	0	0	0	0	0	0	0.0809073	0.0786599	0	0	0	0	0	0	0	0	0	0	0	0	0	0	0	0	0	0	0	0	0
Linoleic_acid_isomerase,Bifidobacterium pseudocatenulatum	0	0	0.0264103	0	0	0	0	0	0	0	0.491531	0	0	0	0	0	0.08406	0	0	0	0	0	0	0	0	0	0.142355	0.0712554	0	0.0652739	0	0	0	0	0	0	0	0	0	0	0	0.0339348	0.0232482	0	0	0	0	0	0
Phosphotransbutyrylase,Coprococcus eutactus	0	0	0	0	0	0	0	0	0	0	0.0256506	0	0	0	0.0816167	0	0	0	0	0	0.0536608	0.0135527	0.00463736	0	0	0	0	0	0	0.013039	0	0	0	0	0	0	0	0	0	0	0	0	0	0	0	0	0	0	0
Serine_hydroxymethyltransferase,Alistipes finegoldii	0	0	0	0	0	0	0	0	0	0	0	0	0	0.0547871	0	0	0	0	0.0190766	0	0	0	0	0	0	0	0	0	0	0	0	0	0	0	0.037838	0	0	0	0.0218706	0	0	0.0654575	0	0	0	0	0	0	0
Tryptophan_synthase_beta,Faecalibacterium prausnitzii	0.0381855	0	0	0	0	0	0	0	0	0.026111	0.0846561	0	0.0615895	0	0	0	0	0	0	0.0725558	0	0	0	0	0	0	0	0.0576967	0	0	0	0	0	0	0	0	0	0	0	0	0	0	0	0	0	0.0456175	0	0	0
Tryptophan_synthase_beta,[Ruminococcus] gnavus	0	0	0	0	0	0	0	0.0566178	0.01216	0	0	0	0.0517216	0	0	0	0.0596643	0	0	0	0	0	0	0	0	0	0	0	0	0	0	0	0	0	0	0	0	0	0.0330001	0	0	0	0	0.101428	0	0	0	0	0
Tryptophanase,Alistipes finegoldii	0	0	0	0	0	0	0	0	0	0	0	0	0	0.0692396	0	0	0	0	0	0	0	0	0	0	0	0	0	0	0	0	0	0	0	0	0	0	0	0	0	0	0	0.0987269	0	0	0	0.0265552	0.0244229	0	0
Tryptophanase,Bacteroides thetaiotaomicron	0	0	0	0	0	0	0.0198209	0	0.0119662	0	0	0	0	0.0196478	0	0	0	0	0	0	0	0	0	0	0	0.0104066	0	0	0	0	0	0	0	0	0	0	0	0	0	0	0	0	0	0.0187515	0	0	0	0	0
gamma-aminobutyrate_antiporter,Alistipes finegoldii	0	0	0	0	0	0	0	0	0	0	0	0	0	0.141313	0	0	0	0	0	0	0	0	0	0	0	0	0	0	0	0	0	0	0	0	0	0	0	0	0	0	0	0.0930711	0	0	0	0.0284135	0.0483064	0	0
gamma-aminobutyrate_antiporter,Bacteroides ovatus	0	0	0	0	0	0	0	0	0	0	0	0	0.0652191	0.0258822	0	0	0.0847909	0.021456	0	0	0	0	0	0	0	0	0	0	0	0	0	0	0	0	0	0	0	0	0	0	0.0478028	0	0	0	0	0	0	0	0
myo-inositol-1(or_4)-monophosphatase,Bacteroides xylanisolvens	0	0	0	0.0106084	0	0	0	0	0	0	0	0	0	0	0	0	0.0407508	0	0	0	0	0	0	0	0	0	0	0	0	0.0150936	0	0	0	0.0413671	0	0	0	0	0	0	0	0	0	0	0	0.0129479	0.00480612	0	0
phosphotransacetylase,Bifidobacterium pseudocatenulatum	0	0	0.0230887	0	0	0	0	0	0	0	0.368716	0	0.0773555	0	0	0	0.055644	0	0	0	0	0	0	0	0	0	0.0933693	0.0439457	0	0.0432262	0	0	0	0	0	0	0	0	0	0	0	0.0273641	0.0241521	0	0	0	0	0	0
phosphotransacetylase,Lactobacillus ruminis	0	0	0	0	0.0282694	0	0	0	0	0	0	0.0179579	0	0	0	0.0538673	0	0	0	0	0	0	0	0	0	0	0	0.070967	0.0747307	0	0	0.0169761	0	0	0	0	0	0	0.00782943	0	0	0	0	0	0	0	0	0	0.02581
spermidine_synthase,[Ruminococcus] gnavus	0	0	0	0.0134248	0	0	0	0	0	0	0	0	0.057166	0	0	0	0.0307915	0.0143549	0	0	0	0	0	0	0	0	0	0	0	0	0	0	0	0	0	0	0	0	0.0183118	0	0	0	0	0	0	0	0	0	0
4-aminobutyrate_aminotransferase_gabT,Ruminococcus bicirculans	0	0	0	0	0	0	0	0	0	0	0	0	0	0	0	0	0	0.0904053	0	0	0	0	0	0	0	0	0	0	0.0822963	0	0	0.0942216	0.0379244	0	0	0	0	0	0	0	0	0	0.011599	0	0	0.0309911	0	0	0.0800937
Argininosuccinate_lyase,Barnesiella viscericola	0	0	0.0379951	0	0	0	0	0	0	0	0	0	0	0	0	0	0	0	0	0	0	0	0	0	0	0	0	0	0	0.0564232	0	0	0	0	0	0	0	0.0671453	0	0	0.0388916	0	0	0	0	0	0	0	0
Asparagine_synthetase_asnB,Paraprevotella xylaniphila	0	0	0	0.0203719	0	0	0	0	0	0	0	0.0267261	0	0	0	0	0	0	0.0409473	0	0.0188194	0	0	0	0	0	0	0.0374067	0	0	0	0	0	0	0.0273008	0.0388437	0.0309799	0	0	0	0	0	0	0	0	0	0	0	0
Butyryl-CoA_dehydrogenase,Butyricimonas faecalis	0	0	0	0.0209352	0	0	0	0	0	0	0	0	0.0188285	0.0138857	0	0	0	0	0	0	0	0	0	0	0	0	0	0	0	0	0	0	0	0	0	0	0	0	0	0	0	0	0	0	0	0	0	0	0
Butyryl-CoA_dehydrogenase,Coprococcus eutactus	0	0	0	0	0	0	0	0	0	0	0.0317234	0	0	0	0.0982063	0	0	0	0	0.0182046	0	0	0	0	0	0	0	0	0	0	0	0	0	0	0	0.0381797	0	0	0	0	0	0	0	0	0	0	0	0	0
Butyryl-CoA_dehydrogenase,Dysosmobacter welbionis	0	0	0	0	0	0	0	0	0	0	0	0	0	0.0412793	0	0	0	0	0	0	0	0	0	0	0	0	0	0	0	0	0.11476	0	0	0	0	0	0	0	0	0	0.04276	0.0362636	0	0	0	0	0	0	0
Catalase,Eggerthella lenta	0	0	0	0.0292905	0	0	0.0261891	0	0	0	0	0	0	0	0	0	0	0.0457372	0	0	0	0	0	0	0	0	0	0	0	0	0.0886661	0	0	0	0	0	0	0	0	0	0	0	0	0	0	0.0334488	0	0	0
Estradiol_17-beta-dehydrogenase,Butyricimonas faecalis	0	0	0	0	0	0	0	0	0	0	0	0	0.0064652	0.00840699	0	0	0	0	0	0	0	0	0	0	0	0	0.00757307	0	0	0	0	0	0	0	0	0	0	0	0	0	0	0	0	0	0	0	0	0	0
Estradiol_17-beta-dehydrogenase,Dysosmobacter welbionis	0	0	0	0	0	0	0	0	0	0	0	0	0	0.0307941	0	0	0	0	0	0	0	0	0	0	0	0	0	0	0	0	0	0	0	0	0.0118372	0	0	0	0	0	0.0268718	0	0	0.0192939	0	0	0	0	0
Estradiol_17-beta-dehydrogenase,Flintibacter sp.	0	0	0	0	0	0	0	0.0121743	0	0	0	0	0	0	0	0	0	0	0	0	0	0	0	0	0	0	0.0354688	0	0	0	0.139555	0	0	0	0	0	0	0	0	0	0	0.0243698	0	0.0247953	0	0	0	0	0
Glutamate_decarboxylase,Escherichia coli	0	0	0	0	0	0	0	0	0	0	0	0	0	0	0	0.160692	0	0	0	0.0269568	0	0	0	0	0	0	0	0	0	0	0	0	0	0	0	0	0	0	0	0	0.0228652	0	0	0	0	0	0	0	0
Glutamate_synthase_gltB,Clostridioides difficile	0	0	0	0	0	0	0	0	0	0	0	0.38757	0	0	0.428612	0	0	0	0	0	0.286276	0	0	0	0	0	0	0	0	0	0	0	0.124975	0	0	0.191297	0	0	0	0	0	0	0	0	0	0	0	0	0
Glutamate_synthase_gltB,Lactobacillus ruminis	0	0	0	0	0.122894	0	0	0	0	0	0	0.124778	0	0	0	0.26961	0	0	0	0	0	0	0	0	0	0	0	0.42109	0.389877	0	0	0.118383	0	0	0	0	0	0	0	0	0	0	0	0	0	0	0	0	0.103424
Glutamate_synthase_gltD,Lactobacillus ruminis	0	0	0	0	0.0452311	0	0	0	0	0	0	0.0461172	0	0	0	0.0904461	0	0	0	0	0	0	0	0	0	0	0	0.134626	0.151143	0	0	0.0291916	0	0	0	0	0	0	0	0	0	0	0	0	0	0	0	0	0.0375669
Glutamine_synthetase,Lactobacillus ruminis	0	0	0	0	0.0336877	0	0	0	0	0	0	0.0360001	0	0	0	0.0785262	0	0	0	0	0	0	0	0	0	0	0	0.0919301	0.113819	0	0	0.0224551	0	0	0	0	0	0	0	0	0	0	0	0	0	0	0	0	0.0243404
Glutamine_synthetase,Vescimonas coprocola	0	0	0	0	0	0.0286787	0	0	0	0	0	0	0	0	0	0	0	0	0	0	0	0	0	0	0	0	0	0	0	0	0	0	0	0	0	0	0	0.079382	0	0	0.128073	0.148049	0	0	0	0	0	0	0
Glutathione_peroxidase,Lactococcus lactis	0	0	0	0	0	0.00559144	0	0	0	0	0	0	0	0.0154915	0	0	0.00575628	0	0.00693695	0	0	0	0	0	0.0802098	0	0	0	0	0	0	0	0	0	0	0	0	0	0	0	0	0	0	0	0	0	0	0	0
L-aspartate_oxidase,Paraprevotella xylaniphila	0	0	0	0	0	0	0	0	0	0	0	0	0	0	0	0	0	0	0.0256282	0	0	0	0	0	0	0	0.020802	0.02981	0	0	0.0466049	0	0	0	0.0140268	0	0.0257758	0	0	0	0	0.0274473	0	0	0	0	0	0	0
Linoleic_acid_isomerase,Lactobacillus ruminis	0	0	0	0	0.0382423	0	0	0	0	0	0	0.0474662	0	0	0	0.11101	0	0	0	0	0	0	0	0	0	0	0	0.176167	0.19662	0	0	0.0321557	0	0	0	0	0	0	0	0	0	0	0	0	0	0	0	0	0.0458334
Superoxide_dismutase_SodA,Lactococcus lactis	0	0	0	0	0	0.00565156	0	0	0	0	0	0	0	0.00916267	0	0	0	0.0118352	0.0103091	0	0	0	0	0	0.110425	0	0	0	0	0	0	0	0	0	0	0	0	0	0	0	0	0	0	0	0	0	0	0	0
Superoxide_dismutase_SodA,Streptococcus salivarius	0	0	0	0	0	0	0	0	0	0.00644717	0	0.0162717	0	0	0	0	0	0.00687203	0	0.0118155	0	0	0	0.00753675	0	0	0	0.00538503	0	0	0	0	0	0	0	0	0	0	0	0.0048656	0	0	0	0	0	0	0	0	0
histidine_decarboxylase,Eggerthella lenta	0	0	0	0	0	0	0	0	0	0	0	0	0	0	0	0	0	0.0268773	0	0	0	0	0	0	0	0	0	0	0	0	0.069453	0	0	0	0	0	0	0	0	0	0	0.012476	0	0	0	0.0197216	0	0	0
monoamine_oxidase,Escherichia coli	0	0	0	0	0	0	0	0	0.0122569	0	0	0	0	0	0	0	0	0.066735	0	0	0	0	0	0	0.0454003	0	0	0	0	0.0452018	0	0	0	0	0	0	0	0	0	0	0	0	0	0	0	0	0	0.0689119	0.14044
phosphotransacetylase,Adlercreutzia sp.	0	0	0	0	0	0.0121449	0.0129752	0	0	0.0186323	0	0	0	0.022765	0	0	0	0	0	0	0	0	0	0	0	0	0	0.0185591	0	0	0	0	0	0	0	0	0	0	0	0	0	0	0	0	0	0	0	0	0
phosphotransacetylase,Dysosmobacter welbionis	0	0	0	0	0	0	0	0	0	0	0	0	0	0.031172	0	0	0	0	0	0	0	0	0	0	0	0	0	0	0	0	0.0263532	0	0	0	0	0	0	0	0	0	0.0237632	0	0	0.0362632	0	0	0	0	0
phosphotransacetylase,Phocaeicola vulgatus	0	0	0	0	0	0	0	0	0	0.0332029	0	0	0	0	0	0	0	0	0	0	0	0	0	0.0285918	0	0.0188266	0	0	0	0	0	0	0	0	0	0	0	0	0	0	0	0	0	0	0.0352881	0	0.0152521	0	0
serotonin_N-acetyltransferase,Roseburia intestinalis	0	0.0686063	0	0	0	0	0	0	0	0	0.112754	0	0	0	0	0	0	0	0	0	0	0.00352104	0.00735581	0	0	0	0	0	0	0	0.0904836	0	0	0	0	0	0	0	0	0	0	0	0	0	0	0	0	0	0
Argininosuccinate_lyase,Alistipes indistinctus	0	0	0	0	0	0	0	0	0	0	0	0	0	0	0	0	0	0	0	0	0.0167849	0	0	0	0	0	0	0	0	0	0	0	0	0	0	0	0	0	0.025753	0.017988	0	0	0	0.0344035	0	0	0.0121134	0	0
Asparagine_synthetase_asnA,Alistipes indistinctus	0	0	0	0	0	0	0	0	0	0	0	0	0	0	0	0	0	0	0	0	0.0167001	0	0	0	0	0	0	0	0	0	0	0	0	0	0	0	0	0	0	0.0174719	0	0	0	0.0478085	0	0	0.0121134	0	0
Asparagine_synthetase_asnA,Bacteroides sp.	0	0	0	0	0	0	0	0	0	0	0	0	0	0	0	0.0181984	0	0.0459662	0	0	0	0	0	0.0133987	0	0	0	0	0	0	0	0	0	0.0513439	0	0	0	0	0	0	0	0	0	0	0	0	0	0	0
Asparagine_synthetase_asnA,Flavonifractor plautii	0	0	0	0	0	0	0	0.0346894	0	0	0.0416029	0	0	0.0281492	0	0	0	0	0	0	0	0	0	0	0.0260877	0	0	0	0	0	0	0	0	0	0	0	0.0181226	0	0	0	0	0	0	0	0	0	0	0	0
Asparagine_synthetase_asnA,Flintibacter sp.	0	0	0	0	0	0	0	0	0	0	0	0	0	0	0	0	0	0	0	0	0	0	0	0	0	0	0	0	0	0	0	0	0	0	0	0	0	0	0	0	0.0281152	0	0	0.0284371	0	0.0294326	0	0	0
Asparagine_synthetase_asnA,[Ruminococcus] gnavus	0	0	0	0	0	0	0	0	0	0	0	0	0.0508142	0	0	0	0.0201013	0	0	0	0	0	0	0	0	0	0	0	0	0	0	0	0	0	0	0	0	0	0.0154	0	0	0.217166	0	0	0	0	0	0	0
Butyryl-CoA_dehydrogenase,Adlercreutzia equolifaciens	0	0	0	0	0	0.0256124	0.0306468	0	0	0.0411329	0	0	0	0.052709	0	0	0	0	0	0	0	0	0	0	0	0	0	0	0	0	0	0	0	0	0	0	0	0	0	0	0	0	0	0	0	0	0	0	0
Estradiol_17-beta-dehydrogenase,[Eubacterium] eligens	0	0	0	0	0	0	0	0.034616	0	0	0	0	0	0	0.0128168	0	0	0	0	0.0894476	0	0	0	0	0	0	0.038824	0	0	0	0	0.0551497	0	0	0	0	0	0	0	0	0.0315692	0	0	0	0	0	0	0	0
Ethanolamine_ammonia-lyase_eutB,Flavonifractor plautii	0	0	0	0	0	0	0	0.0464236	0	0	0	0	0	0	0	0	0	0.0273354	0	0	0	0	0	0	0	0	0	0	0	0	0.110476	0	0	0	0	0	0.0558373	0	0	0	0	0	0	0	0	0	0	0	0
Glutamate_decarboxylase,Alistipes finegoldii	0	0	0	0	0	0	0	0	0	0	0	0	0	0.0484583	0	0	0	0	0	0	0	0	0	0	0	0	0	0	0	0	0	0	0	0	0	0	0	0	0	0	0	0.0329367	0	0	0	0	0.0101517	0	0
Glutamate_decarboxylase,Eggerthella lenta	0	0	0	0.021874	0	0	0	0	0	0	0	0	0	0	0	0	0	0.038407	0	0	0	0	0	0	0	0	0	0	0	0	0.0803577	0	0	0	0	0	0	0	0	0	0	0	0	0	0	0.0389637	0	0.0144906	0
Glutamate_mutase_glmE,Escherichia coli	0	0	0	0	0	0	0	0	0	0	0	0	0	0	0	0	0	0	0	0	0	0	0	0	0	0	0	0	0	0	0	0	0	0	0	0	0	0	0	0	0	0	0.0164696	0	0	0	0	0	0
Glutamate_synthase_gltB,[Ruminococcus] gnavus	0	0.403718	0	0	0	0	0	0	0	0	0	0	0.197018	0	0	0	0.150029	0.0780357	0	0	0	0	0	0	0	0	0	0	0	0	0	0	0	0	0	0	0	0	0.119253	0	0	0	0	0	0	0	0	0	0
Glutamine_synthetase,Blautia argi	0	0	0	0	0	0	0	0	0	0	0	0	0	0	0	0	0	0	0	0	0	0	0	0	0	0	0	0	0	0	0	0	0.039409	0	0	0	0	0.0718517	0	0	0	0	0	0	0	0.0234381	0.0309946	0	0
Glutamine_synthetase,Lactococcus lactis	0	0	0	0	0	0	0	0	0	0	0	0	0	0.0133189	0	0	0	0.0121406	0.0181131	0	0	0	0	0	0.16042	0	0	0	0	0	0	0	0	0	0	0	0	0	0	0	0	0	0	0	0	0	0	0	0
Histidine_ammonia-lyase,Alistipes finegoldii	0	0	0	0	0	0	0	0	0	0	0	0	0	0.0596046	0	0	0	0	0	0	0	0	0	0	0	0	0	0	0	0	0	0	0	0	0	0	0	0	0	0	0	0.0405887	0	0	0	0.0248169	0	0	0
Histidine_ammonia-lyase,Bacteroides thetaiotaomicron	0	0	0	0	0	0	0	0	0	0	0	0	0	0.0256933	0	0	0	0	0	0.0174169	0	0	0	0	0	0	0	0	0	0	0	0	0	0	0	0	0	0.0180414	0	0	0	0	0	0.0206886	0	0	0	0	0
Histidine_ammonia-lyase,Butyricimonas faecalis	0	0	0	0.0266618	0	0	0	0	0	0	0	0	0	0.0206869	0	0	0	0	0	0.0376345	0	0	0	0	0	0	0	0	0	0	0	0	0	0	0	0	0	0	0	0.0115005	0	0	0	0.0516053	0	0	0	0	0
L-aspartate_oxidase,Barnesiella viscericola	0	0	0	0	0.0098943	0	0	0	0	0	0.0183996	0	0	0.0607381	0	0	0	0	0	0	0	0	0	0	0	0	0.0209937	0	0	0	0	0	0	0	0	0.0190566	0	0.0769504	0	0	0.049737	0	0	0	0	0	0	0	0
Linoleic_acid_isomerase,Vescimonas coprocola	0	0	0	0	0	0	0	0	0	0	0	0	0	0	0	0	0	0	0	0	0	0	0	0	0	0	0	0	0	0	0	0	0	0	0	0	0	0.0491823	0	0	0	0.108375	0	0.116538	0	0	0	0	0
Serine_hydroxymethyltransferase,Adlercreutzia sp.	0	0	0	0	0	0.0182173	0	0	0	0.0315911	0	0	0	0	0	0	0	0	0	0	0	0	0	0	0	0	0.0811948	0	0	0	0	0	0	0	0	0	0	0	0	0	0	0	0	0	0	0	0	0.0187942	0
Serine_hydroxymethyltransferase,Barnesiella viscericola	0	0	0	0	0	0	0	0	0	0	0	0	0	0	0	0	0	0	0	0	0	0	0	0	0	0	0	0	0	0	0	0	0	0	0	0	0	0	0	0	0.0506351	0	0	0.021386	0	0	0	0	0
Serine_hydroxymethyltransferase,Intestinimonas butyriciproducens	0	0	0	0	0	0	0	0.0552243	0	0	0	0	0	0	0.0340116	0	0	0	0	0	0	0	0	0.0744703	0.018456	0	0	0	0	0	0	0	0	0	0	0	0	0	0	0	0	0	0	0	0	0	0	0	0
Serine_hydroxymethyltransferase,Paraprevotella xylaniphila	0	0	0	0	0	0	0	0	0	0	0	0	0	0	0	0	0	0	0.0166679	0	0.0149199	0	0	0	0	0	0	0.035195	0	0	0.0331037	0	0	0	0.00971609	0	0.01849	0	0	0	0	0	0	0.00968567	0	0	0	0	0
Serine_hydroxymethyltransferase,[Clostridium] innocuum	0	0	0	0	0	0	0	0	0	0	0	0	0	0	0	0	0	0	0	0	0	0	0	0	0.0699305	0	0	0	0	0	0	0	0	0	0	0	0	0	0	0	0.0353686	0	0	0	0	0.0155855	0	0.0313236	0
Tryptophan_synthase_beta,[Clostridium] innocuum	0	0	0	0	0	0	0	0	0	0	0	0	0	0	0	0	0	0	0	0	0	0	0	0	0.0605857	0	0	0	0	0	0	0	0	0	0	0	0	0	0	0	0	0	0	0	0	0	0	0.0195568	0
Tryptophanase,Bacteroides xylanisolvens	0	0	0	0	0	0	0	0	0	0	0	0	0	0	0	0	0	0	0	0	0	0	0	0	0	0.0134813	0	0	0	0.0237072	0	0	0	0.0700808	0	0	0	0	0	0	0	0.0286117	0	0	0	0	0	0	0
gamma-aminobutyrate_antiporter,Bacteroides xylanisolvens	0	0	0	0	0	0	0	0	0	0	0	0	0	0	0	0	0	0	0	0	0	0	0	0	0	0	0	0	0	0.0501803	0	0	0	0.086871	0	0	0	0	0	0	0	0	0	0	0	0.0297323	0	0	0
phosphotransacetylase,Barnesiella viscericola	0	0	0	0	0	0	0	0	0	0	0	0	0	0	0	0	0	0	0	0	0	0	0	0	0	0	0	0	0	0	0	0	0	0	0	0	0	0	0	0	0.0281152	0.0150544	0	0.0120102	0	0	0	0	0
phosphotransacetylase,Flavonifractor plautii	0	0	0	0	0	0	0	0	0	0	0	0	0	0	0	0	0	0	0	0	0	0	0	0	0.0274115	0	0	0	0	0	0.0954167	0	0	0	0	0	0	0	0	0.0406204	0	0	0	0	0	0	0	0	0
phosphotransacetylase,Phocaeicola salanitronis	0.0114156	0	0	0	0	0	0	0.0115142	0	0	0	0	0	0	0	0	0	0	0	0	0	0	0	0	0	0	0	0	0	0	0.138257	0	0.0101897	0	0	0.019787	0	0	0	0	0	0	0	0	0	0	0	0	0.0117569
phosphotransacetylase,Streptococcus salivarius	0	0	0	0	0	0	0	0	0	0	0	0	0	0	0	0	0	0.00885728	0.0113689	0.0230183	0	0	0	0	0	0	0	0.0275021	0	0	0	0	0	0	0	0	0	0	0	0	0	0	0	0	0	0	0	0	0
phosphotransacetylase,[Clostridium] innocuum	0	0	0	0	0	0	0	0	0	0	0	0	0	0	0	0	0	0	0	0	0	0	0	0	0.0482816	0	0	0	0	0	0	0	0	0	0	0	0	0	0	0	0.0152665	0	0	0	0	0	0	0.0138913	0
4-hydroxyphenylacetate_3-monooxygenase,Escherichia coli	0	0	0	0	0	0	0	0	0	0	0	0	0	0	0	0	0	0	0	0	0	0	0	0	0.0398713	0	0	0	0	0	0	0	0	0	0	0	0	0	0	0	0	0	0.0281188	0	0	0	0	0.0311602	0.0615399
Argininosuccinate_lyase,Coprococcus eutactus	0	0	0	0	0	0	0	0	0	0	0.0373429	0	0	0	0.119346	0	0	0	0	0.0310703	0.0881631	0	0	0	0	0	0	0	0	0	0	0	0	0	0	0	0	0	0	0	0	0	0	0	0	0	0	0	0
Argininosuccinate_lyase,Paraprevotella xylaniphila	0	0	0	0	0	0	0	0	0	0	0	0.021246	0	0	0	0	0	0	0.0181131	0	0.0157676	0	0	0	0	0	0	0.0251942	0	0	0.0295986	0	0	0	0	0	0.0202043	0	0	0	0	0	0	0	0	0	0	0	0
Argininosuccinate_lyase,[Ruminococcus] gnavus	0	0	0	0	0	0	0	0	0	0	0	0	0.0572794	0	0	0	0.0448624	0.0208451	0	0	0	0	0	0	0	0	0	0	0	0	0	0	0	0	0	0	0	0	0.0298942	0	0	0	0	0	0	0	0	0	0
Butyrate_kinase,Bacteroides dorei	0	0	0	0	0	0.00901845	0	0	0	0	0	0	0	0	0	0	0	0	0	0	0.0492527	0	0	0	0	0	0	0	0.0100874	0	0	0	0	0	0	0	0	0	0	0	0	0.0509854	0	0	0	0	0	0	0
Butyrate_kinase,Coprococcus eutactus	0	0	0	0	0	0	0	0	0	0	0.0440502	0	0	0	0.100759	0	0	0	0	0	0.0548477	0	0	0	0	0	0	0	0	0	0	0	0	0	0	0	0	0	0	0	0	0	0	0	0	0	0	0	0
Butyryl-CoA_dehydrogenase,Adlercreutzia sp.	0	0	0	0	0	0	0.00979107	0	0	0	0	0	0	0	0	0	0	0	0	0	0	0	0	0	0	0	0.107269	0.0504846	0	0	0	0	0	0	0	0	0	0	0	0	0	0	0	0	0	0.0162449	0	0	0
Butyryl-CoA_dehydrogenase,[Clostridium] innocuum	0	0	0	0	0	0	0	0	0	0	0	0	0	0	0	0	0	0	0	0	0	0	0	0	0.0459454	0	0	0	0	0	0	0	0	0	0	0	0	0	0	0	0	0	0	0	0	0.0122885	0	0.0205374	0
Catalase,Alistipes indistinctus	0	0	0	0	0.027013	0	0	0	0	0	0	0	0	0	0	0	0	0	0	0	0	0	0	0	0	0	0	0	0	0	0	0	0	0	0	0	0	0	0	0.0183566	0	0	0	0.0481184	0	0	0.00912182	0	0
Catalase,Butyricimonas faecalis	0	0	0	0	0	0	0	0	0	0	0	0	0	0.021537	0	0	0	0	0	0	0	0.00950015	0.0111936	0	0	0	0	0	0	0	0	0	0	0	0	0	0	0	0	0	0	0	0	0	0	0	0	0	0
Dihydrolipoyl_dehydrogenase,Bifidobacterium catenulatum	0	0	0	0	0	0	0	0	0	0	0	0	0	0	0	0	0	0	0	0	0.0659528	0	0	0	0	0	0	0	0	0	0.0564711	0.0364671	0	0	0	0	0	0	0	0	0	0	0	0	0	0	0	0	0
Estradiol_17-beta-dehydrogenase,Enterocloster bolteae	0	0	0	0	0	0	0	0	0	0	0	0	0	0	0	0	0	0.0138204	0	0	0	0	0	0	0	0	0	0	0	0	0	0	0	0	0	0	0	0	0	0	0	0	0	0	0.0121225	0.020321	0	0	0
Ethanolamine_ammonia-lyase_eutC,Flavonifractor plautii	0	0	0	0	0	0	0	0.00726057	0	0	0	0	0	0	0	0	0	0	0	0	0	0	0	0	0.00529541	0	0	0	0	0	0	0	0	0	0	0	0	0	0	0	0	0	0	0	0	0	0	0	0
Glutamate_decarboxylase,Bacteroides dorei	0	0	0	0	0	0.0152111	0	0	0	0	0	0	0	0	0	0	0	0	0	0	0	0.0805852	0.0275843	0	0	0	0	0	0	0	0	0	0	0	0	0	0	0	0	0	0.0379936	0	0	0	0	0	0	0	0
Glutamate_decarboxylase,Butyricimonas faecalis	0	0	0	0.0100451	0	0	0	0	0	0	0	0.0154286	0	0	0	0	0	0	0	0.0105902	0	0	0	0	0	0	0.0120786	0	0	0	0	0	0	0	0	0	0	0	0	0	0	0	0	0.0142573	0	0	0	0	0
Glutamate_mutase_glmS,Blautia argi	0	0	0	0	0	0	0.00238807	0	0.000678249	0	0	0	0	0	0	0	0.00338067	0	0	0	0	0	0	0	0	0	0.015913	0	0	0	0	0	0	0	0	0	0	0	0	0	0.0117435	0	0	0	0	0	0	0	0
Glutamate_mutase_glmS,Escherichia coli	0	0	0	0	0	0	0	0	0	0	0	0	0	0	0	0	0	0	0	0	0	0	0	0	0	0	0	0	0	0	0	0	0	0	0	0	0	0	0	0	0	0	0.00808416	0	0	0	0	0	0
Glutamate_synthase_gltB,Bifidobacterium pseudocatenulatum	0	0	0	0	0	0	0	0	0	0	1.0369	0	0.275622	0	0	0	0.365935	0	0	0	0	0	0	0	0	0	1.22923	0	0	0.203408	0	0	0	0	0	0	0	0	0	0	0	0	0.0665312	0	0	0	0	0	0
Glutamate_synthase_gltD,Flavonifractor plautii	0	0	0	0	0	0	0	0	0	0	0	0	0	0	0	0	0	0.0151185	0	0	0	0	0	0	0	0	0	0	0	0	0.0559518	0	0	0	0	0	0.0119389	0	0	0	0	0	0	0	0	0	0	0	0
Glutamine_synthetase,Bifidobacterium pseudocatenulatum	0	0	0	0	0	0	0	0	0	0	0.330376	0	0.0720246	0	0	0	0	0	0	0	0	0	0	0	0	0	0.37942	0.177417	0	0.0325579	0	0	0	0	0	0	0	0	0	0	0	0	0.0204364	0	0	0	0	0	0
Glutamine_synthetase,Streptococcus salivarius	0	0	0	0	0	0	0	0	0	0	0	0	0	0	0	0	0	0.0163402	0.0185949	0	0	0	0	0.030147	0	0	0	0.0247134	0	0	0	0	0	0	0.0183374	0	0	0	0	0	0	0	0	0	0	0	0	0	0
Glutathione_peroxidase,Streptococcus salivarius	0	0	0	0	0	0	0	0	0	0	0	0.0145012	0	0	0	0	0	0	0	0.0119905	0	0	0	0.00747694	0	0	0	0	0	0.00916679	0	0	0	0	0	0	0	0	0	0	0	0	0	0	0	0	0	0	0
L-aspartate_oxidase,Alistipes indistinctus	0	0	0	0	0	0	0	0	0	0	0	0	0	0	0	0	0	0	0	0	0.0176326	0	0	0	0	0	0	0	0	0	0	0	0	0	0	0	0	0	0	0.0233696	0	0	0	0.0408348	0	0	0	0	0
L-aspartate_oxidase,Bacteroides intestinalis	0	0	0	0	0	0	0	0	0	0	0	0	0	0	0	0	0	0	0	0	0	0	0	0	0	0	0.0983541	0	0	0.0282116	0	0	0	0.20789	0	0	0	0	0	0	0	0	0	0	0	0	0	0	0
L-aspartate_oxidase,Parabacteroides johnsonii	0	0	0	0	0	0	0	0	0	0	0	0	0	0	0	0	0	0	0	0	0	0.0225213	0.0499716	0	0	0	0	0	0	0	0	0	0	0	0	0	0	0	0	0	0	0	0	0	0	0	0	0.0130197	0.0277389
Linoleic_acid_isomerase,Anaerobutyricum hallii	0	0	0	0	0	0	0	0	0	0	0	0	0	0	0	0	0.249896	0	0	0	0	0	0	0	0	0	0.0539701	0	0	0	0	0	0	0	0	0	0	0	0.0485295	0	0	0	0	0	0	0.0993873	0	0	0
Linoleic_acid_isomerase,Bifidobacterium catenulatum	0	0	0	0	0	0	0	0	0	0	0	0	0	0	0	0	0	0	0	0	0.0888413	0	0	0	0	0	0	0	0	0	0.0528362	0.0444611	0	0	0	0	0	0	0	0	0	0	0	0	0	0	0	0	0
Quinolinate_synthase,Barnesiella viscericola	0	0	0	0.05154	0	0	0	0	0	0	0	0	0	0.0404291	0	0	0	0	0	0	0	0	0	0	0	0	0	0	0	0	0	0	0	0	0	0	0	0.0528691	0	0	0.0326054	0	0	0	0	0	0	0	0
Serine_hydroxymethyltransferase,Adlercreutzia equolifaciens	0	0	0	0	0	0	0.0430648	0	0	0	0	0	0	0.0300385	0	0	0	0	0	0	0	0	0	0	0	0	0	0	0	0	0	0	0	0	0	0	0	0	0	0	0	0	0	0	0	0.0169642	0	0	0
Serine_hydroxymethyltransferase,Bacteroides thetaiotaomicron	0	0	0	0.0199025	0	0	0	0	0.0191847	0	0	0	0	0	0	0	0	0	0	0.0162791	0	0	0	0	0	0	0	0	0	0	0	0	0	0	0	0	0	0	0	0	0	0	0	0	0	0	0	0	0
Serine_hydroxymethyltransferase,Eggerthella lenta	0	0	0	0	0	0	0	0	0	0	0	0	0	0	0	0	0	0.0319167	0	0	0	0	0	0	0	0	0	0	0	0	0.0913923	0	0	0	0	0	0	0	0	0	0	0	0	0	0	0.030032	0	0	0
Superoxide_dismutase_SodB,Alistipes indistinctus	0	0	0	0	0	0	0	0	0	0	0	0	0	0	0	0	0	0	0	0	0.00729041	0	0	0	0	0	0	0	0	0	0	0	0	0	0	0	0	0	0	0.00943631	0	0	0	0.0417646	0	0	0	0	0
Tryptophan_synthase_alpha,Lactobacillus ruminis	0	0	0	0	0.0182966	0	0	0	0	0	0	0.0120562	0	0	0	0.0385806	0	0	0	0	0	0	0	0	0	0	0	0	0	0	0	0.00979042	0	0	0	0	0	0	0	0	0	0	0	0	0	0	0	0	0.015982
Tryptophan_synthase_beta,Lactobacillus ruminis	0	0	0	0	0.0341589	0	0	0	0	0	0	0.0315317	0	0	0	0.0676981	0	0	0	0	0	0	0	0	0	0	0	0	0	0	0	0.0381737	0	0	0	0	0	0	0	0	0	0	0	0	0	0	0	0	0.0173598
Vinylphenol_reductase,Olsenella sp.	0	0	0	0	0	0	0	0	0	0	0	0	0	0	0	0	0	0	0	0	0	0	0	0	0	0	0	0	0	0	0.344798	0	0	0	0.0282588	0	0	0	0	0	0	0	0	0	0.0503167	0	0	0	0
gamma-aminobutyrate_antiporter,Bacteroides sp.	0	0	0	0	0	0	0	0	0	0	0	0	0	0	0	0.0484078	0	0.0605502	0	0	0	0	0	0.0227897	0	0	0	0	0	0	0	0	0	0.0710541	0	0	0	0	0	0	0	0	0	0	0	0	0	0	0
methylmalonyl-CoA_decarboxylase,Megasphaera elsdenii	0	0	0	0	0	0	0	0	0	0	0	0	0	0	0	0.0466789	0	0	0	0	0	0	0	0	0	0	0	0	0.175268	0	0	0	0	0	0	0	0.0361841	0.0553007	0	0	0.018306	0	0	0	0	0	0	0	0.0206664
phosphotransacetylase,Megasphaera elsdenii	0	0	0	0	0	0	0	0	0	0	0	0	0	0	0	0.0314833	0	0	0	0	0	0	0	0	0	0	0	0	0.13122	0	0	0	0	0	0	0	0.0189798	0.025807	0	0	0.0145757	0	0	0	0	0	0	0	0.00927691
phosphotransacetylase,Parabacteroides johnsonii	0	0	0	0	0	0	0	0	0	0	0	0	0	0	0	0	0	0	0	0	0	0.0120911	0.0304627	0	0	0	0.0200351	0	0	0	0	0	0	0	0	0	0	0	0	0	0	0	0	0	0	0	0	0	0.0213093
phosphotransacetylase,Paraprevotella xylaniphila	0	0	0	0	0	0	0	0	0	0	0	0	0	0	0	0	0	0	0.0195583	0	0	0	0	0	0	0	0	0.0158666	0	0	0.0180448	0	0	0	0	0	0.0180614	0	0	0	0	0.0127255	0	0	0	0	0	0	0
phosphotransacetylase,[Clostridium] scindens	0	0	0	0	0	0	0	0	0	0	0	0.0268947	0	0	0.0135935	0.0590539	0	0	0	0	0	0	0	0	0	0	0	0	0	0	0	0	0.0136312	0	0.0244271	0	0	0	0	0	0	0	0	0	0	0	0	0	0
serotonin_N-acetyltransferase,Roseburia hominis	0	0.0718294	0	0	0	0	0	0	0	0	0	0	0	0	0	0	0	0	0	0	0	0.0193989	0.00207882	0	0	0	0	0	0	0.0184916	0	0	0	0	0	0	0	0	0	0	0	0	0	0	0	0	0	0	0
4-aminobutyrate_aminotransferase_gabT,Megasphaera elsdenii	0	0	0	0	0	0	0	0	0	0	0	0	0	0	0	0.0971795	0	0	0	0	0	0	0	0	0	0	0	0	0.152572	0	0	0	0	0	0	0	0.0461637	0.0698123	0	0	0.0260429	0	0	0	0	0	0	0	0
4-hydroxybutyrate_dehydrogenase,Megasphaera elsdenii	0	0	0	0	0	0	0	0	0	0	0	0	0	0	0	0.0730666	0	0	0	0	0	0	0	0	0	0	0	0	0.150722	0	0	0	0	0	0	0	0.0557149	0.0578893	0	0	0.0113981	0	0	0	0	0	0	0	0
4-hydroxyphenylacetate_decarboxylase_hpdB,[Clostridium] innocuum	0	0	0	0	0	0	0	0	0	0	0	0	0	0	0	0	0	0	0	0	0	0	0	0	0.124598	0	0	0	0	0	0	0	0	0	0	0	0	0	0	0	0	0	0	0	0	0	0	0.0421098	0
Argininosuccinate_lyase,Alistipes finegoldii	0	0	0	0	0	0	0	0	0	0	0	0	0	0.0552594	0	0	0	0	0	0	0	0	0	0	0	0	0	0	0	0	0	0	0	0	0	0	0	0	0	0.0677497	0	0.05897	0	0	0	0	0	0	0
Argininosuccinate_lyase,Enterocloster bolteae	0	0	0	0	0	0	0	0	0	0	0	0	0	0	0	0	0	0.0297024	0	0	0	0	0	0	0	0	0	0	0	0	0	0	0	0	0	0	0	0	0	0	0	0	0	0	0	0.0312908	0	0.0290901	0
Argininosuccinate_lyase,Phocaeicola dorei	0	0	0	0.0571727	0	0.0133473	0	0	0	0	0	0.0443467	0	0	0	0	0	0	0	0	0	0	0	0	0	0	0	0	0	0	0	0	0	0	0	0	0.0268778	0	0	0.0324373	0	0	0	0	0	0	0	0	0
Argininosuccinate_lyase,Streptococcus salivarius	0	0	0	0	0	0	0	0	0	0	0	0	0	0	0	0	0	0	0	0	0	0	0	0	0	0	0.0141875	0.0212516	0	0	0	0	0	0	0.0242218	0	0	0	0	0.0165873	0	0	0	0	0	0	0	0	0
Argininosuccinate_lyase,[Clostridium] innocuum	0	0	0	0	0	0	0	0	0	0	0	0	0	0	0	0	0	0	0	0	0	0	0	0	0.0578601	0	0	0	0	0	0	0	0	0	0	0	0	0	0	0	0	0	0	0	0	0	0	0.0218448	0
Asparagine_synthetase_asnA,Bacteroides xylanisolvens	0	0	0	0	0	0	0	0	0	0	0	0	0	0	0	0	0	0	0	0	0	0	0	0	0	0	0	0	0	0	0	0	0	0.129941	0	0	0	0	0	0	0	0.0495714	0	0	0	0	0	0	0
Asparagine_synthetase_asnA,Blautia hansenii	0	0	0	0	0	0	0	0	0	0	0	0	0	0	0	0.0187444	0	0	0	0	0	0	0	0	0	0	0	0	0	0	0	0	0	0	0	0	0	0	0	0	0	0	0	0	0	0	0	0	0
Asparagine_synthetase_asnA,Enterocloster bolteae	0	0	0	0	0	0	0	0	0	0	0	0	0	0	0	0	0	0	0	0	0	0	0	0	0	0	0	0	0	0	0	0	0	0	0	0	0	0	0	0	0	0	0	0	0.0164401	0.0243373	0	0	0.118947
Asparagine_synthetase_asnA,Intestinimonas butyriciproducens	0	0	0	0	0	0	0	0	0	0	0	0	0	0	0	0	0	0	0	0	0	0	0	0	0	0.0132448	0	0	0	0	0	0	0	0	0	0	0.0405923	0	0	0	0	0	0.042831	0	0	0	0	0	0
Asparagine_synthetase_asnA,[Clostridium] innocuum	0	0	0	0	0	0	0	0	0	0	0	0	0	0	0	0	0	0	0	0	0	0	0	0	0.0347316	0	0	0	0	0	0	0	0	0	0	0	0	0	0	0	0	0	0	0	0	0	0	0.0126384	0
Butyrate_kinase,Alistipes indistinctus	0	0	0	0	0	0	0	0	0	0	0	0	0	0	0	0	0	0	0	0	0.00873154	0	0	0	0	0	0	0	0	0	0	0	0	0	0	0	0	0	0	0	0	0	0	0.0267325	0	0	0	0	0
Butyrate_kinase,Vescimonas fastidiosa	0	0	0	0	0	0	0	0	0	0	0	0	0	0	0	0	0	0	0	0	0	0	0	0	0	0	0	0	0	0	0	0	0	0	0	0	0	0	0	0	0	0	0	0	0	0	0	0	0.0597947
Butyryl-CoA_dehydrogenase,Eggerthella sp.	0	0	0	0	0	0	0	0	0	0	0.0303638	0	0	0	0	0	0	0	0	0	0	0	0	0	0	0	0	0	0	0	0	0	0.018085	0	0	0	0	0	0.0148824	0	0	0	0	0	0	0	0	0	0
[truncated: 1,194 more rows]
[truncated: 30 more columns]
