# Supplementary material for: Alterations of the Composition and Neurometabolic Profile of Human Gut Microbiota in Major Depressive Disorder
Source: Biomedicines. 2022 Sep 2;10(9):2162. doi: 10.3390/biomedicines10092162 (PMC9496097; doi:10.3390/biomedicines10092162)
Supplement: Supplementary file 1 [file biomedicines-10-02162-s001.zip › Supplementary Table S7.xlsx]

## Sheet: Supplementaty Table S7a
Supplementaty Table S7a. Spearman correlation test for signature pairs on 'Genus' level
gene/bacteria	HC_1	HC_2	HC_3	HC_4	HC_5	HC_6	HC_7	HC_8	HC_9	HC_10	HC_11	HC_12	HC_13	HC_14	HC_15	HC_16	HC_17	HC_18	HC_19	HC_20	HC_21	HC_22	HC_23	HC_24	HC_25	HC_27	HC_28	HC_30	HC_31	HC_32	HC_33	HC_34	HC_35	HC_36	HC_37	HC_38	HC_39	HC_40	PwD_2	PwD_3	PwD_4	PwD_5	PwD_6	PwD_7	PwD_8	PwD_9	PwD_10	PwD_11	PwD_12
Argininosuccinate_lyase/Faecalibacterium	0.3027663522	0.3170159231	0.428075887	0.2538365465	0.4207070776	0.3073397818	0.4581791249	0.1340898544	0.2649991295	0.2144002157	0.4467079981	0.5395060519	0.8420181553	0.3148723144	0.3653065733	0.1999077973	0.5704604533	0.1111029257	0.4202912339	0.4325575366	0.3395127597	0.1025069157	0.303227931	0.2509711878	0.9651045855	0.2773173022	0.6291772088	0.4538651373	0.3901589498	0.2896345794	0.7224099762	0.0	0.2974536701	0.3188694342	0.2833271033	0.2224287189	0.4546989522	0.4384842616	0.1211043903	0.4451856141	0.2594406705	0.3358402111	0.0418579704	0.6529493031	0.08667283583	0.1313423101	0.2062278458	0.04941643736	0.04639471747
Asparagine_synthetase_asnA/Coprococcus	0.01271267985	0.01579472023	0.02098505585	0.02714190376	0.02135783606	0.02179357685	0.02262119545	0.02448113524	0.0	0.01254871851	0.02030796559	0.01016148669	0.03693156259	0.0	0.01055383403	0.008081298316	0.05629465481	0.00431096814	0.0	0.02227116752	0.02240969994	0.02374166138	0.01592928825	0.01191969284	0.0	0.0	0.0207670662	0.01998075342	0.0	0.0	0.02040600054	0.0	0.0	0.0	0.0	0.0	0.01965922945	0.02823901013	0.0	0.0	0.0	0.02802465805	0.0	0.06325935694	0.0	0.0	0.0	0.0	0.0
Asparagine_synthetase_asnA/Faecalibacterium	0.1772469041	0.2379488621	0.2902290981	0.1937488099	0.2704621022	0.2011770114	0.2274908914	0.08897172909	0.1645893031	0.1382881391	0.2306500728	0.3237897454	0.48193542	0.3382742741	0.1722193825	0.1388996861	0.3882184352	0.07083084361	0.3113935052	0.3043430463	0.2417460895	0.2628904994	0.328229056	0.2106908465	0.617599535	0.2284815509	0.4493041302	0.2915795994	0.2887261556	0.1980785918	0.4391671773	0.08864061151	0.2184009914	0.2260173634	0.1770077475	0.2176811777	0.2999617913	0.3017069702	0.04707993969	0.1845183582	0.1949017695	0.0	0.06464142264	0.4993418052	0.0	0.08189363074	0.1993423884	0.02958178717	0.04012674428
Butyrate_kinase/Alistipes	0.0	0.02869218408	0.0	0.01177856201	0.0	0.0	0.02989514876	0.0	0.0312427951	0.0	0.0	0.02497314526	0.0	0.1519019099	0.02406593972	0.01593495443	0.0	0.0	0.0	0.0	0.0851104148	0.04075821696	0.01978660468	0.01011118772	0.0	0.01883664694	0.05061972387	0.02346576856	0.0	0.01336305072	0.01959226432	0.0	0.0	0.0	0.0	0.0	0.0	0.01515897783	0.0	0.08611501773	0.1496388677	0.8145378255	0.0	0.4885376081	0.0	0.1636034374	0.08430486857	0.0108610955	0.005916498061
Butyryl-CoA_dehydrogenase/Faecalibacterium	0.2134122864	0.3809424831	0.339803886	0.3498574325	0.2971065313	0.2728153036	0.3425952075	0.08608862019	0.2258515308	0.1825554778	0.4632502482	0.3666746638	0.5502158671	0.2818776594	0.2265076652	0.1461842367	0.3762916015	0.09293137648	0.331321661	0.3408997037	0.206912359	0.1590589417	0.1603643593	0.2913337339	0.8081028742	0.2220282551	0.4513592045	0.3166717083	0.3192306552	0.0	0.4215153609	0.09436992158	0.2830085897	0.0	0.2648305464	0.1797008484	0.3623481364	0.3507354356	0.1569979807	0.4360903201	0.1916177104	0.2385513576	0.09447184964	0.5519535476	0.06585753594	0.1089157715	0.0	0.04681720083	0.04865001624
Estradiol_17-beta-dehydrogenase/Faecalibacterium	0.1417390741	0.1276662002	0.2004169095	0.1198340657	0.2420202314	0.1580933397	0.2230146124	0.07759103606	0.1278884293	0.1152716454	0.2594308982	0.3262009456	0.3804809821	0.2334925264	0.2235493935	0.1047154148	0.2442615531	0.04425563495	0.2734657249	0.202836211	0.1562873374	0.07591217909	0.1543640892	0.2112662799	0.6612111215	0.1092699936	0.35271564	0.2129344246	0.2006257475	0.1611965719	0.276607719	0.05328258365	0.2156700807	0.1870834431	0.1812375802	0.08000248412	0.2330569943	0.2436697408	0.0798608068	0.1816156048	0.1326474314	0.2460701683	0.06681379832	0.3444816467	0.04374667797	0.052849425	0.06599962819	0.0221244538	0.03233571218
gamma-aminobutyrate_antiporter/Alistipes	0.0308319017	0.04074850899	0.007700937926	0.04421228349	0.0	0.0	0.06234817121	0.02989328703	0.05862729322	0.0	0.0	0.0	0.08492112213	0.4075314253	0.0	0.05713819373	0.0	0.0	0.0	0.02910335836	0.04992834702	0.0509477712	0.01628644718	0.0	0.0	0.0	0.03082611389	0.0	0.0	0.04665613709	0.06616301402	0.0	0.0	0.0	0.0	0.0	0.0	0.06089577952	0.03015450683	0.03454276554	0.4029397755	2.149240646	0.0	1.316546221	0.0	0.4652587641	0.5385771186	0.008664121767	0.01230162963
Glutamate_decarboxylase/Alistipes	0.0	0.0379447125	0.0	0.0	0.0	0.0	0.0394871751	0.0	0.0	0.0	0.0	0.02609263108	0.0	0.1589646636	0.02742397782	0.02041191781	0.0	0.0	0.01954244954	0.02076276176	0.0874326635	0.04575109854	0.01721506039	0.02942931059	0.0	0.0	0.0	0.0	0.0	0.04016551246	0.02635253444	0.0	0.0	0.0	0.0	0.0	0.0	0.03872036052	0.0	0.0	0.2171762575	0.9261807723	0.0	0.6360383859	0.0	0.2104785796	0.2010217683	0.007364503502	0.0
Glutamate_synthase_gltB/Faecalibacterium	0.6918912537	1.2142308	1.172852846	0.5613594372	0.8742967642	0.6588421252	1.073747415	0.4286727709	0.7780585238	0.5641248029	0.7197896149	1.048441529	2.130543197	1.306293177	0.8692521481	0.4046340213	1.299428526	0.2742103152	1.281316133	0.5857938167	0.7711026803	0.6068898505	0.6286711473	1.036109024	1.544147513	0.7477102355	1.652712352	1.092900745	1.0918691	0.3385051649	1.460218345	0.2521714904	0.6056872509	0.8002456661	0.8896270306	1.012381074	0.9776503099	0.9049476651	0.588304701	0.8377346332	0.540441903	1.039418618	0.1582655159	1.920172015	0.2087575926	0.2849273348	0.0	0.1438244213	0.0
Glutamate_synthase_gltD/Coprococcus	0.03119720859	0.0	0.0	0.05257676955	0.04789653334	0.03999085389	0.04268451721	0.04006003948	0.0	0.02604332032	0.0392710328	0.0	0.06076530357	0.0	0.0	0.02037397745	0.0	0.0	0.0	0.09485210392	0.04238103875	0.03658049972	0.02864414613	0.0290182867	0.0	0.06653871118	0.05429722517	0.07620566422	0.0	0.02573341768	0.05176614248	0.02610928446	0.0265185804	0.0	0.0	0.0	0.05271527253	0.04539031076	0.0	0.0	0.0	0.0	0.0	0.08705990708	0.0	0.0	0.0	0.0	0.0
Glutamate_synthase_gltD/Faecalibacterium	0.07050423018	0.4182329764	0.369452497	0.2309622377	0.2906568877	0.2727433776	0.3644970009	0.148808884	0.2461781686	0.2104275058	0.2992398903	0.4447803285	0.6782953851	0.4383123814	0.2719211328	0.1363576815	0.4542930936	0.0997525286	0.4766043451	0.3178299684	0.3065368282	0.2798051594	0.3692309011	0.3414786486	0.6300883075	0.2519401528	0.5286948937	0.3718511146	0.4128773359	0.2901691014	0.5086477313	0.07407179448	0.2579273308	0.3115340579	0.2737203645	0.345928945	0.3464939191	0.4739129584	0.2912341724	0.2173194717	0.2128927021	0.2519940797	0.1203284187	0.7522226504	0.06300730816	0.1171878554	0.0	0.03496591999	0.01590424974
Glutamine_synthetase/Faecalibacterium	0.4529074849	0.6081434587	0.6257974682	0.7050920345	0.580150725	0.4471639184	0.4558610518	0.2369207385	0.387994109	0.325257739	0.8463445527	0.5621541112	1.120615263	0.5463619703	0.6460225678	0.3023088497	0.5043857949	0.1538851918	0.6551863347	0.7085957922	0.6322322081	0.4098238715	0.5792403515	0.5486346896	1.481505416	0.3291180813	0.8425804464	0.5559760807	0.5956910154	0.5151265153	0.7865699472	0.0	0.4619551079	0.4061416034	0.4810538621	0.4683385197	0.6141131072	0.6959270165	0.4822775641	0.4827278915	0.0	0.6582377001	0.06554216377	1.140234251	0.1252804667	0.1685666877	0.2257086521	0.07754388981	0.06760038379
Linoleic_acid_isomerase/Faecalibacterium	0.28303978	0.4052420527	0.4857366597	0.2979634781	0.2427603544	0.4566581499	0.4950284927	0.2020705274	0.2356384305	0.4130987686	0.6798461329	0.6728970932	1.220029876	0.4208136187	0.556714745	0.2770026244	0.6191219346	0.1146499248	0.6792286904	0.5366375346	0.5320271768	0.2797032639	0.2656548116	0.5000516657	1.294570298	0.3269379138	0.9007714965	0.5716586488	0.6527536284	0.4137200503	0.6134945132	0.1221161518	0.5362646258	0.3235715985	0.4146669953	0.4120095854	0.8230716912	0.6555608241	0.1922106629	0.4839857514	0.210465354	0.3340174692	0.195990674	0.8092187047	0.1216097188	0.1154415266	0.1973271326	0.1252275028	0.04241133264
phosphotransacetylase/Coprococcus	0.01819228323	0.0	0.02887851722	0.04088355944	0.03076797175	0.03135973435	0.02989514876	0.03044967647	0.0	0.01601695729	0.05446838453	0.02531760243	0.05142505373	0.0	0.1218488111	0.009409211185	0.06846002513	0.0	0.0	0.03256381865	0.03773654135	0.0314857226	0.03228716721	0.02227749489	0.0	0.03174323836	0.02552618554	0.02706695086	0.0	0.01412665362	0.03060900081	0.0	0.0	0.0	0.02731468278	0.01449924732	0.02663508507	0.03265676938	0.0	0.0	0.0	0.0	0.0	0.07406355405	0.0	0.0	0.0	0.0	0.0
phosphotransacetylase/Faecalibacterium	0.1492643961	0.166919351	0.2762711481	0.1747153365	0.113873215	0.1587406736	0.2415591967	0.08163750469	0.1494384296	0.1529808598	0.2522356918	0.1167709827	0.455847136	0.2434014643	0.2283465908	0.1311977914	0.2967396211	0.06750212138	0.2490376629	0.2204047017	0.1292331401	0.0	0.0	0.1461600956	0.4982623756	0.09113100025	0.3454687992	0.2501079193	0.2393429971	0.1824247324	0.3680591509	0.07931002083	0.1522123395	0.2169265124	0.1478290706	0.1383844092	0.2520820551	0.2250458537	0.09600805884	0.2327040648	0.09066858875	0.2144000262	0.0	0.3366525184	0.06115034157	0.069761241	0.0	0.02156747454	0.0
phosphotransacetylase/Roseburia	0.01176288193	0.04476728396	0.0	0.11957801	0.06269899397	0.01625527514	0.0	0.008244679842	0.01355109185	0.08437279077	0.0	0.0	0.03553589308	0.111212016	0.0	0.03566394562	0.03613830595	0.02160940992	0.03059936178	0.06379669104	0.0	0.02333407921	0.008857541447	0.03658112629	0.06521914525	0.01665647947	0.08804370775	0.0	0.08084758992	0.03672929941	0.08844686738	0.07341701618	0.01257656252	0.02996846039	0.07420130362	0.0359273385	0.02267153074	0.01541884602	0.03385086573	0.04121909838	0.0	0.0	0.0	0.04306020584	0.0	0.0	0.0	0.0	0.007205240213
Serine_hydroxymethyltransferase/Alistipes	0.0	0.03616897472	0.0	0.02227684554	0.0	0.0	0.03628983299	0.0	0.02465545878	0.0	0.0	0.04667394734	0.0	0.1628649902	0.04493374791	0.02894850054	0.0	0.0	0.0254566119	0.02262608653	0.0	0.05441221964	0.03593018829	0.0373209693	0.0	0.06017262217	0.0	0.0	0.0	0.05314676173	0.03104716647	0.0	0.0	0.0	0.03964572068	0.0	0.0	0.04755587902	0.0328781397	0.0	0.267864996	0.9095482516	0.0	0.5630709098	0.0	0.1829049665	0.2604718151	0.0	0.01171583774
serotonin_N-acetyltransferase/Faecalibacterium	0.01417390741	0.006355272044	0.1017486423	0.04651678475	0.04905958382	0.05674961101	0.106711293	0.04446057412	0.0	0.02919626467	0.06368093846	0.08559760823	0.1960378875	0.06788676614	0.1105753974	0.05334415696	0.1000661343	0.0	0.1374399905	0.1531475504	0.09834723238	0.01915636197	0.03750168758	0.1131959796	0.1713737115	0.08066619639	0.1668936622	0.02300109987	0.08372738534	0.06032462897	0.2028081035	0.04116918522	0.05109677686	0.08194304964	0.06086657659	0.0810289795	0.1510114198	0.1090580177	0.06128173969	0.04876625723	0.03169830977	0.07290967949	0.02802894473	0.2102903871	0.02068574408	0.03455892835	0.05709891497	0.007859596174	0.01104217707
spermidine_synthase/Faecalibacterium	0.3021087998	0.256453919	0.2918655474	0.1418548555	0.2126267738	0.1535620019	0.265459329	0.07207772255	0.1682593905	0.1575841585	0.3500770492	0.2494731097	0.4604635813	0.2756582196	0.308060019	0.1202709656	0.3649611096	0.05200446376	0.2791227497	0.3406335145	0.2762314827	0.20664416	0.2492969326	0.1898930376	0.443946127	0.1015958041	0.3802968998	0.3064489973	0.2524620651	0.1904425629	0.3683095312	0.08021034098	0.165723161	0.1993717658	0.1682613136	0.1669979681	0.2699180496	0.272861601	0.09736987528	0.2700528253	0.1409289718	0.2287541194	0.02553866042	0.3739191693	0.03415954815	0.05781267535	0.09589258955	0.04375381492	0.02053200565
spermidine_synthase/Roseburia	0.02096861561	0.0	0.2289103799	0.01305884049	0.05085702546	0.0	0.0	0.00536157094	0.0	0.09395774159	0.1373813699	0.0	0.04594973485	0.1256537659	0.0	0.09993492848	0.3971635604	0.03759819048	0.0	0.04356630779	0.0	0.0	0.0	0.07406650515	0.03667337955	0.01709251296	0.103294522	0.0	0.3205105643	0.02229720463	0.06234471331	0.09175080841	0.01652919645	0.01968639448	0.0126894983	0.05434009948	0.1665485527	0.01585195967	0.01429907259	0.0	0.04097934641	0.0	0.01022606112	0.08377167318	0.0	0.01433827878	0.0	0.0	0.005652891712
Serine_hydroxymethyltransferase/Faecalibacterium	0.05370011314	0.165330533	0.2422907595	0.02142332655	0.1552143729	0.2164972486	0.2816059066	0.04698961701	0.2076893036	0.1011464547	0.3258688783	0.302863972	0.4512306906	0.2906270408	0.2055599037	0.07739835007	0.2532066783	0.1020444357	0.2604802814	0.2951151521	0.1524556271	0.05808045917	0.1781508739	0.2494915018	0.4106427337	0.04665558386	0.3623420405	0.2711341773	0.1111387714	0.1934206142	0.3306898799	0.06645999681	0.1111768127	0.2391207279	0.210272873	0.1337651799	0.3086816109	0.1999252619	0.1535934396	0.1962261303	0.185763518	0.255411721	0.03232071132	0.2710444229	0.05536351546	0.07913626944	0.0	0.0	0.03195494745
L-aspartate_oxidase/Alistipes	0.0	0.06112276348	0.0	0.0244959949	0.0	0.0	0.03109415205	0.0	0.0	0.0	0.0	0.0	0.0	0.220210333	0.0	0.02507858304	0.0	0.0	0.0686557109	0.1117107566	0.0831365034	0.04860417372	0.01457208432	0.0	0.0	0.0	0.02357927308	0.026486115	0.0	0.06742613593	0.0158991538	0.0	0.0	0.0	0.0503995328	0.0	0.0	0.02979821928	0.0	0.07479427945	0.2745758995	1.201642655	0.0	0.7764929482	0.0	0.2774824593	0.2124415513	0.01735918683	0.0
Argininosuccinate_lyase/Alistipes	0.0	0.04009428981	0.0256056186	0.0	0.0	0.0	0.02190179348	0.0175515577	0.04507620137	0.0	0.0	0.03573743201	0.04079649356	0.1817341379	0.02286664039	0.0212466059	0.0	0.0	0.0	0.0	0.08998713706	0.03698808189	0.01842940075	0.01931812287	0.0	0.0	0.03050162848	0.0	0.0	0.0330640055	0.01952966923	0.0	0.0	0.0	0.0	0.0	0.0	0.03144405116	0.05534811092	0.1125300737	0.223173235	1.040557832	0.0	0.596266414	0.0	0.1899821939	0.2334337994	0.02166030442	0.01074928113
Estradiol_17-beta-dehydrogenase/Alistipes	0.0	0.03056138174	0.0	0.0	0.0	0.0	0.01438803951	0.0	0.02587882124	0.008008478646	0.0	0.0	0.0	0.0	0.01527107803	0.01434145898	0.01097268695	0.0	0.0254566119	0.0163262742	0.3731853658	0.02690042319	0.03757311936	0.0	0.0	0.02354580868	0.02314662587	0.01521789941	0.0	0.02565705739	0.009201478772	0.0	0.0	0.0	0.03376697005	0.0	0.0	0.05595828388	0.03900631367	0.02109334142	0.06111205667	0.06470734055	0.0	0.04525236177	0.0	0.0	0.159037272	0.007271673626	0.005711470901
Histidine_ammonia-lyase/Alistipes	0.0	0.03990737004	0.02137010274	0.02825147844	0.0	0.0	0.02757707573	0.0	0.04037096114	0.0	0.0	0.0	0.0352138155	0.2014465995	0.0	0.01794579391	0.0	0.0	0.03882776159	0.0328300079	0.04133602683	0.0	0.0	0.01898930376	0.0	0.03531871301	0.0	0.0	0.0	0.02916963072	0.02754184122	0.0	0.0	0.0	0.0	0.0	0.0	0.03716115137	0.0	0.0	0.1917604956	1.152884307	0.0	0.5543022861	0.0	0.2329051182	0.1288084347	0.01884446484	0.008523271959
Glutathione_peroxidase/Bacteroides	0.02864006034	0.01252362432	0.05920096031	0.01169321011	0.01120757734	0.00208585389	0.01350877043	0.003692402629	0.02437314437	0.01109836411	0.008203880139	0.03823474653	0.08234450148	0.159597149	0.0	0.0	0.06392782834	0.027666593	0.07006996711	0.03992838799	0.05097335893	0.02394545246	0.01664360611	0.0	0.0	0.02127843451	0.0	0.006273027237	0.0	0.0300859542	0.0	0.008184728671	0.0	0.05542284306	0.014195032	0.0	0.0	0.03690128318	0.0	0.01925493093	0.1310767944	0.0221007466	0.01102083271	0.14092431	0.0	0.07261051435	0.06851869796	0.0391742077	0.01687080635
Estradiol_17-beta-dehydrogenase/Roseburia	0.007452260599	0.0	0.01261028585	0.0560761974	0.04884812009	0.00834341556	0.0	0.04633206586	0.0	0.03310591566	0.0	0.1159098397	0.0	0.08549094307	0.0	0.03202167032	0.0	0.1278556753	0.02442806193	0.04933374161	0.0	0.0	0.0	0.02581230035	0.06184915902	0.007325362699	0.07917443989	0.0	0.03786397681	0.02275536637	0.1705716303	0.04648925885	0.007617803583	0.006645725526	0.1998775212	0.01764288944	0.04827609168	0.03170391935	0.08550261775	0.0	0.0	0.0	0.0	0.03256917387	0.0	0.0	0.0	0.02843688537	0.005565022929
Tryptophanase/Alistipes	0.0	0.03392593753	0.0	0.02680049617	0.0	0.0	0.0	0.01532599995	0.02446724918	0.0	0.0	0.0	0.0	0.2000762145	0.02598481863	0.02689972069	0.02194537391	0.0	0.321679005	0.01934308574	0.03146646986	0.0	0.0	0.01241292151	0.0	0.03776050058	0.01946912456	0.0	0.0	0.02970415275	0.01408389608	0.0	0.0	0.0	0.0	0.0	0.0	0.0	0.0	0.0	0.1529229268	1.146732553	0.0	0.5384874469	0.0	0.2380521926	0.1872508535	0.0	0.008230376016
Estradiol_17-beta-dehydrogenase/Coprococcus	0.02915148999	0.033552098	0.03003365791	0.04224918982	0.0	0.03301403226	0.02557873691	0.02690901642	0.0	0.0	0.05594777275	0.03255120313	0.04541293889	0.0	0.02662444493	0.01532790854	0.07931344375	0.0	0.0	0.03442714342	0.03169869473	0.03759945514	0.01785794646	0.022606314	0.0	0.03374899244	0.0482401642	0.06667995619	0.0	0.01221764637	0.0188411232	0.0	0.02730910718	0.0	0.0346989671	0.0	0.04510524822	0.04807561541	0.0	0.0	0.0	0.03873326723	0.009007411351	0.04540894434	0.0	0.0	0.0	0.0	0.0
Argininosuccinate_lyase/Blautia	0.0	0.08710461096	0.2939833053	0.0	0.2282750894	0.1283159772	0.1675407267	0.08866824395	0.1893388667	0.06457230026	0.1772576069	0.09240063745	0.1322665265	0.2081931104	0.1655832596	0.03243901437	0.4372377215	0.05320498654	0.1807676583	0.266277983	0.3599485483	0.2184640429	0.0934327759	0.03205986349	0.1197336284	0.198046413	0.2576414151	0.2476684087	0.06815515826	0.1629528585	0.02785481669	0.04624371699	0.1274185448	0.1324756418	0.04222663559	0.0	0.3627444918	0.1246501091	0.1711997807	0.1083694605	0.5455821694	0.2674873866	0.05526311788	0.2055929101	0.07678340912	0.0	0.0	0.0	0.0
Linoleic_acid_isomerase/Eubacterium	0.1462688796	0.3215019975	0.08721312201	0.19195642	0.03880359323	0.0	0.0	0.0	0.08836441145	0.04748334189	0.0	0.05313251939	0.2393036425	0.09413491019	0.04189552296	0.0	0.0	0.03268696096	0.0	0.05820671672	0.0	0.08141453837	0.1383633692	0.03008694882	0.3956760301	0.178337699	0.0	0.0	0.0	0.05161955593	0.0	0.2702597407	0.07912454476	0.0	0.06767732427	0.0	0.1659936551	0.1338321186	0.0	0.0	0.0	0.0	0.0	0.0	0.0	0.0	0.0	0.01398636799	0.05591383564
Quinolinate_synthase/Bacteroides	0.03411966372	0.05738436816	0.06199255031	0.02219149364	0.06195887094	0.0132343833	0.04971866986	0.03748041572	0.1096320973	0.07251772002	0.04330572795	0.05743823409	0.09576440068	0.3139235863	0.03326056785	0.0100921378	0.138589807	0.114431648	0.4106485779	0.01765722047	0.06827411173	0.01487674919	0.01807224182	0.03600569285	0.0	0.03296413215	0.06641134712	0.1145408307	0.01823870432	0.1729560565	0.01909150357	0.0	0.0	0.1472717855	0.0526219873	0.0	0.0	0.07709423011	0.0	0.06386057495	0.3378297338	0.9521548456	0.03348637632	0.2008954331	0.01053720575	0.2020226716	0.1677700472	0.06460959374	0.01007562046
Serine_hydroxymethyltransferase/Roseburia	0.0	0.0	0.0	0.06887898219	0.05582642296	0.02258476281	0.0	0.03925074575	0.01477445431	0.0949036249	0.0	0.0	0.0	0.1079441747	0.0	0.1206503692	0.2876752275	0.3255053792	0.05464171747	0.06353050178	0.0	0.0	0.0	0.03518364506	0.06145269005	0.01892385364	0.144504169	0.07643799856	0.0	0.08773797303	0.1029689291	0.05958482473	0.01609800002	0.03178663058	0.0709034679	0.03316863215	0.05509340512	0.1567005194	0.03141905066	0.09588762087	0.0	0.0	0.0	0.03867589397	0.0	0.0	0.0	0.01429580091	0.0
Butyryl-CoA_dehydrogenase/Roseburia	0.1163137145	0.03177636022	0.0	0.06572096194	0.05952703812	0.01474482922	0.0	0.06590685788	0.03133689991	0.07554454659	0.08055941317	0.0	0.0	0.0868613281	0.04285496242	0.05027098718	0.0	0.3765821662	0.0	0.06991904386	0.1063589904	0.0	0.0	0.089685413	0.0570915314	0.04063832164	0.09345179791	0.0	0.05364952207	0.04688521796	0.1009658861	0.08323869059	0.03061494648	0.0	0.01648917858	0.05774036544	0.05445923643	0.0	0.06254628352	0.0	0.05411558289	0.0	0.0	0.2531940103	0.01438069473	0.01985300139	0.0	0.0	0.020795612
Butyrate_kinase/Coprococcus	0.01402778466	0.01607509988	0.02435421619	0.04173707843	0.0	0.02805113852	0.0	0.02544217154	0.0	0.014503544	0.05325797599	0.01756731597	0.03263719485	0.0	0.1451951712	0.005842816623	0.05605611814	0.0	0.0	0.0364679277	0.0924254982	0.0	0.0	0.0	0.0	0.04011508145	0.02574250915	0.0	0.0	0.0	0.01370832552	0.0	0.009701919658	0.0	0.02007378262	0.0	0.02179954879	0.03456246945	0.0	0.0	0.0	0.0	0.0	0.04431286637	0.0	0.0	0.0	0.0	0.0
Tryptophan_synthase_beta/Longibaculum	0.0	0.0	0.05458039755	0.05718577208	0.0	0.05610227704	0.0	0.03044967647	0.0	0.03203391458	0.02985674411	0.04417663282	0.02608828404	0.07452786283	0.0	0.0	0.0	0.02357390173	0.07405559827	0.0	0.03808487865	0.0	0.0	0.03395057339	0.02884311743	0.0	0.03050162848	0.0	0.05791588566	0.04268540202	0.04018605015	0.01636945734	0.01846958039	0.0	0.07635206604	0.02117146733	0.0	0.04712276537	0.0	0.0	0.04897531644	0.0	0.0	0.1045971546	0.0	0.0	0.0	0.0	0.004510597532
Phosphotransbutyrylase/Coprococcus	0.0	0.0	0.02550935688	0.03379935185	0.01712856159	0.02215320683	0.0	0.02761714843	0.0	0.01286401294	0.04149011513	0.01662005874	0.03575061146	0.0	0.1284049807	0.0	0.0572488015	0.0	0.0	0.02715130383	0.09869556968	0.04208285901	0.02278673969	0.01767402731	0.0	0.02581318284	0.01233044556	0.0	0.0	0.01259944782	0.01370832552	0.0	0.01473254467	0.006018770287	0.02007378262	0.0	0.02560456094	0.02330151449	0.0	0.0	0.0	0.03053092829	0.00858353317	0.04008513707	0.0	0.0	0.0	0.0	0.0
methylmalonyl-CoA_decarboxylase/Bacteroides	0.1877677426	0.3105671912	0.4575319745	0.1044707239	0.3124376512	0.05444797913	0.2784085645	0.1240748445	0.5086364684	0.2728558039	0.1170734043	0.1786010457	0.5434522379	1.206571312	0.09498450625	0.03661245481	0.7717854053	0.368724199	1.145933242	0.1596248222	0.1984361513	0.2124522059	0.109076337	0.2097043892	0.0	0.09217748063	0.5415661483	0.3735936221	0.08778043074	0.5628516964	0.06459813668	0.02234430927	0.03255533041	0.6321589668	0.2496318253	0.0	0.02750706702	0.2666247644	0.02577723971	0.1912914495	1.400294252	3.184558094	0.1080889362	0.8912679696	0.05203824971	0.7675574751	0.5414320643	0.2804390556	0.08092714922
Serine_hydroxymethyltransferase/Parabacteroides	0.0	0.02523416841	0.0	0.0	0.0	0.03243862429	0.01622651123	0.007890613837	0.01524497833	0.0	0.03590878684	0.02833160272	0.0	0.03109719877	0.01862911613	0.0	0.01932147051	0.0	0.0	0.020319113	0.0	0.0	0.0	0.04118459387	0.0	0.0	0.0	0.01696040698	0.0	0.04115819622	0.01101673649	0.0	0.01387015181	0.0	0.0	0.0	0.03194624786	0.03785413321	0.0	0.0	0.0	0.05058109015	0.0	0.1230738974	0.0	0.05128692026	0.03946542652	0.0	0.01136436261
Glutamine_synthetase/Bacteroides	0.1608080939	0.1485077541	0.6781638461	0.1844454529	0.1354425148	0.0	0.3955112194	0.1824451545	0.3792423622	0.1906900742	0.08008869874	0.2389671658	0.5272409997	1.323159454	0.1968449953	0.1091923782	0.6744624427	0.3098985831	1.423641735	0.3456023805	0.4171919787	0.09527233214	0.03793027829	0.2559856793	0.0	0.05180077909	0.695588556	0.3854426736	0.1907064522	0.3975316689	0.08932319869	0.0	0.04743160722	0.9281445347	0.2263318991	0.0	0.06690479701	0.1748046701	0.0	0.1946779951	1.313909218	2.426980956	0.1353760941	1.277243997	0.06702353822	0.968017642	0.7735223599	0.1786046816	0.08690222647
serotonin_N-acetyltransferase/Coprococcus	0.01132451366	0.0	0.01241776241	0.01817995441	0.004123542605	0.01416942125	0.0	0.01441554451	0.0	0.00750400755	0.01143163626	0.0	0.02522941049	0.0	0.0355792132	0.006260160668	0.03470708591	0.002783030065	0.0	0.01481786843	0.01242403054	0.01232936063	0.008357518945	0.06091374064	0.0	0.021714468	0.01622427047	0.0397291725	0.0	0.0	0.01007781008	0.0	0.007761535726	0.005705292668	0.01534210529	0.0	0.01593348839	0.04313811977	0.00544726575	0.0	0.0	0.01572114964	0.005298477265	0.03115993077	0.0	0.0	0.0	0.0	0.0
Asparagine_synthetase_asnA/Bacteroides	0.05106990352	0.07897360113	0.3181449981	0.01322954429	0.03912078882	0.0	0.1159036516	0.04081875235	0.203642797	0.01614307507	0.03563980716	0.04495166146	0.1690907299	0.303382163	0.03006243632	0.01430351862	0.2075269054	0.07574207314	0.4849613137	0.1034588898	0.07291860913	0.04544541191	0.01857226432	0.05170680548	0.0	0.07089904612	0.1792241078	0.1528759971	0.066661931	0.0616227539	0.02096935638	0.01260448215	0.01458881252	0.31178484	0.05979119538	0.0	0.0	0.09476526713	0.0	0.0	0.3255502084	0.501709732	0.02914162496	0.2649377028	0.0195197418	0.1693019841	0.1293122486	0.07819369894	0.02876238166
phosphotransacetylase/Parabacteroides	0.0	0.02663606665	0.0	0.0	0.0	0.02833884251	0.01326896977	0.0	0.008093013189	0.0	0.013314494	0.03522074624	0.0	0.0	0.01894892928	0.0	0.02850513241	0.0	0.0	0.01455167918	0.0	0.03912788828	0.03314434864	0.03830742663	0.0	0.0436905561	0.02260581686	0.0	0.0	0.04108183593	0.01233123346	0.0	0.01171416966	0.006269552383	0.0	0.01411431155	0.02893394657	0.03464909219	0.0	0.0	0.0	0.04101169471	0.0	0.09723777392	0.0	0.03235303931	0.03375553503	0.004517720635	0.006795185892
phosphotransacetylase/Phocaeicola	0.01249349571	0.0	0.0	0.05377169613	0.07052315174	0.0	0.0	0.007941194695	0.0	0.03247532679	0.0	0.03496240336	0.03156360291	0.02825101448	0.0664411824	0.0	0.0	0.05325955575	0.0	0.0	0.0	0.09985763155	0.03193000828	0.03929388397	0.0	0.03470826612	0.0	0.0	0.02474490879	0.1114860232	0.08055988557	0.0	0.0108517768	0.07592427936	0.0	0.01911847656	0.01886651859	0.0	0.0	0.02573774687	0.05682850129	0.2071090583	0.02458493451	0.0	0.01835373952	0.0	0.0522287134	0.0	0.003749068078
L-aspartate_oxidase/Bacteroides	0.06005645307	0.1697231475	0.4378945828	0.04993086069	0.09854209508	0.02373557875	0.19663654	0.05857263348	0.3143100471	0.0	0.07639022818	0.1100540677	0.6667005922	0.7497060261	0.08954768266	0.03365310613	0.4792201759	0.2467074299	1.113533918	0.1656584453	0.192746642	0.2439379285	0.0858610066	0.128979297	0.0	0.03924301446	0.3503360804	0.3640679141	0.1867600659	0.4535801216	0.08149881198	0.02160768369	0.05253409829	0.4559218493	0.1860409497	0.0	0.03250114547	0.2687903326	0.02597178491	0.114755518	0.584276953	2.12805127	0.04996464061	0.6221025375	0.06892369007	0.4786779225	0.3165631021	0.1330561557	0.07656299966
4-hydroxyphenylacetate_decarboxylase_hPwDB/Blautia	0.09841367674	0.08766537025	0.143044922	0.1618271998	0.8420485464	0.4194004839	0.2134225861	0.264537887	0.7015513177	0.249965428	0.2027434313	0.3475572905	0.3125226125	0.7775353836	0.3409208204	0.1137072819	0.0	0.0	0.8806959169	0.4667184908	0.3805004492	0.1211537999	0.09214700376	0.0	0.0	0.2304873049	0.7291187149	0.1299910644	0.3841860408	0.3001722994	0.2495666385	0.07505396192	0.2081960092	0.341941387	0.3152300792	0.0	0.4137158005	0.2282508948	0.5492983873	0.2230282201	0.5660004501	0.4504451136	0.04811017357	1.034227853	0.08930713726	0.0	0.2777694275	0.0	0.02384172981
Histidine_ammonia-lyase/Parabacteroides	0.0	0.03018754221	0.02445047792	0.0	0.0	0.04006277989	0.02493926848	0.0	0.01383340626	0.0	0.05419940486	0.04667394734	0.03167096211	0.03847619509	0.02222701409	0.0	0.05402855642	0.0	0.0	0.02235989728	0.0	0.03026297609	0.01535783396	0.06124255975	0.0	0.0439521762	0.0	0.0	0.0	0.03619477738	0.0	0.0	0.02213475003	0.0	0.0	0.0	0.03281822981	0.02434098726	0.0	0.01286887344	0.0	0.06539086879	0.0	0.1404545623	0.0	0.06994506509	0.03509903891	0.0	0.005389285363
propionaldehyde_dehydrogenase/Anaerobutyricum	0.02264902731	0.03990737004	0.04331777583	0.0494187493	0.05561495924	0.01251512334	0.0	0.02807237615	0.0	0.0	0.0	0.08688932264	0.08943020826	0.123440067	0.06899968762	0.02352302796	0.08050612711	0.03290523783	0.074698442	0.0	0.05167003354	0.07112308859	0.07343187586	0.04726774746	0.0	0.0656666442	0.09247834168	0.0642404456	0.03391759049	0.04398352695	0.07686677504	0.03224783097	0.04707227686	0.01310336448	0.1028064439	0.04080319158	0.08505787582	0.07163699809	0.0	0.03018863543	0.1639173856	0.09592179708	0.05907802151	0.2463043774	0.0	0.1245408189	0.0	0.005910168776	0.0
gamma-aminobutyrate_antiporter/Bacteroides	0.08139037557	0.1395356053	0.3713777315	0.02244754934	0.09706184902	0.01870075901	0.1472376043	0.08335725386	0.2391203083	0.1725291148	0.1044986044	0.0845642367	0.2871858428	0.6656908822	0.08834838334	0.03524660158	0.395255267	0.1470094705	0.6317868227	0.1664570131	0.2708903107	0.09934815384	0.04728784224	0.1320208738	0.0	0.03479547282	0.3529319636	0.1908626621	0.1322572711	0.2909327043	0.03405173096	0.02275354571	0.0467129465	0.4151070633	0.1738532959	0.0	0.0	0.165189547	0.02986268902	0.1088532528	0.431211241	1.481889236	0.05468028538	0.4457905674	0.04197608192	0.4540454948	0.374501707	0.1289406979	0.06352913017
Butyryl-CoA_dehydrogenase/Anaerostipes	0.03704211886	0.06411347974	0.1908869988	0.02603232908	0.1417864265	0.1337823529	0.04140558037	0.0	0.3774543709	0.04880757852	0.1068521766	0.1176321256	0.09318778003	0.1405171728	0.03565916649	0.0124444406	0.1038827211	0.03295980704	0.07315561704	0.02928081786	0.1469983426	0.2347673297	0.0990044552	0.02079780888	0.2187517531	0.03854536087	0.05321560714	0.1176773443	0.0	0.07177867245	0.02040600054	0.0	0.03981380363	0.0442003443	0.1033082884	0.01911847656	0.03440365154	0.05110741097	0.0	0.1158198609	0.0	0.1337436933	0.02220061974	0.06372910464	0.0	0.04705896626	0.06398437236	0.0	0.008201086421
gamma-aminobutyrate_antiporter/Parabacteroides	0.0	0.0	0.0	0.0	0.0	0.04459411765	0.01502750793	0.006272026383	0.0	0.0	0.02373745647	0.01851457321	0.02061296517	0.03615708197	0.02430579958	0.0	0.04782660292	0.0	0.0	0.02298100553	0.0	0.0274099009	0.01114335859	0.05696791128	0.0	0.03087117138	0.01546713785	0.0	0.0	0.02947507188	0.01665029492	0.0	0.01796651788	0.0	0.0	0.02271121041	0.05200183275	0.03949996509	0.0	0.0	0.0	0.08020064744	0.0	0.1465612824	0.0	0.04834573487	0.05407603124	0.01308901253	0.0
Serine_hydroxymethyltransferase/Bacteroides	0.09841367674	0.1217782275	0.2772337653	0.03900581767	0.06121874791	0.01158008539	0.1290926878	0.06631150474	0.2012901769	0.08021090423	0.08587176179	0.0674274922	0.2549780848	0.5080966037	0.03078201592	0.02568562892	0.2772988823	0.07181308952	0.6125015107	0.1312313019	0.1055462033	0.07479132812	0.04914506867	0.09560415703	0.0	0.03898139436	0.283492086	0.171811246	0.101219476	0.1788357988	0.05026386023	0.01857933408	0.02278154468	0.3233208164	0.0813705117	0.0	0.0	0.1290678684	0.0	0.03367193952	0.4876113867	1.202098341	0.04503705676	0.3480830458	0.0282863515	0.3305157084	0.2688687143	0.09137554135	0.04238204304
Glutamate_synthase_gltD/Anaerostipes	0.0	0.05542171062	0.1291832337	0.02782471895	0.1094324768	0.08300259962	0.04020657708	0.01492135309	0.2180408321	0.06154547369	0.0683880828	0.2579123105	0.08599471406	0.07958774602	0.04509365448	0.0	0.1076993078	0.03972638995	0.0856267855	0.03504825168	0.09056769924	0.1449973568	0.06028842726	0.03362175428	0.133510925	0.0	0.08036421973	0.1110558155	0.0	0.05024507071	0.09839948727	0.0	0.03866394649	0.05830683716	0.07334099865	0.0	0.0	0.05639139753	0.0	0.05737775901	0.07239208582	0.1100480475	0.02543269087	0.06670417341	0.0	0.02500007583	0.07288508558	0.0	0.0
phosphotransacetylase/Anaerostipes	0.0	0.02663606665	0.101171072	0.03320188856	0.0783473095	0.07099095825	0.03397175996	0.008345841558	0.1962085174	0.04464569198	0.04263327876	0.1031649242	0.06420079776	0.06683262381	0.0	0.0	0.05307440973	0.02608408571	0.07199849832	0.02661892533	0.08824545054	0.1043410354	0.04693068331	0.0	0.09614372476	0.0	0.04899729682	0.06923563395	0.0	0.03466757159	0.009138883678	0.0	0.03262719648	0.04764859811	0.0630890311	0.0	0.0	0.05665126572	0.0	0.04586350383	0.03755250211	0.0	0.01716706634	0.04180754531	0.0	0.0	0.0510531475	0.0	0.006355841977
myo-inositol-1(or_4)-monophosphatase/Bacteroides	0.0	0.0467299415	0.1081981779	0.02620303288	0.04007237557	0.0	0.02869614547	0.02245790092	0.07057860339	0.06261747477	0.02535133453	0.03504851765	0.07837221132	0.3104449166	0.03805776513	0.01525202781	0.1383512703	0.08267236369	0.3965060157	0.02147259976	0.02287414968	0.06205438532	0.02721551041	0.03403277817	0.0	0.009505530169	0.07073781925	0.07864517481	0.02858463601	0.1374485217	0.0	0.0	0.01027684823	0.1365508509	0.03498573543	0.0	0.007451482132	0.05751749303	0.0	0.04634729606	0.2594406705	0.0	0.02326031519	0.1639419473	0.004707194372	0.1674637432	0.1283046207	0.05096360196	0.0130045799
Asparagine_synthetase_asnB/Parabacteroides	0.0	0.02878564396	0.0	0.0	0.0	0.06523687856	0.0	0.01335334649	0.0	0.0	0.04222980924	0.02858994561	0.0301679334	0.04174403632	0.02782374426	0.0	0.04222099111	0.0	0.0	0.02404576255	0.0	0.0	0.0	0.06461295565	0.0	0.06427133702	0.0	0.03787049777	0.0	0.08361451737	0.01527320286	0.0	0.0196913036	0.0	0.0	0.0	0.04534306148	0.06522691604	0.0	0.0	0.0	0.1961726064	0.0	0.2007388505	0.0	0.09944883105	0.0601217987	0.009437704067	0.0
Dihydroxyacetone_phosphatase/Blautia	0.1416660128	0.0	0.046398151	0.01707037972	0.1469672877	0.01287475332	0.01334890332	0.0488105279	0.07970676943	0.04426733866	0.05762889573	0.03978480382	0.03811251372	0.1105795306	0.01822934968	0.0237127298	0.1617278642	0.03994466681	0.1034978413	0.08296231727	0.06200404025	0.01385779377	0.007286042158	0.0	0.0	0.03837094747	0.0	0.0	0.0	0.05116139419	0.009890024802	0.06351349449	0.03902327685	0.07567349726	0.08402311869	0.0	0.04455035062	0.0	0.04746903011	0.1560713748	0.1517806454	0.2524497652	0.01213351294	0.1794436214	0.01602173497	0.0	0.102610109	0.0	0.003251144974
Dihydroxyacetone_phosphatase/Anaerobutyricum	0.0	0.01897235625	0.0	0.01476587846	0.02135783606	0.0056821537	0.0	0.01224056762	0.0	0.0	0.01896306721	0.0	0.0317783213	0.05586954356	0.02926290344	0.006791325815	0.0317253775	0.01178695086	0.02211382448	0.02528797906	0.01950688907	0.04218475455	0.02500112505	0.02161985666	0.0	0.02389463547	0.04034435257	0.0317136377	0.02186511337	0.02313716782	0.03042121553	0.01088568913	0.01976316967	0.007774244955	0.0253789966	0.01507665098	0.0	0.0210493235	0.04299449038	0.0	0.05254494592	0.06470734055	0.01462379725	0.08533749885	0.0	0.0	0.0	0.0	0.0
Estradiol_17-beta-dehydrogenase/Parabacteroides	0.0	0.01887889637	0.0	0.0	0.0	0.01834112903	0.0	0.005766217804	0.01053973811	0.008260714194	0.03026021363	0.02807325984	0.009984405004	0.02498317325	0.009354534707	0.003680215665	0.02588122901	0.0	0.0	0.0	0.01904243933	0.03138382706	0.02400108005	0.03337513994	0.0	0.02790614362	0.0	0.007783200461	0.02218509064	0.03115499825	0.01176787761	0.0	0.009198857157	0.0	0.0	0.0	0.01498223535	0.02295502357	0.009143624651	0.0	0.0	0.05308736038	0.002331329997	0.08377167318	0.0	0.05000015165	0.02149606211	0.01024222966	0.006853765081
Glutamate_decarboxylase/Bacteroides	0.112952891	0.06028162453	0.382351568	0.04148102273	0.09410135689	0.01819727704	0.1513941491	0.08143518126	0.3058406147	0.1809159467	0.09824482692	0.07707229312	0.2455304757	0.6096105102	0.08610969127	0.03308400062	0.3822550184	0.1456998093	0.8583249549	0.1645049585	0.1692919301	0.1978811433	0.05257379439	0.1316920547	0.0	0.04560910347	0.365370571	0.2390720381	0.101219476	0.2332806855	0.0336761604	0.02455418601	0.0	0.4031322182	0.1464669211	0.0	0.03662324197	0.1493375873	0.0	0.0	0.674374401	1.442016755	0.06946303695	0.5013773785	0.04443764228	0.4339167573	0.2435100785	0.1249799565	0.04577963599
phosphotransacetylase/Bacteroides	0.08080588454	0.1407505838	0.2880150784	0.08364486065	0.0593155744	0.02193742884	0.1206197312	0.0634789767	0.2110770765	0.07497701661	0.06038593742	0.06432737761	0.1952863731	0.4717286933	0.02910299687	0.02921408312	0.2724088805	0.1034632354	0.6990282774	0.1091375938	0.2314120828	0.06959465546	0.02407251183	0.03658112629	0.0	0.0	0.2386049377	0.2697401712	0.06324884014	0.1215655814	0.0396226943	0.02660036818	0.08940139299	0.2321615247	0.1013726022	0.0	0.0	0.109577754	0.0	0.0449926778	0.3639594216	1.11255614	0.03136698541	0.3560687567	0.008334757008	0.3218759763	0.1452663572	0.08271141958	0.04141548643
Argininosuccinate_lyase/Anaerostipes	0.02761720104	0.03719703343	0.1204234168	0.02321571643	0.1102783317	0.075738074	0.03157375337	0.01284753791	0.2029840634	0.05536570276	0.05722542622	0.1265018979	0.07686918261	0.06588389571	0.04069622364	0.0137344131	0.09004759403	0.03279609939	0.06878427964	0.04125933426	0.07582142	0.1152438584	0.05585965654	0.03863624575	0.1076413248	0.0	0.06251752221	0.0694679683	0.0	0.04092911535	0.0	0.0	0.03327399112	0.04796207573	0.08280435332	0.0	0.04653212778	0.04677627445	0.0	0.2387998469	0.04169327231	0.1453636735	0.01960436588	0.06138036614	0.0	0.0	0.0	0.0	0.0
Histidine_ammonia-lyase/Bifidobacterium	0.02418331626	0.0	0.1622972668	0.0	0.1515137578	0.08106059772	0.0	0.0	0.03651266415	0.0222597871	0.03032745855	0.0	0.1247513829	0.05839948516	0.0	0.0	0.3298962187	0.0	0.08832672919	0.01730230146	0.0635135019	0.04310181443	0.01135765395	0.0	1.06342889	0.0	0.1591060124	0.05134588961	0.02410495425	0.04726701941	0.01733884095	0.0	0.0	0.0	0.0	0.0	0.0	0.0	0.03949267669	0.08669556841	0.1696287928	0.0	0.04922285379	0.09692460878	0.0	0.0	0.1316633804	0.01847314534	0.005916498061
Asparagine_synthetase_asnB/Bacteroides	0.07503403564	0.4607572232	0.393517928	0.03200696198	0.1911632059	0.02200935484	0.1582684346	0.06241677868	0.2155000024	0.1257394206	0.0322775612	0.04917126187	0.2666802369	0.6519870319	0.06084445224	0.0	0.4269806445	0.1350042428	0.7086709334	0.1772820427	0.05050890919	0.0831467626	0.0297870547	0.07168256658	0.0	0.0	0.3872192552	0.150784988	0.1268176575	0.3046011962	0.03060900081	0.0	0.0	0.4102795079	0.1165713234	0.0	0.1340474073	0.1204922181	0.0	0.0418964075	0.5024610453	1.429257561	0.04546093494	0.4183886182	0.03873718671	0.272703033	0.2861663268	0.1156350823	0.06019011641
Estradiol_17-beta-dehydrogenase/Bacteroides	0.1031626663	0.10383393	0.2267926219	0.02680049617	0.05593215482	0.01460097723	0.1009560772	0.05250293053	0.1779521853	0.07964337425	0.07639022818	0.03685691783	0.1442907562	0.3677902594	0.07643534341	0.02136042701	0.2189766657	0.07536008862	0.4906183385	0.1121544054	0.1747492146	0.06460177388	0.04435913902	0.05548822528	0.0	0.0510159188	0.2177297097	0.1342892498	0.05055640847	0.1644800643	0.03686851018	0.02299908757	0.03967007149	0.2508447908	0.09578061994	0.0	0.01260410275	0.1284615093	0.0	0.07402021187	0.3251218529	0.8835741783	0.03168489405	0.2973502941	0.02629982911	0.2179234551	0.1682738612	0.06779675282	0.02990467584
Tryptophan_synthase_beta/Anaerostipes	0.04011069676	0.04074850899	0.1377505272	0.03678666831	0.2704621022	0.09825091082	0.06466624424	0.01264521448	0.2654696536	0.06009511929	0.1033554408	0.1576752723	0.09662327423	0.1132148864	0.05644702139	0.01574525259	0.1255895583	0.04638383442	0.1135262036	0.03797633347	0.09033547437	0.1242106662	0.07536053408	0.0	0.1412420699	0.01901106034	0.07484796777	0.1321982407	0.0	0.06024826868	0.01120452177	0.0	0.04886892865	0.07924714212	0.1012292181	0.0	0.0646059355	0.07267647086	0.0	0.2356068182	0.06068370113	0.1519711132	0.02993639655	0.06153694871	0.0	0.02490816378	0.05138902347	0.0	0.01086643951
Tryptophan_synthase_beta/Anaerobutyricum	0.02798250794	0.03925315086	0.03850468963	0.07809698724	0.04409018632	0.01862883302	0.0	0.02367184151	0.0	0.0	0.05984797807	0.06139949162	0.080412036	0.08296100148	0.05244935699	0.02818969319	0.07943271208	0.02952194637	0.06351296102	0.0772836132	0.04632886153	0.06409229617	0.06457433442	0.03452600684	0.0	0.03793491398	0.08988245841	0.0774835031	0.0	0.04276176231	0.06128059672	0.0197251961	0.0762499019	0.0	0.05986288746	0.0	0.09179591817	0.0622817432	0.0910471561	0.0451861947	0.1269360242	0.136705649	0.03126101587	0.2273578868	0.01135772587	0.0	0.0	0.0	0.0
spermidine_synthase/Blautia	0.04602866841	0.1400029047	0.1617196964	0.09047301254	0.1210629816	0.0587635389	0.06098930081	0.09736815151	0.1320290407	0.0	0.1272273871	0.08223915076	0.04788220034	0.3003251502	0.115452548	0.02223305546	0.2375825262	0.0	0.05965589861	0.1021279435	0.1587256985	0.07754250776	0.04793072831	0.03148443005	0.1007031179	0.1222637917	0.249961927	0.1321982407	0.06922174915	0.08972334056	0.01151749724	0.03273891469	0.1063617859	0.08219383174	0.07305423033	0.0	0.106302527	0.1098376222	0.05593174654	0.1481371822	0.4737612243	0.2087039575	0.04800420402	0.5273700846	0.03005694755	0.08382378366	0.0953887756	0.01352221861	0.0
Glutamate_synthase_gltD/Anaerobutyricum	0.03068577894	0.03813163226	0.05708320238	0.06495279485	0.06650534099	0.0226566888	0.0	0.03004502961	0.0	0.0	0.0687243074	0.1122069251	0.08846397552	0.1225967531	0.07427660464	0.02841733539	0.1019744277	0.03170471505	0.07096994834	0.06308685303	0.0415682517	0.0730591039	0.06978885478	0.05310428671	0.0	0.05406815326	0.1340124741	0.09293373685	0.03391759049	0.05849198202	0.07010650493	0.0	0.04915639293	0.02783681258	0.08244589291	0.04099565946	0.09124102057	0.07579488915	0.07927717118	0.04092882304	0.154636349	0.1724769605	0.03783112767	0.2610231387	0.008291571738	0.0	0.0	0.0108610955	0.00805463845
propionaldehyde_dehydrogenase/Blautia	0.1027973594	0.04168310782	0.08008975443	0.07126883535	0.4454483332	0.2400170493	0.08920584497	0.1539175507	0.3577864668	0.1326128393	0.1319345314	0.2588595677	0.1955010915	0.5246466383	0.2517729042	0.05296475328	0.1205802882	0.01560679605	0.4768614826	0.2713355788	0.2690325117	0.09904246721	0.09328991233	0.1496949011	0.0	0.2663292581	0.3817030033	0.0694679683	0.1692679752	0.1724978947	0.1513549365	0.03895930848	0.0669073126	0.2008137628	0.1951458439	0.0	0.2791927667	0.2145645034	0.4096149299	0.1692305236	0.3055602833	0.4802925136	0.142158145	0.759582031	0.07509918361	0.0	0.1780142643	0.02153653125	0.01400042611
L-aspartate_oxidase/Parabacteroides	0.0	0.02616876724	0.0	0.0	0.0	0.04819041746	0.01774524873	0.0	0.02879607018	0.0	0.05063542414	0.01937571615	0.02157919791	0.03953033743	0.0282235107	0.0	0.03947781937	0.0	0.0	0.03034557487	0.0	0.06796432678	0.05385956654	0.07094272357	0.0	0.07630586145	0.0	0.02114242513	0.0	0.06185183477	0.02065638092	0.0	0.0	0.0	0.0	0.0	0.03234260329	0.05041442913	0.0	0.0	0.0	0.0	0.0	0.1874293323	0.0	0.09209586757	0.0522287134	0.007395446794	0.01613856649
myo-inositol-1(or_4)-monophosphatase/Bifidobacterium	0.0	0.0	0.1076206075	0.0	0.2505845122	0.03747344402	0.0	0.0	0.0167506552	0.005864476489	0.05198032252	0.04701840452	0.1138007452	0.02561565865	0.0	0.006943087286	0.1934532417	0.0	0.04692759265	0.009139164363	0.039246003	0.02414924355	0.009000405018	0.0	0.6223571626	0.0	0.1343369595	0.02497594178	0.05524940842	0.02916963072	0.01527320286	0.0	0.0	0.0	0.0	0.02206965079	0.0	0.0	0.0	0.04586350383	0.08538553712	0.02141721835	0.02283643701	0.08220584751	0.0	0.0	0.1005948531	0.01154184792	0.0
Argininosuccinate_lyase/Anaerobutyricum	0.01921514253	0.03532783577	0.0291673024	0.04634608095	0.03711188345	0.01265897533	0.0	0.0194736303	0.0	0.0	0.02898256016	0.06604966349	0.0569003726	0.08401514381	0.2948677265	0.01859078016	0.06595539006	0.0	0.04744186764	0.0	0.03541429265	0.06072974327	0.05728829226	0.0	0.0	0.03758608718	0.07776833645	0.07655416573	0.01738543161	0.03688201999	0.04175092749	0.0197251961	0.03377705362	0.0	0.06337579942	0.0	0.0	0.03672803772	0.06672900544	0.0	0.1215101874	0.0	0.02241255883	0.17020525	0.0	0.0	0.0	0.00779770959	0.0
Glutamine_synthetase/Blautia	0.08913488168	0.1526199889	0.1623935285	0.0	0.4343464878	0.2185111765	0.0	0.1888183426	0.328331663	0.1213883574	0.1441058618	0.0	0.3813398556	0.2681738091	0.262806458	0.04067207416	0.3870257518	0.0	0.3423785732	0.2069177796	0.2371015921	0.1111680368	0.1139336984	0.0	0.0	0.3760352852	0.2507190597	0.2276876553	0.2000924521	0.2583268605	0.4093093176	0.1208065952	0.275247054	0.1799988489	0.1779397445	0.0	0.3765376609	0.5037978004	0.6869391201	0.1623606739	0.4873258164	0.539759471	0.06527723991	0.2237564878	0.07345814337	0.035937609	0.3605628542	0.02193879404	0.03962882117
Estradiol_17-beta-dehydrogenase/Anaerostipes	0.01695023979	0.02990716256	0.08615424305	0.0250081063	0.06999449243	0.05603035104	0.03381189285	0.009104554427	0.191597382	0.04338451424	0.03637950127	0.09257286604	0.0	0.04996634651	0.03342047442	0.008043357949	0.06321221833	0.02395588625	0.06878427964	0.02759495259	0.07222193452	0.1053599908	0.04485916152	0.02490804779	0.096242842	0.0	0.04380553027	0.08468586771	0.0	0.03924918898	0.01333275495	0.0	0.0270216429	0.03623801277	0.06939793421	0.0	0.03154989243	0.05136727916	0.0	0.0468310883	0.03412565781	0.1093645192	0.0174319902	0.03538766007	0.0	0.02435669152	0.04248831026	0.0	0.006619448326
Glutamate_synthase_gltB/Blautia	0.0	0.0	0.5110534931	0.0	0.797218237	0.45557926	0.193599065	0.3355534115	0.7244187852	0.286224288	0.0	0.1686979019	0.3106975062	0.4065826972	0.2458563609	0.1143143278	0.889383985	0.0	0.5646739368	0.3487079218	0.344389482	0.0	0.0	0.0	0.0	0.5235890196	0.4794812733	0.0	0.3657340183	0.4732047161	0.1050971623	0.2209058268	0.3983536345	0.3146061386	0.0	0.0	0.5201768696	0.5170510781	0.6652473297	0.2411220497	0.7934572404	0.9851920441	0.0	0.4047659349	0.1285193619	0.0	0.5096917851	0.0	0.0
Linoleic_acid_isomerase/Bifidobacterium	0.0	0.05906664606	0.8445041053	0.0	1.650685824	0.07624155598	0.2211761407	0.0	0.03585393052	0.0	0.7300780875	0.2209692784	1.114495789	0.0712600216	0.0	0.03012465194	1.39448539	0.0	0.1355114593	0.0	0.4406466905	0.1344002204	0.133434576	0.0	1.929019764	0.0	1.220389625	0.6096453137	0.9291073295	0.1879990336	0.3629889483	0.102472803	0.04268844649	0.0	0.0	0.1648166654	0.06785605005	0.07492866185	0.6304237379	0.2759550905	0.2098942133	0.09295984135	0.07184735172	0.8153254248	0.0	0.04154424365	0.5573861729	0.04700286058	0.06423208044
Argininosuccinate_lyase/Bacteroides	0.1083500242	0.1526199889	0.3228618226	0.0	0.1921147927	0.0	0.1681801952	0.08593687762	0.2713041514	0.1007681014	0.05467011929	0.05235749075	0.2643183346	0.6262659591	0.1370399358	0.03987532643	0.406227954	0.2013604106	1.066606325	0.1524377124	0.08847767541	0.2229474468	0.07721776051	0.1380218226	0.0	0.06871887865	0.3185365102	0.3138836962	0.1065524305	0.3293419301	0.05927755372	0.4789703218	0.05296529472	0.4124738513	0.1571490411	0.0	0.0	0.1815612431	0.0	0.0652151932	0.451201166	1.626341538	0.04773928016	0.477733411	0.04007593007	0.3876849994	0.3241203114	0.1042788941	0.05746618414
phosphotransacetylase/Anaerobutyricum	0.02871312172	0.05579555015	0.06151124168	0.06597701764	0.073377912	0.02323209677	0.0	0.03621589428	0.0	0.01254871851	0.07222104319	0.1053177816	0.1129418717	0.1524289811	0.1116147902	0.03236313363	0.1187912631	0.03961725151	0.2102099013	0.06530509681	0.1200602577	0.1060732596	0.08307516695	0.05228223893	0.0	0.05659714752	0.1262248243	0.1047827883	0.02677143149	0.06582256984	0.1039704506	0.03797714103	0.05914577688	0.01912213477	0.1107642648	0.04696216389	0.0634168692	0.1249099773	0.1052489561	0.03976772167	0.2033260951	0.1768059728	0.08011297625	0.3236561654	0.0	0.0162684317	0.0	0.004796210264	0.004686335098
Catalase/Bacteroides	0.03382741821	0.02467340911	0.1225411747	0.03610385312	0.04736787403	0.0	0.01686597965	0.01203824419	0.0562746731	0.0174042528	0.0277049067	0.04701840452	0.08170034632	0.2221077892	0.0	0.0	0.1532598124	0.0186626722	0.3786349599	0.02590908732	0.0	0.09323442129	0.0414304358	0.01759182253	0.0	0.02956307089	0.0860967953	0.1255767119	0.0708216355	0.08773797303	0.0	0.0	0.0	0.06056387602	0.02236792921	0.0	0.0152993197	0.02364800542	0.0	0.0	0.3232656455	0.04579639243	0.02394911724	0.07312405865	0.0	0.03658099331	0.09857959731	0.05730697683	0.01531845785
4-hydroxyphenylacetate_decarboxylase_hPwDB/Anaerostipes	0.06758177504	0.07261832909	0.2136047657	0.05197930626	0.1890485687	0.1239284915	0.06954219097	0.0	0.3730314451	0.09711068594	0.1068521766	0.1948766473	0.1495513567	0.1428362859	0.0	0.0	0.0	0.05702483172	0.1658536836	0.07506536943	0.139102697	0.2047081447	0.09986163663	0.0	0.2219235049	0.0	0.1057822435	0.159613693	0.0	0.08873065679	0.0	0.0	0.0638889376	0.09974857841	0.1567905807	0.0	0.0	0.0924264534	0.0	0.09482327795	0.09952126985	0.0	0.04811017357	0.1144618563	0.0	0.04310674839	0.1405640936	0.0	0.01464479718
phosphotransacetylase/Blautia	0.02783638518	0.05149639553	0.03195889239	0.03670131641	0.0	0.06307909867	0.03804837115	0.04193153122	0.1515087353	0.1382250802	0.02427541582	0.126846355	0.0	0.06525141031	0.05013071163	0.09739292384	0.1115158946	0.230882357	0.0899981229	0.1704498519	0.01973911394	0.03240278248	0.01707219682	0.0	0.02210314497	0.07682910164	0.1065393761	0.01916758323	0.03263768142	0.0	0.0	0.0	0.09608493765	0.04771129363	0.08466834742	0.02303199022	0.09671072554	0.07380256635	0.0	0.03599414224	0.1533512824	0.279790895	0.01494170589	0.0	0.03040242971	0.0	0.1456022332	0.008230915678	0.0
Pyruvate_kinase_pykF/Blautia	0.0	0.0	0.07306264857	0.1259794024	0.2439234049	0.1013437287	0.03381189285	0.06454117472	0.1962085174	0.07081513007	0.0813663522	0.06691080643	0.09136267374	0.1241779666	0.07763464274	0.05876962954	0.1857007999	0.0	0.2077670951	0.0892621296	0.1151835354	0.05217051771	0.03950177758	0.0	0.05976769694	0.1038631783	0.1761955773	0.09293373685	0.04522345399	0.04665613709	0.02190828279	0.05753864256	0.06532625903	0.08720947364	0.05721028047	0.0	0.1827198544	0.1218781818	0.0	0.06308650737	0.5113137265	0.210982385	0.06093248855	0.2403542399	0.03778711079	0.0	0.1242741091	0.01825654229	0.0
Estradiol_17-beta-dehydrogenase/Anaerobutyricum	0.02557148245	0.03420631718	0.02656823585	0.03021457211	0.03489151435	0.02129009488	0.0	0.01482019137	0.0	0.01708895837	0.05245103696	0.05795491986	0.05346487841	0.06430268221	0.06284328444	0.0	0.07323075859	0.02046345636	0.04345623648	0.05474625643	0.033904831	0.04564920299	0.0399303683	0.04373294199	0.0	0.03453385272	0.04531979551	0.07806433896	0.0204785452	0.03650021854	0.03661812981	0.01882487594	0.03657983041	0.011849454	0.05505951805	0.03015330195	0.04645285669	0.04573680168	0.02149724519	0.02302851036	0.0943810034	0.0790614337	0.02892968587	0.1238568103	0.0148557327	0.0	0.0	0.0	0.008083928044
Estradiol_17-beta-dehydrogenase/Blautia	0.02411025488	0.0	0.04254768204	0.05428380752	0.180378556	0.07286103416	0.0	0.03965539261	0.1310879927	0.03934874547	0.03920378788	0.04787954746	0.05722245018	0.09582153792	0.04925122546	0.01559349112	0.2675188787	0.007585121157	0.1333257906	0.06814444884	0.1394510343	0.04249044118	0.03885889151	0.01866048465	0.0	0.08982289976	0.1135698933	0.04193634875	0.0338109314	0.02718426318	0.02729146085	0.03642204259	0.06202041974	0.06865159859	0.05018445655	0.01443509136	0.1558469561	0.09017426241	0.0799580794	0.06163513067	0.1776247628	0.1364778063	0.03152593973	0.06545151288	0.03225939629	0.0	0.09471702366	0.0	0.0
Glutamate_synthase_gltD/Blautia	0.04252172224	0.0	0.1768327871	0.0682815189	0.2683474649	0.1362278368	0.03652963365	0.08209273242	0.2217109195	0.07604901769	0.07578502391	0.09653412356	0.09114795535	0.1280782933	0.08555001826	0.01988075267	0.2688308304	0.0	0.1967101829	0.1446294943	0.1161124349	0.0	0.0	0.0580365734	0.0	0.1325541822	0.1331471797	0.0	0.06548868102	0.1388230069	0.02459987182	0.04959945575	0.07941200905	0.1028833546	0.05591982302	0.02200549483	0.1862870533	0.1833803204	0.1269407465	0.06550546855	0.2580128187	0.2342223454	0.05229597061	0.07985710901	0.03735525809	0.0	0.1343503882	0.0	0.0
phosphotransacetylase/Bifidobacterium	0.0	0.03476707648	0.5314609786	0.0	1.012594039	0.06422991461	0.1040734858	0.0	0.0	0.02125084491	0.2735523312	0.1749842454	0.9155592029	0.0543937443	0.0	0.03331164283	1.079855518	0.0	0.1025978601	0.05598847294	0.2936483479	0.1050543042	0.08300373517	0.0	1.645841804	0.0	0.8862778149	0.3846295034	0.5993174245	0.1196565742	0.2019317722	0.06040329759	0.03047121433	0.0	0.03986079692	0.1890676188	0.03369021176	0.04790236995	0.5292602312	0.2116107234	0.1927599918	0.07496026422	0.06946303695	0.6941305181	0.0	0.04880529509	0.4136312576	0.03471837365	0.03834007902
Histidine_ammonia-lyase/Bacteroides	0.1109071725	0.1735550027	0.3812926891	0.05291817715	0.08479695306	0.01862883302	0.1226980036	0.07951310866	0.2988768592	0.1706373482	0.09878278627	0.04710451881	0.2364049443	0.6041289701	0.04397430845	0.02431977568	0.3910808753	0.1356590734	0.971594021	0.1523489826	0.1370126732	0.07407805932	0.01964374111	0.09330242324	0.0	0.07735234184	0.3076121681	0.3173687113	0.1030326806	0.2146487747	0.06572484837	0.02054366897	0.02486566075	0.3631951695	0.09879168733	0.0	0.0	0.1333990049	0.01896815752	0.0	0.5093147339	1.792666744	0.0180148227	0.3466738027	0.03467777138	0.4585491849	0.3116929005	0.1030102191	0.04838640989
serotonin_N-acetyltransferase/Anaerostipes	0.01475839844	0.02962678291	0.06574675754	0.01911882529	0.06756265961	0.0473992315	0.02174192637	0.006676673246	0.1428510933	0.02156613935	0.03523633765	0.06604966349	0.0	0.03773829546	0.02558505219	0.007436312066	0.05152392135	0.02990393089	0.07122708584	0.01419676018	0.05677898068	0.0764216568	0.03228716721	0.02219529011	0.07156264874	0.01255776463	0.08209480858	0.0907265606	0.0	0.02183904289	0.01095414139	0.0	0.01976316967	0.03316593211	0.0526219873	0.0	0.009671072554	0.03768088775	0.01225634794	0.02583450532	0.03341173192	0.08133986118	0.01467678202	0.05088933417	0.0	0.01663607987	0.02468688383	0.0	0.004598466315
Argininosuccinate_lyase/Parabacteroides	0.0	0.03000062244	0.0	0.0	0.0	0.03531566414	0.01902418558	0.0	0.009692794866	0.0	0.05514083372	0.04038760388	0.02050560598	0.02730228638	0.02454565944	0.005918697358	0.03482635425	0.0	0.01465683716	0.01721357171	0.0	0.04931744252	0.05514533868	0.04915845735	0.0	0.04543469007	0.02628331816	0.02625378066	0.0	0.04169271825	0.02247163863	0.0	0.0	0.0	0.0	0.0	0.02045194032	0.03378286488	0.0	0.0	0.0	0.1159719589	0.0	0.1692657546	0.0	0.07895244535	0.06028973669	0.007828652882	0.0
Serine_hydroxymethyltransferase/Anaerobutyricum	0.02067637009	0.042337327	0.03369160343	0.0373841316	0.04197554908	0.01977964896	0.0	0.01977711545	0.0	0.0	0.03456388846	0.06544686343	0.06108738115	0.1072062751	0.04925122546	0.02063956002	0.0837263722	0.02957651559	0.04139913653	0.0	0.04191658901	0.06205438532	0.05735972404	0.0	0.0	0.03558033311	0.07430715875	0.05994226027	0.02421161334	0.04459440927	0.05783786656	0.02471788059	0.03198040183	0.0	0.06100996075	0.03246291657	0.05977039923	0.0361216786	0.06702082324	0.03047891077	0.122795254	0.08635240164	0.01865063997	0.1974506166	0.0	0.105790762	0.0	0.007116957165	0.005623602117
Glutamate_synthase_gltB/Bifidobacterium	0.0	0.1218716874	1.313972534	0.0	2.815745208	0.1626246774	0.2222952104	0.0	0.0	0.0	0.7692818754	0.4762120458	2.196461742	0.1398846874	0.0	0.06946881323	2.536241175	0.0	0.2869654433	0.1892605591	0.7594914368	0.2955989685	0.2762267159	0.0	3.943082122	0.0	2.113481633	0.3128381917	1.555196186	0.3005541008	0.4747837856	0.1891490796	0.0	0.0	0.0	0.0	0.1333339675	0.1377301414	1.285457444	0.5194961014	0.4383504999	0.0	0.1870892322	1.641924794	0.0	0.0	1.055490237	0.05452208055	0.1095723725
Butyryl-CoA_dehydrogenase/Anaerobutyricum	0.05801073447	0.08364659528	0.09905331407	0.08193782268	0.093255502	0.02409520873	0.0	0.04774832988	0.0	0.05542876165	0.09394115209	0.1480304714	0.1522353365	0.1991274864	0.12376769	0.04480757423	0.1515900556	0.06411882993	0.1374399905	0.0976027262	0.1338776375	0.1528433136	0.125077057	0.03510144029	0.0	0.07403848728	0.1646222644	0.1247635417	0.0739147491	0.09881021505	0.1173032056	0.05704755884	0.08020253584	0.02539168715	0.1467536894	0.08000248412	0.1525968415	0.1104439813	0.08073626022	0.05234631977	0.2700067737	0.2351337164	0.03772515813	0.4024171964	0.03390043653	0.04007365096	0.0	0.01070637904	0.009460538979
Asparagine_synthetase_asnA/Blautia	0.0304665948	0.03317825846	0.046398151	0.1363069821	0.2142127517	0.07552229602	0.09719920025	0.05452616485	0.1485914863	0.05618546829	0.04465062633	0.05502703386	0.06012114841	0.3529268525	0.06028477922	0.0248888812	0.304849868	0.2474713989	0.3670637727	0.07426680167	0.0	0.0	0.0	0.02203088055	0.1034784007	0.09235189403	0.2951735608	0.04716387145	0.029757886	0.02298444724	0.01464725192	0.03151120538	0.06022376795	0.0923505066	0.0	0.02142809118	0.1647253178	0.1495974555	0.07966626159	0.04402509334	0.2063245838	0.177489501	0.03417517836	0.04540894434	0.03096383821	0.0	0.1058009307	0.0	0.0
Linoleic_acid_isomerase/Blautia	0.0	0.07411368722	0.09048602063	0.0	0.3828550711	0.1593160816	0.0	0.1061186399	0.2777032781	0.2198863389	0.1061124825	0.0	0.2091357091	0.1972300302	0.0845905788	0.1060053873	0.0	0.0	0.3525355043	0.1377085737	0.1404960463	0.069696551	0.07114605872	0.0	0.0	0.2557772476	0.1913382297	0.1558963436	0.0	0.06498260665	0.0773049407	0.07832785338	0.1023372859	0.1389959763	0.05405582892	0.0	0.2463745369	0.1888375524	0.1675034218	0.2054181828	0.3840921319	0.5627715886	0.0604556256	0.147813943	0.0630936787	0.0	0.2817999392	0.0	0.0
Butyrate_kinase/Bacteroides	0.02140698388	0.09430102195	0.1403495937	0.0	0.0	0.01078889943	0.07633654296	0.02478462038	0.1527320977	0.02799814582	0.0	0.0	0.08921548987	0.1169043845	0.03278084812	0.0	0.1216537032	0.0	0.1622537587	0.1087826748	0.1425860701	0.0	0.0	0.04496601367	0.0	0.02101681441	0.07365818794	0.06656378902	0.02709140876	0.0	0.02015562017	0.01694238835	0.02328460718	0.04382417116	0.04086448605	0.03464421927	0.0	0.07397581182	0.0	0.0	0.0	0.1396676048	0.01107381748	0.12323048	0.03087746767	0.1171878554	0.05743479094	0.02459991716	0.02009266173
serotonin_N-acetyltransferase/Anaerobutyricum	0.01008247022	0.01785083765	0.01915608309	0.01587545314	0.02273235026	0.005466375712	0.0	0.01390973593	0.01731528403	0.01002636303	0.02057694527	0.03065668866	0.04154800792	0.04912303264	0.03805776513	0.0124444406	0.03554196427	0.0	0.02249953072	0.03451587318	0.01950688907	0.02965160284	0.02350105755	0.007973863484	0.0	0.01526117229	0.04066883798	0.03961300533	0.01631884071	0.02222084434	0.02603955897	0.01866118137	0.02141608932	0.01391840629	0.0339820463	0.01616730232	0.06658771266	0.02538046003	0.02927905341	0.0	0.06125484185	0.06242891306	0.01319320839	0.1135223609	0.02167900527	0.0	0.0	0.002846782866	0.001933113228
Serine_hydroxymethyltransferase/Anaerostipes	0.02462168453	0.03028100209	0.08692433684	0.03226301768	0.07052315174	0.06200020873	0.04628152709	0.0	0.1771993469	0.05397840725	0.04088491086	0.1033371528	0.06420079776	0.05333960197	0.0	0.009257449715	0.0	0.02652063944	0.07122708584	0.03673411695	0.09161271115	0.1019974379	0.05235949903	0.0	0.0912869799	0.0	0.0482401642	0.07376615363	0.0	0.02687882202	0.0	0.0	0.02917762504	0.03811887849	0.0	0.0	0.03567198893	0.05968306129	0.0	0.04508943625	0.04683353875	0.1196174429	0.01955138111	0.05762238454	0.0	0.02647066852	0.04332800018	0.0	0.0077910321
Serpin/Bifidobacterium	0.0	0.0	0.1219636044	0.0	0.1159878523	0.05394449715	0.0	0.0	0.0	0.01116142299	0.009885003119	0.05580206251	0.1016691563	0.03953033743	0.0	0.005197830372	0.2685922937	0.0	0.07868407316	0.0	0.05910122938	0.02557578114	0.009071836804	0.0	0.9042465989	0.0	0.1153004821	0.02764778671	0.02730472694	0.02244992521	0.01408389608	0.0	0.0	0.0	0.0	0.01616730232	0.0	0.0	0.04659357668	0.06037727086	0.145069742	0.0	0.03698337131	0.06545151288	0.0	0.0	0.09622846552	0.01398636799	0.0
Tryptophan_synthase_beta/Blautia	0.0	0.05588901003	0.1759664316	0.05889281005	0.2182305625	0.08587963947	0.04260458366	0.05528487771	0.2599174701	0.0687341868	0.1178803433	0.1544890434	0.1673729828	0.09561070945	0.2373013591	0.01528996818	0.2850513241	0.0	0.1830818957	0.07994550574	0.09904390699	0.0	0.0	0.02753860069	0.0	0.1171185965	0.1597549832	0.07759967027	0.03989049951	0.1244672724	0.02616474916	0.06719662239	0.1026247502	0.1452028332	0.02208116088	0.0287418708	0.1697986673	0.1121764359	0.09999623555	0.0623124398	0.3828070652	0.2066533728	0.08318609307	0.4442247417	0.07237851163	0.09512896501	0.0	0.005941112068	0.007146661024
methylmalonyl-CoA_decarboxylase/Bifidobacterium	0.02308739558	0.05009449729	0.7263909699	0.0	1.485426925	0.08810934535	0.1317304951	0.0	0.03444235845	0.02181837489	0.4466407532	0.1609476155	1.142731257	0.08264475878	0.0	0.03847153283	1.360613182	0.0	0.1127547911	0.08757626433	0.3971045274	0.1391893109	0.1295772595	0.0	2.289806525	0.0	1.287558105	0.5427330232	0.8179685582	0.155698631	0.3422073772	0.08855876422	0.04750347329	0.0	0.05721028047	0.2124203889	0.06325832703	0.07025103441	0.6793518571	0.2954035384	0.2058962283	0.0710869375	0.08281519966	0.9097447125	0.0	0.04292292431	0.5288367154	0.04492966002	0.05761263211
Glutamate_decarboxylase/Bifidobacterium	0.0	0.04364576536	0.3142945291	0.0	0.570952053	0.0	0.0	0.0	0.0	0.0	0.0	0.1049733244	0.0954423231	0.0	0.0	0.0199566334	0.5098721384	0.0	0.0	0.04986612012	0.1838059845	0.06755674461	0.06657442442	0.0	0.2678147879	0.0	0.2689984044	0.08805471567	0.5770256748	0.04184543883	0.0	0.03159305267	0.03341772327	0.0	0.04373216928	0.1291459507	0.04708702538	0.04642978353	0.1341389191	0.05244307822	0.0	0.0	0.0	0.2638416249	0.0	0.0	0.27256335	0.01030411624	0.03611406985
methylmalonyl-CoA_decarboxylase/Parabacteroides	0.0	0.05691706875	0.01135888344	0.0	0.0	0.1091836622	0.04827986591	0.01482019137	0.0	0.02068331493	0.1539908649	0.1165126398	0.04315839582	0.0712600216	0.06572160281	0.007474252433	0.09100174072	0.0	0.01092834349	0.06424033979	0.05468895685	0.1251277261	0.07314614872	0.1511745871	0.0	0.0872066988	0.0	0.07910984349	0.0	0.143328264	0.04488068217	0.0	0.04146672328	0.0	0.0	0.0143709354	0.07689295391	0.1025613129	0.0	0.0	0.0	0.2064255301	0.0	0.4041396046	0.0	0.1904417541	0.1692814891	0.01692598074	0.0
Glutamate_synthase_gltB/Anaerostipes	0.1345790591	0.1218716874	0.4011226042	0.1071166328	0.3139178973	0.2400889753	0.1314906944	0.0	0.6621214046	0.1713309959	0.0	0.407148382	0.2539044928	0.2354953968	0.0	0.0	0.1987010485	0.09495043751	0.3072793053	0.1259962466	0.266710263	0.3986153619	0.2008661818	0.0	0.418968582	0.0	0.1916627152	0.0	0.0	0.1454663521	0.0	0.0	0.1244001698	0.1690271322	0.2550087314	0.0	0.0	0.1759307656	0.0	0.2074501101	0.1650596671	0.43107848	0.07470852944	0.1979203643	0.0	0.0	0.0	0.0	0.0
methylmalonyl-CoA_decarboxylase/Blautia	0.02988210378	0.07149681049	0.05313647169	0.0	0.2215082502	0.07861511385	0.02629813888	0.05923018463	0.1399338443	0.1311624849	0.0634792037	0.1215933831	0.05496790712	0.1029897058	0.0	0.01665582141	0.1848659215	0.0	0.1632823087	0.07391188266	0.07419584592	0.05706150374	0.0287870097	0.03510144029	0.0	0.1034271448	0.1369328428	0.0650536158	0.1209514076	0.0345912113	0.0	0.0302016488	0.06891956261	0.07993679288	0.0	0.02899849464	0.2314715726	0.1068924494	0.1932806615	0.04654081295	0.5323031478	0.1959447636	0.0	0.145621787	0.03843488983	0.0	0.0	0.0	0.0
Asparagine_synthetase_asnA/Parabacteroides	0.0	0.02542108818	0.0	0.0	0.0	0.02877039848	0.00903249147	0.004805181503	0.01232772939	0.0	0.02790664146	0.03065668866	0.008588735487	0.0187637335	0.01798948982	0.0	0.03053269413	0.0	0.02622802439	0.01162359739	0.02751864708	0.0355615443	0.04228761723	0.05261105804	0.0	0.04613234367	0.0	0.02695078369	0.0	0.03520209362	0.01909150357	0.0	0.01387015181	0.0	0.0	0.008147807124	0.02061048249	0.03473571492	0.0	0.0	0.0	0.110503733	0.0	0.1110170398	0.0	0.04806999874	0.0250227598	0.006931297413	0.004949941447
serotonin_N-acetyltransferase/Blautia	0.00694083095	0.0	0.08403648512	0.05138184297	0.07232059338	0.0	0.04907920144	0.03677228371	0.07020218417	0.05164522843	0.09205829435	0.04452108999	0.03789779534	0.1472636837	0.01127341362	0.01369647273	0.07800149205	0.0	0.1646965649	0.06583747531	0.07013191069	0.06500935605	0.02642976077	0.01200189762	0.07186000046	0.0	0.0964803284	0.07934217784	0.01290574984	0.0541394455	0.05339361491	0.0	0.03277092862	0.04275834725	0.04918076742	0.0	0.04780046516	0.03031795566	0.1352089177	0.04586350383	0.1406434014	0.05194814664	0.02564462996	0.2065324055	0.0	0.04430160496	0.0	0.0	0.0
Pyruvate_kinase_pykF/Bifidobacterium	0.0	0.03654281425	0.4488684194	0.0	0.8801120166	0.05797235294	0.09544066209	0.0	0.02578471644	0.01626919284	0.08176982172	0.1383856704	0.6656270002	0.05028258921	0.0	0.01741462877	0.8334471352	0.0	0.08434109803	0.07027396287	0.2645041268	0.09771782516	0.06571724299	0.0	1.396958409	0.0	0.511497167	0.321202228	0.5084438801	0.0668916139	0.1752036672	0.06187654876	0.04958758936	0.0	0.0	0.1575670417	0.02568383203	0.03456246945	0.4400612545	0.1918720002	0.1484965863	0.0	0.03571173677	0.6001809781	0.0	0.0	0.3385629782	0.02710632381	0.03813505186
Creatinine_amidohydrolase/Bifidobacterium	0.0	0.0	0.07238881651	0.0	0.08014475115	0.03315788425	0.0	0.0	0.0208912666	0.01261177739	0.1579583151	0.04452108999	0.08245186067	0.02287488859	0.0	0.005577234049	0.2002515369	0.0	0.04859898636	0.01188978665	0.08638765158	0.02262081041	0.00414304358	0.0	0.4915224032	0.0	0.1641896172	0.02590527915	0.04298361311	0.04482349014	0.02685329519	0.011704162	0.0	0.0	0.008029513049	0.01392184367	0.0	0.0	0.02655542053	0.04267047508	0.08909795178	0.03303719852	0.02935356405	0.0	0.0	0.0	0.06751107005	0.007364503502	0.0
Tryptophanase/Bacteroides	0.06137155788	0.06691727623	0.171634654	0.03516498223	0.03542017366	0.01380979127	0.04676112841	0.05002446849	0.1172545864	0.0813459642	0.06132736629	0.03306788889	0.1124050757	0.3041200626	0.03573911978	0.02136042701	0.2050222704	0.1244723839	0.3665494977	0.02342465429	0.03065368282	0.06684347581	0.02014376361	0.02589450513	0.0	0.07133507962	0.2164317681	0.1108234812	0.0790343854	0.1629528585	0.01026559536	0.0	0.0	0.2175534677	0.03713649785	0.0	0.0	0.0511940337	0.0	0.0	0.456769788	1.328323223	0.01367007134	0.1194724984	0.0	0.2368573361	0.1948080628	0.01132524488	0.02108850794
myo-inositol_2-dehydrogenase/Blautia	0.01702330117	0.03140252069	0.03552057618	0.04455369108	0.1866167359	0.07552229602	0.02421986651	0.04537102956	0.1420982548	0.05555487942	0.04364195254	0.05339086227	0.0468086084	0.06598930994	0.05077033794	0.01343089016	0.09112100906	0.0	0.1540253589	0.06503890755	0.0	0.04035063479	0.03607305186	0.0	0.0	0.08633463181	0.1264411479	0.05343689869	0.02367831789	0.0	0.01377092061	0.0	0.05842711616	0.0	0.03821187906	0.0	0.1399134677	0.09398566255	0.06264355612	0.02854374183	0.1656308078	0.1351107498	0.01896854861	0.04822743054	0.02465878887	0.0	0.08010641894	0.003620365167	0.005916498061
Quinolinate_synthase/Parabacteroides	0.0	0.02990716256	0.0	0.0	0.0	0.02373557875	0.01262950135	0.005108666651	0.007246069948	0.008449890855	0.03342072483	0.01541445862	0.0	0.01865831926	0.02206710751	0.004552844122	0.03184464584	0.0	0.01015693101	0.01756849072	0.04748998588	0.02822506524	0.02300103505	0.03567687373	0.0	0.03976625465	0.0	0.01417239487	0.0	0.03107863796	0.02234644845	0.0	0.0118579018	0.0	0.0	0.0	0.0158542173	0.02434098726	0.0	0.01025639537	0.0	0.04215090845	0.0	0.09222713178	0.0	0.03878688235	0.0	0.005476962688	0.005887208467
Pyruvate_kinase_pykF/Anaerobutyricum	0.0704311688	0.05897318617	0.04553179549	0.05855140246	0.05698947344	0.02200935484	0.0	0.02979212532	0.0	0.04830310742	0.05211481236	0.1451025854	0.08577999568	0.1196451546	0.07275749216	0.03001083084	0.1326263901	0.0312135921	0.0577273674	0.04454233505	0.05062502163	0.07601407463	0.07343187586	0.1062085734	0.0	0.03837094747	0.09226201807	0.07620566422	0.02197177246	0.05230679854	0.08193697763	0.06154915961	0.04980318758	0.0	0.08294773748	0.04215046677	0.08450297821	0.07059752533	0.06303264653	0.08011599403	0.137930483	0.1212123422	0.0480571888	0.2544466709	0.007514236888	0.0	0.0	0.0	0.0
Dihydrolipoyl_dehydrogenase/Bifidobacterium	0.0	0.03944007063	0.5284768652	0.0	1.045688112	0.06789814042	0.09416172524	0.0	0.02992532784	0.0	0.2631966137	0.1482888143	0.8484597069	0.04480104908	0.0	0.02633061517	1.019863545	0.0	0.1198260722	0.06699096208	0.3263920546	0.1037296622	0.06571724299	0.0	1.684101059	0.0	0.8821676664	0.4014737432	0.5922779246	0.1257653974	0.2372980002	0.07104344487	0.03198040183	0.0	0.02466207579	0.17713461	0.03376948285	0.03993307874	0.5340265887	0.2451859044	0.1637746005	0.1175668582	0.0581242956	0.5466297403	0.0	0.0	0.351326265	0.009901853447	0.03708062646
Glutamate_synthase_gltD/Bifidobacterium	0.0	0.0406550491	0.3770571732	0.0	1.02454174	0.06394221063	0.09088444957	0.0	0.0	0.0	0.2664243698	0.1653394445	0.7771732024	0.04300900712	0.0	0.02291598208	0.95355035	0.0	0.10671206	0.05013230937	0.2769281573	0.1020993335	0.07764635123	0.0	1.466241361	0.0	0.7848220435	0.3494308506	0.532122198	0.102475509	0.1902890848	0.04935391389	0.02989628576	0.0	0.03649126912	0.1616088673	0.03939772999	0.04313811977	0.4861684682	0.2088047284	0.1362170609	0.1531103269	0.0649063465	0.6263302668	0.0	0.0	0.3981809629	0.01754484658	0.03913089807
serotonin_N-acetyltransferase/Bifidobacterium	0.006064094409	0.009439448183	0.0571794641	0.0	0.07877023695	0.02071468691	0.0	0.0	0.008939956429	0.003026826575	0.0143904127	0.02686765973	0.05217656808	0.02066118969	0.0	0.007094848757	0.1533790807	0.0	0.02648516188	0.007542028843	0.02496417351	0.01222746509	0.003643021079	0.005261105804	0.2534427878	0.0	0.07668671842	0.03206213921	0.05268959026	0.01458481536	0.0	0.0	0.00840833037	0.0	0.0	0.01405015559	0.0	0.0	0.01780088629	0.03386545641	0.06054091595	0.0	0.01737900543	0.03225600874	0.0	0.0	0.05071727153	0.005786395608	0.0
Glutamate_synthase_gltB/Anaerobutyricum	0.1176288193	0.142152482	0.1837636313	0.1748860403	0.1891543005	0.0	0.0	0.09408039574	0.0	0.0	0.1868736304	0.3188812306	0.2898698227	0.4117479946	0.2189920561	0.0932194834	0.3043727947	0.1168872627	0.1985101454	0.2205821612	0.1807870612	0.2549426471	0.2369392337	0.0	0.0	0.1479025612	0.3306506322	0.3452488324	0.0	0.1982313124	0.2483773317	0.1263722107	0.1793777146	0.0	0.2947978362	0.1678319956	0.2817294414	0.2017443392	0.2210033533	0.1434927767	0.5108853709	0.3871048295	0.1096784794	0.7771192785	0.0	0.07932009353	0.0	0.0	0.02603844939
Tryptophan_synthase_alpha/Anaerostipes	0.02725189415	0.02766412537	0.1010748103	0.02552021769	0.07020595615	0.06487724858	0.0350908297	0.01304986135	0.2167233648	0.04313227869	0.05433389469	0.09799806656	0.06183889551	0.06324853988	0.04349458872	0.01399999567	0.07931344375	0.03132273053	0.06557006097	0.03203144015	0.07872423088	0.1158552317	0.05428815725	0.02778521503	0.1005048834	0.0	0.07874179268	0.09119122929	0.0	0.03665293912	0.01796479189	0.0	0.03629236613	0.04821285782	0.08395142661	0.0	0.04724556756	0.06306134778	0.02937632601	0.1449441534	0.0554006495	0.1273640964	0.01790885316	0.07453330175	0.0	0.02876846961	0.04366387615	0.0	0.007234529807
Glutamine_synthetase/Bifidobacterium	0.0	0.05271137401	0.4478095404	0.0	0.954652979	0.07530651803	0.08888611075	0.0	0.02983122303	0.02402543594	0.2451077304	0.1606031583	0.8025099721	0.06166732638	0.0	0.02485094083	0.864218366	0.0	0.1132690661	0.06007004149	0.2700775236	0.07795008993	0.06893167335	0.0	1.520854962	0.0	0.7660018898	0.3055196599	0.5518541296	0.1018646266	0.1888493976	0.05745679527	0.0	0.0	0.04423401385	0.1647525094	0.05850206184	0.04608329261	0.4391858011	0.1797771943	0.1791953998	0.0	0.05568699606	0.5599392585	0.0	0.02316183496	0.3441049317	0.0	0.03986313793
Tryptophan_synthase_alpha/Blautia	0.0122012502	0.04766454033	0.1351514606	0.0	0.1524653445	0.06077746679	0.02246132835	0.03490079197	0.1966790414	0.05177134621	0.1080625851	0.09989258103	0.06377136099	0.07990398872	0.1451152179	0.01707316546	0.1843888482	0.0	0.1208546222	0.05687577045	0.06270071486	0.0	0.0	0.02104442322	0.0	0.08799155909	0.1295778402	0.05111355527	0.03605077229	0.07720025303	0.01270680402	0.02455418601	0.04915639293	0.06100274468	0.02329992626	0.02277536637	0.1358706423	0.1014352174	0.08151444104	0.03802606963	0.2455905081	0.143996617	0.07391375785	0.09942992985	0.02811361042	0.057077379	0.09673227948	0.003744138335	0.0
phosphotransacetylase/Collinsella	0.03477721613	0.01626201964	0.04755329169	0.07579248598	0.07274352083	0.0	0.0	0.09807628352	0.03924170349	0.0	0.05265277171	0.03797640365	0.130870857	0.06430268221	0.04333468215	0.04283467511	0.09505686416	0.006548306035	0.07302704829	0.1174781904	0.0	0.0	0.0	0.0	0.0	0.0	0.09085591463	0.03485015132	0.0543961357	0.02214448405	0.0	0.0	0.0363642322	0.02181804229	0.0	0.03547824677	0.07673441174	0.08263808486	0.0	0.07372993653	0.04940367198	0.0644794978	0.06464142264	0.2102903871	0.0	0.04227954	0.1272969928	0.0	0.01994621376
HAMD_Summ	8.0	5.0	0.0	4.0	0.0	3.0	3.0	2.0	3.0	3.0	4.0	0.0	5.0	2.0	0.0	0.0	2.0	1.0	1.0	0.0	2.0	2.0	0.0	0.0	0.0	0.0	0.0	2.0	2.0	2.0	0.0	4.0	0.0	0.0	0.0	1.0	0.0	0.0	24.0	23.0	18.0	17.0	14.0	15.0	18.0	27.0	22.0	20.0	19.0
CES_D	17.0	10.0	0.0	1.0	11.0	9.0	5.0	6.0	5.0	0.0	8.0	3.0	11.0	13.0	0.0	7.0	14.0	3.0	5.0	0.0	12.0	7.0	0.0	0.0	0.0	0.0	13.0	6.0	3.0	6.0	0.0	11.0	3.0	0.0	0.0	5.0	3.0	0.0	28.0	31.0	32.0	29.0	28.0	29.0	27.0	38.0	27.0	28.0	28.0
GAD_7	10.0	4.0	0.0	3.0	2.0	3.0	1.0	2.0	3.0	2.0	0.0	0.0	3.0	3.0	0.0	1.0	5.0	0.0	0.0	0.0	4.0	3.0	0.0	0.0	0.0	0.0	4.0	2.0	0.0	3.0	0.0	3.0	2.0	0.0	0.0	4.0	2.0	0.0	5.0	7.0	8.0	4.0	9.0	9.0	9.0	5.0	3.0	8.0	7.0
[truncated: 31 more columns]

## Sheet: Supplementaty Table S7b
Supplementaty Table S7b. Spearman correlation test for signature pairs on 'Species' level
gene/bacteria	HC_1	HC_2	HC_3	HC_4	HC_5	HC_6	HC_7	HC_8	HC_9	HC_10	HC_11	HC_12	HC_13	HC_14	HC_15	HC_16	HC_17	HC_18	HC_19	HC_20	HC_21	HC_22	HC_23	HC_24	HC_25	HC_27	HC_28	HC_30	HC_31	HC_32	HC_33	HC_34	HC_35	HC_36	HC_37	HC_38	HC_39	HC_40	PwD_2	PwD_3	PwD_4	PwD_5	PwD_6	PwD_7	PwD_8	PwD_9	PwD_10	PwD_11	PwD_12
Argininosuccinate_lyase/Faecalibacterium prausnitzii	0.2766446001	0.3123658666	0.3602650715	0.2791982298	0.312455829	0.2569056701	0.4562797329	0.1944218743	0.1364248417	0.2192036306	0.6021094405	0.5281981958	0.8895886931	0.2821536361	0.2535055366	0.4794372904	0.4370204071	0.1554605044	0.3149567154	0.4266702609	0.2478740813	0.06683323156	0.3394068911	0.182616686	0.7582554409	0.1504232641	0.5576273393	0.3757017603	0.3074971556	0.2997382802	1.498236739	0.0	0.279304558	0.4125356994	0.2704084111	0.2302067817	0.3511873574	0.3970670067	0.08055905004	0.3391910445	0.125516911	0.1225977311	0.03966763543	0.3231140946	0.1666430859	0.08566011851	0.06022360711	0.08699789021	0.1454913391
Asparagine_synthetase_asnA/Coprococcus comes	0.01161586883	0.01556303994	0.01766084677	0.02985374481	0.01586229642	0.01821727546	0.02252741877	0.03549610984	0.0	0.01282985956	0.02737273085	0.009948505524	0.0390180429	0.0	0.007323863171	0.01938131388	0.04312641274	0.00603211191	0.0	0.02196804831	0.01636104572	0.01547926735	0.01782985553	0.008673245812	0.0	0.0	0.0184054408	0.01653972428	0.0	0.0	0.04232087139	0.0	0.0	0.0	0.0	0.0	0.01518383274	0.02557168001	0.0	0.0	0.0	0.01023033984	0.0	0.03130409933	0.0	0.0	0.0	0.0	0.0
Asparagine_synthetase_asnA/Faecalibacterium prausnitzii	0.1619545849	0.234458578	0.2442543716	0.2131069205	0.2008700705	0.1681640906	0.2265478227	0.129003424	0.08473261652	0.1413863418	0.310888963	0.3170032269	0.5091627749	0.3031238762	0.1195121308	0.3331220194	0.2974077828	0.09910988935	0.2333512281	0.3002008195	0.1764958404	0.1714013294	0.3673909692	0.1533070967	0.4852305281	0.1239336327	0.3982093807	0.2413645811	0.22755462	0.2049884257	0.9108074653	0.09727546949	0.2050752722	0.2924088078	0.1689368338	0.2252932248	0.2316758996	0.2732090843	0.03131773512	0.1405862469	0.09429311148	0.0	0.06125888003	0.2471009227	0.0	0.05341019286	0.05821288408	0.05207888731	0.1258353123
Butyryl-CoA_dehydrogenase/Faecalibacterium prausnitzii	0.194999729	0.3753547383	0.2859760968	0.3848128931	0.2206586779	0.2280466199	0.3411749713	0.124823097	0.1162711719	0.1866454443	0.6244064332	0.3589892925	0.5813007844	0.2525874868	0.1571856391	0.3505924995	0.2882708309	0.1300340074	0.2482849359	0.3362599266	0.1510641631	0.1037044478	0.1794978729	0.2119860907	0.6349036263	0.1204332171	0.4000307524	0.2621353976	0.2515962238	0.0	0.8741986134	0.103562896	0.265740843	0.0	0.2527552304	0.1859847694	0.2798600785	0.317606541	0.1044355878	0.3322612557	0.09270428983	0.08708264892	0.08952834679	0.2731360152	0.1266221754	0.07103375818	0.0	0.08242192103	0.1525638348
Estradiol_17-beta-dehydrogenase/Faecalibacterium prausnitzii	0.1295102616	0.1257935654	0.168669188	0.1318070997	0.1797465174	0.1321504009	0.2220901003	0.1125021333	0.06583855108	0.1178541873	0.3496821047	0.3193638892	0.4019765815	0.2092300984	0.1551327381	0.2511381517	0.1871247739	0.06192459188	0.20492901	0.2000755316	0.1141034588	0.04949379474	0.1727816941	0.1537258051	0.519494921	0.05927055029	0.3126049086	0.176263457	0.1581197785	0.1668198021	0.5736684991	0.05847306615	0.2025109878	0.2420382476	0.1729738014	0.08280007408	0.1800018882	0.220653791	0.05312367878	0.1383746121	0.06417457917	0.08982737424	0.06331758009	0.1704678677	0.08411033682	0.03446785734	0.01927351596	0.03895021384	0.1014030545
Glutamate_synthase_gltB/Faecalibacterium prausnitzii	0.6321969987	1.196420206	0.9870631057	0.6174467913	0.6493333124	0.5507268753	1.069296171	0.6215486175	0.4005541872	0.5767634352	0.9701910961	1.026466566	2.250910062	1.170555025	0.603220003	0.9704305755	0.9954709043	0.383688131	0.9601892399	0.5778209359	0.562972563	0.3956846194	0.7036796344	0.7539144153	1.213193131	0.4055751781	1.46476633	0.9046844538	0.8605381032	0.3503136821	3.028408859	0.2767365849	0.5687312913	1.035313737	0.8490632524	1.047782814	0.7550895534	0.8194703713	0.3913422768	0.6382777794	0.2614647817	0.3794374827	0.1499838317	0.9502033914	0.4013715382	0.1858267092	0.0	0.2532036279	0.0
Glutamate_synthase_gltD/Faecalibacterium prausnitzii	0.06442134148	0.4120982468	0.3109281188	0.25403847	0.2158685785	0.2279864969	0.3629859704	0.2157635437	0.1267355774	0.2151419163	0.4033399082	0.4354578901	0.7166162646	0.3927669297	0.1887004443	0.3270255498	0.3480264961	0.1395784882	0.3571564833	0.3135041794	0.2237987602	0.182429477	0.4132848574	0.2484735386	0.4950426043	0.1366581163	0.4685718471	0.3078119618	0.325402266	0.3002914487	1.054906138	0.08128744219	0.2421899151	0.4030455939	0.2612397049	0.3580256611	0.2676150521	0.4291492679	0.1937299565	0.1655777192	0.102997091	0.0919898851	0.1140318988	0.3722398347	0.1211421337	0.07642872715	0.0	0.06155768061	0.04987487194
Glutamine_synthetase/Faecalibacterium prausnitzii	0.4138320164	0.599223082	0.5266658938	0.7755402073	0.4308733686	0.3737848236	0.4539712695	0.3435202035	0.199744184	0.332544802	1.140772154	0.5503715598	1.183925383	0.4895889842	0.4483092002	0.725024925	0.3864016938	0.2153234884	0.4909817747	0.6989515289	0.4615849428	0.267200057	0.6483511142	0.3992085693	1.163977003	0.1785211946	0.7467624159	0.4602274443	0.4694837654	0.5330963454	1.631300828	0.0	0.4337689535	0.5254436219	0.4591195442	0.4847157504	0.4743110979	0.6301928748	0.3208126668	0.3677948535	0.0	0.2402882261	0.06211248737	0.564248642	0.2408727415	0.1099374789	0.06591248205	0.1365164138	0.2119911684
Linoleic_acid_isomerase/Faecalibacterium prausnitzii	0.258619976	0.3992978767	0.4087918936	0.3277340351	0.1802962009	0.3817210624	0.4929763409	0.2929895843	0.1213095893	0.4223538189	0.9163520162	0.6587934082	1.28895651	0.3770864799	0.3863337823	0.664333205	0.4742991707	0.1604236345	0.5089985706	0.5293336898	0.3884264845	0.1823630424	0.2973508193	0.3638576157	1.017107355	0.1773386217	0.7983359948	0.4732092046	0.5144566955	0.4281523865	1.272352333	0.1340120041	0.5035444821	0.4186191004	0.3957596786	0.4264170615	0.6357005459	0.5936394917	0.127859183	0.3687532285	0.1018227446	0.1219323432	0.1857349158	0.4004445182	0.233815112	0.07528978926	0.05762437977	0.2204636579	0.1329996585
phosphotransacetylase/Faecalibacterium prausnitzii	0.1363863219	0.1644709427	0.2325074781	0.1921717473	0.08457273884	0.1326915081	0.2405578075	0.1183692588	0.07693275873	0.1564082376	0.3399838193	0.1143235042	0.4816006109	0.2181093893	0.1584617668	0.3146506263	0.2273273621	0.09445218269	0.1866231746	0.2174049083	0.09435152275	0.0	0.0	0.1063519383	0.3914706893	0.04943154434	0.3061821767	0.2070350371	0.1886341217	0.1887884923	0.7633335086	0.08703594638	0.1429251157	0.2806475659	0.1410885991	0.1432235443	0.1946959199	0.2037890327	0.06386488546	0.1772993832	0.04386529362	0.07826625848	0.0	0.1665935979	0.1175718035	0.04549757169	0.0	0.03796964901	0.0
Serine_hydroxymethyltransferase/Faecalibacterium prausnitzii	0.04906703211	0.1629054299	0.2039098684	0.02356380487	0.1152764908	0.1809702942	0.280438503	0.06813199595	0.1069210318	0.1034125363	0.4392326282	0.2965160502	0.4767233555	0.2604277117	0.1426488804	0.1856238513	0.1939774878	0.1427854338	0.1951980133	0.2910985206	0.1113059743	0.03786773557	0.1994065457	0.1815400072	0.3226304089	0.02530705858	0.3211365973	0.2244402121	0.08759213671	0.2001679577	0.6858317901	0.07293414702	0.1043933682	0.3093612186	0.2006851897	0.1384427862	0.2384106641	0.1810412192	0.1021708755	0.1495065069	0.08987204252	0.09323748753	0.03062944001	0.1341272177	0.1064456582	0.05161186987	0.0	0.0	0.1002089968
serotonin_N-acetyltransferase/Faecalibacterium prausnitzii	0.01295102616	0.006262051571	0.08563080291	0.05116443687	0.03643616604	0.04743706382	0.106268919	0.06446504246	0.0	0.02985037676	0.085834358	0.08380351263	0.2071132161	0.06083258843	0.07673411186	0.1279348701	0.07665902604	0.0	0.1029944107	0.1510631529	0.07180210222	0.01248970928	0.04197611727	0.08236592747	0.1346434895	0.04375519475	0.1479145581	0.01903991516	0.06598831797	0.06242901169	0.4206123415	0.04517965019	0.04797911107	0.1060134013	0.05809128063	0.08386246476	0.1166338765	0.0987568869	0.0407648205	0.03715546325	0.01533558297	0.02661551829	0.02656225208	0.1040628847	0.03977181771	0.0225389815	0.01667428861	0.01383685918	0.03462767352
spermidine_synthase/Faecalibacterium prausnitzii	0.2760437793	0.2526921987	0.2456315936	0.1560280625	0.1579162282	0.1283626505	0.2643588613	0.1045081746	0.08662202306	0.1611146685	0.4718623735	0.2442442415	0.4864778662	0.2470143148	0.2137791273	0.2884449062	0.2795907267	0.07276712215	0.2091682561	0.3359973603	0.2016732009	0.1347294171	0.2790412367	0.1381737781	0.3487959453	0.05510789392	0.3370496347	0.2536732131	0.1989736925	0.1970860192	0.7638527831	0.08802397054	0.1556115754	0.2579362022	0.1605892057	0.1728376847	0.2084715746	0.2470883191	0.06477077036	0.2057557499	0.06818117292	0.08350618865	0.02420227883	0.1850351218	0.06567746932	0.03770483873	0.02800299647	0.0770288145	0.06438726561
phosphotransacetylase/Coprococcus comes	0.01662270884	0.0	0.02430391757	0.04496837662	0.02285112999	0.0262136373	0.02977121774	0.04415012009	0.0	0.01637580064	0.04296249809	0.02478695444	0.05433035624	0.0	0.0	0.02256603682	0.05244610363	0.0	0.0	0.03212061246	0.02755098373	0.02052829876	0.03613943811	0.01620999735	0.0	0.01721826042	0.02262335432	0.02240555673	0.0	0.0	0.06348130709	0.0	0.0	0.0	0.02606923194	0.01500626844	0.02057164436	0.02957215755	0.0	0.0	0.0	0.0	0.0	0.03665059155	0.0	0.0	0.0	0.0	0.0
Estradiol_17-beta-dehydrogenase/Coprococcus comes	0.02663638886	0.03305994874	0.02527607428	0.04647045183	0.0	0.02759646679	0.02547269967	0.03901638519	0.0	0.0	0.04559100536	0.03186894142	0.04797858182	0.0	0.01847610936	0.03676080192	0.06076072982	0.0	0.0	0.03395857666	0.02314282633	0.02451437619	0.01998862727	0.0164492593	0.0	0.01830622742	0.0427543052	0.05519652173	0.0	0.0	0.0390754058	0.0	0.02564284417	0.0	0.03311681958	0.0	0.03483710013	0.0435346086	0.0	0.0	0.0	0.01413949409	0.008536073446	0.02247076437	0.0	0.0	0.0	0.0	0.0
Estradiol_17-beta-dehydrogenase/Parabacteroides distasonis	0.0	0.0	0.0	0.0	0.0	0.006613532345	0.0	0.00836065397	0.005425988022	0.0	0.01839955087	0.01525999576	0.01054848253	0.0	0.006491605993	0.0	0.0	0.0	0.0	0.0	0.0	0.0097658897	0.006316406218	0.01106586535	0.0	0.00525062337	0.0	0.006442799575	0.0	0.01288092267	0.0244059013	0.0	0.0	0.0	0.0	0.0	0.0	0.007530310677	0.006082370043	0.0	0.0	0.0	0.002209336657	0.02409795766	0.0	0.01786334172	0.006277379243	0.0	0.01120577233
Argininosuccinate_lyase/Blautia sp/	0.0	0.08582694213	0.2474138809	0.0	0.1695381088	0.10725947	0.1668461829	0.1285633896	0.0974739991	0.06601897581	0.2389222468	0.09046395277	0.1397390373	0.1865595686	0.1149069745	0.07779823179	0.3349606549	0.07444695078	0.135463182	0.2626538365	0.2627939987	0.1424358335	0.1045804979	0.02332804046	0.09407133333	0.107424916	0.2283424999	0.2050156522	0.05371533144	0.1686373556	0.05776928764	0.05074851363	0.1196441124	0.171389684	0.04030125358	0.0	0.2801662042	0.1128762194	0.1138826732	0.08256769611	0.263951633	0.09764568274	0.0523713212	0.1017383228	0.1476290018	0.0	0.0	0.0	0.0
Tryptophan_synthase_beta/Longibaculum sp/	0.0	0.0	0.04593440421	0.06289939945	0.0	0.04689595663	0.0	0.04415012009	0.0	0.03275160128	0.04024335264	0.04325070622	0.02756216402	0.06678360252	0.0	0.0	0.0	0.03298572589	0.05549558521	0.0	0.0278053005	0.0	0.0	0.02470379669	0.02266122351	0.0	0.02703299118	0.0	0.04564542249	0.04417445258	0.08334355655	0.01796407562	0.0173426604	0.0	0.07287068771	0.02191180789	0.0	0.0426717605	0.0	0.0	0.02369416648	0.0	0.0	0.05176024345	0.0	0.0	0.0	0.0	0.0141449913
phosphotransacetylase/Roseburia intestinalis	0.0	0.04411062798	0.0	0.1315254606	0.0465660484	0.01358780282	0.0	0.0119542684	0.0	0.06402035448	0.0	0.0	0.03754352383	0.0996558708	0.0	0.05677906039	0.02768496411	0.0	0.0229304675	0.06292839335	0.0	0.01521352885	0.009914359126	0.02183265325	0.05124084216	0.0	0.07803140007	0.0	0.06371865607	0.03801057547	0.1834337156	0.08056887916	0.0	0.03877154234	0.07081799229	0.037183674	0.01751038776	0.0	0.02251771037	0.03140521299	0.0	0.0	0.0	0.0	0.0	0.0	0.0	0.0	0.02259524585
4-hydroxyphenylacetate_decarboxylase_hPwDB/Blautia sp/	0.0899228466	0.08637947609	0.120385405	0.1779959125	0.6253828153	0.3505773373	0.2125378379	0.3835633357	0.3611673277	0.2555656447	0.2732741176	0.3402726127	0.3301788456	0.6967409508	0.236582974	0.2727032756	0.0	0.0	0.6599735394	0.4603662713	0.2777986883	0.07899076771	0.1031413167	0.0	0.0	0.1250215997	0.6462035231	0.107604369	0.3027897087	0.3106436012	0.5175868535	0.08236528672	0.1954929462	0.4423849203	0.3008567266	0.0	0.3195339641	0.2066913399	0.3653951451	0.1699272674	0.2738299589	0.164433999	0.04559267464	0.5117910299	0.1717079729	0.0	0.08111550991	0.0	0.07476638261
Serine_hydroxymethyltransferase/Roseburia intestinalis	0.0	0.0	0.0	0.07576091844	0.04146184411	0.01887862869	0.0	0.05691111825	0.007606072494	0.07826859047	0.0	0.0	0.0	0.09672759403	0.0	0.2507741834	0.2203832787	0.0	0.04094726339	0.06266582704	0.0	0.0	0.0	0.02560102902	0.04828164459	0.0	0.1280711922	0.0632740615	0.0	0.0832123409	0.2135516363	0.06538923526	0.0	0.04112379072	0.06767052596	0.03432849904	0.04255146676	0.1250345335	0.02090005877	0.07305766683	0.0	0.0	0.0	0.0	0.0	0.0	0.0	0.02516783048	0.0
Butyryl-CoA_dehydrogenase/Roseburia intestinalis	0.0915250354	0.03131025786	0.0	0.07228736952	0.04421026181	0.01232521937	0.0	0.0955608081	0.0	0.03636201402	0.1085845416	0.0	0.0	0.07783548582	0.02973932318	0.06515033212	0.0	0.4628691443	0.0	0.06896741858	0.07765138799	0.0	0.0	0.0652586978	0.04485520529	0.0	0.08282448361	0.0	0.04228296043	0.04852077618	0.2093974404	0.09134732453	0.01511578183	0.0	0.01573733162	0.03930845537	0.04206166571	0.0	0.04160599934	0.0	0.02618101777	0.0	0.0	0.07368861007	0.02764930124	0.0	0.0	0.0	0.06521392095
Phosphotransbutyrylase/Coprococcus comes	0.0	0.0	0.02146846052	0.03717636147	0.01272124762	0.01851789057	0.0	0.04004313217	0.0	0.01315221784	0.03027315266	0.01627170819	0.03777037292	0.0	0.007490314607	0.0	0.04385736889	0.0	0.0	0.02678176407	0.01839557991	0.01388483638	0.02086812687	0.01286033	0.0	0.01400166232	0.01092823048	0.0	0.0	0.0	0.02843027864	0.0	0.01383363962	0.007786753273	0.01915849067	0.0	0.01977571765	0.02110055804	0.0	0.0	0.0	0.01114524829	0.008134375872	0.01983626096	0.0	0.0	0.0	0.0	0.0
Glutamine_synthetase/Blautia sp/	0.08144459751	0.1503813267	0.1366690298	0.0	0.3225857114	0.1826537388	0.0	0.273774748	0.1690292161	0.1241079379	0.1942376232	0.0	0.4028839778	0.2403076164	0.1823752897	0.09754351401	0.2964940876	0.0	0.2565707351	0.2041015484	0.1731049501	0.07248017458	0.127527442	0.0	0.0	0.2039701619	0.222207353	0.1884759279	0.1576994707	0.2673384134	0.8488839817	0.1325748781	0.2190438742	0.2328725901	0.1698263351	0.0	0.2908193772	0.3843596075	0.3303244582	0.1237041019	0.2357673183	0.1970380089	0.06186142639	0.1107266286	0.1412356199	0.0	0.07429866839	0.0386233589	0.1242738522
serotonin_N-acetyltransferase/Coprococcus comes	0.01034746936	0.0	0.01045068456	0.01999637624	0.003062522576	0.0118442352	0.0	0.02090163493	0.0	0.007672127072	0.01540849088	0.0	0.02665476768	0.0	0.0246902963	0.01501369385	0.02658852989	0.003894148195	0.0	0.0146161915	0.009070631567	0.008038589481	0.009354677563	0.04432327687	0.0	0.0117784254	0.01437925063	0.03288712619	0.0	0.0	0.02090079845	0.0	0.007287966238	0.007381193206	0.01464256072	0.0	0.01230625154	0.03906348664	0.0036235396	0.0	0.0	0.005738971132	0.005021219674	0.01541959348	0.0	0.0	0.0	0.0	0.0
Glutamate_synthase_gltD/Anaerostipes hadrus	0.0	0.05460877326	0.1087195246	0.03060478242	0.0812746376	0.0693819666	0.0400398998	0.02163502563	0.1122501272	0.06292433632	0.09217903071	0.2525065597	0.09085305918	0.07131770849	0.03129286991	0.0	0.08250667523	0.05558705658	0.0641667704	0.0345712314	0.06612236095	0.09453646969	0.06748160567	0.02446453474	0.1048957665	0.0	0.07122522144	0.09193009543	0.0	0.05199783506	0.2040748768	0.0	0.03630486885	0.07543417233	0.06999691411	0.0	0.0	0.05106491928	0.0	0.04371664624	0.03502315569	0.04017279793	0.02410185444	0.03300877801	0.0	0.01630479513	0.021284239	0.0	0.0
Glutamate_synthase_gltB/Blautia sp/	0.0	0.0	0.3272117436	0.0	0.5920876981	0.380819217	0.1927964957	0.4865313898	0.3729397838	0.2926368469	0.0	0.1651620536	0.3282506283	0.3643343068	0.1706127216	0.274159149	0.488461446	0.0	0.4231538372	0.3439618719	0.2514345161	0.0	0.0	0.0	0.0	0.2840066911	0.4249547868	0.0	0.2882470603	0.4897121335	0.2179654695	0.2424252005	0.3740481191	0.4070200825	0.0	0.0	0.4017593164	0.4682127545	0.4425247737	0.1837131238	0.3838731286	0.359642191	0.0	0.2002997445	0.2471000616	0.0	0.1488425469	0.0	0.0
Butyryl-CoA_dehydrogenase/Anaerostipes hadrus	0.03384623847	0.06317304968	0.1606488952	0.02863330871	0.1053036609	0.1118288197	0.0412339326	0.0	0.194318196	0.0499010618	0.1440240706	0.1151665978	0.09845250359	0.1259159012	0.02474578011	0.02984540354	0.07958285064	0.04611893156	0.0548211597	0.02888229458	0.1073216782	0.1530653733	0.1108169496	0.01513331855	0.17186708	0.02090788765	0.04716394205	0.09741128313	0.0	0.07428262151	0.04232087139	0.0	0.03738456756	0.05718396935	0.09859780375	0.01978702652	0.0265717073	0.04628003437	0.0	0.08824422522	0.0	0.04882284137	0.02103891044	0.03153655552	0.0	0.03069137906	0.01868501165	0.0	0.02571816601
L-aspartate_oxidase/Bacteroides uniformis	0.0	0.0	0.07817760153	0.0	0.03894900507	0.0	0.03924387794	0.0	0.04311722624	0.0	0.03725229265	0.0	0.4380455862	0.0	0.04899220591	0.05177449577	0.1101002698	0.1435489923	0.2187065598	0.0	0.03297640822	0.0	0.0	0.02829272599	0.0	0.0	0.1148422817	0.0	0.03850019061	0.1828616874	0.0477732536	0.0	0.0	0.1241013803	0.05993870651	0.0	0.0	0.09765871659	0.0	0.05720761802	0.08317135987	0.483903392	0.02169166899	0.06315059643	0.04491973566	0.1623286221	0.04119530128	0.02347907995	0.08496179842
Estradiol_17-beta-dehydrogenase/Blautia sp/	0.02203009605	0.0	0.03580777189	0.05970748963	0.1339657312	0.0609046206	0.0	0.05749783081	0.06748572602	0.04023031339	0.05284205989	0.04687600908	0.06045528158	0.08586463181	0.03417802813	0.03739774651	0.2049418301	0.0	0.09991132268	0.06721697649	0.1018114814	0.02770323813	0.04349525294	0.01357811586	0.0	0.04872200064	0.1006547544	0.03471418876	0.02664751184	0.0281325673	0.05660092002	0.03997006826	0.05823624874	0.08881765452	0.04789622667	0.01493986902	0.1203686096	0.0816568064	0.05318838485	0.04696037716	0.08593452798	0.04982092331	0.02987625706	0.03238889486	0.0620241082	0.0	0.02765970229	0.0	0.0
Quinolinate_synthase/Bacteroides uniformis	0.01642243524	0.0	0.03840018976	0.02440872218	0.02143765803	0.01106263592	0.02125378379	0.03703623031	0.02708149379	0.05499432263	0.01830891269	0.0	0.0	0.0	0.02308126575	0.0	0.04943090952	0.08551854859	0.1341143309	0.0	0.02492304374	0.0	0.0	0.01441553269	0.0	0.0	0.0588590659	0.03375257688	0.0	0.0	0.0	0.0	0.0	0.06845853919	0.03209047187	0.0	0.0	0.0	0.0	0.01946238551	0.04911531301	0.2851187397	0.01109689548	0.02549269475	0.0	0.1069402739	0.02089190279	0.010186979	0.02029898103
serotonin_N-acetyltransferase/Anaerostipes hadrus	0.0134850891	0.029192211	0.05533191901	0.02102905295	0.05017825452	0.03962107105	0.02165179472	0.009680757229	0.07354151622	0.02204930638	0.04749440717	0.0646652859	0.0	0.03381687369	0.01775481981	0.01783444846	0.039471632	0.04184300413	0.05337596216	0.01400353677	0.04145363398	0.04982596786	0.03613943811	0.01615018186	0.05622475386	0.006811619507	0.07275900817	0.07510188759	0.0	0.02260088271	0.02271825918	0.0	0.01855732144	0.04290825501	0.05022261482	0.0	0.007469466108	0.03412172026	0.008152964101	0.01968354898	0.0161645334	0.0296929376	0.0139087785	0.02518275318	0.0	0.01084988205	0.007209177725	0.0	0.01442054308
Argininosuccinate_lyase/Anaerostipes hadrus	0.02523447366	0.03665141949	0.1013473363	0.02553527858	0.08190284736	0.06330954145	0.03144286366	0.01862812376	0.1044987157	0.05660611403	0.07713309256	0.1238504628	0.081211973	0.05903783815	0.02824126026	0.03293913439	0.06898398649	0.04588986402	0.05154537862	0.04069777873	0.05535628424	0.07513755953	0.0625244261	0.02811327953	0.08457075165	0.0	0.05540804575	0.05750439024	0.0	0.04235689907	0.0	0.0	0.03124378119	0.06205069014	0.079028774	0.0	0.0359391525	0.04235799756	0.0	0.1819438161	0.02017112715	0.0530646896	0.0185785128	0.0303742746	0.0	0.0	0.0	0.0	0.0
Glutamate_synthase_gltD/Blautia sp/	0.03885307849	0.0	0.1140663865	0.07510376054	0.1992995461	0.1138730024	0.03637819922	0.1190293105	0.1141395337	0.07775281722	0.1021492307	0.09451080248	0.09629743726	0.1147695574	0.05936767874	0.047679852	0.1377852339	0.0	0.1474101482	0.1426610308	0.08477225763	0.0	0.0	0.04222973478	0.0	0.07190042812	0.1180057168	0.0	0.05161379265	0.143665751	0.0510187192	0.05443114913	0.07456669161	0.1331048138	0.05337008114	0.02277500033	0.1438790603	0.1660590386	0.0844414139	0.04990922345	0.124826119	0.08550235252	0.04955943819	0.03951755114	0.07182175849	0.0	0.03923362027	0.0	0.0
Tryptophan_synthase_beta/Anaerostipes hadrus	0.03665006888	0.04015080125	0.1159296868	0.04046215099	0.2008700705	0.08212804712	0.06439816886	0.01833476748	0.1366670733	0.06144148823	0.1393108852	0.1543704544	0.102082089	0.1014506211	0.0391715712	0.03776171484	0.09621210301	0.06490246991	0.08507396136	0.03745946086	0.06595281644	0.08098380643	0.08435200708	0.0	0.1109699089	0.01031203509	0.06633627622	0.1094314316	0.0	0.06234998763	0.02323753368	0.0	0.04588719483	0.1025255848	0.09661353151	0.0	0.04989848261	0.06581177769	0.0	0.1795110179	0.02935866108	0.05547672094	0.02836989116	0.03045176	0.0	0.01624485103	0.01500685975	0.0	0.03407656996
phosphotransacetylase/Anaerostipes hadrus	0.0	0.0262453632	0.08514472456	0.03651920356	0.05818792895	0.05934142204	0.03383092925	0.01210094654	0.1010105806	0.0456459325	0.05746460715	0.1010026239	0.06782787689	0.05988798302	0.0	0.0	0.04065943574	0.03649809485	0.05395404118	0.02625663144	0.0644269158	0.06802905478	0.05253011247	0.0	0.07553741169	0.0	0.04342533689	0.05731206786	0.0	0.03587692571	0.01895351909	0.0	0.03063645067	0.06164513008	0.06021239924	0.0	0.0	0.05130024149	0.0	0.03494382853	0.01816783027	0.0	0.01626875174	0.0206886003	0.0	0.0	0.0149087757	0.0	0.01993157866
Asparagine_synthetase_asnA/Blautia sp/	0.02783803046	0.03269159276	0.03904829423	0.149925882	0.1590941215	0.06312917239	0.09679625876	0.07905951737	0.07649674184	0.05744424556	0.0601837526	0.05387368669	0.06351774425	0.3162538914	0.04183479418	0.04094643778	0.2335404894	0.3462737659	0.2750692635	0.07325600172	0.0	0.0	0.0	0.01603055088	0.0813000596	0.05009378512	0.2616064997	0.0390414422	0.02345317288	0.0237862437	0.03037755799	0.03458084557	0.05654921952	0.1194779955	0.0	0.02217740557	0.1272258244	0.0970311907	0.05299426665	0.03354312655	0.09981944769	0.06479215235	0.0323868669	0.02247076437	0.05953318016	0.0	0.03089647596	0.0	0.0
methylmalonyl-CoA_decarboxylase/Bacteroides uniformis	0.02056142298	0.0	0.1446893226	0.0	0.1257204781	0.0	0.0	0.0	0.08051778653	0.2478290459	0.04259994536	0.0	0.04457584552	0.1909047535	0.0	0.0	0.0	0.2916029795	0.5053374035	0.0	0.04128408947	0.0	0.0	0.02584029097	0.0	0.02275270127	0.229205255	0.193668632	0.0	0.1620783582	0.06594786095	0.0	0.0	0.07705641259	0.043106604	0.0	0.0	0.0	0.0	0.0294884629	0.1527341168	0.835477754	0.0	0.05330995134	0.0	0.3018185421	0.04286273015	0.02091871624	0.1085674008
Estradiol_17-beta-dehydrogenase/Bacteroides uniformis	0.0	0.0	0.04212679046	0.0	0.01374208848	0.0	0.0265075281	0.02596203075	0.02553121149	0.04854715702	0.0232033745	0.0	0.0	0.1095742276	0.0	0.0	0.06130894693	0.07322525723	0.08940955395	0.0	0.02424486568	0.0	0.0	0.0	0.0	0.0	0.04860186712	0.02990612937	0.0	0.08273819651	0.0	0.0	0.0	0.0	0.02771138829	0.0	0.0	0.0272973762	0.0	0.03700802094	0.04704293694	0.2315550092	0.008586285643	0.02928947908	0.01386616609	0.0887772117	0.01853788558	0.01340105259	0.0
Serine_hydroxymethyltransferase/Bacteroides vulgatus	0.01976032858	0.07974906854	0.1059650806	0.0	0.0	0.0	0.08214945645	0.03344261588	0.04578177393	0.0	0.04831015081	0.0	0.08699662471	0.118547979	0.0	0.0	0.07720724315	0.0	0.09836977865	0.09592422686	0.05391515586	0.0	0.0	0.0390595139	0.0	0.02114440222	0.05675010914	0.05433107105	0.0	0.0	0.07373697838	0.02038922583	0.02139153053	0.06294292229	0.04372241263	0.0	0.0	0.05404566726	0.0	0.0	0.0	0.0	0.0	0.06880703022	0.05438526221	0.07325168987	0.02270645773	0.04624997419	0.07706264743
phosphotransacetylase/Bacteroides vulgatus	0.02450013712	0.09475957452	0.08984348196	0.0	0.0	0.0	0.06861708475	0.02838222006	0.03991976902	0.0	0.02945740903	0.0	0.08291334115	0.08832060588	0.0	0.0	0.07008042071	0.0	0.1583936495	0.08620927323	0.1068130446	0.0	0.0	0.0	0.0	0.0	0.05243633395	0.09183393424	0.0	0.0	0.03842631268	0.02919162288	0.0	0.0	0.03920648269	0.0	0.0	0.04784884909	0.0	0.0	0.0	0.0	0.0	0.05176024345	0.0	0.07403096317	0.0	0.04074791601	0.06530577154
propionaldehyde_dehydrogenase/Blautia sp/	0.09392831861	0.04107169119	0.06740286474	0.07838955006	0.3308309645	0.2006305221	0.08883604011	0.2231707898	0.1841929148	0.1355838927	0.1778321123	0.2534339627	0.2065460934	0.4701301128	0.1747185237	0.1270249492	0.09237458323	0.02183777223	0.3573491763	0.2676425965	0.1964173209	0.06457445435	0.1044205889	0.1089240043	0.0	0.144463097	0.3382958364	0.05750439024	0.1334056823	0.1785153638	0.3139014326	0.04275449998	0.06282496822	0.2598017785	0.1862478986	0.0	0.215634915	0.1942977036	0.2724772367	0.128938304	0.1478294935	0.1753297268	0.1347193239	0.3758816482	0.1443907954	0.0	0.05198454686	0.03791517319	0.0439045834
phosphotransacetylase/Blautia sp/	0.02543474726	0.05074103553	0.02689633545	0.04036827129	0.0	0.0527278897	0.03789064076	0.06079808896	0.07799857781	0.1413218701	0.03272038357	0.1241877003	0.0	0.05847107491	0.03478835006	0.2335766795	0.08543049982	0.3230615885	0.06744255147	0.1681299633	0.0144112838	0.02112621037	0.01910912767	0.0	0.0	0.04167386656	0.09442374578	0.01586659597	0.02572283477	0.0	0.0	0.0	0.09022232278	0.06172624209	0.08080777671	0.02383739101	0.07469466108	0.06683150726	0.0	0.02742427049	0.07419106354	0.1021370515	0.01415983948	0.0	0.05845377801	0.0	0.04251943597	0.01449056906	0.0
Histidine_ammonia-lyase/Bifidobacterium longum	0.02209685392	0.0	0.1365880168	0.0	0.1125280731	0.06775864503	0.0	0.0	0.01879717279	0.02275849459	0.04087781991	0.0	0.1317993193	0.05233113974	0.0	0.0	0.2527280882	0.0	0.06619004694	0.01706681044	0.04637042493	0.02810184587	0.01271276694	0.0	0.8355060722	0.0	0.1410125178	0.04250324496	0.01899791065	0.0489158965	0.03595975882	0.0	0.0	0.0	0.0	0.0	0.0	0.0	0.0262706621	0.06605415689	0.08206609263	0.0	0.04664713077	0.04796345913	0.0	0.0	0.03844894786	0.03252206666	0.01855381976
Estradiol_17-beta-dehydrogenase/Bacteroides vulgatus	0.0150872779	0.05773979905	0.08287635892	0.0	0.0	0.0	0.05452749774	0.02845555913	0.03803036247	0.0	0.02963868539	0.0	0.07145746228	0.08340865774	0.02807480882	0.0	0.06532920575	0.0	0.08343607082	0.08437130903	0.08773928665	0.0	0.0	0.0	0.0	0.01693444294	0.0542577057	0.03336793213	0.0	0.0	0.03972449892	0.02523952625	0.01471089481	0.05166835244	0.04173814038	0.0	0.0	0.04792728983	0.0	0.0	0.0	0.0	0.0	0.04866082768	0.03669967312	0.03093115546	0.0	0.03317577654	0.05308964269
spermidine_synthase/Blautia sp/	0.04205745609	0.1379493126	0.1361019384	0.09951248271	0.08991252179	0.04912050842	0.06073646829	0.1411777096	0.06797018923	0.0	0.1714874396	0.08051544725	0.05058734631	0.2691180814	0.08011862439	0.0533213612	0.1820080809	0.0	0.04470477698	0.1007379426	0.1158836762	0.05055674872	0.05364947559	0.02290933204	0.07911959823	0.06631868436	0.2215363213	0.1094314316	0.05455594696	0.09285327689	0.0238866268	0.03592815124	0.09987212993	0.1063378494	0.06972322139	0.0	0.08210290206	0.09946285353	0.03720598697	0.1128670917	0.2292047941	0.07618692112	0.04549225025	0.2609708083	0.05778953053	0.05466901895	0.02785587039	0.02380593489	0.0
Glutamine_synthetase/Bacteroides vulgatus	0.04799890624	0.146329411	0.185276865	0.0	0.0	0.0	0.1443187641	0.06065141082	0.08463572387	0.0	0.0	0.0	0.1650327105	0.1819310021	0.09016119434	0.0	0.1386075596	0.0	0.0	0.1804705801	0.1864141945	0.0	0.0	0.08852692277	0.0	0.02809793046	0.09749131925	0.09385331919	0.0	0.0	0.08996430637	0.0	0.04453757146	0.0	0.07506022951	0.0	0.0	0.09773715733	0.0	0.0	0.1045168335	0.0	0.0	0.1061549903	0.08161940878	0.132236684	0.03040605571	0.07730119361	0.1296011866
Pyruvate_kinase_pykF/Blautia sp/	0.0	0.0	0.06148891146	0.1385664382	0.1811599893	0.08471333704	0.03367172488	0.09358065321	0.1010105806	0.07240166976	0.1096721998	0.06550837959	0.09652428635	0.1112745174	0.05387478136	0.1409467381	0.1422623403	0.0	0.1556959474	0.08804723743	0.08409407957	0.03401452739	0.04421484352	0.0	0.0	0.05633776967	0.1561586618	0.07692895015	0.03564209786	0.04828370398	0.04543651837	0.06314372581	0.06134038251	0.1128268104	0.0546016984	0.0	0.1411239293	0.1103661159	0.0	0.04806619452	0.2473726243	0.07701865606	0.05774402625	0.1189400804	0.07265206784	0.0	0.03629109875	0.03214073589	0.0
Argininosuccinate_lyase/Bacteroides vulgatus	0.03324541767	0.1243201415	0.1241930188	0.0	0.0	0.0	0.0983087003	0.05053061917	0.05886228077	0.0	0.0	0.0	0.1235193277	0.1286552569	0.03562060724	0.0	0.130749781	0.0	0.1532872848	0.150362976	0.0	0.0	0.0	0.04342604455	0.0	0.02138091678	0.076593475	0.07827520678	0.0	0.0	0.08606974765	0.04661677624	0.03124378119	0.07721863662	0.06103347741	0.0	0.0	0.0825196545	0.0	0.0	0.0	0.0	0.0	0.07663305505	0.05380404567	0.08086459053	0.02216699545	0.04815662802	0.09212614467
Estradiol_17-beta-dehydrogenase/Anaerostipes hadrus	0.0154878251	0.02946847798	0.07250668743	0.0275067523	0.05198435758	0.04683583361	0.03367172488	0.01320103258	0.09863671082	0.04435649937	0.04903525626	0.09063257151	0.0	0.04477429646	0.02319223338	0.0192903218	0.04842584482	0.03352021681	0.05154537862	0.02721937459	0.05272834425	0.06869340102	0.0502114317	0.01812409297	0.07561528531	0.0	0.03882397669	0.07010150583	0.0	0.04061836963	0.02765136689	0.0	0.0253729195	0.04688274366	0.06623363916	0.0	0.02436760255	0.04651535658	0.0	0.03568104011	0.01650992941	0.03992327744	0.01651981273	0.01751169913	0.0	0.01588518643	0.01240763241	0.0	0.02075823399
myo-inositol_2-dehydrogenase/Blautia sp/	0.01555458297	0.03094190188	0.02989381861	0.04900520375	0.1385987781	0.06312917239	0.0241194625	0.06578514571	0.07315394565	0.056799529	0.05882417987	0.05227180868	0.04945310088	0.05913229869	0.03523222056	0.03221119772	0.06980631215	0.0	0.1154231095	0.06415370282	0.0	0.02630811103	0.04037702709	0.0	0.0	0.04682988411	0.1120622932	0.04423414634	0.01866166444	0.0	0.02856009726	0.0	0.05486219029	0.0	0.03646955545	0.0	0.108062358	0.0851081988	0.0416707054	0.02174774139	0.08013187496	0.04932188234	0.01797596643	0.02386550147	0.0474106637	0.0	0.02339304609	0.006373671355	0.01855381976
gamma-aminobutyrate_antiporter/Bacteroides vulgatus	0.0	0.101666249	0.1342386381	0.0	0.0	0.0	0.1136719223	0.04158325264	0.05750578376	0.05009447676	0.0493071708	0.0	0.1099083825	0.1228931639	0.0	0.0	0.08661830356	0.0	0.2405772157	0.131108113	0.1368224238	0.0	0.0	0.04067453208	0.0	0.01887386238	0.06556938286	0.06087003181	0.0	0.0	0.07062133141	0.02497006511	0.01983946365	0.06829631516	0.05295954206	0.0	0.0	0.07208703659	0.01986476174	0.0	0.0	0.0	0.0	0.06446784813	0.05338889099	0.07972565264	0.02452101267	0.06030473667	0.1024134111
Dihydroxyacetone_phosphatase/Anaerobutyricum hallii	0.0	0.01869406572	0.0	0.01624118822	0.01586229642	0.004749718684	0.0	0.01774805492	0.0	0.0	0.02555996722	0.0	0.03357366482	0.05006408675	0.02030707516	0.01628758303	0.02430429193	0.01649286294	0.01657159836	0.02494379987	0.01424173928	0.02750393426	0.02798407818	0.01573147344	0.0	0.01296099823	0.03575640322	0.02625200424	0.01723261807	0.02394429183	0.06309185122	0.01194611029	0.01855732144	0.01005788964	0.02422180606	0.0156038632	0.0	0.0190610989	0.02860008042	0.0	0.02542114654	0.02362127249	0.0138585663	0.04222953994	0.0	0.0	0.0	0.0	0.0
4-hydroxyphenylacetate_decarboxylase_hPwDB/Anaerostipes hadrus	0.0617510268	0.0715531481	0.179767977	0.05717273771	0.1404048812	0.1035919657	0.06925390224	0.0	0.1920412189	0.09928635034	0.1440240706	0.1907921017	0.1580003888	0.1279940331	0.0	0.0	0.0	0.07979186007	0.1242869877	0.07404370066	0.1015571646	0.1334671592	0.1117764037	0.0	0.1743590359	0.0	0.09375271408	0.1321254719	0.0	0.09182596404	0.0	0.0	0.05999075913	0.1290492131	0.1496414967	0.0	0.0	0.08369626555	0.0	0.0722467341	0.04814820418	0.0	0.04559267464	0.0566418233	0.0	0.02811378277	0.04104817521	0.0	0.04592529644
Histidine_ammonia-lyase/Bacteroides vulgatus	0.02623584166	0.101942516	0.1265423975	0.0	0.0	0.0	0.1021296053	0.0465703094	0.06172061375	0.04235787804	0.04423143263	0.0	0.1053714007	0.1317724548	0.0	0.0	0.1017856436	0.0	0.230460833	0.1328585551	0.06985234029	0.0	0.0	0.04456253883	0.0	0.01811701577	0.06652799956	0.1319331495	0.0	0.0	0.06361112572	0.0225449149	0.02334848443	0.08305870158	0.06281248011	0.0	0.0	0.07036134039	0.01261768254	0.0	0.0	0.0	0.0	0.07384358085	0.06667384054	0.09477162167	0.01790033925	0.05578324331	0.09442240949
Asparagine_synthetase_asnA/Bacteroides vulgatus	0.02636935739	0.07781519968	0.09786377476	0.0	0.0	0.0	0.07164196783	0.0277955075	0.04335945785	0.0	0.02701017812	0.0	0.0830267657	0.0996558708	0.02086191328	0.0	0.07254739771	0.0	0.09451591856	0.08148307957	0.04060591141	0.0	0.0	0.02422527279	0.0	0.01438008562	0.05847561921	0.05615813361	0.0	0.0	0.04348923901	0.01383233823	0.01369867728	0.05840064955	0.04392768217	0.0	0.0	0.0461231529	0.0	0.0	0.0	0.0	0.0	0.05462720305	0.03752998247	0.06396035441	0.01740991899	0.03829650395	0.06493836917
Butyrate_kinase/Bacteroides vulgatus	0.01956005498	0.09291779464	0.1181170394	0.0	0.0	0.0	0.07602008809	0.03593614426	0.04801030473	0.02862541529	0.0	0.0	0.09425579548	0.10475674	0.02274836288	0.0	0.0931969089	0.0	0.1215892857	0.1073021005	0.05484765069	0.0	0.0	0.03271907213	0.0	0.01140000209	0.06528179784	0.05510036055	0.01126424791	0.0	0.0418015969	0.01859281827	0.02186389872	0.05669729727	0.03900121314	0.0	0.0	0.06698838873	0.0	0.0	0.0	0.0	0.01049434912	0.06098100539	0.05936711829	0.07642872715	0.01677237267	0.04330827972	0.06300950672
phosphotransacetylase/Bifidobacterium longum	0.0	0.0	0.1233018752	0.0	0.1318455232	0.05368985804	0.0	0.0	0.0	0.02172694809	0.0	0.07933511608	0.1399658864	0.04874163918	0.0	0.03357607898	0.2403018337	0.0	0.0595421383	0.0	0.0494222262	0.027902542	0.03206175814	0.0	0.6270383907	0.0	0.1426421662	0.0	0.03976111388	0.04441152477	0.0591972925	0.0	0.0	0.0	0.0	0.0	0.0	0.0	0.04717072087	0.06096739704	0.09325692345	0.0	0.0416761233	0.06408042116	0.0	0.03183031696	0.04477536913	0.04145610172	0.0
Argininosuccinate_lyase/Bacteroides uniformis	0.0	0.02606118522	0.06861806061	0.0	0.0	0.0	0.02801996964	0.04774373451	0.03095719952	0.08039615512	0.02546932904	0.0	0.04276105282	0.1847648183	0.02646577828	0.03375806315	0.08159298004	0.1090361495	0.1587790355	0.0	0.02432963794	0.021192645	0.0396574365	0.02703660074	0.0	0.01589377885	0.07831898508	0.03971457052	0.0	0.1161653762	0.0	0.0	0.0	0.0	0.04967522937	0.0	0.0	0.03310199068	0.0	0.0	0.06818117292	0.3839288514	0.02254527634	0.05098538951	0.02324866171	0.1435661189	0.03795852761	0.01449056906	0.04023055968
propionaldehyde_dehydrogenase/Anaerobutyricum hallii	0.02069493871	0.03932200031	0.03645587636	0.05435634669	0.04130479167	0.01046140571	0.0	0.0407031838	0.0	0.0	0.0	0.08506815316	0.09448264457	0.1106132936	0.04788252967	0.05641509206	0.061674425	0.04604257571	0.05597731772	0.0	0.03772365465	0.04637136742	0.08219323534	0.03439390581	0.0	0.03561909367	0.08196172857	0.05317713679	0.02673157339	0.04551786169	0.1594172702	0.03538922897	0.04420016561	0.01695241077	0.09811884149	0.04223002976	0.06569456667	0.06487048885	0.0	0.02300100106	0.07930292453	0.03501604126	0.05598659937	0.1218845254	0.0	0.08122425513	0.0	0.0104048823	0.0
Tryptophan_synthase_alpha/Anaerostipes hadrus	0.02490068432	0.02725834213	0.0850637115	0.0280700305	0.05214141002	0.05423096523	0.03494535987	0.01892148004	0.1115718787	0.04409861275	0.07323565075	0.09594406175	0.06533253694	0.05667632463	0.03018319368	0.03357607898	0.06076072982	0.04382825615	0.04913671607	0.03159547983	0.05747559068	0.07553616727	0.0607654269	0.02021763507	0.07896385099	0.0	0.06978729637	0.07548653234	0.0	0.03793155141	0.03725794506	0.0	0.03407799028	0.06237513819	0.0801235449	0.0	0.03649017869	0.05710485597	0.01954123142	0.1104342935	0.02680273059	0.04649398352	0.0169717225	0.03688304773	0.0	0.01876250322	0.01275092659	0.0	0.02268709644
Dihydrolipoyl_dehydrogenase/Bifidobacterium adolescentis	0.0	0.03886155534	0.2181681667	0.0	0.3545458829	0.0	0.0	0.0	0.0	0.0	0.0	0.07528826638	0.5687106601	0.0	0.0	0.04285727155	0.3209811186	0.0	0.02842221812	0.04796211343	0.1054566885	0.03481174288	0.0590064277	0.0	0.0	0.0	0.4150810347	0.170109141	0.4270326819	0.04393738038	0.3728390879	0.04149701469	0.03002912015	0.0	0.02353757425	0.1278188794	0.02608190625	0.0361611794	0.07240608594	0.06354763754	0.0	0.0	0.0	0.1682207912	0.0	0.0	0.06684428054	0.01743226354	0.1162828506
Serpin/Bifidobacterium longum	0.0	0.0	0.1026435452	0.0	0.08614326324	0.04509226599	0.0	0.0	0.0	0.01141148312	0.0133238127	0.05463247101	0.1074130425	0.03542270289	0.0	0.0124659155	0.2057641557	0.0	0.05896405929	0.0	0.04314907914	0.01667509058	0.01015422265	0.0	0.710441038	0.0	0.1021885411	0.02288636267	0.0215197572	0.02323307524	0.02920919038	0.0	0.0	0.0	0.0	0.0167326533	0.0	0.0	0.0309942048	0.04600200212	0.07018446979	0.0	0.03504811333	0.03238889486	0.0	0.0	0.02810108052	0.02462307224	0.0
methylmalonyl-CoA_decarboxylase/Parabacteroides distasonis	0.0	0.01952286666	0.009559540912	0.0	0.0	0.04888001633	0.0	0.02148834749	0.0	0.0	0.1529066124	0.04569567791	0.01633313424	0.0	0.04560769339	0.0	0.0	0.0	0.008189452679	0.0	0.0	0.0613855924	0.03789843731	0.0626866318	0.0	0.02388797119	0.0	0.06548576882	0.0	0.07981430609	0.09307995334	0.0	0.0	0.0	0.0	0.0	0.01928591659	0.03922036811	0.0	0.0	0.0	0.04940505583	0.0	0.1306403749	0.0	0.1090383174	0.04943436154	0.0	0.0
Pyruvate_kinase_pykF/Bifidobacterium longum	0.0	0.0	0.07283073966	0.0	0.07247970097	0.04845915518	0.0	0.0	0.01327429212	0.01663368727	0.02356592722	0.05640296776	0.1027626362	0.04505767808	0.0	0.0	0.1921500975	0.0	0.05260519015	0.01592902307	0.03484139789	0.01826952155	0.01782985553	0.0	0.2966984934	0.0	0.4533298414	0.01769365854	0.0	0.03145157804	0.04647506736	0.0	0.0	0.0	0.0	0.0	0.0	0.0	0.0	0.04371664624	0.07184237065	0.0	0.03384302061	0.03393860274	0.0	0.0	0.03506504812	0.02565811289	0.0
Argininosuccinate_lyase/Anaerobutyricum hallii	0.01755731897	0.03480963962	0.02454695675	0.05097667747	0.02756270319	0.01058165175	0.0	0.02823554192	0.0	0.0	0.03906505628	0.0646652859	0.06011500795	0.07528505121	0.2046242983	0.04458612114	0.05052734374	0.0	0.03555185928	0.0	0.02585553858	0.03959503579	0.06412351628	0.0	0.0	0.02038755561	0.06892454134	0.06337022269	0.0137020329	0.03816862361	0.08658902215	0.02164671112	0.03171614937	0.0	0.06048609196	0.0	0.0	0.03325887216	0.0443883601	0.0	0.05878640137	0.0	0.02123975922	0.0842266237	0.0	0.0	0.0	0.01372790753	0.0
Tryptophan_synthase_alpha/Blautia sp/	0.01114856376	0.04696538679	0.1137423342	0.0	0.1132348091	0.05080395302	0.0223682144	0.05060395824	0.1012528122	0.05293122963	0.07278245984	0.09779886786	0.06737417872	0.07160109011	0.1007031186	0.04094643778	0.1412572756	0.0	0.09056571198	0.05610166918	0.04577701912	0.0	0.0	0.01531276502	0.0	0.04772863946	0.1148422817	0.04231092258	0.02841280442	0.07989333016	0.02635318065	0.02694611343	0.04615711951	0.0789219889	0.02223753381	0.02357179334	0.1049398763	0.09185410211	0.05422368188	0.0289724148	0.1188162284	0.05256564863	0.07004601446	0.04920322544	0.05405313847	0.03722528593	0.02824820659	0.006591574649	0.0
Glutamate_synthase_gltB/Anaerostipes hadrus	0.1229679907	0.1200840478	0.3375814151	0.1178190243	0.2331443469	0.2006906452	0.1309455968	0.0	0.3408683189	0.1751694895	0.0	0.3986146959	0.2682490449	0.2110248487	0.0	0.0	0.1522216179	0.1328591737	0.23026814	0.1242813888	0.1947218758	0.2598922484	0.2248320795	0.0	0.329171793	0.0	0.1698668807	0.0	0.0	0.1505408447	0.0	0.0	0.1168099033	0.2186779877	0.2433812546	0.0	0.0	0.1593131353	0.0	0.1580581611	0.07985555815	0.1573642519	0.07079919741	0.09794153851	0.0	0.0	0.0	0.0	0.0
Glutamate_synthase_gltD/Bifidobacterium adolescentis	0.0	0.04005871226	0.2301580994	0.0	0.3693873384	0.0	0.0	0.0	0.0	0.0	0.0	0.08093699409	0.5911687197	0.0	0.0	0.05495921871	0.3090117117	0.0	0.04036918438	0.04944998921	0.09969217498	0.04331537473	0.05436906618	0.0	0.0	0.0	0.3810501416	0.1423185578	0.3959299078	0.05239295538	0.2917024479	0.03044910818	0.02807216625	0.0	0.0348273991	0.1258268969	0.03042889062	0.03906348664	0.08114140462	0.06826579161	0.0	0.0	0.0	0.1786038341	0.0	0.0	0.07679981168	0.03088779195	0.1227123921
methylmalonyl-CoA_decarboxylase/Bacteroides sp/	0.03331217554	0.1443955421	0.0	0.0	0.0	0.0217044107	0.07729372307	0.09226054995	0.0	0.0	0.04722249263	0.0	0.08211936935	0.1962890043	0.06591476854	0.02174710807	0.1692163483	0.2243334784	0.0	0.0	0.0	0.06038907305	0.05420915716	0.07076172273	0.0	0.0	0.0	0.02865603393	0.0	0.204040137	0.0	0.0	0.0	0.1872065266	0.0474172644	0.0	0.0	0.0	0.0	0.0	0.0	0.0	0.01777511765	0.05501463002	0.0349560235	0.02865327967	0.03589876255	0.01765016683	0.0
Dihydrolipoyl_dehydrogenase/Bifidobacterium longum	0.0	0.0	0.1312411549	0.0	0.1177893299	0.05675613213	0.0	0.0	0.01540593028	0.0	0.05320461261	0.06989246677	0.1381510937	0.04014572994	0.0	0.02029123472	0.2382917043	0.0	0.06137272184	0.01811707569	0.06688531127	0.03281870416	0.01455172065	0.0	0.685832974	0.0	0.1692917107	0.0437533404	0.03976111388	0.0404603215	0.06283221397	0.0	0.0	0.0	0.0	0.0	0.0	0.0	0.02232359218	0.07445836881	0.07923384533	0.0	0.0400191208	0.0	0.0	0.0	0.03575163647	0.0	0.0
Estradiol_17-beta-dehydrogenase/Anaerobutyricum hallii	0.02336525338	0.03370457169	0.02235960417	0.03323341404	0.02591365257	0.01779641431	0.0	0.02148834749	0.0	0.01747181879	0.07069778167	0.05674020523	0.05648542256	0.05762093004	0.04361027616	0.0	0.05610088437	0.02863344261	0.03256511771	0.05400113866	0.02475349923	0.02976271147	0.04469457058	0.03182183981	0.0	0.01873195364	0.04016604008	0.06462031813	0.0161398179	0.03777350328	0.07594389499	0.02065868696	0.03434791496	0.01533017051	0.05254900297	0.0312077264	0.03587792737	0.04141670872	0.01430004021	0.01754563542	0.04566135289	0.02886120265	0.02741585942	0.06129094696	0.02856264153	0.0	0.0	0.0	0.02535076364
methylmalonyl-CoA_decarboxylase/Bacteroides vulgatus	0.02610232592	0.1141903522	0.1361019384	0.0	0.0	0.0	0.1154231704	0.04429679823	0.05527725297	0.0	0.0	0.0	0.1230656295	0.1364954818	0.0	0.0	0.1050749463	0.0	0.0	0.1308455467	0.0	0.0	0.0	0.04055490111	0.0	0.02724647803	0.07515554994	0.0	0.0	0.0	0.06802495893	0.02452096322	0.0305689695	0.0	0.06274405693	0.0	0.0	0.0814214842	0.01714710704	0.0	0.0	0.0	0.0	0.07167398981	0.06509625278	0.0885374353	0.01834171748	0.05943312349	0.1056281818
methylmalonyl-CoA_decarboxylase/Blautia sp/	0.02730396753	0.07044808018	0.04471920833	0.0	0.1645124307	0.0657144623	0.02618911935	0.08588005087	0.07203968025	0.111535965	0.08556244345	0.1190448288	0.05807336617	0.0922879486	0.0	0.03994552486	0.1416227537	0.0	0.1223600577	0.0729059133	0.05416947263	0.03720338934	0.03222166716	0.02554121353	0.0	0.0561012551	0.09614925585	0.05385026511	0.09532579946	0.03579790164	0.0	0.03314371952	0.06471444095	0.1034178169	0.0	0.03001253687	0.1787773855	0.0967958685	0.1285709497	0.03545987663	0.2575272671	0.07152920542	0.0	0.07206141678	0.07389753186	0.0	0.0	0.0	0.0
serotonin_N-acetyltransferase/Bifidobacterium longum	0.005540902946	0.009300988364	0.04812175679	0.0	0.05850203383	0.01731543014	0.0	0.0	0.004602400554	0.003094639491	0.01939657087	0.02630452308	0.05512432804	0.01851426604	0.0	0.007188374633	0.1074505538	0.0	0.01984737943	0.007439378908	0.01822603539	0.007972154858	0.004077679963	0.003828191255	0.1991228471	0.0	0.06796592463	0.0265404878	0.04152640647	0.0150935965	0.0	0.0	0.0	0.0	0.0	0.01454147251	0.0	0.0	0.01184120977	0.02580240503	0.02928958188	0.0	0.01646960053	0.01596199124	0.0	0.0	0.01481069165	0.010186979	0.0
phosphotransacetylase/Bifidobacterium adolescentis	0.0	0.03425710566	0.2421480321	0.0	0.3762191196	0.0	0.0	0.0	0.0	0.0	0.0	0.09198152141	0.6383533297	0.0	0.0	0.04631497074	0.3451026715	0.0	0.01734237038	0.05522644813	0.110543024	0.04059155515	0.06084538141	0.0	0.0	0.0	0.4698180488	0.1774173913	0.4325807443	0.03619302197	0.3595975882	0.03592815124	0.0286120156	0.0	0.03804328861	0.1511250751	0.02602068111	0.04337772713	0.07227667381	0.05993530084	0.0	0.0	0.0	0.1956506208	0.0	0.0	0.07601513927	0.0196657723	0.1202324261
phosphotransacetylase/Anaerobutyricum hallii	0.02623584166	0.05497712924	0.05176734443	0.07256900862	0.05449719661	0.01941973589	0.0	0.05251077406	0.0	0.01282985956	0.09734540706	0.1031103581	0.1193226196	0.1365899424	0.07745540142	0.07761624762	0.09100404045	0.05543434489	0.1575265309	0.06441626913	0.08765451439	0.06915844339	0.09298709406	0.0380426506	0.0	0.03069959069	0.1118705699	0.0867373913	0.02109944944	0.06811874441	0.2156287343	0.04167665544	0.05553700198	0.02473916404	0.1057138146	0.04860437388	0.04898010563	0.1131115416	0.07001196156	0.03029939563	0.09836878443	0.06454263186	0.07592084148	0.1601623102	0.0	0.01061010565	0.0	0.00844375265	0.01469609486
Glutamate_synthase_gltD/Anaerobutyricum hallii	0.02803830406	0.03757230943	0.04804074374	0.07144245221	0.04939299232	0.01893875172	0.0	0.04356340753	0.0	0.0	0.09263222162	0.1098551076	0.09346182368	0.1098576092	0.05154446126	0.06815307089	0.07812093834	0.04436274708	0.05318326916	0.06222821651	0.03034846823	0.04763362527	0.07811555537	0.03864080548	0.0	0.02932780621	0.1187726102	0.07692895015	0.02673157339	0.06053243412	0.1453968588	0.0	0.04615711951	0.03601373389	0.0786866581	0.04242922801	0.07047012697	0.06863564419	0.0527354424	0.03118404951	0.07481277636	0.06296233547	0.03585150847	0.1291681524	0.01594193946	0.0	0.0	0.01912101407	0.02525891304
serotonin_N-acetyltransferase/Anaerobutyricum hallii	0.00921258562	0.0175889978	0.01612159866	0.01746162433	0.01688313728	0.00456934962	0.0	0.02016824423	0.008914123178	0.01025099331	0.02773528358	0.03001413531	0.04389529826	0.04401861213	0.02641029447	0.02984540354	0.02722811652	0.0	0.01686063787	0.03404609877	0.01424173928	0.01933247553	0.02630503349	0.005802102371	0.0	0.008278009817	0.03604398824	0.032790965	0.01286141739	0.02299600304	0.05400454755	0.02047904621	0.02010938832	0.01800686694	0.03243258777	0.0167326533	0.05142911091	0.02298313571	0.01947652535	0.0	0.0296349779	0.02278953754	0.01250283699	0.05617691093	0.0416815292	0.0	0.0	0.005011775766	0.006062139131
Tryptophanase/Bacteroides uniformis	0.0	0.0	0.04852682209	0.0	0.02630628367	0.01154362009	0.02674633466	0.04400344195	0.03492979789	0.08316843633	0.03915569446	0.0	0.03731667475	0.1584103273	0.02480126392	0.03639683358	0.07355246241	0.1055237805	0.158297303	0.0	0.02237987602	0.0	0.0	0.01884187883	0.0	0.01480581184	0.07908587844	0.03384873807	0.03202745114	0.1120561248	0.0	0.0	0.0	0.0	0.03544320773	0.0	0.0	0.03059188713	0.0	0.0	0.05830284695	0.3556498632	0.01295474676	0.04036989048	0.0	0.1354736654	0.03016084558	0.01993815142	0.03159660395
Linoleic_acid_isomerase/Bifidobacterium adolescentis	0.0	0.05820024402	0.4805694635	0.0	0.7214203823	0.0	0.09058728822	0.0	0.0	0.0	0.4925278789	0.1448434957	0.9932587257	0.0	0.0	0.07224771467	0.5052734374	0.0	0.03352858273	0.0	0.1701379211	0.06457445435	0.1094577229	0.0	0.0	0.0	0.6874240416	0.2701167762	0.7078823256	0.07744358413	0.6583102418	0.06799402623	0.04008381431	0.0	0.0	0.0	0.05240871302	0.06785123683	0.1266297678	0.1288645829	0.0	0.0	0.0	0.2608158375	0.0	0.0	0.1193192476	0.03949497207	0.2014283502
Serine_hydroxymethyltransferase/Anaerostipes hadrus	0.02249740112	0.02983683396	0.07315479189	0.03548652685	0.05237698868	0.05182604438	0.04608966597	0.0	0.09122442361	0.05518773759	0.05510801443	0.1011712426	0.06782787689	0.04779703377	0.0	0.02220206849	0.0	0.03710894162	0.05337596216	0.03623415139	0.06688531127	0.06650105844	0.05860665516	0.0	0.0717216043	0.0	0.0427543052	0.06106235418	0.0	0.02781647103	0.0	0.0	0.02739735456	0.04931610406	0.0	0.0	0.02755130942	0.05404566726	0.0	0.03435405927	0.02265797844	0.0436660847	0.0185283006	0.02851462514	0.0	0.01726390072	0.01265284254	0.0	0.02443225771
Glutamate_decarboxylase/Bacteroides uniformis	0.0	0.02983683396	0.06367626404	0.0	0.02646333611	0.0	0.0	0.05236409592	0.03599561696	0.1106978335	0.03444250902	0.0	0.06907554687	0.1846703577	0.02874061457	0.04231131904	0.1001409923	0.1119376716	0.1466393762	0.0	0.02517736052	0.0	0.0	0.0272160472	0.0	0.0	0.08244103692	0.04731130434	0.04572948404	0.1381340664	0.0	0.0	0.0	0.07145968368	0.03715378726	0.0	0.0	0.0	0.0	0.0	0.08330951828	0.3956563141	0.01651981273	0.03982749272	0.0208407646	0.1661051003	0.03815469571	0.01683302948	0.0
Butyryl-CoA_dehydrogenase/Anaerobutyricum hallii	0.05300574625	0.08241964936	0.08336243727	0.09012451265	0.06926012596	0.02014121214	0.0	0.069232082	0.0	0.05667058568	0.1266215397	0.144927805	0.1608360024	0.178435962	0.08588894083	0.1074616512	0.116130658	0.08971812017	0.1029944107	0.09627431528	0.09774241305	0.09965193572	0.1400003454	0.02554121353	0.0	0.04016017334	0.145901463	0.1032771156	0.05825465522	0.1022571407	0.2432801012	0.06260480354	0.07530898446	0.03285036537	0.1400622514	0.08280007408	0.1178583792	0.1000119387	0.05370603336	0.03988314607	0.130628772	0.0858350465	0.03575108408	0.1991374636	0.06517928372	0.02613562748	0.0	0.01884863495	0.0296677415
serotonin_N-acetyltransferase/Blautia sp/	0.0	0.0	0.07072440014	0.05651557981	0.05371193441	0.0	0.04163194353	0.05331750383	0.03614095593	0.03784486211	0.08936924708	0.04358794369	0.04003886379	0.1319613758	0.0	0.03284814231	0.05975566512	0.0	0.1019345992	0.05758954496	0.05120244361	0.01707369832	0.01591094731	0.0	0.03761295861	0.0	0.08550861039	0.05577348886	0.0	0.05602806239	0.1107352862	0.0	0.02503551365	0.05531839304	0.03475897592	0.0	0.03691875462	0.02745425768	0.08994142936	0.0229272799	0.06804301451	0.01896355678	0.02430270322	0.1022032352	0.0	0.02889305607	0.0	0.0	0.0
phosphotransacetylase/Collinsella aerofaciens	0.0317767446	0.0160234849	0.04002045094	0.0833651742	0.05402603929	0.0	0.0	0.1422044566	0.02020211612	0.0	0.07096969621	0.03718043166	0.1382645183	0.05762093004	0.03007222605	0.1027300628	0.07282150626	0.009162701635	0.05472481319	0.1158792668	0.0	0.0	0.0	0.0	0.0	0.0	0.08052380351	0.02884835631	0.04287139129	0.02291697898	0.0	0.0	0.03414547145	0.02822698061	0.0	0.03671887808	0.05926592781	0.07483246235	0.0	0.05617552182	0.02390140408	0.02353809899	0.06125888003	0.1040628847	0.0	0.02757428588	0.03717385521	0.0	0.06255025376
Pyruvate_kinase_pykF/Bifidobacterium adolescentis	0.0	0.03600679654	0.2496012335	0.0	0.3531324109	0.0	0.0	0.0	0.0	0.0	0.0	0.07908218798	0.5101835958	0.0	0.0	0.04176536654	0.3278338325	0.0	0.01059811523	0.05338848393	0.1013876201	0.04544128269	0.05572829283	0.0	0.0	0.0	0.0	0.1499152916	0.4007214162	0.03777350328	0.316887261	0.0463473151	0.04656200652	0.0	0.0	0.1213117364	0.01983694278	0.03129785375	0.09790027527	0.060009022	0.0	0.0	0.0	0.1773640678	0.0	0.0	0.06380367496	0.02206270854	0.1195894719
Linoleic_acid_isomerase/Bifidobacterium longum	0.0	0.0	0.1205474312	0.0	0.107502395	0.0637304026	0.0	0.0	0.01845804854	0.0	0.0	0.07149434478	0.1842014583	0.06385532575	0.0	0.0	0.2498956332	0.0	0.06802063048	0.0	0.06273147065	0.02305281446	0.03989730003	0.0	0.6655079591	0.0	0.1430256129	0.03548347826	0.02437784995	0.05183978693	0.04167177827	0.0	0.0	0.0	0.0	0.0	0.0	0.0	0.0	0.0	0.1015464278	0.0	0.04483949169	0.05168275806	0.0	0.02709473308	0.04345123445	0.0432538039	0.0
Tryptophan_synthase_beta/Blautia sp/	0.0	0.05506921823	0.1480918711	0.06477699347	0.1620781179	0.07178688746	0.04242796539	0.08015960342	0.1338087403	0.07027410511	0.07867394165	0.1512510077	0.176828863	0.08567571073	0.1646759537	0.03666980984	0.2183731493	0.0	0.137197419	0.07885741643	0.07231073576	0.0	0.0	0.0200381886	0.0	0.06352781248	0.1415876878	0.06423567338	0.03143902028	0.1288092267	0.05426418479	0.07374253043	0.09636310915	0.1878554227	0.02107433973	0.0297469392	0.1311442328	0.1015807534	0.06651783409	0.04747642526	0.185201342	0.07543835967	0.07883314889	0.2198260639	0.1391598465	0.06204214322	0.0	0.01045935812	0.02241154466
Glutamate_decarboxylase/Bacteroides vulgatus	0.02550150512	0.0	0.1293778545	0.0	0.0	0.0	0.1006171637	0.0429033559	0.05469589711	0.03952112517	0.06081821987	0.0	0.1075264671	0.1164698471	0.03101545085	0.0	0.08506502175	0.0	0.1346924099	0.1347840414	0.07519299252	0.0	0.0	0.04605792604	0.0	0.02473942362	0.08819273717	0.07548653234	0.0	0.0	0.06984241966	0.02694611343	0.0	0.06780964308	0.06397567419	0.0	0.0	0.06769435536	0.0	0.0	0.0	0.0	0.0200848787	0.09871639245	0.06459806717	0.08619961541	0.0	0.05022670931	0.1050770783
Serine_hydroxymethyltransferase/Bacteroides uniformis	0.0	0.02118046855	0.03807613753	0.0	0.0201027123	0.009679806433	0.02069656849	0.03432268472	0.02819575918	0.08200794652	0.02583188176	0.0	0.03334681573	0.1472639835	0.02136126758	0.03330310273	0.059207448	0.1004842946	0.1027053712	0.01724185465	0.02314282633	0.01567857122	0.02334671665	0.0	0.0	0.0	0.06461076615	0.02807906681	0.0	0.09783179301	0.03050737662	0.0	0.0	0.05004611218	0.03393789775	0.0	0.0	0.03004280197	0.0	0.02565496272	0.0540890156	0.311900605	0.01270368578	0.04129971521	0.0	0.1207274169	0.0288367109	0.01193020536	0.0349032253
phosphotransacetylase/Bacteroides uniformis	0.0128842683	0.01933868868	0.05063316161	0.0	0.0	0.007876115793	0.01560202855	0.03578946612	0.02790508125	0.05531668091	0.01386764179	0.02023424852	0.03232599484	0.1378179294	0.02019610753	0.02957242729	0.07802956882	0.09681921394	0.1214929392	0.0	0.01712399604	0.01448274799	0.01295263047	0.01435571721	0.0	0.0	0.06374801111	0.07548653234	0.008406155155	0.0	0.04374887626	0.0	0.0	0.05134390439	0.02702715648	0.0	0.0	0.0244735097	0.0	0.01791424121	0.04918439222	0.3158929328	0.01350708092	0.04075731745	0.01602497039	0.1029839633	0.0222650795	0.01405476248	0.02094193518
Pyruvate_kinase_pykF/Anaerobutyricum hallii	0.06435458361	0.05810815502	0.03831917671	0.06440147466	0.04232563253	0.01839764452	0.0	0.04319671218	0.0	0.04938528855	0.07024459076	0.1420612865	0.0906262101	0.1072127141	0.05049026883	0.07197473841	0.1016029046	0.04367554446	0.04325957944	0.04393609661	0.03696070433	0.04956022936	0.08219323534	0.07728161096	0.0	0.02081328183	0.08177000523	0.06308173913	0.01731667962	0.05413148482	0.1699325787	0.06754492434	0.04676445003	0.0	0.07916562036	0.04362441754	0.06526599075	0.06392920002	0.04192952966	0.0610411182	0.06673050967	0.04424829916	0.04554246245	0.1259137659	0.01444738263	0.0	0.0	0.0	0.0
methylmalonyl-CoA_decarboxylase/Bifidobacterium adolescentis	0.0	0.04935970062	0.3503004653	0.0	0.5262041996	0.0	0.0	0.0	0.0	0.0	0.0	0.1575742104	0.8426309322	0.0	0.0	0.06314850627	0.5015272872	0.0	0.0	0.08638431744	0.1495382625	0.05852890358	0.1188124005	0.0	0.0	0.0	0.6822475114	0.2512691834	0.6144899418	0.05294612384	0.5697739403	0.04949102834	0.04460505263	0.0	0.0546016984	0.1853871747	0.04885765536	0.06361543707	0.1301886014	0.1063059087	0.0	0.0	0.0	0.2420643721	0.0	0.0	0.1059798168	0.03671670507	0.1806701162
Dihydroxyacetone_phosphatase/Blautia sp/	0.1294435038	0.0	0.03904829423	0.01877594013	0.1091514457	0.01076202082	0.01329356514	0.07077220247	0.04103403441	0.04525910256	0.07767692165	0.03895092841	0.04026571287	0.09908910756	0.01265030911	0.05687005248	0.1238970671	0.02412844764	0.07755893419	0.0	0.04526838558	0.009035108839	0.008155359926	0.0	0.0	0.02081328183	0.0	0.0	0.0	0.05294612384	0.02051134258	0.06970061341	0.0366422747	0.0979022	0.08019196808	0.0	0.0344085242	0.0	0.03157655937	0.1189122266	0.07343119231	0.09215623209	0.01149859305	0.08879826197	0.03080447676	0.0	0.02996467748	0.0	0.01019541581
Creatinine_amidohydrolase/Bifidobacterium longum	0.0	0.0	0.06092182005	0.0	0.05952287469	0.02771671283	0.0	0.0	0.0107550834	0.01289433121	0.0133238127	0.04358794369	0.08711004926	0.02049793741	0.0	0.01337583634	0.1236229586	0.0	0.03641897779	0.01172796204	0.03068755726	0.01474848649	0.004637361527	0.0	0.3861752831	0.0	0.07783967672	0.0	0.02807655822	0.02054625701	0.02726191102	0.0	0.0	0.0	0.007663396267	0.01440867368	0.0	0.0	0.01766475555	0.03251103034	0.04310542239	0.0	0.02083806165	0.0	0.0	0.0	0.01971489419	0.012965246	0.0
Tryptophan_synthase_beta/Anaerobutyricum hallii	0.02556826299	0.03867737735	0.03240522343	0.08589992612	0.0327454337	0.01557186252	0.0	0.03432268472	0.0	0.0	0.08066798165	0.06011257999	0.08495498293	0.0743404458	0.03639738061	0.06760711838	0.06085209934	0.0413085132	0.04759517204	0.07623175328	0.0338241308	0.04178737838	0.07227887621	0.02512250511	0.0	0.02057676726	0.07966104847	0.06413951219	0.0	0.04425347664	0.1270924328	0.02164671112	0.07159752018	0.0	0.0571333561	0.0	0.0708987029	0.05639888934	0.06056487618	0.03442778043	0.06141141107	0.0499040968	0.02962519608	0.1125087927	0.02183713582	0.0	0.0	0.0	0.0
Serine_hydroxymethyltransferase/Anaerobutyricum hallii	0.01889247631	0.04171631415	0.0283545705	0.0411193089	0.0311749093	0.01653383086	0.0	0.02867557634	0.0	0.0	0.04658802535	0.06407512032	0.06453856514	0.09606637024	0.03417802813	0.04949969368	0.064141402	0.04138486905	0.03102357368	0.0	0.03060278501	0.0404586859	0.06420347079	0.0	0.0	0.0192995886	0.06585696787	0.04961917285	0.0190819722	0.04615005421	0.1199524085	0.02712575419	0.03002912015	0.0	0.05822812699	0.03359810544	0.04616374955	0.032709787	0.0445824783	0.02322216453	0.0594081142	0.03152275448	0.01767469325	0.09770908233	0.0	0.06899565879	0.0	0.01252943942	0.01763531383
myo-inositol-1(or_4)-monophosphatase/Bifidobacterium longum	0.0	0.0	0.09057259949	0.0	0.0970584078	0.03132409411	0.0	0.0	0.008623445249	0.005995864014	0.0700633144	0.04603291539	0.1202300159	0.02295391147	0.0	0.01665155136	0.148201359	0.0	0.03516647327	0.009014776795	0.02865302308	0.01574500584	0.01007426814	0.0	0.404241963	0.0	0.1190601952	0.02067465535	0.0435438837	0.030187193	0.03167574423	0.0	0.0	0.0	0.0	0.02284139974	0.0	0.0	0.0	0.03494382853	0.04130936313	0.007818308499	0.0216414568	0.04067983206	0.0	0.0	0.02937617318	0.02031948218	0.0
L-aspartate_oxidase/Bacteroides vulgatus	0.0	0.1335290409	0.1621881433	0.0	0.0	0.0	0.1120798786	0.0	0.07218501922	0.0	0.0	0.0	0.1425746509	0.1584103273	0.0	0.0	0.1397953633	0.0	0.1551178684	0.1634037697	0.07934683315	0.0	0.0	0.05126187352	0.0	0.02128631096	0.0972995959	0.1481843902	0.0	0.0	0.1212505947	0.02371257982	0.0244956643	0.0	0.06931268231	0.0	0.0	0.08024487315	0.01727651917	0.0	0.0	0.0	0.0	0.08112720793	0.08759763608	0.1015453049	0.02049956659	0.06646050473	0.1035156182
Linoleic_acid_isomerase/Blautia sp/	0.0	0.073026572	0.07615227506	0.0	0.2843434423	0.1331724922	0.0	0.1538653687	0.1429650951	0.2248126647	0.1430270506	0.0	0.2209510104	0.1767356723	0.05870187299	0.2542318826	0.0	0.0	0.2641821088	0.1358343067	0.1025744317	0.04544128269	0.07963469105	0.0	0.0	0.1387394445	0.1695792957	0.1290483139	0.0	0.06724947969	0.05335545443	0.08595810185	0.09609318448	0.1798253334	0.05159107844	0.0	0.1902877104	0.171000805	0.1114238427	0.1565100168	0.1858230549	0.2054385318	0.05729211648	0.0731462123	0.1213081956	0.0	0.08229251852	0.0	0.0
Histidine_ammonia-lyase/Bacteroides uniformis	0.02596881019	0.03517799559	0.0600306764	0.0	0.03015406844	0.01557186252	0.0	0.04635029219	0.06239886225	0.09535357932	0.04169356355	0.0	0.03708982566	0.2029957027	0.03051609655	0.03639683358	0.0976740153	0.1185042745	0.1731346643	0.0	0.03017892372	0.0	0.0	0.02332804046	0.0	0.01258257492	0.08061966518	0.03721437964	0.0	0.1356052963	0.07269842939	0.0	0.0	0.08208535742	0.0	0.0	0.0	0.03239602406	0.0	0.0	0.07267132109	0.451798423	0.01707214689	0.05036550635	0.0	0.1618490693	0.03692864508	0.01999262724	0.02388115415
methylmalonyl-CoA_decarboxylase/Bifidobacterium longum	0.02109548591	0.0	0.1655096787	0.0	0.1246996372	0.07365070112	0.0	0.0	0.01773135371	0.022307193	0.08764712163	0.0	0.1522157371	0.07405706418	0.0	0.02911746687	0.2735603385	0.0	0.08449588234	0.0	0.05247402748	0.03222079255	0.02622507898	0.0	0.4774431661	0.0	0.1957495319	0.0	0.03017809701	0.0491529687	0.0863293849	0.0	0.0	0.0	0.0	0.03446129787	0.0	0.0	0.0	0.07246789757	0.09961221008	0.0	0.05538405301	0.04625878045	0.0	0.02799389457	0.04845352103	0.04238219072	0.0
myo-inositol-1(or_4)-monophosphatase/Bacteroides uniformis	0.0	0.01547095094	0.03110901449	0.0	0.01515556044	0.0	0.01464680231	0.0	0.02301200277	0.0	0.0	0.0	0.0254070977	0.1094797671	0.01314966342	0.01091905008	0.04769488867	0.06459704653	0.09856247165	0.0	0.01670013475	0.01268901315	0.006796133272	0.0	0.0	0.005156017543	0.04189155016	0.02586735949	0.007481478088	0.07562603062	0.0	0.0	0.0	0.04728830373	0.01341094347	0.0	0.0	0.009491329083	0.0	0.0	0.02804615624	0.0	0.0	0.02324561832	0.0	0.08320241042	0.0	0.01263839106	0.01708421028
Glutamate_synthase_gltB/Anaerobutyricum hallii	0.1074801656	0.1400673594	0.1546539288	0.1923595067	0.1404834074	0.0	0.0	0.13641067	0.0	0.0	0.2518835067	0.3121975928	0.3062462669	0.3689628733	0.1519701608	0.2235675503	0.2331750113	0.1635542242	0.1487589992	0.2175799525	0.1319904051	0.1662194288	0.2652091066	0.0	0.0	0.08022574085	0.2930491278	0.2857910498	0.0	0.2051464739	0.5151202997	0.1386826638	0.1684329975	0.0	0.2813561201	0.1737008771	0.2175941193	0.1826884747	0.1470121781	0.1093284762	0.2471653867	0.1413117674	0.1039392473	0.3845600124	0.0	0.05173175807	0.0	0.0	0.08165517708
Glutamate_decarboxylase/Bifidobacterium adolescentis	0.0	0.04300556006	0.2645076363	0.0	0.3001272125	0.0	0.0	0.0	0.0	0.0	0.0	0.1027731206	0.100834419	0.0	0.0	0.04786183616	0.3906046917	0.0	0.0	0.0491874229	0.1341944838	0.04404615559	0.07451760246	0.0	0.0	0.0	0.2384079754	0.07289018027	0.4547729939	0.04330518786	0.0	0.03467066595	0.03137874353	0.0	0.04173814038	0.1336620282	0.03636772843	0.04204423461	0.08922966266	0.03995686723	0.0	0.0	0.0	0.1305628895	0.0	0.0	0.07959520712	0.01814044924	0.113251781
gamma-aminobutyrate_antiporter/Bacteroides uniformis	0.0	0.0	0.0704003479	0.0	0.02983996356	0.0	0.0329553052	0.05441758988	0.03681920443	0.1012849717	0.05066674353	0.0	0.09051278555	0.1971391492	0.06130961215	0.0	0.106080011	0.1236964721	0.2328694956	0.0	0.03636729853	0.03354948503	0.03797839181	0.03259944116	0.0	0.0	0.1179098551	0.04721514316	0.07750475053	0.1330765262	0.0	0.0	0.0	0.0746230522	0.04426979808	0.0	0.0	0.05208464885	0.0	0.04541223286	0.07384566753	0.413122748	0.02204315437	0.06175585933	0.02731717751	0.1638871687	0.04418686483	0.0208097646	0.0542837004
HAMD_Summ	8.0	5.0	0.0	4.0	0.0	3.0	3.0	2.0	3.0	3.0	4.0	0.0	5.0	2.0	0.0	0.0	2.0	1.0	1.0	0.0	2.0	2.0	0.0	0.0	0.0	0.0	0.0	2.0	2.0	2.0	0.0	4.0	0.0	0.0	0.0	1.0	0.0	0.0	24.0	23.0	18.0	17.0	14.0	15.0	18.0	27.0	22.0	20.0	19.0
CES_D	17.0	10.0	0.0	1.0	11.0	9.0	5.0	6.0	5.0	0.0	8.0	3.0	11.0	13.0	0.0	7.0	14.0	3.0	5.0	0.0	12.0	7.0	0.0	0.0	0.0	0.0	13.0	6.0	3.0	6.0	0.0	11.0	3.0	0.0	0.0	5.0	3.0	0.0	28.0	31.0	32.0	29.0	28.0	29.0	27.0	38.0	27.0	28.0	28.0
GAD_7	10.0	4.0	0.0	3.0	2.0	3.0	1.0	2.0	3.0	2.0	0.0	0.0	3.0	3.0	0.0	1.0	5.0	0.0	0.0	0.0	4.0	3.0	0.0	0.0	0.0	0.0	4.0	2.0	0.0	3.0	0.0	3.0	2.0	0.0	0.0	4.0	2.0	0.0	5.0	7.0	8.0	4.0	9.0	9.0	9.0	5.0	3.0	8.0	7.0
[truncated: 31 more columns]

## Sheet: Supplementaty Table S7c
Supplementaty Table S7c. MaAsLin2 association test for signature pairs on 'Genus' level
feature	metadata	value	coef	stderr	N	N.not.0	pval	qval
Glutamine_synthetase.Faecalibacterium	CES_D	CES_D	-0.875012	0.22359	74	70	0.00021069	0.0168552
spermidine_synthase.Faecalibacterium	Diagnosis_2	Healthy	1.0274	0.319509	74	74	0.00198222	0.0792887
Estradiol_17.beta.dehydrogenase.Faecalibacterium	HAMD_17	HAMD_17	-0.842719	0.330076	74	71	0.0128913	0.343769
Argininosuccinate_lyase.Faecalibacterium	Diagnosis_2	Healthy	-1.14559	0.645272	74	70	0.080248	0.392302
Argininosuccinate_lyase.Faecalibacterium	HAMD_17	HAMD_17	-0.691167	0.354644	74	70	0.055374	0.392302
Asparagine_synthetase_asnA.Faecalibacterium	Diagnosis_2	Healthy	1.26744	0.73302	74	66	0.0882679	0.392302
Butyrate_kinase.Alistipes	CES_D	CES_D	1.28774	0.656695	74	44	0.0539229	0.392302
Butyryl.CoA_dehydrogenase.Faecalibacterium	CES_D	CES_D	-0.574644	0.320598	74	69	0.0774503	0.392302
Butyryl.CoA_dehydrogenase.Faecalibacterium	GAD_7	GAD_7	0.3968	0.195389	74	69	0.0461278	0.392302
gamma.aminobutyrate_antiporter.Alistipes	CES_D	CES_D	1.66771	0.927457	74	43	0.0765266	0.392302
Glutamate_decarboxylase.Alistipes	CES_D	CES_D	1.27594	0.636825	74	37	0.049042	0.392302
Glutamate_synthase_gltB.Faecalibacterium	Diagnosis_2	Healthy	0.952063	0.537255	74	66	0.0807948	0.392302
Glutamate_synthase_gltB.Faecalibacterium	GAD_7	GAD_7	0.225682	0.130049	74	66	0.087142	0.392302
Serine_hydroxymethyltransferase.Alistipes	GAD_7	GAD_7	-0.684529	0.368403	74	42	0.067421	0.392302
serotonin_N.acetyltransferase.Faecalibacterium	Diagnosis_2	Healthy	-2.69202	1.18249	74	69	0.0259174	0.392302
serotonin_N.acetyltransferase.Faecalibacterium	HAMD_17	HAMD_17	-1.47269	0.6499	74	69	0.0265896	0.392302
spermidine_synthase.Faecalibacterium	GAD_7	GAD_7	0.151926	0.0773412	74	74	0.053517	0.392302
spermidine_synthase.Faecalibacterium	HAMD_17	HAMD_17	0.324186	0.175604	74	74	0.0691639	0.392302
phosphotransacetylase.Coprococcus	GAD_7	GAD_7	0.48776	0.289239	74	40	0.0962442	0.405239
Glutamate_decarboxylase.Alistipes	GAD_7	GAD_7	-0.634456	0.388113	74	37	0.106663	0.419499
phosphotransacetylase.Faecalibacterium	Diagnosis_2	Healthy	1.08368	0.689517	74	66	0.120606	0.419499
phosphotransacetylase.Faecalibacterium	CES_D	CES_D	-0.434965	0.273863	74	66	0.116801	0.419499
phosphotransacetylase.Faecalibacterium	HAMD_17	HAMD_17	0.600482	0.378962	74	66	0.117643	0.419499
Estradiol_17.beta.dehydrogenase.Faecalibacterium	Diagnosis_2	Healthy	-0.92916	0.600569	74	71	0.126406	0.421353
Glutamate_synthase_gltD.Faecalibacterium	CES_D	CES_D	-0.353281	0.240142	74	70	0.145801	0.466564
Serine_hydroxymethyltransferase.Alistipes	Diagnosis_2	Healthy	-2.14085	1.52193	74	42	0.164014	0.504657
Linoleic_acid_isomerase.Faecalibacterium	GAD_7	GAD_7	0.1596	0.119263	74	73	0.185218	0.545174
phosphotransacetylase.Coprococcus	CES_D	CES_D	-0.627011	0.474589	74	40	0.190811	0.545174
Glutamate_synthase_gltD.Coprococcus	GAD_7	GAD_7	0.330403	0.259287	74	37	0.206841	0.551575
Glutamate_synthase_gltD.Faecalibacterium	Diagnosis_2	Healthy	-0.777698	0.604616	74	70	0.202649	0.551575
Glutamate_decarboxylase.Alistipes	Diagnosis_2	Healthy	-1.96003	1.60336	74	37	0.225697	0.578919
serotonin_N.acetyltransferase.Faecalibacterium	GAD_7	GAD_7	-0.345476	0.286235	74	69	0.231568	0.578919
Asparagine_synthetase_asnA.Coprococcus	GAD_7	GAD_7	0.32019	0.309238	74	37	0.30409	0.631599
Butyrate_kinase.Alistipes	GAD_7	GAD_7	-0.428387	0.400223	74	44	0.288182	0.631599
Estradiol_17.beta.dehydrogenase.Faecalibacterium	CES_D	CES_D	0.263605	0.238535	74	71	0.272954	0.631599
gamma.aminobutyrate_antiporter.Alistipes	GAD_7	GAD_7	-0.591332	0.565239	74	43	0.299137	0.631599
Glutamate_synthase_gltD.Faecalibacterium	HAMD_17	HAMD_17	-0.33578	0.3323	74	70	0.3158	0.631599
Glutamine_synthetase.Faecalibacterium	HAMD_17	HAMD_17	0.331072	0.309396	74	70	0.28832	0.631599
phosphotransacetylase.Faecalibacterium	GAD_7	GAD_7	0.170898	0.166906	74	66	0.309452	0.631599
Serine_hydroxymethyltransferase.Alistipes	CES_D	CES_D	0.658824	0.604483	74	42	0.27955	0.631599
Linoleic_acid_isomerase.Faecalibacterium	CES_D	CES_D	-0.190328	0.195689	74	73	0.334147	0.643232
phosphotransacetylase.Roseburia	GAD_7	GAD_7	0.336663	0.348715	74	45	0.337697	0.643232
Estradiol_17.beta.dehydrogenase.Faecalibacterium	GAD_7	GAD_7	-0.132967	0.145375	74	71	0.363562	0.661022
Glutamate_synthase_gltB.Faecalibacterium	CES_D	CES_D	-0.196203	0.213388	74	66	0.361056	0.661022
Glutamate_synthase_gltB.Faecalibacterium	HAMD_17	HAMD_17	0.263573	0.295278	74	66	0.375159	0.666949
Glutamate_decarboxylase.Alistipes	HAMD_17	HAMD_17	-0.708924	0.881215	74	37	0.42388	0.692049
Glutamine_synthetase.Faecalibacterium	Diagnosis_2	Healthy	-0.456761	0.562942	74	70	0.419936	0.692049
Glutamine_synthetase.Faecalibacterium	GAD_7	GAD_7	0.110188	0.136267	74	70	0.421516	0.692049
phosphotransacetylase.Roseburia	CES_D	CES_D	-0.476929	0.57218	74	45	0.407422	0.692049
spermidine_synthase.Roseburia	HAMD_17	HAMD_17	-0.743669	0.949722	74	41	0.436284	0.698054
Asparagine_synthetase_asnA.Coprococcus	Diagnosis_2	Healthy	0.906728	1.27751	74	37	0.480245	0.753325
Butyrate_kinase.Alistipes	Diagnosis_2	Healthy	-0.973818	1.65339	74	44	0.557796	0.807575
gamma.aminobutyrate_antiporter.Alistipes	HAMD_17	HAMD_17	0.741494	1.28338	74	43	0.565303	0.807575
Glutamate_synthase_gltD.Coprococcus	Diagnosis_2	Healthy	0.645862	1.07116	74	37	0.548514	0.807575
Glutamate_synthase_gltD.Faecalibacterium	GAD_7	GAD_7	0.0868572	0.146355	74	70	0.554807	0.807575
serotonin_N.acetyltransferase.Faecalibacterium	CES_D	CES_D	0.273847	0.469661	74	69	0.561745	0.807575
phosphotransacetylase.Roseburia	Diagnosis_2	Healthy	0.76189	1.4406	74	45	0.598593	0.840131
gamma.aminobutyrate_antiporter.Alistipes	Diagnosis_2	Healthy	1.01699	2.3351	74	43	0.664541	0.886055
phosphotransacetylase.Coprococcus	Diagnosis_2	Healthy	0.552289	1.19489	74	40	0.645387	0.886055
spermidine_synthase.Faecalibacterium	CES_D	CES_D	-0.0567563	0.126903	74	74	0.656102	0.886055
Linoleic_acid_isomerase.Faecalibacterium	Diagnosis_2	Healthy	0.204446	0.492694	74	73	0.679462	0.891098
Asparagine_synthetase_asnA.Faecalibacterium	HAMD_17	HAMD_17	0.160433	0.402871	74	66	0.691695	0.89251
Argininosuccinate_lyase.Faecalibacterium	GAD_7	GAD_7	-0.0526231	0.156196	74	70	0.737212	0.928081
Asparagine_synthetase_asnA.Faecalibacterium	CES_D	CES_D	0.0938003	0.291142	74	66	0.74829	0.928081
phosphotransacetylase.Coprococcus	HAMD_17	HAMD_17	0.206559	0.656719	74	40	0.754066	0.928081
Asparagine_synthetase_asnA.Coprococcus	CES_D	CES_D	-0.135725	0.507404	74	37	0.789891	0.929781
Butyrate_kinase.Alistipes	HAMD_17	HAMD_17	-0.228823	0.90871	74	44	0.801936	0.929781
Butyryl.CoA_dehydrogenase.Faecalibacterium	HAMD_17	HAMD_17	0.11432	0.443631	74	69	0.797412	0.929781
Serine_hydroxymethyltransferase.Alistipes	HAMD_17	HAMD_17	-0.22807	0.836461	74	42	0.785929	0.929781
spermidine_synthase.Roseburia	CES_D	CES_D	0.131337	0.686333	74	41	0.848805	0.970063
Argininosuccinate_lyase.Faecalibacterium	CES_D	CES_D	-0.0381757	0.25629	74	70	0.882024	0.970251
Asparagine_synthetase_asnA.Coprococcus	HAMD_17	HAMD_17	0.0584761	0.702127	74	37	0.933867	0.970251
Asparagine_synthetase_asnA.Faecalibacterium	GAD_7	GAD_7	0.0194944	0.177436	74	66	0.912834	0.970251
Glutamate_synthase_gltD.Coprococcus	HAMD_17	HAMD_17	-0.0568811	0.588713	74	37	0.923309	0.970251
phosphotransacetylase.Roseburia	HAMD_17	HAMD_17	0.0721546	0.791761	74	45	0.927652	0.970251
spermidine_synthase.Roseburia	Diagnosis_2	Healthy	0.246367	1.72801	74	41	0.887043	0.970251
spermidine_synthase.Roseburia	GAD_7	GAD_7	0.0404778	0.418286	74	41	0.923189	0.970251
Glutamate_synthase_gltD.Coprococcus	CES_D	CES_D	0.0238704	0.425444	74	37	0.955419	0.979917
Butyryl.CoA_dehydrogenase.Faecalibacterium	Diagnosis_2	Healthy	0.00788249	0.807182	74	69	0.992237	0.992237
Linoleic_acid_isomerase.Faecalibacterium	HAMD_17	HAMD_17	0.00299482	0.270787	74	73	0.991208	0.992237

## Sheet: Supplementaty Table S7d
Supplementaty Table S7d. MaAsLin2 association test for signature pairs on 'Species' level
feature	metadata	value	coef	stderr	N	N.not.0	pval	qval
Glutamine_synthetase.Faecalibacterium_prausnitzii	CES_D	CES_D	-0.819265	0.231817	74	70	0.000735256	0.0382333
Argininosuccinate_lyase.Faecalibacterium_prausnitzii	Diagnosis_2	Healthy	-1.6341	0.692562	74	70	0.0211348	0.147687
Argininosuccinate_lyase.Faecalibacterium_prausnitzii	HAMD_17	HAMD_17	-0.886994	0.380635	74	70	0.0227211	0.147687
Estradiol_17.beta.dehydrogenase.Faecalibacterium_prausnitzii	HAMD_17	HAMD_17	-0.926364	0.361759	74	71	0.0126369	0.147687
Serine_hydroxymethyltransferase.Faecalibacterium_prausnitzii	HAMD_17	HAMD_17	-1.49825	0.606056	74	67	0.015901	0.147687
serotonin_N.acetyltransferase.Faecalibacterium_prausnitzii	Diagnosis_2	Healthy	-2.97619	1.20434	74	69	0.0159384	0.147687
serotonin_N.acetyltransferase.Faecalibacterium_prausnitzii	HAMD_17	HAMD_17	-1.54572	0.661912	74	69	0.022446	0.147687
spermidine_synthase.Faecalibacterium_prausnitzii	Diagnosis_2	Healthy	0.983194	0.360101	74	74	0.00802381	0.147687
Butyryl.CoA_dehydrogenase.Faecalibacterium_prausnitzii	GAD_7	GAD_7	0.34505	0.200603	74	69	0.0899031	0.311664
Estradiol_17.beta.dehydrogenase.Faecalibacterium_prausnitzii	Diagnosis_2	Healthy	-1.14965	0.658217	74	71	0.085155	0.311664
Estradiol_17.beta.dehydrogenase.Faecalibacterium_prausnitzii	CES_D	CES_D	0.503111	0.261432	74	71	0.0584231	0.311664
Estradiol_17.beta.dehydrogenase.Faecalibacterium_prausnitzii	GAD_7	GAD_7	-0.277903	0.15933	74	71	0.085577	0.311664
Glutamate_synthase_gltB.Faecalibacterium_prausnitzii	Diagnosis_2	Healthy	1.01017	0.562575	74	66	0.0769349	0.311664
Serine_hydroxymethyltransferase.Faecalibacterium_prausnitzii	Diagnosis_2	Healthy	-1.99163	1.10271	74	67	0.0752612	0.311664
spermidine_synthase.Faecalibacterium_prausnitzii	HAMD_17	HAMD_17	0.358381	0.197913	74	74	0.0745258	0.311664
serotonin_N.acetyltransferase.Faecalibacterium_prausnitzii	GAD_7	GAD_7	-0.481785	0.291526	74	69	0.10295	0.334586
Asparagine_synthetase_asnA.Faecalibacterium_prausnitzii	Diagnosis_2	Healthy	1.33999	0.833029	74	66	0.112275	0.34343
Butyryl.CoA_dehydrogenase.Faecalibacterium_prausnitzii	CES_D	CES_D	-0.517412	0.329154	74	69	0.120538	0.348221
Glutamate_synthase_gltD.Faecalibacterium_prausnitzii	Diagnosis_2	Healthy	-0.891559	0.631631	74	70	0.162585	0.402593
phosphotransacetylase.Faecalibacterium_prausnitzii	HAMD_17	HAMD_17	0.564461	0.395636	74	66	0.15817	0.402593
Serine_hydroxymethyltransferase.Faecalibacterium_prausnitzii	GAD_7	GAD_7	-0.379413	0.266925	74	67	0.159698	0.402593
Glutamate_synthase_gltB.Faecalibacterium_prausnitzii	GAD_7	GAD_7	0.18601	0.136178	74	66	0.176396	0.416936
Serine_hydroxymethyltransferase.Faecalibacterium_prausnitzii	CES_D	CES_D	0.585252	0.437977	74	67	0.185854	0.420192
phosphotransacetylase.Faecalibacterium_prausnitzii	CES_D	CES_D	-0.362506	0.285913	74	66	0.209099	0.453048
Argininosuccinate_lyase.Faecalibacterium_prausnitzii	GAD_7	GAD_7	-0.189037	0.167643	74	70	0.263388	0.486963
Glutamate_synthase_gltD.Faecalibacterium_prausnitzii	CES_D	CES_D	-0.272629	0.250872	74	70	0.28094	0.486963
Glutamine_synthetase.Faecalibacterium_prausnitzii	Diagnosis_2	Healthy	-0.662207	0.583656	74	70	0.260475	0.486963
Glutamine_synthetase.Faecalibacterium_prausnitzii	HAMD_17	HAMD_17	0.373846	0.32078	74	70	0.247859	0.486963
phosphotransacetylase.Faecalibacterium_prausnitzii	Diagnosis_2	Healthy	0.854213	0.719855	74	66	0.239437	0.486963
spermidine_synthase.Faecalibacterium_prausnitzii	CES_D	CES_D	0.15764	0.143026	74	74	0.274213	0.486963
Glutamate_synthase_gltB.Faecalibacterium_prausnitzii	HAMD_17	HAMD_17	0.319272	0.309194	74	66	0.305399	0.512282
Glutamate_synthase_gltD.Faecalibacterium_prausnitzii	HAMD_17	HAMD_17	-0.338805	0.347148	74	70	0.332489	0.540295
Asparagine_synthetase_asnA.Coprococcus_comes	GAD_7	GAD_7	0.316169	0.351089	74	37	0.370967	0.567361
serotonin_N.acetyltransferase.Faecalibacterium_prausnitzii	CES_D	CES_D	0.43697	0.478342	74	69	0.364156	0.567361
Asparagine_synthetase_asnA.Faecalibacterium_prausnitzii	CES_D	CES_D	0.231184	0.330864	74	66	0.487069	0.723646
phosphotransacetylase.Faecalibacterium_prausnitzii	GAD_7	GAD_7	0.114445	0.17425	74	66	0.513503	0.741726
Argininosuccinate_lyase.Faecalibacterium_prausnitzii	CES_D	CES_D	0.143761	0.275073	74	70	0.602906	0.835091
Glutamate_synthase_gltB.Faecalibacterium_prausnitzii	CES_D	CES_D	-0.114412	0.223444	74	66	0.610259	0.835091
Asparagine_synthetase_asnA.Coprococcus_comes	Diagnosis_2	Healthy	0.6033	1.45041	74	37	0.678736	0.882357
Asparagine_synthetase_asnA.Faecalibacterium_prausnitzii	HAMD_17	HAMD_17	0.193796	0.457837	74	66	0.673403	0.882357
Asparagine_synthetase_asnA.Faecalibacterium_prausnitzii	GAD_7	GAD_7	-0.046841	0.201645	74	66	0.816997	0.891862
Butyryl.CoA_dehydrogenase.Faecalibacterium_prausnitzii	Diagnosis_2	Healthy	-0.206984	0.828724	74	69	0.803513	0.891862
Butyryl.CoA_dehydrogenase.Faecalibacterium_prausnitzii	HAMD_17	HAMD_17	0.0920653	0.455471	74	69	0.840408	0.891862
Glutamate_synthase_gltD.Faecalibacterium_prausnitzii	GAD_7	GAD_7	0.0321276	0.152894	74	70	0.834186	0.891862
Linoleic_acid_isomerase.Faecalibacterium_prausnitzii	Diagnosis_2	Healthy	0.137601	0.466633	74	73	0.76897	0.891862
Linoleic_acid_isomerase.Faecalibacterium_prausnitzii	CES_D	CES_D	-0.0507149	0.185338	74	73	0.785182	0.891862
Linoleic_acid_isomerase.Faecalibacterium_prausnitzii	GAD_7	GAD_7	0.0423625	0.112954	74	73	0.70878	0.891862
Linoleic_acid_isomerase.Faecalibacterium_prausnitzii	HAMD_17	HAMD_17	0.0725217	0.256464	74	73	0.778195	0.891862
spermidine_synthase.Faecalibacterium_prausnitzii	GAD_7	GAD_7	0.0240402	0.087167	74	74	0.78353	0.891862
Asparagine_synthetase_asnA.Coprococcus_comes	CES_D	CES_D	-0.0759964	0.576075	74	37	0.895431	0.922653
Asparagine_synthetase_asnA.Coprococcus_comes	HAMD_17	HAMD_17	-0.0955794	0.79715	74	37	0.90491	0.922653
Glutamine_synthetase.Faecalibacterium_prausnitzii	GAD_7	GAD_7	0.00500722	0.141281	74	70	0.97183	0.97183
