# Supplementary material for: Alterations of the Composition and Neurometabolic Profile of Human Gut Microbiota in Major Depressive Disorder
Source: Biomedicines. 2022 Sep 2;10(9):2162. doi: 10.3390/biomedicines10092162 (PMC9496097; doi:10.3390/biomedicines10092162)
Supplement: Supplementary file 1 [file biomedicines-10-02162-s001.zip › Supplementary Table S8.xlsx]

## Sheet: Supplementary Table S8a
Supplementary Table S8a. List of accession numbers of analyzed genomes.
GCA_000154385.1_ASM15438v1.gz
GCA_000166035.1_ASM16603v1.gz
GCA_000209855.1_ASM20985v1.gz
GCA_000210735.1_ASM21073v1.gz
GCA_001406255.1_14207_7_93.gz
GCA_001406355.1_13414_6_53.gz
GCA_001916535.1_ASM191653v1.gz
GCA_001916545.1_ASM191654v1.gz
GCA_001916555.1_ASM191655v1.gz
GCA_002313795.1_ASM231379v1.gz
GCA_002404655.1_ASM240465v1.gz
GCA_002549755.1_ASM254975v1.gz
GCA_002549775.1_ASM254977v1.gz
GCA_002549855.1_ASM254985v1.gz
GCA_002549895.2_ASM254989v2.gz
GCA_002549905.1_ASM254990v1.gz
GCA_002549935.1_ASM254993v1.gz
GCA_002549945.1_ASM254994v1.gz
GCA_002549975.1_ASM254997v1.gz
GCA_002549985.1_ASM254998v1.gz
GCA_002550015.1_ASM255001v1.gz
GCA_002550035.1_ASM255003v1.gz
GCA_002550045.1_ASM255004v1.gz
GCA_002586945.1_ASM258694v1.gz
GCA_002734145.1_ASM273414v1.gz
GCA_003287405.1_ASM328740v1.gz
GCA_003287415.1_ASM328741v1.gz
GCA_003287475.1_ASM328747v1.gz
GCA_003287485.1_ASM328748v1.gz
GCA_003287495.1_ASM328749v1.gz
GCA_003287505.1_ASM328750v1.gz
GCA_003293635.1_ASM329363v1.gz
GCA_003312465.1_ASM331246v1.gz
GCA_003324115.1_ASM332411v1.gz
GCA_003324185.1_ASM332418v1.gz
GCA_003433865.1_ASM343386v1.gz
GCA_003433905.1_ASM343390v1.gz
GCA_003433995.1_ASM343399v1.gz
GCA_003434015.1_ASM343401v1.gz
GCA_003434125.1_ASM343412v1.gz
GCA_003434135.1_ASM343413v1.gz
GCA_003434165.1_ASM343416v1.gz
GCA_003434175.1_ASM343417v1.gz
GCA_003465525.1_ASM346552v1.gz
GCA_003467805.1_ASM346780v1.gz
GCA_004167405.1_ASM416740v1.gz
GCA_004551805.1_ASM455180v1.gz
GCA_004552345.1_ASM455234v1.gz
GCA_004554025.1_ASM455402v1.gz
GCA_004555945.1_ASM455594v1.gz
GCA_004558805.1_ASM455880v1.gz
GCA_008662345.1_ASM866234v1.gz
GCA_008671395.1_ASM867139v1.gz
GCA_008671525.1_ASM867152v1.gz
GCA_008672775.1_ASM867277v1.gz
GCA_008673195.1_ASM867319v1.gz
GCA_008680095.1_ASM868009v1.gz
GCA_008680155.1_ASM868015v1.gz
GCA_008681055.1_ASM868105v1.gz
GCA_009679755.1_ASM967975v1.gz
GCA_009679775.1_ASM967977v1.gz
GCA_009679795.1_ASM967979v1.gz
GCA_009679855.1_ASM967985v1.gz
GCA_009679865.1_ASM967986v1.gz
GCA_009679895.1_ASM967989v1.gz
GCA_009679905.1_ASM967990v1.gz
GCA_009679915.1_ASM967991v1.gz
GCA_009679955.1_ASM967995v1.gz
GCA_009679965.1_ASM967996v1.gz
GCA_009679995.1_ASM967999v1.gz
GCA_009680005.1_ASM968000v1.gz
GCA_009680015.1_ASM968001v1.gz
GCA_009680055.1_ASM968005v1.gz
GCA_009680075.1_ASM968007v1.gz
GCA_009680085.1_ASM968008v1.gz
GCA_009680105.1_ASM968010v1.gz
GCA_014847095.1_ASM1484709v1.gz
GCA_014847115.1_ASM1484711v1.gz
GCA_014847695.1_ASM1484769v1.gz
GCA_014847965.1_ASM1484796v1.gz
GCA_014868465.1_ASM1486846v1.gz
GCA_014868505.1_ASM1486850v1.gz
GCA_014868525.1_ASM1486852v1.gz
GCA_014868535.1_ASM1486853v1.gz
GCA_014868565.1_ASM1486856v1.gz
GCA_014868575.1_ASM1486857v1.gz
GCA_014868605.1_ASM1486860v1.gz
GCA_014868615.1_ASM1486861v1.gz
GCA_014868645.1_ASM1486864v1.gz
GCA_014868665.1_ASM1486866v1.gz
GCA_014868675.1_ASM1486867v1.gz
GCA_014868685.1_ASM1486868v1.gz
GCA_014868725.1_ASM1486872v1.gz
GCA_014868765.1_ASM1486876v1.gz
GCA_014868785.1_ASM1486878v1.gz
GCA_014868795.1_ASM1486879v1.gz
GCA_014868805.1_ASM1486880v1.gz
GCA_014868825.1_ASM1486882v1.gz
GCA_014868865.1_ASM1486886v1.gz
GCA_014868885.1_ASM1486888v1.gz
GCA_014868905.1_ASM1486890v1.gz
GCA_014868915.1_ASM1486891v1.gz
GCA_014868965.1_ASM1486896v1.gz
GCA_014868985.1_ASM1486898v1.gz
GCA_014868995.1_ASM1486899v1.gz
GCA_014869005.1_ASM1486900v1.gz
GCA_014869015.1_ASM1486901v1.gz
GCA_014869065.1_ASM1486906v1.gz
GCA_014869085.1_ASM1486908v1.gz
GCA_014869095.1_ASM1486909v1.gz
GCA_014869125.1_ASM1486912v1.gz
GCA_014869135.1_ASM1486913v1.gz
GCA_016775395.1_ASM1677539v1.gz
GCA_017850935.1_ASM1785093v1.gz
GCA_018327745.1_ASM1832774v1.gz
GCA_018364195.1_ASM1836419v1.gz
GCA_018367245.1_ASM1836724v1.gz
GCA_018367795.1_ASM1836779v1.gz
GCA_018368925.1_ASM1836892v1.gz
GCA_018370385.1_ASM1837038v1.gz
GCA_018374075.1_ASM1837407v1.gz
GCA_018375935.1_ASM1837593v1.gz
GCA_018377455.1_ASM1837745v1.gz
GCA_018378015.1_ASM1837801v1.gz
GCA_018378795.1_ASM1837879v1.gz
GCA_018379485.1_ASM1837948v1.gz
GCA_018380685.1_ASM1838068v1.gz
GCA_018381175.1_ASM1838117v1.gz
GCA_018381455.1_ASM1838145v1.gz
GCA_018381555.1_ASM1838155v1.gz
GCA_018381965.1_ASM1838196v1.gz
GCA_018382175.1_ASM1838217v1.gz
GCA_018382675.1_ASM1838267v1.gz
GCA_018784555.1_ASM1878455v1.gz
GCA_018784565.1_ASM1878456v1.gz
GCA_018784645.1_ASM1878464v1.gz
GCA_019041425.1_NA.gz
GCA_019061285.1_ASM1906128v1.gz
GCA_019061315.1_ASM1906131v1.gz
GCA_019415325.1_ASM1941532v1.gz
GCA_019967955.1_ASM1996795v1.gz
GCA_019967975.1_ASM1996797v1.gz
GCA_019967995.1_ASM1996799v1.gz
GCA_019968015.1_ASM1996801v1.gz
GCA_019968035.1_ASM1996803v1.gz
GCA_019968055.1_ASM1996805v1.gz
GCA_019968075.1_ASM1996807v1.gz
GCA_019969385.1_ASM1996938v1.gz
GCA_019969405.1_ASM1996940v1.gz
GCA_019969415.1_ASM1996941v1.gz
GCA_019969425.1_ASM1996942v1.gz
GCA_019969455.1_ASM1996945v1.gz
GCA_021589125.1_ASM2158912v1.gz
GCA_021614945.1_ASM2161494v1.gz
GCA_021616555.1_ASM2161655v1.gz
GCA_021619025.1_ASM2161902v1.gz
GCA_021620245.1_ASM2162024v1.gz
GCA_021621235.1_ASM2162123v1.gz
GCA_021621855.1_ASM2162185v1.gz
GCA_021622795.1_ASM2162279v1.gz
GCA_021626805.1_ASM2162680v1.gz
GCA_021627765.1_ASM2162776v1.gz
GCA_021630865.1_ASM2163086v1.gz
GCA_021631065.1_ASM2163106v1.gz
GCA_021636725.1_ASM2163672v1.gz
GCA_021637085.1_ASM2163708v1.gz
GCA_021641955.1_ASM2164195v1.gz
GCA_022133545.1_NA.gz
GCA_022136525.1_NA.gz
GCA_022137305.1_NA.gz
GCA_022714325.1_ASM2271432v1.gz
GCA_022714345.1_ASM2271434v1.gz
GCA_022714575.1_ASM2271457v1.gz
GCA_022715465.1_ASM2271546v1.gz
GCA_022715735.1_ASM2271573v1.gz
GCA_022715795.1_ASM2271579v1.gz
GCA_022716315.1_ASM2271631v1.gz
GCA_022716755.1_ASM2271675v1.gz
GCA_022716935.1_ASM2271693v1.gz
GCA_022717195.1_ASM2271719v1.gz
GCA_022717275.1_ASM2271727v1.gz
GCA_022717735.1_ASM2271773v1.gz
GCA_022717755.1_ASM2271775v1.gz
GCA_022718505.1_ASM2271850v1.gz
GCA_022718715.1_ASM2271871v1.gz
GCA_022719515.1_ASM2271951v1.gz
GCA_022719735.1_ASM2271973v1.gz
GCA_022721015.1_ASM2272101v1.gz
GCA_022722435.1_ASM2272243v1.gz
GCA_022722655.1_ASM2272265v1.gz
GCA_022722805.1_ASM2272280v1.gz
GCA_022723515.1_ASM2272351v1.gz
GCA_022724355.1_ASM2272435v1.gz
GCA_022724735.1_ASM2272473v1.gz
GCA_022724905.1_ASM2272490v1.gz
GCA_022725395.1_ASM2272539v1.gz
GCA_022725515.1_ASM2272551v1.gz
GCA_022726435.1_ASM2272643v1.gz
GCA_022727595.1_ASM2272759v1.gz
GCA_022728245.1_ASM2272824v1.gz
GCA_022728455.1_ASM2272845v1.gz
GCA_022728615.1_ASM2272861v1.gz
GCA_022728875.1_ASM2272887v1.gz
GCA_022731895.1_ASM2273189v1.gz
GCA_022732065.1_ASM2273206v1.gz
GCA_022732725.1_ASM2273272v1.gz
GCA_022733895.1_ASM2273389v1.gz
GCA_022734075.1_ASM2273407v1.gz
GCA_022734355.1_ASM2273435v1.gz
GCA_022735375.1_ASM2273537v1.gz
GCA_022735675.1_ASM2273567v1.gz
GCA_022736845.1_ASM2273684v1.gz
GCA_022739215.1_ASM2273921v1.gz
GCA_022739575.1_ASM2273957v1.gz
GCA_022739715.1_ASM2273971v1.gz
GCA_022740055.1_ASM2274005v1.gz
GCA_022740585.1_ASM2274058v1.gz
GCA_022740705.1_ASM2274070v1.gz
GCA_022741125.1_ASM2274112v1.gz
GCA_022741775.1_ASM2274177v1.gz
GCA_022741945.1_ASM2274194v1.gz
GCA_022742185.1_ASM2274218v1.gz
GCA_022742585.1_ASM2274258v1.gz
GCA_022742705.1_ASM2274270v1.gz
GCA_022742845.1_ASM2274284v1.gz
GCA_022743225.1_ASM2274322v1.gz
GCA_022743745.1_ASM2274374v1.gz
GCA_022744145.1_ASM2274414v1.gz
GCA_022744685.1_ASM2274468v1.gz
GCA_022746675.1_ASM2274667v1.gz
GCA_022749395.1_ASM2274939v1.gz
GCA_022750565.1_ASM2275056v1.gz
GCA_022750585.1_ASM2275058v1.gz
GCA_022768845.1_ASM2276884v1.gz
GCA_022772325.1_ASM2277232v1.gz
GCA_022781465.1_ASM2278146v1.gz
GCA_022783405.1_ASM2278340v1.gz
GCA_902167805.1_Faecalibacterium_prausnitzii_SSTS_Bg7063.gz
GCA_902167845.1_Faecalibacterium_prausnitzii_JG_BgPS064.gz
GCA_902167865.1_NZ_Faecalibacterium_prausnitzii_FPSSTS7063_mod.gz
GCA_902362495.1_MGYG-HGUT-00022.gz
GCA_902362505.1_MGYG-HGUT-00039.gz
GCA_902364275.1_MGYG-HGUT-00195.gz
GCA_902373685.1_MGYG-HGUT-01300.gz
GCA_902385265.1_UHGG_MGYG-HGUT-02272.gz
GCA_902385305.1_UHGG_MGYG-HGUT-02274.gz
GCA_902388275.1_UHGG_MGYG-HGUT-02545.gz
GCA_902497325.1_P9225.gz
GCA_902497335.1_P9240.gz
GCA_902497345.1_P9313.gz
GCA_902497355.1_P9094.gz
GCA_902497365.1_P9238.gz
GCA_902497375.1_P9239.gz
GCA_902497385.1_P9311.gz
GCA_902497395.1_P9391.gz
GCA_902497405.1_P9241.gz
GCA_902497415.1_P9224.gz
GCA_902497425.1_P9123.gz
GCA_902497435.1_P9122.gz
GCA_902834505.1_MGYG-HGUT-04683.gz
GCA_902835035.1_MGYG-HGUT-04686.gz
GCA_902836415.1_MGYG-HGUT-05002.gz
GCA_902837395.1_MGYG-HGUT-04972.gz
GCA_902837415.1_MGYG-HGUT-04986.gz
GCA_905187925.1_SRR5580217-mag-bin.3.gz
GCA_905192765.1_ERR1430508-mag-bin.26.gz
GCA_905194295.1_ERR1430439-mag-bin.13.gz
GCA_905196305.1_SRR5580350-mag-bin.1.gz
GCA_905199165.1_ERR1430412-mag-bin.15.gz
GCA_905200625.1_ERR260164-mag-bin.17.gz
GCA_905200815.1_ERR3160555-mag-bin.5.gz
GCA_905201955.1_SRR341678-mag-bin.6.gz
GCA_905204145.1_SRR413760-mag-bin.7.gz
GCA_905208385.1_SRR5580323-mag-bin.12.gz
GCA_905208395.1_SRR413765-mag-bin.4.gz
GCA_928722165.1_min17_bin29.gz

## Sheet: Supplementary Table S8b
Supplementary Table S8b. Analysis of 276 F.prausnitzii genomes from GeneBank database.
Enzyme name	Found in # of genomes out of 276	Found in % of genomes
Argininosuccinate_lyase	242	88
Asparagine_synthetase_asnA	130	47
Butyrate_kinase	1	0
Butyryl-CoA_dehydrogenase	230	83
Creatinine_amidohydrolase	2	1
Dihydroxyacetone_phosphatase	2	1
Estradiol_17-beta-dehydrogenase	256	93
Glutamate_synthase_gltB	193	70
Glutamate_synthase_gltD	209	76
Glutamine_synthetase	213	77
Glutathione_reductase	1	0
L-aspartate_oxidase	1	0
Linoleic_acid_isomerase	238	86
Methylmalonyl-CoA_decarboxylase	3	1
Microbial_anti-inflammatory_molecule	37	13
Phenyllactate_dehydratase	2	1
Phosphotransacetylase	241	87
Serine_hydroxymethyltransferase	147	53
Serotonin_N-acetyltransferase	168	61
Spermidine_synthase	246	89
Tryptophan_synthase_alpha	4	1
Tryptophan_synthase_beta	4	1
